# Supplementary material for: Tailoring the refractive index of impedance-matched ferrite composites
Source: Sci Rep. 2022 Sep 22;12:15818. doi: 10.1038/s41598-022-19188-3 (PMC9500025; doi:10.1038/s41598-022-19188-3)
Supplement: Supplementary file 1 — Supplementary Information 1. [file 41598_2022_19188_MOESM1_ESM.zip]

Archive with 15 entries (14 files):
- 41598_2022_19188_MOESM1/
- 41598_2022_19188_MOESM1/125-93_Ave.pdf
- 41598_2022_19188_MOESM1/20_Ave.pdf
- 41598_2022_19188_MOESM1/38-20_Ave.pdf
- 41598_2022_19188_MOESM1/45-38_Ave.pdf
- 41598_2022_19188_MOESM1/53-45_Ave.pdf
- 41598_2022_19188_MOESM1/53-63 um.csv
- 41598_2022_19188_MOESM1/63-53_Ave.pdf
- 41598_2022_19188_MOESM1/63-75 um.csv
- 41598_2022_19188_MOESM1/75-63_Ave.pdf
- 41598_2022_19188_MOESM1/75-90 um.csv
- 41598_2022_19188_MOESM1/90-125 um.csv
- 41598_2022_19188_MOESM1/93-75_Ave.pdf
- 41598_2022_19188_MOESM1/greater than 125 um.csv
- 41598_2022_19188_MOESM1/less than 53 um.csv
