# Supplementary material for: Tailoring the refractive index of impedance-matched ferrite composites
Source: Sci Rep. 2022 Sep 22;12:15818. doi: 10.1038/s41598-022-19188-3 (PMC9500025; doi:10.1038/s41598-022-19188-3)
Supplement: Supplementary file 1 — Supplementary Information 1. [file 41598_2022_19188_MOESM1_ESM.zip › 41598_2022_19188_MOESM1/53-63 um.csv]

MS4644A
!10/30/2013.11:23:09.AM
!CHANNEL.1
!TR.MEASUREMENT
!RF.CORRECTION: FULL.TWO.PORT.CAL.PORT.1.2
!AVERAGING.OFF
!IF.BANDWIDTH: 1KHZ
!NUMBER.OF.TRACES: 4
!TRACE:	TRACE.1	TRACE.2	TRACE.3	TRACE.4
!PARAMETER:	S11	S12	S21	S22
!PORT:	PORT1	PORT2	PORT1	PORT2
!GRAPH:	LINMAG.PHASE	LINMAG.PHASE	LINMAG.PHASE	LINMAG.PHASE
!SMOOTHING:	OFF	OFF	OFF	OFF
!TIMEDOMAIN:	OFF	OFF	OFF	OFF
!SWEEPTYPE: FREQ.SWEEP(Linear)
PNT	FREQ1.GHZ	LINMAG1	PHASE1.DEG	FREQ2.GHZ	LINMAG2	PHASE2.DEG	FREQ3.GHZ	LINMAG3	PHASE3.DEG	FREQ4.GHZ	LINMAG4	PHASE4.DEG
1	0.010000000	5.731419E-004	-43.2451900	0.010000000	9.998169E-001	-2.2428720	0.010000000	9.999667E-001	-2.2714880	0.010000000	8.101153E-005	59.0636400
2	0.011995998	5.939582E-004	-47.8390900	0.011995998	9.999027E-001	-2.6944630	0.011995998	1.000324E+000	-2.7290310	0.011995998	1.312300E-004	98.7499800
3	0.013991996	5.706520E-004	-61.5522700	0.013991996	9.996569E-001	-3.1452980	0.013991996	1.000262E+000	-3.1723870	0.013991996	2.075636E-004	91.1638600
4	0.015987994	5.545839E-004	-71.2251700	0.015987994	9.998971E-001	-3.5945740	0.015987994	1.000211E+000	-3.6186920	0.015987994	2.141789E-004	83.4971000
5	0.017983992	5.285797E-004	-81.7595300	0.017983992	9.997817E-001	-4.0518260	0.017983992	1.000245E+000	-4.0751590	0.017983992	2.195020E-004	75.5694600
6	0.019979990	5.058947E-004	-92.6367400	0.019979990	9.999827E-001	-4.5058480	0.019979990	1.000127E+000	-4.5290150	0.019979990	2.303345E-004	73.4400000
7	0.021975988	4.894779E-004	-104.7464000	0.021975988	9.997685E-001	-4.9417440	0.021975988	1.000341E+000	-4.9658370	0.021975988	2.388645E-004	71.4948500
8	0.023971986	4.676745E-004	-115.4974000	0.023971986	9.997954E-001	-5.3976740	0.023971986	1.000113E+000	-5.4209160	0.023971986	2.446903E-004	66.6888600
9	0.025967984	4.437456E-004	-128.0005000	0.025967984	9.999180E-001	-5.8498350	0.025967984	1.000148E+000	-5.8693450	0.025967984	2.641456E-004	66.0127700
10	0.027963982	4.179685E-004	-141.5298000	0.027963982	9.997492E-001	-6.2914270	0.027963982	1.000197E+000	-6.3118350	0.027963982	2.618386E-004	60.4970100
11	0.029959980	4.023138E-004	-154.1921000	0.029959980	9.999121E-001	-6.7540370	0.029959980	9.999763E-001	-6.7590510	0.029959980	2.755031E-004	56.1981200
12	0.031955978	3.900075E-004	-169.8757000	0.031955978	9.996757E-001	-7.2006690	0.031955978	9.999954E-001	-7.2266040	0.031955978	2.744349E-004	53.0399700
13	0.033951976	3.843601E-004	173.3832000	0.033951976	9.997799E-001	-7.6503870	0.033951976	1.000028E+000	-7.6602200	0.033951976	2.856924E-004	52.2785600
14	0.035947974	3.894033E-004	159.1776000	0.035947974	9.996657E-001	-8.0927950	0.035947974	9.999940E-001	-8.1112320	0.035947974	2.776626E-004	38.1430100
15	0.037943972	4.109486E-004	142.0158000	0.037943972	9.998503E-001	-8.5444050	0.037943972	1.000011E+000	-8.5608270	0.037943972	3.282385E-004	33.8120600
16	0.039939970	4.442263E-004	126.6818000	0.039939970	9.995894E-001	-8.9942120	0.039939970	9.998403E-001	-9.0089530	0.039939970	3.111912E-004	27.6546800
17	0.041935968	5.040630E-004	120.2044000	0.041935968	9.996424E-001	-9.4414320	0.041935968	9.999121E-001	-9.4641530	0.041935968	3.248456E-004	25.9063500
18	0.043931966	5.818718E-004	106.1091000	0.043931966	9.995178E-001	-9.8838460	0.043931966	9.999165E-001	-9.9185510	0.043931966	3.410990E-004	22.7412500
19	0.045927964	6.144305E-004	93.1698200	0.045927964	9.996064E-001	-10.3463900	0.045927964	9.997282E-001	-10.3638100	0.045927964	3.973719E-004	19.8281400
20	0.047923962	7.007722E-004	82.9985500	0.047923962	9.994782E-001	-10.7904400	0.047923962	9.997352E-001	-10.8200100	0.047923962	3.862765E-004	20.9059000
21	0.049919960	7.943155E-004	75.1378600	0.049919960	9.994877E-001	-11.2405700	0.049919960	9.996164E-001	-11.2683900	0.049919960	4.164737E-004	18.0350800
22	0.051915958	8.736655E-004	64.4742000	0.051915958	9.995586E-001	-11.6863600	0.051915958	9.998136E-001	-11.7135000	0.051915958	4.926859E-004	21.4812600
23	0.053911956	9.441319E-004	55.3927100	0.053911956	9.992646E-001	-12.1387300	0.053911956	9.997572E-001	-12.1686200	0.053911956	5.095603E-004	19.0201500
24	0.055907954	1.074270E-003	48.2316200	0.055907954	9.993763E-001	-12.5898700	0.055907954	9.996535E-001	-12.6076600	0.055907954	5.448921E-004	11.1575800
25	0.057903952	1.165686E-003	41.0283900	0.057903952	9.993501E-001	-13.0442000	0.057903952	9.994451E-001	-13.0559200	0.057903952	5.699394E-004	13.4399700
26	0.059899950	1.288215E-003	34.7029800	0.059899950	9.991944E-001	-13.4875800	0.059899950	9.994501E-001	-13.5038400	0.059899950	6.223638E-004	10.8364500
27	0.061895948	1.403653E-003	28.4277500	0.061895948	9.990852E-001	-13.9287200	0.061895948	9.994090E-001	-13.9538400	0.061895948	6.818308E-004	9.7820500
28	0.063891946	1.510280E-003	22.2601400	0.063891946	9.989280E-001	-14.3768700	0.063891946	9.993516E-001	-14.4081400	0.063891946	7.310042E-004	6.7809840
29	0.065887944	1.610595E-003	17.4746500	0.065887944	9.990448E-001	-14.8380000	0.065887944	9.992956E-001	-14.8460700	0.065887944	8.042984E-004	7.0020510
30	0.067883942	1.733101E-003	11.4514600	0.067883942	9.989536E-001	-15.2796200	0.067883942	9.991655E-001	-15.3036100	0.067883942	9.008672E-004	6.3680540
31	0.069879940	1.823696E-003	6.2489890	0.069879940	9.987176E-001	-15.7157200	0.069879940	9.992598E-001	-15.7397300	0.069879940	9.245618E-004	3.2205530
32	0.071875938	1.905259E-003	1.2447530	0.071875938	9.988135E-001	-16.1771900	0.071875938	9.988387E-001	-16.1991200	0.071875938	1.041162E-003	2.6719080
33	0.073871936	2.003683E-003	-3.1550080	0.073871936	9.987204E-001	-16.6262300	0.073871936	9.991401E-001	-16.6498100	0.073871936	1.095922E-003	-0.4692663
34	0.075867934	2.087069E-003	-8.9733980	0.075867934	9.989226E-001	-17.0724400	0.075867934	9.988972E-001	-17.0958200	0.075867934	1.172062E-003	-1.6947620
35	0.077863932	2.141074E-003	-13.2483100	0.077863932	9.984871E-001	-17.5181200	0.077863932	9.989650E-001	-17.5400400	0.077863932	1.245666E-003	-4.7184120
36	0.079859930	2.183692E-003	-17.2812700	0.079859930	9.985002E-001	-17.9677200	0.079859930	9.988677E-001	-17.9942700	0.079859930	1.381062E-003	-4.9231380
37	0.081855928	2.209775E-003	-21.0866800	0.081855928	9.984474E-001	-18.4117900	0.081855928	9.987941E-001	-18.4304000	0.081855928	1.451291E-003	-8.6124110
38	0.083851926	2.212203E-003	-24.7255600	0.083851926	9.986116E-001	-18.8548900	0.083851926	9.986627E-001	-18.8889300	0.083851926	1.525375E-003	-8.5990110
39	0.085847924	2.224076E-003	-28.0171300	0.085847924	9.984964E-001	-19.3119200	0.085847924	9.988767E-001	-19.3258500	0.085847924	1.597514E-003	-10.5090000
40	0.087843922	2.229435E-003	-31.2584700	0.087843922	9.983994E-001	-19.7705800	0.087843922	9.986445E-001	-19.7795100	0.087843922	1.668234E-003	-12.8429500
41	0.089839920	2.277394E-003	-34.0374000	0.089839920	9.983868E-001	-20.2018000	0.089839920	9.985008E-001	-20.2384500	0.089839920	1.762966E-003	-14.7447700
42	0.091835918	2.281614E-003	-36.3382200	0.091835918	9.982961E-001	-20.6507600	0.091835918	9.984607E-001	-20.6773100	0.091835918	1.757384E-003	-16.0160400
43	0.093831916	2.227943E-003	-37.5607700	0.093831916	9.984019E-001	-21.1128500	0.093831916	9.984348E-001	-21.1226100	0.093831916	1.841922E-003	-19.0980200
44	0.095827914	2.165806E-003	-40.2681100	0.095827914	9.980834E-001	-21.5435500	0.095827914	9.982930E-001	-21.5636100	0.095827914	1.914512E-003	-20.4147100
45	0.097823912	2.088608E-003	-40.4759200	0.097823912	9.982641E-001	-21.9885000	0.097823912	9.983814E-001	-22.0202100	0.097823912	1.976169E-003	-22.2449200
46	0.099819910	2.112363E-003	-39.6587200	0.099819910	9.981661E-001	-22.4508600	0.099819910	9.982819E-001	-22.4639100	0.099819910	2.045567E-003	-23.3606200
47	0.101815908	2.122849E-003	-40.0814800	0.101815908	9.979612E-001	-22.8882600	0.101815908	9.982864E-001	-22.9116700	0.101815908	2.125431E-003	-24.7477200
48	0.103811906	2.195141E-003	-42.3726800	0.103811906	9.977684E-001	-23.3452200	0.103811906	9.980990E-001	-23.3538100	0.103811906	2.153319E-003	-28.3539400
49	0.105807904	2.149507E-003	-43.8089800	0.105807904	9.978082E-001	-23.7920300	0.105807904	9.981833E-001	-23.8110400	0.105807904	2.209113E-003	-28.0918700
50	0.107803902	2.072282E-003	-45.1490500	0.107803902	9.977843E-001	-24.2367500	0.107803902	9.981416E-001	-24.2513900	0.107803902	2.251239E-003	-30.4176600
51	0.109799900	2.033681E-003	-45.3653100	0.109799900	9.975554E-001	-24.6851600	0.109799900	9.978256E-001	-24.7008900	0.109799900	2.306086E-003	-31.9857100
52	0.111795898	1.962398E-003	-44.0900000	0.111795898	9.975060E-001	-25.1255900	0.111795898	9.978887E-001	-25.1492600	0.111795898	2.288977E-003	-32.9188000
53	0.113791896	2.007785E-003	-41.9172600	0.113791896	9.974262E-001	-25.5658000	0.113791896	9.978350E-001	-25.5934400	0.113791896	2.326353E-003	-32.9671200
54	0.115787894	2.002513E-003	-40.4683900	0.115787894	9.975756E-001	-26.0182500	0.115787894	9.977143E-001	-26.0478000	0.115787894	2.377854E-003	-34.4122800
55	0.117783892	2.023578E-003	-39.3824800	0.117783892	9.974037E-001	-26.4676800	0.117783892	9.978395E-001	-26.4950700	0.117783892	2.421765E-003	-35.7763800
56	0.119779890	2.077617E-003	-36.7676300	0.119779890	9.973601E-001	-26.9123600	0.119779890	9.976053E-001	-26.9446100	0.119779890	2.472345E-003	-36.5033200
57	0.121775888	2.105883E-003	-34.1600500	0.121775888	9.971746E-001	-27.3637600	0.121775888	9.973489E-001	-27.3805600	0.121775888	2.508933E-003	-36.1683300
58	0.123771886	2.220643E-003	-32.4134100	0.123771886	9.971980E-001	-27.7965300	0.123771886	9.972557E-001	-27.8348100	0.123771886	2.604165E-003	-37.2794800
59	0.125767884	2.299851E-003	-32.6760400	0.125767884	9.971096E-001	-28.2685500	0.125767884	9.972833E-001	-28.2891300	0.125767884	2.571664E-003	-39.3632800
60	0.127763882	2.457012E-003	-31.4236300	0.127763882	9.971193E-001	-28.7013700	0.127763882	9.972317E-001	-28.7185000	0.127763882	2.653898E-003	-39.3965700
61	0.129759880	2.638869E-003	-31.6741100	0.129759880	9.970567E-001	-29.1472200	0.129759880	9.974265E-001	-29.1693000	0.129759880	2.738843E-003	-40.0072200
62	0.131755878	2.756729E-003	-30.0190000	0.131755878	9.970660E-001	-29.5915700	0.131755878	9.972228E-001	-29.6172000	0.131755878	2.806394E-003	-40.6132800
63	0.133751876	2.925501E-003	-30.7301700	0.133751876	9.968378E-001	-30.0343500	0.133751876	9.972372E-001	-30.0640400	0.133751876	2.881479E-003	-41.0599300
64	0.135747874	3.092624E-003	-31.6854600	0.135747874	9.969200E-001	-30.4743600	0.135747874	9.970427E-001	-30.5279000	0.135747874	2.966272E-003	-41.4095200
65	0.137743872	3.278221E-003	-32.7654000	0.137743872	9.966502E-001	-30.9378000	0.137743872	9.970770E-001	-30.9645600	0.137743872	3.048111E-003	-42.0895200
66	0.139739870	3.600680E-003	-33.6892200	0.139739870	9.967177E-001	-31.3695300	0.139739870	9.971395E-001	-31.4045300	0.139739870	3.172346E-003	-42.8253300
67	0.141735868	3.603342E-003	-35.2326900	0.141735868	9.965491E-001	-31.8223000	0.141735868	9.969910E-001	-31.8524300	0.141735868	3.338449E-003	-43.7710300
68	0.143731866	3.754413E-003	-36.3790100	0.143731866	9.965740E-001	-32.2771000	0.143731866	9.967794E-001	-32.3003700	0.143731866	3.259455E-003	-45.2625400
69	0.145727864	3.922733E-003	-37.9477500	0.145727864	9.964368E-001	-32.7238900	0.145727864	9.967839E-001	-32.7401300	0.145727864	3.387400E-003	-45.8482800
70	0.147723862	4.098530E-003	-39.5381800	0.147723862	9.962968E-001	-33.1669500	0.147723862	9.965335E-001	-33.1923600	0.147723862	3.480373E-003	-46.5479900
71	0.149719860	4.287004E-003	-41.2651600	0.149719860	9.961613E-001	-33.6087800	0.149719860	9.965223E-001	-33.6382100	0.149719860	3.562755E-003	-47.4173500
72	0.151715858	4.427510E-003	-43.3830400	0.151715858	9.960769E-001	-34.0519100	0.151715858	9.966496E-001	-34.0958900	0.151715858	3.670352E-003	-48.5165600
73	0.153711856	4.601677E-003	-45.0320900	0.153711856	9.960843E-001	-34.4966500	0.153711856	9.965706E-001	-34.5331200	0.153711856	3.752521E-003	-49.2984700
74	0.155707854	4.716426E-003	-46.4136200	0.155707854	9.960048E-001	-34.9605800	0.155707854	9.961069E-001	-34.9843700	0.155707854	3.845356E-003	-50.3686600
75	0.157703852	4.862969E-003	-48.4599700	0.157703852	9.960373E-001	-35.4026100	0.157703852	9.960844E-001	-35.4269900	0.157703852	3.998216E-003	-51.6093100
76	0.159699850	5.022815E-003	-50.2050300	0.159699850	9.956850E-001	-35.8398300	0.159699850	9.962608E-001	-35.8669200	0.159699850	4.029150E-003	-52.3778400
77	0.161695848	5.096021E-003	-51.7653200	0.161695848	9.959787E-001	-36.2927400	0.161695848	9.962078E-001	-36.3179700	0.161695848	4.155248E-003	-53.2243700
78	0.163691846	5.222475E-003	-54.1918700	0.163691846	9.957961E-001	-36.7217500	0.163691846	9.959595E-001	-36.7674900	0.163691846	4.314566E-003	-53.8137700
79	0.165687844	5.316883E-003	-55.3570100	0.165687844	9.957137E-001	-37.1765900	0.165687844	9.958029E-001	-37.1982300	0.165687844	4.402013E-003	-54.9363800
80	0.167683842	5.416696E-003	-56.7920100	0.167683842	9.956272E-001	-37.6228600	0.167683842	9.957849E-001	-37.6598500	0.167683842	4.511910E-003	-55.5634000
81	0.169679840	5.440036E-003	-58.4190200	0.169679840	9.957566E-001	-38.0696600	0.169679840	9.957315E-001	-38.0925400	0.169679840	4.618444E-003	-56.4597500
82	0.171675838	5.534662E-003	-59.7480200	0.171675838	9.954457E-001	-38.5203200	0.171675838	9.956536E-001	-38.5387300	0.171675838	4.716265E-003	-57.4891700
83	0.173671836	5.600287E-003	-61.3777100	0.173671836	9.953387E-001	-38.9561100	0.173671836	9.955829E-001	-39.0036500	0.173671836	4.781696E-003	-58.2051400
84	0.175667834	5.669485E-003	-62.0262700	0.175667834	9.953021E-001	-39.4115600	0.175667834	9.954426E-001	-39.4241600	0.175667834	4.874284E-003	-58.7158300
85	0.177663832	5.678893E-003	-63.2709900	0.177663832	9.952828E-001	-39.8546000	0.177663832	9.954622E-001	-39.8676500	0.177663832	4.959308E-003	-59.2983400
86	0.179659830	5.696580E-003	-63.9932400	0.179659830	9.952011E-001	-40.3009200	0.179659830	9.954882E-001	-40.3198700	0.179659830	5.049987E-003	-60.0748700
87	0.181655828	5.718875E-003	-65.0678200	0.181655828	9.951314E-001	-40.7390800	0.181655828	9.954774E-001	-40.7668400	0.181655828	5.109734E-003	-60.8986300
88	0.183651826	5.738880E-003	-65.7743200	0.183651826	9.951865E-001	-41.1846100	0.183651826	9.953879E-001	-41.2078400	0.183651826	5.260030E-003	-61.5290800
89	0.185647824	5.792374E-003	-65.8712000	0.185647824	9.949350E-001	-41.6275600	0.185647824	9.952222E-001	-41.6671800	0.185647824	5.324569E-003	-62.2163800
90	0.187643822	5.816869E-003	-66.2068300	0.187643822	9.949305E-001	-42.0799100	0.187643822	9.950314E-001	-42.1151200	0.187643822	5.422258E-003	-62.4828500
91	0.189639820	5.812564E-003	-66.4276200	0.189639820	9.948893E-001	-42.5249600	0.189639820	9.950308E-001	-42.5598100	0.189639820	5.536781E-003	-62.8933800
92	0.191635818	5.817695E-003	-67.0416900	0.191635818	9.948225E-001	-42.9654500	0.191635818	9.950219E-001	-42.9857000	0.191635818	5.618752E-003	-63.5453300
93	0.193631816	5.860995E-003	-66.9695600	0.193631816	9.946365E-001	-43.4183800	0.193631816	9.949820E-001	-43.4388000	0.193631816	5.728323E-003	-64.0120200
94	0.195627814	5.891788E-003	-66.8688200	0.195627814	9.946141E-001	-43.8571200	0.195627814	9.949743E-001	-43.8789900	0.195627814	5.804223E-003	-64.6285200
95	0.197623812	5.965423E-003	-66.4026600	0.197623812	9.946862E-001	-44.3083100	0.197623812	9.947165E-001	-44.3502600	0.197623812	5.914938E-003	-65.0959700
96	0.199619810	5.999307E-003	-66.4500200	0.199619810	9.945500E-001	-44.7528500	0.199619810	9.948738E-001	-44.7726200	0.199619810	5.994483E-003	-65.7159200
97	0.201615808	6.077991E-003	-66.3218200	0.201615808	9.943489E-001	-45.1955600	0.201615808	9.946939E-001	-45.2306500	0.201615808	6.091173E-003	-66.3136100
98	0.203611806	6.149186E-003	-65.9187200	0.203611806	9.942107E-001	-45.6377400	0.203611806	9.946358E-001	-45.6794500	0.203611806	6.184932E-003	-66.9785500
99	0.205607804	6.233537E-003	-66.0393100	0.205607804	9.941955E-001	-46.0936300	0.205607804	9.946147E-001	-46.1088700	0.205607804	6.270377E-003	-67.7521700
100	0.207603802	6.352345E-003	-65.8591100	0.207603802	9.941683E-001	-46.5468900	0.207603802	9.944932E-001	-46.5527700	0.207603802	6.370527E-003	-68.3838600
101	0.209599800	6.475315E-003	-65.5278900	0.209599800	9.941061E-001	-46.9819000	0.209599800	9.943252E-001	-47.0033100	0.209599800	6.463480E-003	-69.1023800
102	0.211595798	6.587281E-003	-65.5025300	0.211595798	9.940388E-001	-47.4277800	0.211595798	9.942464E-001	-47.4587500	0.211595798	6.571359E-003	-69.7673900
103	0.213591796	6.751517E-003	-65.5564400	0.213591796	9.938641E-001	-47.8817000	0.213591796	9.940787E-001	-47.9005900	0.213591796	6.650553E-003	-70.5928200
104	0.215587794	6.898787E-003	-65.8957500	0.215587794	9.939651E-001	-48.3169600	0.215587794	9.940341E-001	-48.3432500	0.215587794	6.734730E-003	-71.1639800
105	0.217583792	7.042956E-003	-65.9717000	0.217583792	9.937534E-001	-48.7650900	0.217583792	9.940639E-001	-48.7789600	0.217583792	6.818049E-003	-71.9190800
106	0.219579790	7.243830E-003	-66.4695800	0.219579790	9.937336E-001	-49.1895300	0.219579790	9.939398E-001	-49.2559100	0.219579790	6.909052E-003	-72.5884200
107	0.221575788	7.409583E-003	-66.8678100	0.221575788	9.935464E-001	-49.6615400	0.221575788	9.938560E-001	-49.6809400	0.221575788	6.984819E-003	-73.4092900
108	0.223571786	7.633026E-003	-67.6634400	0.223571786	9.936239E-001	-50.0957100	0.223571786	9.936500E-001	-50.1338900	0.223571786	7.061486E-003	-74.2395400
109	0.225567784	7.811740E-003	-68.3789700	0.225567784	9.936513E-001	-50.5435300	0.225567784	9.939994E-001	-50.5601300	0.225567784	7.110844E-003	-74.5507200
110	0.227563782	7.938759E-003	-68.5180300	0.227563782	9.933913E-001	-50.9858500	0.227563782	9.938053E-001	-51.0087800	0.227563782	7.204664E-003	-75.3147300
111	0.229559780	8.128469E-003	-69.4871100	0.229559780	9.935211E-001	-51.4255800	0.229559780	9.935338E-001	-51.4715200	0.229559780	7.278094E-003	-75.9828600
112	0.231555778	8.285096E-003	-70.4415700	0.231555778	9.933398E-001	-51.8751700	0.231555778	9.933048E-001	-51.8992300	0.231555778	7.316904E-003	-76.4846300
113	0.233551776	8.456159E-003	-71.5405400	0.233551776	9.934301E-001	-52.3106200	0.233551776	9.933157E-001	-52.3631900	0.233551776	7.415438E-003	-77.1702700
114	0.235547774	8.601468E-003	-72.6005300	0.235547774	9.931263E-001	-52.7776000	0.235547774	9.932229E-001	-52.7972100	0.235547774	7.469056E-003	-77.5951800
115	0.237543772	8.750462E-003	-73.6988400	0.237543772	9.931395E-001	-53.2135000	0.237543772	9.932898E-001	-53.2553100	0.237543772	7.562066E-003	-78.1785000
116	0.239539770	8.877774E-003	-74.7741200	0.239539770	9.929323E-001	-53.6542300	0.239539770	9.930890E-001	-53.6798800	0.239539770	7.633279E-003	-78.5379000
117	0.241535768	8.999510E-003	-75.8963500	0.241535768	9.930038E-001	-54.1191400	0.241535768	9.928113E-001	-54.1378000	0.241535768	7.712379E-003	-79.0253200
118	0.243531766	9.116426E-003	-77.0362200	0.243531766	9.928561E-001	-54.5513300	0.243531766	9.929093E-001	-54.5796400	0.243531766	7.810504E-003	-79.3973200
119	0.245527764	9.229689E-003	-78.0706900	0.245527764	9.929557E-001	-54.9879600	0.245527764	9.928586E-001	-55.0220900	0.245527764	7.912849E-003	-79.8479800
120	0.247523762	9.322527E-003	-79.0899500	0.247523762	9.926782E-001	-55.4458700	0.247523762	9.927713E-001	-55.4665900	0.247523762	8.013680E-003	-80.2527700
121	0.249519760	9.416021E-003	-80.1239900	0.249519760	9.924299E-001	-55.8867700	0.249519760	9.926532E-001	-55.9128800	0.249519760	8.133889E-003	-80.6598100
122	0.251515758	9.490638E-003	-81.0960100	0.251515758	9.925923E-001	-56.3310100	0.251515758	9.926690E-001	-56.3451100	0.251515758	8.254787E-003	-81.1187500
123	0.253511756	9.578627E-003	-81.9544800	0.253511756	9.923979E-001	-56.7817900	0.253511756	9.924966E-001	-56.7920400	0.253511756	8.366686E-003	-81.6540500
124	0.255507754	9.643644E-003	-82.8206700	0.255507754	9.924179E-001	-57.2143900	0.255507754	9.924861E-001	-57.2392100	0.255507754	8.492080E-003	-82.2429500
125	0.257503752	9.707119E-003	-83.7023800	0.257503752	9.921524E-001	-57.6564400	0.257503752	9.923193E-001	-57.6870300	0.257503752	8.611543E-003	-82.7493600
126	0.259499750	9.772872E-003	-84.5629400	0.259499750	9.922574E-001	-58.1144800	0.259499750	9.922739E-001	-58.1375300	0.259499750	8.747240E-003	-83.3138900
127	0.261495748	9.828998E-003	-85.2968600	0.261495748	9.919349E-001	-58.5380900	0.261495748	9.921974E-001	-58.5799000	0.261495748	8.877646E-003	-83.9880500
128	0.263491746	9.873781E-003	-85.9014700	0.263491746	9.920654E-001	-58.9953000	0.263491746	9.921694E-001	-59.0184300	0.263491746	9.025621E-003	-84.6192200
129	0.265487744	9.930528E-003	-86.5609100	0.265487744	9.918500E-001	-59.4398800	0.265487744	9.920627E-001	-59.4675900	0.265487744	9.142750E-003	-85.3202100
130	0.267483742	9.983893E-003	-87.0919800	0.267483742	9.917246E-001	-59.8789500	0.267483742	9.918501E-001	-59.9198000	0.267483742	9.257674E-003	-85.8987000
131	0.269479740	1.002263E-002	-87.5695500	0.269479740	9.917334E-001	-60.3381800	0.269479740	9.918444E-001	-60.3647900	0.269479740	9.381898E-003	-86.6023900
132	0.271475738	1.006206E-002	-87.9858600	0.271475738	9.916760E-001	-60.7848100	0.271475738	9.918127E-001	-60.7982100	0.271475738	9.515522E-003	-87.3056000
133	0.273471736	1.011203E-002	-88.2857100	0.273471736	9.914715E-001	-61.2139900	0.273471736	9.919145E-001	-61.2433200	0.273471736	9.623514E-003	-88.1539200
134	0.275467734	1.017638E-002	-88.6725700	0.275467734	9.916053E-001	-61.6726200	0.275467734	9.917874E-001	-61.6832700	0.275467734	9.739586E-003	-88.8143600
135	0.277463732	1.026211E-002	-88.9356200	0.277463732	9.912487E-001	-62.1112400	0.277463732	9.914736E-001	-62.1423500	0.277463732	9.855046E-003	-89.3167700
136	0.279459730	1.033445E-002	-89.1685000	0.279459730	9.912687E-001	-62.5624700	0.279459730	9.914188E-001	-62.5811400	0.279459730	9.979728E-003	-89.9769700
137	0.281455728	1.039737E-002	-89.4148800	0.281455728	9.912186E-001	-62.9813700	0.281455728	9.914878E-001	-63.0149800	0.281455728	1.008527E-002	-90.7712900
138	0.283451726	1.050345E-002	-89.6343200	0.283451726	9.911529E-001	-63.4408600	0.283451726	9.914145E-001	-63.4577500	0.283451726	1.019678E-002	-91.3074800
139	0.285447724	1.060723E-002	-89.9121200	0.285447724	9.910345E-001	-63.8711700	0.285447724	9.913964E-001	-63.8946100	0.285447724	1.029168E-002	-91.9520000
140	0.287443722	1.073048E-002	-90.0112200	0.287443722	9.911188E-001	-64.3414500	0.287443722	9.911092E-001	-64.3523900	0.287443722	1.041810E-002	-92.4246800
141	0.289439720	1.083763E-002	-90.1629000	0.289439720	9.908463E-001	-64.7724000	0.289439720	9.909666E-001	-64.8002000	0.289439720	1.053404E-002	-93.0394400
142	0.291435718	1.098568E-002	-90.4491300	0.291435718	9.908052E-001	-65.2073500	0.291435718	9.907797E-001	-65.2359900	0.291435718	1.069204E-002	-94.1461900
143	0.293431716	1.113156E-002	-90.6688800	0.293431716	9.905772E-001	-65.6600300	0.293431716	9.906972E-001	-65.6850700	0.293431716	1.080034E-002	-94.5802700
144	0.295427714	1.127807E-002	-91.0082500	0.295427714	9.906889E-001	-66.1062500	0.295427714	9.907783E-001	-66.1241800	0.295427714	1.087966E-002	-94.9989100
145	0.297423712	1.146473E-002	-91.3248300	0.297423712	9.905201E-001	-66.5560100	0.297423712	9.906478E-001	-66.5691100	0.297423712	1.094159E-002	-95.0587800
146	0.299419710	1.162501E-002	-91.7113100	0.299419710	9.904813E-001	-66.9873500	0.299419710	9.905387E-001	-67.0229000	0.299419710	1.109290E-002	-95.4578400
147	0.301415708	1.180999E-002	-92.1432400	0.301415708	9.902772E-001	-67.4248200	0.301415708	9.903952E-001	-67.4739700	0.301415708	1.118723E-002	-96.1443200
148	0.303411706	1.195354E-002	-93.2366100	0.303411706	9.902655E-001	-67.8676100	0.303411706	9.904596E-001	-67.9053000	0.303411706	1.133478E-002	-96.6573300
149	0.305407704	1.227873E-002	-93.1484800	0.305407704	9.901256E-001	-68.3232700	0.305407704	9.904029E-001	-68.3554600	0.305407704	1.144702E-002	-96.9804300
150	0.307403702	1.250593E-002	-93.6032800	0.307403702	9.900264E-001	-68.7665900	0.307403702	9.903062E-001	-68.7799200	0.307403702	1.154066E-002	-97.8444100
151	0.309399700	1.270777E-002	-94.2636900	0.309399700	9.900489E-001	-69.1912700	0.309399700	9.902778E-001	-69.2429200	0.309399700	1.167668E-002	-98.5654000
152	0.311395698	1.290399E-002	-94.8054400	0.311395698	9.899128E-001	-69.6464800	0.311395698	9.901153E-001	-69.6817000	0.311395698	1.181781E-002	-99.0665500
153	0.313391696	1.309239E-002	-95.5559800	0.313391696	9.898849E-001	-70.1011300	0.313391696	9.900372E-001	-70.1184200	0.313391696	1.183903E-002	-99.5783100
154	0.315387694	1.326171E-002	-96.4436300	0.315387694	9.900251E-001	-70.5177800	0.315387694	9.896250E-001	-70.5687300	0.315387694	1.202839E-002	-100.3771000
155	0.317383692	1.344591E-002	-97.2365300	0.317383692	9.898198E-001	-70.9784200	0.317383692	9.899567E-001	-71.0141400	0.317383692	1.218453E-002	-100.6334000
156	0.319379690	1.364438E-002	-97.9238600	0.319379690	9.898602E-001	-71.4202300	0.319379690	9.897562E-001	-71.4445600	0.319379690	1.215946E-002	-101.5127000
157	0.321375688	1.378708E-002	-98.8234200	0.321375688	9.899464E-001	-71.8568500	0.321375688	9.897354E-001	-71.8930400	0.321375688	1.231005E-002	-101.8326000
158	0.323371686	1.396302E-002	-99.6439400	0.323371686	9.896557E-001	-72.3021200	0.323371686	9.895021E-001	-72.3193700	0.323371686	1.234191E-002	-102.6224000
159	0.325367684	1.410732E-002	-100.5647000	0.325367684	9.894084E-001	-72.7476900	0.325367684	9.896416E-001	-72.7858100	0.325367684	1.253139E-002	-103.0382000
160	0.327363682	1.424609E-002	-101.5530000	0.327363682	9.893139E-001	-73.1785900	0.327363682	9.897177E-001	-73.2244700	0.327363682	1.257954E-002	-103.5008000
161	0.329359680	1.437126E-002	-102.6790000	0.329359680	9.890239E-001	-73.6341900	0.329359680	9.895751E-001	-73.6676800	0.329359680	1.265640E-002	-104.0320000
162	0.331355678	1.443674E-002	-103.3381000	0.331355678	9.893106E-001	-74.0670700	0.331355678	9.894409E-001	-74.1201200	0.331355678	1.277959E-002	-104.6090000
163	0.333351676	1.453885E-002	-104.3132000	0.333351676	9.891546E-001	-74.5235300	0.333351676	9.894115E-001	-74.5518600	0.333351676	1.285256E-002	-105.1254000
164	0.335347674	1.465993E-002	-105.1520000	0.335347674	9.889233E-001	-74.9731400	0.335347674	9.891818E-001	-74.9945400	0.335347674	1.295172E-002	-105.8662000
165	0.337343672	1.465165E-002	-105.8706000	0.337343672	9.890055E-001	-75.4163600	0.337343672	9.891206E-001	-75.4576300	0.337343672	1.311257E-002	-106.3920000
166	0.339339670	1.472748E-002	-106.7793000	0.339339670	9.889391E-001	-75.8485000	0.339339670	9.888603E-001	-75.8964300	0.339339670	1.319332E-002	-106.7214000
167	0.341335668	1.478797E-002	-107.4201000	0.341335668	9.889054E-001	-76.2923200	0.341335668	9.889493E-001	-76.3292400	0.341335668	1.329754E-002	-107.3183000
168	0.343331666	1.485040E-002	-108.0949000	0.343331666	9.887619E-001	-76.7521500	0.343331666	9.887908E-001	-76.7726400	0.343331666	1.340137E-002	-107.8668000
169	0.345327664	1.486167E-002	-108.5944000	0.345327664	9.889737E-001	-77.1811200	0.345327664	9.887804E-001	-77.2119100	0.345327664	1.356074E-002	-108.3080000
170	0.347323662	1.485970E-002	-109.3706000	0.347323662	9.887215E-001	-77.6362200	0.347323662	9.888270E-001	-77.6697500	0.347323662	1.369026E-002	-108.8852000
171	0.349319660	1.492469E-002	-109.8363000	0.349319660	9.886870E-001	-78.0812400	0.349319660	9.883943E-001	-78.1121500	0.349319660	1.379909E-002	-109.5712000
172	0.351315658	1.501556E-002	-110.3058000	0.351315658	9.886953E-001	-78.5234700	0.351315658	9.887075E-001	-78.5590200	0.351315658	1.393338E-002	-109.9974000
173	0.353311656	1.506553E-002	-110.6563000	0.353311656	9.883293E-001	-78.9777800	0.353311656	9.885206E-001	-79.0048600	0.353311656	1.403504E-002	-110.6032000
174	0.355307654	1.509997E-002	-110.7490000	0.355307654	9.883586E-001	-79.4234700	0.355307654	9.882526E-001	-79.4368100	0.355307654	1.411476E-002	-111.1678000
175	0.357303652	1.513009E-002	-110.8348000	0.357303652	9.883209E-001	-79.8524900	0.357303652	9.879182E-001	-79.8787800	0.357303652	1.421155E-002	-111.7374000
176	0.359299650	1.513765E-002	-111.4803000	0.359299650	9.882044E-001	-80.2865100	0.359299650	9.883165E-001	-80.3327900	0.359299650	1.446788E-002	-112.3151000
177	0.361295648	1.523114E-002	-111.7449000	0.361295648	9.883060E-001	-80.7550900	0.361295648	9.880259E-001	-80.7734100	0.361295648	1.462245E-002	-112.8736000
178	0.363291646	1.531089E-002	-111.9452000	0.363291646	9.879438E-001	-81.1844900	0.363291646	9.880773E-001	-81.2363900	0.363291646	1.470970E-002	-113.7075000
179	0.365287644	1.540669E-002	-112.0229000	0.365287644	9.879367E-001	-81.6262900	0.365287644	9.878086E-001	-81.6671500	0.365287644	1.483831E-002	-114.0642000
180	0.367283642	1.553957E-002	-112.1880000	0.367283642	9.879138E-001	-82.0801800	0.367283642	9.878470E-001	-82.1110700	0.367283642	1.498867E-002	-114.9469000
181	0.369279640	1.568192E-002	-112.3479000	0.369279640	9.877306E-001	-82.5129400	0.369279640	9.876498E-001	-82.5567600	0.369279640	1.508761E-002	-115.4819000
182	0.371275638	1.582890E-002	-112.6529000	0.371275638	9.877530E-001	-82.9721600	0.371275638	9.875588E-001	-82.9969300	0.371275638	1.521216E-002	-116.0196000
183	0.373271636	1.597246E-002	-112.9828000	0.373271636	9.875878E-001	-83.4072800	0.373271636	9.870636E-001	-83.4488900	0.373271636	1.529647E-002	-116.7542000
184	0.375267634	1.622302E-002	-112.9450000	0.375267634	9.875405E-001	-83.8499700	0.375267634	9.874761E-001	-83.8906100	0.375267634	1.541862E-002	-117.2257000
185	0.377263632	1.638899E-002	-113.4326000	0.377263632	9.875131E-001	-84.2891500	0.377263632	9.870173E-001	-84.3264000	0.377263632	1.554437E-002	-117.9619000
186	0.379259630	1.656481E-002	-113.6356000	0.379259630	9.873224E-001	-84.7497300	0.379259630	9.869841E-001	-84.7782400	0.379259630	1.564830E-002	-118.5402000
187	0.381255628	1.673520E-002	-114.0529000	0.381255628	9.871041E-001	-85.1867600	0.381255628	9.868529E-001	-85.2136200	0.381255628	1.577595E-002	-119.0340000
188	0.383251626	1.698824E-002	-114.6169000	0.383251626	9.870015E-001	-85.6426500	0.383251626	9.865369E-001	-85.6492800	0.383251626	1.591467E-002	-119.5528000
189	0.385247624	1.719666E-002	-114.9419000	0.385247624	9.867631E-001	-86.0753100	0.385247624	9.868307E-001	-86.0966700	0.385247624	1.598159E-002	-120.2998000
190	0.387243622	1.740859E-002	-115.3798000	0.387243622	9.867187E-001	-86.5424600	0.387243622	9.865186E-001	-86.5427500	0.387243622	1.609163E-002	-120.6498000
191	0.389239620	1.764234E-002	-115.7780000	0.389239620	9.864516E-001	-86.9677700	0.389239620	9.865184E-001	-86.9934000	0.389239620	1.619265E-002	-121.2684000
192	0.391235618	1.783723E-002	-116.5394000	0.391235618	9.865052E-001	-87.4208500	0.391235618	9.865954E-001	-87.4370600	0.391235618	1.628611E-002	-121.7545000
193	0.393231616	1.809266E-002	-117.1602000	0.393231616	9.862446E-001	-87.8443400	0.393231616	9.864062E-001	-87.8688000	0.393231616	1.648986E-002	-122.5399000
194	0.395227614	1.828782E-002	-117.6980000	0.395227614	9.860431E-001	-88.2911400	0.395227614	9.861994E-001	-88.3089700	0.395227614	1.660174E-002	-122.7263000
195	0.397223612	1.854135E-002	-118.5805000	0.397223612	9.857665E-001	-88.7256500	0.397223612	9.861223E-001	-88.7520900	0.397223612	1.673030E-002	-123.3395000
196	0.399219610	1.869738E-002	-119.2697000	0.399219610	9.858734E-001	-89.1810600	0.399219610	9.860606E-001	-89.2065500	0.399219610	1.681204E-002	-123.8328000
197	0.401215608	1.889657E-002	-120.1901000	0.401215608	9.857795E-001	-89.6048900	0.401215608	9.858124E-001	-89.6486400	0.401215608	1.696572E-002	-124.3259000
198	0.403211606	1.904953E-002	-120.6607000	0.403211606	9.856840E-001	-90.0485000	0.403211606	9.857131E-001	-90.0941500	0.403211606	1.709033E-002	-124.8589000
199	0.405207604	1.916092E-002	-121.6095000	0.405207604	9.856516E-001	-90.4834600	0.405207604	9.856858E-001	-90.5292100	0.405207604	1.721518E-002	-125.3951000
200	0.407203602	1.927554E-002	-122.9350000	0.407203602	9.855403E-001	-90.9244600	0.407203602	9.856234E-001	-90.9651000	0.407203602	1.740387E-002	-125.6942000
201	0.409199600	1.951977E-002	-123.6252000	0.409199600	9.853474E-001	-91.3578300	0.409199600	9.854155E-001	-91.4001200	0.409199600	1.758040E-002	-126.4961000
202	0.411195598	1.962065E-002	-124.1093000	0.411195598	9.853719E-001	-91.8004200	0.411195598	9.852291E-001	-91.8499500	0.411195598	1.773448E-002	-126.7601000
203	0.413191596	1.972681E-002	-125.0878000	0.413191596	9.855166E-001	-92.2431600	0.413191596	9.850582E-001	-92.2855000	0.413191596	1.783712E-002	-127.3939000
204	0.415187594	1.977941E-002	-125.9105000	0.415187594	9.853989E-001	-92.6805600	0.415187594	9.854249E-001	-92.7274500	0.415187594	1.790865E-002	-127.9418000
205	0.417183592	1.989014E-002	-126.6936000	0.417183592	9.852471E-001	-93.1255600	0.417183592	9.852461E-001	-93.1596500	0.417183592	1.805539E-002	-128.6085000
206	0.419179590	1.998789E-002	-127.2837000	0.419179590	9.851521E-001	-93.5721400	0.419179590	9.851940E-001	-93.6078200	0.419179590	1.824037E-002	-129.0789000
207	0.421175588	2.000416E-002	-127.9437000	0.421175588	9.851627E-001	-94.0083900	0.421175588	9.851461E-001	-94.0585200	0.421175588	1.836734E-002	-129.4934000
208	0.423171586	2.010620E-002	-128.6655000	0.423171586	9.849659E-001	-94.4434700	0.423171586	9.851068E-001	-94.4920400	0.423171586	1.839119E-002	-130.6102000
209	0.425167584	2.010141E-002	-129.4290000	0.425167584	9.850980E-001	-94.8888800	0.425167584	9.850684E-001	-94.9312700	0.425167584	1.846197E-002	-130.4822000
210	0.427163582	2.028431E-002	-129.7832000	0.427163582	9.850593E-001	-95.3372600	0.427163582	9.850896E-001	-95.3778700	0.427163582	1.868221E-002	-131.1235000
211	0.429159580	2.029832E-002	-130.1247000	0.429159580	9.849870E-001	-95.7865500	0.429159580	9.850563E-001	-95.8256300	0.429159580	1.881257E-002	-131.5178000
212	0.431155578	2.034290E-002	-130.5937000	0.431155578	9.848676E-001	-96.2121700	0.431155578	9.850461E-001	-96.2664200	0.431155578	1.906756E-002	-132.4365000
213	0.433151576	2.040238E-002	-131.0586000	0.433151576	9.848441E-001	-96.6620500	0.433151576	9.846984E-001	-96.7033200	0.433151576	1.917792E-002	-132.8801000
214	0.435147574	2.052026E-002	-131.6281000	0.435147574	9.848422E-001	-97.1060300	0.435147574	9.847969E-001	-97.1454800	0.435147574	1.930809E-002	-133.5684000
215	0.437143572	2.047307E-002	-131.6228000	0.437143572	9.847862E-001	-97.5478700	0.437143572	9.848806E-001	-97.6010500	0.437143572	1.936423E-002	-134.0964000
216	0.439139570	2.066679E-002	-132.2421000	0.439139570	9.846510E-001	-98.0030300	0.439139570	9.846793E-001	-98.0345700	0.439139570	1.928642E-002	-134.5639000
217	0.441135568	2.070574E-002	-132.3000000	0.441135568	9.848174E-001	-98.4344000	0.441135568	9.846418E-001	-98.4780400	0.441135568	1.958676E-002	-135.2054000
218	0.443131566	2.083180E-002	-132.7420000	0.443131566	9.848566E-001	-98.8679300	0.443131566	9.846591E-001	-98.9190100	0.443131566	1.980880E-002	-135.5413000
219	0.445127564	2.094484E-002	-132.7701000	0.445127564	9.844192E-001	-99.3194000	0.445127564	9.844300E-001	-99.3759200	0.445127564	1.981630E-002	-136.6519000
220	0.447123562	2.118671E-002	-133.1928000	0.447123562	9.845452E-001	-99.7594600	0.447123562	9.844354E-001	-99.8216400	0.447123562	1.993520E-002	-136.7058000
221	0.449119560	2.109409E-002	-133.4355000	0.449119560	9.847112E-001	-100.1994000	0.449119560	9.844187E-001	-100.2604000	0.449119560	2.009903E-002	-137.2893000
222	0.451115558	2.149435E-002	-133.7486000	0.451115558	9.848510E-001	-100.6637000	0.451115558	9.845106E-001	-100.6950000	0.451115558	2.028485E-002	-137.7449000
223	0.453111556	2.156364E-002	-134.2495000	0.453111556	9.844019E-001	-101.1024000	0.453111556	9.841567E-001	-101.1528000	0.453111556	2.040899E-002	-138.2520000
224	0.455107554	2.175223E-002	-134.4018000	0.455107554	9.843355E-001	-101.5415000	0.455107554	9.841352E-001	-101.5918000	0.455107554	2.050312E-002	-138.8328000
225	0.457103552	2.199133E-002	-134.8057000	0.457103552	9.844677E-001	-102.0010000	0.457103552	9.838142E-001	-102.0368000	0.457103552	2.061158E-002	-139.5316000
226	0.459099550	2.220521E-002	-135.0392000	0.459099550	9.845842E-001	-102.4375000	0.459099550	9.841335E-001	-102.4798000	0.459099550	2.078513E-002	-139.6953000
227	0.461095548	2.247052E-002	-135.5704000	0.461095548	9.845757E-001	-102.8933000	0.461095548	9.840896E-001	-102.9354000	0.461095548	2.092061E-002	-140.4903000
228	0.463091546	2.264641E-002	-136.0273000	0.463091546	9.840990E-001	-103.3395000	0.463091546	9.841031E-001	-103.3829000	0.463091546	2.094425E-002	-140.9697000
229	0.465087544	2.279002E-002	-136.3808000	0.465087544	9.843405E-001	-103.7653000	0.465087544	9.837025E-001	-103.8137000	0.465087544	2.102121E-002	-141.0251000
230	0.467083542	2.303744E-002	-136.8647000	0.467083542	9.842246E-001	-104.2189000	0.467083542	9.834408E-001	-104.2629000	0.467083542	2.119053E-002	-141.9288000
231	0.469079540	2.318726E-002	-137.4840000	0.469079540	9.841641E-001	-104.6801000	0.469079540	9.833101E-001	-104.6982000	0.469079540	2.129608E-002	-142.3830000
232	0.471075538	2.345773E-002	-138.0121000	0.471075538	9.841085E-001	-105.1145000	0.471075538	9.832003E-001	-105.1533000	0.471075538	2.142700E-002	-142.8804000
233	0.473071536	2.365306E-002	-138.5325000	0.473071536	9.837365E-001	-105.5632000	0.473071536	9.831378E-001	-105.5963000	0.473071536	2.152140E-002	-143.4541000
234	0.475067534	2.382001E-002	-139.0364000	0.475067534	9.835797E-001	-106.0112000	0.475067534	9.830114E-001	-106.0464000	0.475067534	2.162308E-002	-144.0235000
235	0.477063532	2.395648E-002	-139.7058000	0.477063532	9.836521E-001	-106.4533000	0.477063532	9.826639E-001	-106.4843000	0.477063532	2.176004E-002	-144.3942000
236	0.479059530	2.416873E-002	-140.3287000	0.479059530	9.835711E-001	-106.8981000	0.479059530	9.823747E-001	-106.9124000	0.479059530	2.191219E-002	-144.9309000
237	0.481055528	2.435603E-002	-140.8559000	0.481055528	9.835950E-001	-107.3468000	0.481055528	9.823665E-001	-107.3610000	0.481055528	2.201659E-002	-145.2685000
238	0.483051526	2.452495E-002	-141.4059000	0.483051526	9.833575E-001	-107.7862000	0.483051526	9.823610E-001	-107.8022000	0.483051526	2.214403E-002	-145.8731000
239	0.485047524	2.461326E-002	-141.9642000	0.485047524	9.830086E-001	-108.2313000	0.485047524	9.823186E-001	-108.2390000	0.485047524	2.229949E-002	-146.3489000
240	0.487043522	2.473357E-002	-142.6397000	0.487043522	9.832230E-001	-108.6730000	0.487043522	9.819856E-001	-108.6683000	0.487043522	2.244603E-002	-146.7497000
241	0.489039520	2.491191E-002	-143.1230000	0.489039520	9.828392E-001	-109.1191000	0.489039520	9.820853E-001	-109.1147000	0.489039520	2.259265E-002	-147.2873000
242	0.491035518	2.504884E-002	-143.8773000	0.491035518	9.826359E-001	-109.5583000	0.491035518	9.818084E-001	-109.5543000	0.491035518	2.272708E-002	-147.8484000
243	0.493031516	2.516149E-002	-144.4535000	0.493031516	9.824786E-001	-110.0051000	0.493031516	9.815328E-001	-109.9857000	0.493031516	2.290787E-002	-148.3678000
244	0.495027514	2.526623E-002	-145.1201000	0.495027514	9.822701E-001	-110.4456000	0.495027514	9.814222E-001	-110.4346000	0.495027514	2.306117E-002	-148.8267000
245	0.497023512	2.534943E-002	-145.6383000	0.497023512	9.821109E-001	-110.8925000	0.497023512	9.814410E-001	-110.8738000	0.497023512	2.319601E-002	-149.4352000
246	0.499019510	2.544797E-002	-146.3596000	0.499019510	9.820000E-001	-111.3284000	0.499019510	9.811785E-001	-111.3140000	0.499019510	2.330854E-002	-149.8059000
247	0.501015508	2.553148E-002	-146.8531000	0.501015508	9.819178E-001	-111.7774000	0.501015508	9.809016E-001	-111.7473000	0.501015508	2.349935E-002	-150.4100000
248	0.503011506	2.563597E-002	-147.2834000	0.503011506	9.817520E-001	-112.2115000	0.503011506	9.808145E-001	-112.1962000	0.503011506	2.357670E-002	-150.7850000
249	0.505007504	2.565918E-002	-147.9142000	0.505007504	9.817412E-001	-112.6536000	0.505007504	9.809514E-001	-112.6220000	0.505007504	2.373596E-002	-151.4637000
250	0.507003502	2.568620E-002	-148.5350000	0.507003502	9.818764E-001	-113.0960000	0.507003502	9.808415E-001	-113.0596000	0.507003502	2.384558E-002	-151.9973000
251	0.508999500	2.591475E-002	-148.8931000	0.508999500	9.811705E-001	-113.5309000	0.508999500	9.807113E-001	-113.5094000	0.508999500	2.405556E-002	-152.5638000
252	0.510995498	2.595959E-002	-149.4727000	0.510995498	9.813473E-001	-113.9811000	0.510995498	9.804960E-001	-113.9534000	0.510995498	2.414974E-002	-152.8875000
253	0.512991496	2.606121E-002	-149.8803000	0.512991496	9.810231E-001	-114.4156000	0.512991496	9.805577E-001	-114.3932000	0.512991496	2.435655E-002	-153.6067000
254	0.514987494	2.613667E-002	-150.4544000	0.514987494	9.812509E-001	-114.8648000	0.514987494	9.805845E-001	-114.8184000	0.514987494	2.439274E-002	-154.0873000
255	0.516983492	2.621290E-002	-150.9927000	0.516983492	9.811138E-001	-115.2928000	0.516983492	9.803670E-001	-115.2631000	0.516983492	2.463375E-002	-154.8471000
256	0.518979490	2.635615E-002	-151.2680000	0.518979490	9.808197E-001	-115.7376000	0.518979490	9.800372E-001	-115.7018000	0.518979490	2.478397E-002	-155.0836000
257	0.520975488	2.642686E-002	-151.8694000	0.520975488	9.809253E-001	-116.1784000	0.520975488	9.802938E-001	-116.1477000	0.520975488	2.488688E-002	-155.6275000
258	0.522971486	2.656711E-002	-152.3416000	0.522971486	9.807304E-001	-116.6308000	0.522971486	9.803227E-001	-116.5766000	0.522971486	2.500130E-002	-156.0334000
259	0.524967484	2.662223E-002	-152.8174000	0.524967484	9.808558E-001	-117.0494000	0.524967484	9.802204E-001	-117.0289000	0.524967484	2.515780E-002	-156.5561000
260	0.526963482	2.675831E-002	-153.4641000	0.526963482	9.803713E-001	-117.4805000	0.526963482	9.804233E-001	-117.4622000	0.526963482	2.529228E-002	-157.0623000
261	0.528959480	2.692927E-002	-153.7965000	0.528959480	9.802302E-001	-117.9162000	0.528959480	9.801983E-001	-117.8944000	0.528959480	2.552192E-002	-157.5528000
262	0.530955478	2.704046E-002	-154.0065000	0.530955478	9.805707E-001	-118.3740000	0.530955478	9.801556E-001	-118.3370000	0.530955478	2.557937E-002	-158.3412000
263	0.532951476	2.706995E-002	-154.5836000	0.532951476	9.804215E-001	-118.7976000	0.532951476	9.799536E-001	-118.7840000	0.532951476	2.581807E-002	-158.7381000
264	0.534947474	2.737557E-002	-154.9564000	0.534947474	9.803829E-001	-119.2325000	0.534947474	9.799758E-001	-119.2201000	0.534947474	2.611469E-002	-159.0909000
265	0.536943472	2.762171E-002	-155.3056000	0.536943472	9.800521E-001	-119.6717000	0.536943472	9.799245E-001	-119.6468000	0.536943472	2.613160E-002	-159.6578000
266	0.538939470	2.765564E-002	-155.6263000	0.538939470	9.804590E-001	-120.1353000	0.538939470	9.797902E-001	-120.1076000	0.538939470	2.612535E-002	-160.5266000
267	0.540935468	2.783212E-002	-156.2377000	0.540935468	9.799509E-001	-120.5467000	0.540935468	9.798333E-001	-120.5436000	0.540935468	2.618228E-002	-160.5594000
268	0.542931466	2.805139E-002	-156.4114000	0.542931466	9.802377E-001	-120.9932000	0.542931466	9.798648E-001	-120.9934000	0.542931466	2.637629E-002	-161.1288000
269	0.544927464	2.834269E-002	-156.6548000	0.544927464	9.803925E-001	-121.4360000	0.544927464	9.797685E-001	-121.4122000	0.544927464	2.644321E-002	-161.9145000
270	0.546923462	2.832364E-002	-157.2912000	0.546923462	9.803761E-001	-121.8608000	0.546923462	9.796646E-001	-121.8643000	0.546923462	2.677275E-002	-161.9485000
271	0.548919460	2.863135E-002	-157.4558000	0.548919460	9.802781E-001	-122.3123000	0.548919460	9.798280E-001	-122.2843000	0.548919460	2.669113E-002	-162.6843000
272	0.550915458	2.884768E-002	-157.8525000	0.550915458	9.802824E-001	-122.7401000	0.550915458	9.793044E-001	-122.7448000	0.550915458	2.679520E-002	-163.2957000
273	0.552911456	2.907154E-002	-158.0467000	0.552911456	9.805731E-001	-123.1951000	0.552911456	9.791685E-001	-123.1880000	0.552911456	2.697807E-002	-163.9426000
274	0.554907454	2.933279E-002	-158.3588000	0.554907454	9.803426E-001	-123.6139000	0.554907454	9.793327E-001	-123.6269000	0.554907454	2.711556E-002	-163.9234000
275	0.556903452	2.944730E-002	-158.6948000	0.556903452	9.807237E-001	-124.0806000	0.556903452	9.795231E-001	-124.0763000	0.556903452	2.737735E-002	-164.2471000
276	0.558899450	2.980696E-002	-159.6566000	0.558899450	9.804831E-001	-124.5272000	0.558899450	9.792646E-001	-124.5348000	0.558899450	2.753984E-002	-164.8823000
277	0.560895448	2.984510E-002	-160.0473000	0.560895448	9.803303E-001	-124.9722000	0.560895448	9.791481E-001	-124.9644000	0.560895448	2.756128E-002	-165.3819000
278	0.562891446	3.019613E-002	-160.4938000	0.562891446	9.808465E-001	-125.4003000	0.562891446	9.790142E-001	-125.4170000	0.562891446	2.764253E-002	-165.8083000
279	0.564887444	3.033778E-002	-161.4521000	0.564887444	9.805250E-001	-125.8626000	0.564887444	9.789175E-001	-125.8664000	0.564887444	2.781933E-002	-166.2226000
280	0.566883442	3.052869E-002	-161.4624000	0.566883442	9.805840E-001	-126.3001000	0.566883442	9.790246E-001	-126.2943000	0.566883442	2.792190E-002	-166.4768000
281	0.568879440	3.074998E-002	-161.9963000	0.568879440	9.804175E-001	-126.7602000	0.568879440	9.789605E-001	-126.7454000	0.568879440	2.805282E-002	-167.0972000
282	0.570875438	3.086563E-002	-162.7998000	0.570875438	9.804248E-001	-127.2091000	0.570875438	9.785069E-001	-127.1922000	0.570875438	2.813576E-002	-167.7177000
283	0.572871436	3.116624E-002	-163.2115000	0.572871436	9.804931E-001	-127.6547000	0.572871436	9.786456E-001	-127.6420000	0.572871436	2.822707E-002	-167.9889000
284	0.574867434	3.123560E-002	-163.7607000	0.574867434	9.802256E-001	-128.1044000	0.574867434	9.786746E-001	-128.0611000	0.574867434	2.827395E-002	-168.1556000
285	0.576863432	3.134915E-002	-164.3064000	0.576863432	9.801909E-001	-128.5538000	0.576863432	9.783379E-001	-128.5009000	0.576863432	2.847706E-002	-168.9689000
286	0.578859430	3.152974E-002	-165.0428000	0.578859430	9.801304E-001	-129.0000000	0.578859430	9.780332E-001	-128.9741000	0.578859430	2.849760E-002	-169.4602000
287	0.580855428	3.151333E-002	-165.4592000	0.580855428	9.796735E-001	-129.4458000	0.580855428	9.779297E-001	-129.3916000	0.580855428	2.861460E-002	-169.8046000
288	0.582851426	3.166237E-002	-165.8426000	0.582851426	9.797162E-001	-129.8973000	0.582851426	9.782418E-001	-129.8348000	0.582851426	2.887805E-002	-170.2025000
289	0.584847424	3.175033E-002	-166.4738000	0.584847424	9.795979E-001	-130.3454000	0.584847424	9.778931E-001	-130.2894000	0.584847424	2.891977E-002	-170.6515000
290	0.586843422	3.180310E-002	-166.9472000	0.586843422	9.791149E-001	-130.7797000	0.586843422	9.777818E-001	-130.7319000	0.586843422	2.905311E-002	-171.1905000
291	0.588839420	3.175978E-002	-167.5130000	0.588839420	9.792374E-001	-131.2248000	0.588839420	9.774215E-001	-131.1567000	0.588839420	2.909251E-002	-171.5674000
292	0.590835418	3.186825E-002	-168.0144000	0.590835418	9.790931E-001	-131.6784000	0.590835418	9.771571E-001	-131.6252000	0.590835418	2.917405E-002	-172.1702000
293	0.592831416	3.182013E-002	-168.1332000	0.592831416	9.786078E-001	-132.1218000	0.592831416	9.777497E-001	-132.0484000	0.592831416	2.955696E-002	-172.6829000
294	0.594827414	3.187164E-002	-168.9254000	0.594827414	9.788742E-001	-132.5741000	0.594827414	9.766977E-001	-132.5020000	0.594827414	2.961842E-002	-172.6664000
295	0.596823412	3.180267E-002	-169.3785000	0.596823412	9.784996E-001	-133.0114000	0.596823412	9.769167E-001	-132.9500000	0.596823412	2.962543E-002	-173.4963000
296	0.598819410	3.183198E-002	-169.5522000	0.598819410	9.781810E-001	-133.4629000	0.598819410	9.768823E-001	-133.3932000	0.598819410	2.987739E-002	-173.8857000
297	0.600815408	3.174924E-002	-170.0572000	0.600815408	9.777674E-001	-133.9171000	0.600815408	9.764950E-001	-133.8365000	0.600815408	3.012674E-002	-174.3335000
298	0.602811406	3.205398E-002	-170.2603000	0.602811406	9.777781E-001	-134.3546000	0.602811406	9.764542E-001	-134.2767000	0.602811406	3.024299E-002	-174.8369000
299	0.604807404	3.199026E-002	-170.7775000	0.604807404	9.779351E-001	-134.8202000	0.604807404	9.765407E-001	-134.7151000	0.604807404	3.004700E-002	-174.9330000
300	0.606803402	3.211413E-002	-170.8404000	0.606803402	9.773729E-001	-135.2461000	0.606803402	9.765084E-001	-135.1991000	0.606803402	3.052368E-002	-175.6248000
301	0.608799400	3.214836E-002	-171.4858000	0.608799400	9.769374E-001	-135.6933000	0.608799400	9.765159E-001	-135.6030000	0.608799400	3.053046E-002	-176.8542000
302	0.610795398	3.226384E-002	-171.5574000	0.610795398	9.766522E-001	-136.1194000	0.610795398	9.763464E-001	-136.0619000	0.610795398	3.065719E-002	-177.3614000
303	0.612791396	3.254281E-002	-171.7376000	0.612791396	9.765701E-001	-136.5846000	0.612791396	9.757808E-001	-136.4869000	0.612791396	3.089893E-002	-177.2021000
304	0.614787394	3.272133E-002	-172.3394000	0.614787394	9.764355E-001	-137.0031000	0.614787394	9.758171E-001	-136.9180000	0.614787394	3.106855E-002	-177.9840000
305	0.616783392	3.311161E-002	-172.4195000	0.616783392	9.761042E-001	-137.4296000	0.616783392	9.753563E-001	-137.3695000	0.616783392	3.133354E-002	-178.3173000
306	0.618779390	3.333319E-002	-172.7268000	0.618779390	9.758194E-001	-137.8644000	0.618779390	9.752110E-001	-137.8273000	0.618779390	3.152767E-002	-178.5969000
307	0.620775388	3.357282E-002	-173.0766000	0.620775388	9.755326E-001	-138.2896000	0.620775388	9.751263E-001	-138.2426000	0.620775388	3.181745E-002	-179.2838000
308	0.622771386	3.378030E-002	-173.4257000	0.622771386	9.755496E-001	-138.7273000	0.622771386	9.750553E-001	-138.6849000	0.622771386	3.197307E-002	-179.7277000
309	0.624767384	3.418824E-002	-174.0088000	0.624767384	9.750265E-001	-139.1380000	0.624767384	9.745508E-001	-139.0895000	0.624767384	3.242040E-002	179.7598000
310	0.626763382	3.434646E-002	-174.5042000	0.626763382	9.749168E-001	-139.5723000	0.626763382	9.745500E-001	-139.5431000	0.626763382	3.250223E-002	179.1517000
311	0.628759380	3.452364E-002	-175.1588000	0.628759380	9.752270E-001	-140.0007000	0.628759380	9.745971E-001	-139.9669000	0.628759380	3.256260E-002	178.4225000
312	0.630755378	3.468823E-002	-175.6927000	0.630755378	9.748538E-001	-140.4255000	0.630755378	9.745300E-001	-140.4137000	0.630755378	3.281333E-002	177.9727000
313	0.632751376	3.478691E-002	-176.6228000	0.632751376	9.749833E-001	-140.8421000	0.632751376	9.747190E-001	-140.8328000	0.632751376	3.289671E-002	177.2036000
314	0.634747374	3.507696E-002	-177.3898000	0.634747374	9.749120E-001	-141.2698000	0.634747374	9.743214E-001	-141.2398000	0.634747374	3.310663E-002	176.3478000
315	0.636743372	3.529058E-002	-177.7481000	0.636743372	9.746811E-001	-141.7030000	0.636743372	9.740008E-001	-141.6660000	0.636743372	3.324768E-002	175.8136000
316	0.638739370	3.529542E-002	-178.8678000	0.638739370	9.747439E-001	-142.1256000	0.638739370	9.745826E-001	-142.1069000	0.638739370	3.319782E-002	174.7557000
317	0.640735368	3.568527E-002	-179.1749000	0.640735368	9.745649E-001	-142.5895000	0.640735368	9.746484E-001	-142.5287000	0.640735368	3.317307E-002	174.2838000
318	0.642731366	3.573829E-002	179.7170000	0.642731366	9.747795E-001	-142.9954000	0.642731366	9.748039E-001	-142.9634000	0.642731366	3.324916E-002	173.6736000
319	0.644727364	3.589403E-002	179.5163000	0.644727364	9.747476E-001	-143.4465000	0.644727364	9.743928E-001	-143.4010000	0.644727364	3.357196E-002	173.2322000
320	0.646723362	3.602669E-002	178.5217000	0.646723362	9.745016E-001	-143.8691000	0.646723362	9.751151E-001	-143.8178000	0.646723362	3.337938E-002	172.5981000
321	0.648719360	3.605095E-002	178.3188000	0.648719360	9.748907E-001	-144.2816000	0.648719360	9.746875E-001	-144.2894000	0.648719360	3.386486E-002	171.9865000
322	0.650715358	3.634170E-002	177.9161000	0.650715358	9.747849E-001	-144.7507000	0.650715358	9.748475E-001	-144.7165000	0.650715358	3.356251E-002	171.7072000
323	0.652711356	3.642380E-002	177.4723000	0.652711356	9.747512E-001	-145.1911000	0.652711356	9.748662E-001	-145.1533000	0.652711356	3.383797E-002	171.2205000
324	0.654707354	3.665771E-002	176.9133000	0.654707354	9.747593E-001	-145.6295000	0.654707354	9.751405E-001	-145.5994000	0.654707354	3.386733E-002	170.8558000
325	0.656703352	3.659105E-002	176.6626000	0.656703352	9.747013E-001	-146.0565000	0.656703352	9.746786E-001	-146.0443000	0.656703352	3.403223E-002	170.5399000
326	0.658699350	3.671769E-002	176.0207000	0.658699350	9.749021E-001	-146.4802000	0.658699350	9.748854E-001	-146.4844000	0.658699350	3.411741E-002	170.4137000
327	0.660695348	3.682539E-002	175.8586000	0.660695348	9.751745E-001	-146.9232000	0.660695348	9.746024E-001	-146.9213000	0.660695348	3.441652E-002	169.9595000
328	0.662691346	3.703662E-002	175.2657000	0.662691346	9.753506E-001	-147.3727000	0.662691346	9.747650E-001	-147.3641000	0.662691346	3.442371E-002	169.8633000
329	0.664687344	3.705971E-002	175.1381000	0.664687344	9.753333E-001	-147.7992000	0.664687344	9.747173E-001	-147.8162000	0.664687344	3.449771E-002	169.4909000
330	0.666683342	3.727161E-002	174.2172000	0.666683342	9.746706E-001	-148.2380000	0.666683342	9.748571E-001	-148.2591000	0.666683342	3.439797E-002	169.2825000
331	0.668679340	3.723009E-002	174.1027000	0.668679340	9.749020E-001	-148.6908000	0.668679340	9.741914E-001	-148.7106000	0.668679340	3.447692E-002	168.4078000
332	0.670675338	3.727991E-002	173.8766000	0.670675338	9.750270E-001	-149.1068000	0.670675338	9.745985E-001	-149.1408000	0.670675338	3.453830E-002	168.6869000
333	0.672671336	3.728145E-002	173.5713000	0.672671336	9.752262E-001	-149.5465000	0.672671336	9.742845E-001	-149.5987000	0.672671336	3.485049E-002	168.1957000
334	0.674667334	3.746321E-002	173.2801000	0.674667334	9.751011E-001	-149.9846000	0.674667334	9.742223E-001	-150.0357000	0.674667334	3.474003E-002	167.8840000
335	0.676663332	3.780543E-002	172.7702000	0.676663332	9.752699E-001	-150.4295000	0.676663332	9.746613E-001	-150.4796000	0.676663332	3.506567E-002	167.5436000
336	0.678659330	3.780655E-002	172.6230000	0.678659330	9.753218E-001	-150.8569000	0.678659330	9.745468E-001	-150.9141000	0.678659330	3.510967E-002	167.5543000
337	0.680655328	3.797410E-002	172.3345000	0.680655328	9.756766E-001	-151.3329000	0.680655328	9.742334E-001	-151.3367000	0.680655328	3.535779E-002	167.0391000
338	0.682651326	3.834802E-002	171.6882000	0.682651326	9.754117E-001	-151.7819000	0.682651326	9.745177E-001	-151.8295000	0.682651326	3.563936E-002	166.4673000
339	0.684647324	3.845583E-002	171.3691000	0.684647324	9.753244E-001	-152.2165000	0.684647324	9.742073E-001	-152.2631000	0.684647324	3.572848E-002	166.1269000
340	0.686643322	3.867961E-002	170.9754000	0.686643322	9.753130E-001	-152.6759000	0.686643322	9.741858E-001	-152.7006000	0.686643322	3.591169E-002	165.5767000
341	0.688639320	3.896327E-002	170.4393000	0.688639320	9.755291E-001	-153.1460000	0.688639320	9.739887E-001	-153.1567000	0.688639320	3.621955E-002	165.1529000
342	0.690635318	3.924933E-002	169.8431000	0.690635318	9.753263E-001	-153.6097000	0.690635318	9.737717E-001	-153.6184000	0.690635318	3.638823E-002	164.4461000
343	0.692631316	3.934558E-002	169.4208000	0.692631316	9.752867E-001	-154.0475000	0.692631316	9.733884E-001	-154.0769000	0.692631316	3.649734E-002	163.9624000
344	0.694627314	3.950944E-002	168.8828000	0.694627314	9.753701E-001	-154.4992000	0.694627314	9.735081E-001	-154.5202000	0.694627314	3.662819E-002	163.4657000
345	0.696623312	3.961718E-002	168.6357000	0.696623312	9.748589E-001	-154.9390000	0.696623312	9.730364E-001	-154.9686000	0.696623312	3.663352E-002	162.8138000
346	0.698619310	3.967671E-002	168.0726000	0.698619310	9.744810E-001	-155.4307000	0.698619310	9.732527E-001	-155.4304000	0.698619310	3.687853E-002	162.4516000
347	0.700615308	3.983715E-002	167.3711000	0.700615308	9.746660E-001	-155.8721000	0.700615308	9.728778E-001	-155.8825000	0.700615308	3.694802E-002	161.6331000
348	0.702611306	3.984043E-002	167.0933000	0.702611306	9.746708E-001	-156.3486000	0.702611306	9.730178E-001	-156.3403000	0.702611306	3.723577E-002	161.2998000
349	0.704607304	3.976714E-002	166.7951000	0.704607304	9.740201E-001	-156.7832000	0.704607304	9.723403E-001	-156.7593000	0.704607304	3.721857E-002	160.5669000
350	0.706603302	3.993502E-002	165.8653000	0.706603302	9.742704E-001	-157.2434000	0.706603302	9.720694E-001	-157.2197000	0.706603302	3.729793E-002	160.1349000
351	0.708599300	3.990754E-002	165.6831000	0.708599300	9.741054E-001	-157.7061000	0.708599300	9.715465E-001	-157.6584000	0.708599300	3.728743E-002	159.5432000
352	0.710595298	4.023939E-002	165.3491000	0.710595298	9.739909E-001	-158.1499000	0.710595298	9.716536E-001	-158.1158000	0.710595298	3.733826E-002	158.9827000
353	0.712591296	4.031612E-002	164.6771000	0.712591296	9.735156E-001	-158.5961000	0.712591296	9.713203E-001	-158.5442000	0.712591296	3.747056E-002	158.2086000
354	0.714587294	4.036426E-002	164.3079000	0.714587294	9.733410E-001	-159.0485000	0.714587294	9.710048E-001	-158.9927000	0.714587294	3.772561E-002	158.0942000
355	0.716583292	4.055402E-002	163.9520000	0.716583292	9.730477E-001	-159.5013000	0.716583292	9.708353E-001	-159.4196000	0.716583292	3.793105E-002	157.5606000
356	0.718579290	4.086334E-002	163.3813000	0.718579290	9.723091E-001	-159.9635000	0.718579290	9.705471E-001	-159.8628000	0.718579290	3.822041E-002	157.2004000
357	0.720575288	4.129905E-002	163.1253000	0.720575288	9.718557E-001	-160.3972000	0.720575288	9.701080E-001	-160.3084000	0.720575288	3.862236E-002	156.8266000
358	0.722571286	4.150882E-002	162.4096000	0.722571286	9.715871E-001	-160.8183000	0.722571286	9.699224E-001	-160.7106000	0.722571286	3.881660E-002	156.1585000
359	0.724567284	4.176953E-002	162.4226000	0.724567284	9.710062E-001	-161.2702000	0.724567284	9.700149E-001	-161.1785000	0.724567284	3.906802E-002	155.8659000
360	0.726563282	4.234676E-002	161.5957000	0.726563282	9.704068E-001	-161.7063000	0.726563282	9.698449E-001	-161.5698000	0.726563282	3.936734E-002	155.3077000
361	0.728559280	4.253624E-002	161.0438000	0.728559280	9.701695E-001	-162.1199000	0.728559280	9.696833E-001	-162.0012000	0.728559280	3.970658E-002	154.7267000
362	0.730555278	4.286340E-002	160.6012000	0.730555278	9.694350E-001	-162.5601000	0.730555278	9.693791E-001	-162.4226000	0.730555278	3.996637E-002	154.2229000
363	0.732551276	4.302985E-002	159.8539000	0.732551276	9.696842E-001	-162.9789000	0.732551276	9.693238E-001	-162.8316000	0.732551276	4.014993E-002	153.4296000
364	0.734547274	4.311502E-002	159.2728000	0.734547274	9.693472E-001	-163.4059000	0.734547274	9.695202E-001	-163.2635000	0.734547274	4.023323E-002	152.8113000
365	0.736543272	4.309937E-002	158.5882000	0.736543272	9.696655E-001	-163.8102000	0.736543272	9.696741E-001	-163.7161000	0.736543272	4.031059E-002	152.1384000
366	0.738539270	4.333172E-002	157.7967000	0.738539270	9.686906E-001	-164.2361000	0.738539270	9.700258E-001	-164.1238000	0.738539270	4.043965E-002	151.5213000
367	0.740535268	4.338122E-002	157.1348000	0.740535268	9.687539E-001	-164.6295000	0.740535268	9.698906E-001	-164.5814000	0.740535268	4.065907E-002	150.9173000
368	0.742531266	4.344474E-002	156.7154000	0.742531266	9.692267E-001	-165.0819000	0.742531266	9.694362E-001	-165.0067000	0.742531266	4.064382E-002	150.1643000
369	0.744527264	4.322430E-002	155.6649000	0.744527264	9.692336E-001	-165.4835000	0.744527264	9.702507E-001	-165.4593000	0.744527264	4.059083E-002	149.4636000
370	0.746523262	4.340736E-002	155.3667000	0.746523262	9.695954E-001	-165.9155000	0.746523262	9.697290E-001	-165.8767000	0.746523262	4.084548E-002	149.0318000
371	0.748519260	4.347073E-002	154.6825000	0.748519260	9.694587E-001	-166.3540000	0.748519260	9.701613E-001	-166.3271000	0.748519260	4.063620E-002	148.3111000
372	0.750515258	4.349396E-002	154.2999000	0.750515258	9.693102E-001	-166.7813000	0.750515258	9.700199E-001	-166.7666000	0.750515258	4.067541E-002	147.6914000
373	0.752511256	4.358371E-002	153.4477000	0.752511256	9.696178E-001	-167.1907000	0.752511256	9.704456E-001	-167.2008000	0.752511256	4.060012E-002	146.9594000
374	0.754507254	4.353785E-002	153.1407000	0.754507254	9.697877E-001	-167.6278000	0.754507254	9.703094E-001	-167.6423000	0.754507254	4.080620E-002	146.7188000
375	0.756503252	4.355709E-002	152.7334000	0.756503252	9.700471E-001	-168.0528000	0.756503252	9.702929E-001	-168.0630000	0.756503252	4.100445E-002	146.1594000
376	0.758499250	4.370605E-002	152.4057000	0.758499250	9.700885E-001	-168.4868000	0.758499250	9.705335E-001	-168.5191000	0.758499250	4.102469E-002	146.1253000
377	0.760495248	4.383372E-002	151.8558000	0.760495248	9.700301E-001	-168.9471000	0.760495248	9.704220E-001	-168.9676000	0.760495248	4.112701E-002	145.3780000
378	0.762491246	4.383522E-002	151.6651000	0.762491246	9.704707E-001	-169.3746000	0.762491246	9.707559E-001	-169.4036000	0.762491246	4.132916E-002	145.1290000
379	0.764487244	4.399206E-002	151.4877000	0.764487244	9.703267E-001	-169.8264000	0.764487244	9.706748E-001	-169.8447000	0.764487244	4.128626E-002	144.6461000
380	0.766483242	4.420821E-002	151.1729000	0.766483242	9.706425E-001	-170.2396000	0.766483242	9.707266E-001	-170.2896000	0.766483242	4.160713E-002	144.5177000
381	0.768479240	4.434614E-002	150.9700000	0.768479240	9.705810E-001	-170.6583000	0.768479240	9.708546E-001	-170.7298000	0.768479240	4.161099E-002	144.4560000
382	0.770475238	4.467201E-002	150.5450000	0.770475238	9.708138E-001	-171.1073000	0.770475238	9.706731E-001	-171.1721000	0.770475238	4.172685E-002	143.8105000
383	0.772471236	4.482788E-002	150.1827000	0.772471236	9.708167E-001	-171.5626000	0.772471236	9.708474E-001	-171.6266000	0.772471236	4.195118E-002	143.3782000
384	0.774467234	4.505779E-002	150.1902000	0.774467234	9.709441E-001	-171.9804000	0.774467234	9.705568E-001	-172.0405000	0.774467234	4.215072E-002	143.0059000
385	0.776463232	4.531722E-002	149.6233000	0.776463232	9.709845E-001	-172.4383000	0.776463232	9.708524E-001	-172.5208000	0.776463232	4.229474E-002	142.6887000
386	0.778459230	4.543083E-002	149.2901000	0.778459230	9.712074E-001	-172.8992000	0.778459230	9.703819E-001	-172.9639000	0.778459230	4.249575E-002	142.1523000
387	0.780455228	4.565605E-002	148.9253000	0.780455228	9.714077E-001	-173.3362000	0.780455228	9.704440E-001	-173.4115000	0.780455228	4.269991E-002	141.8213000
388	0.782451226	4.602917E-002	148.5535000	0.782451226	9.719731E-001	-173.7871000	0.782451226	9.703687E-001	-173.8443000	0.782451226	4.290501E-002	141.1785000
389	0.784447224	4.618550E-002	148.2269000	0.784447224	9.715742E-001	-174.2157000	0.784447224	9.704458E-001	-174.2821000	0.784447224	4.303402E-002	140.9197000
390	0.786443222	4.629568E-002	147.9574000	0.786443222	9.718487E-001	-174.6740000	0.786443222	9.705653E-001	-174.7188000	0.786443222	4.312712E-002	140.5951000
391	0.788439220	4.646620E-002	147.1765000	0.788439220	9.713726E-001	-175.1326000	0.788439220	9.701044E-001	-175.1870000	0.788439220	4.313996E-002	139.9955000
392	0.790435218	4.662213E-002	146.5813000	0.790435218	9.713687E-001	-175.5672000	0.790435218	9.700494E-001	-175.6214000	0.790435218	4.326813E-002	139.5903000
393	0.792431216	4.700879E-002	146.1200000	0.792431216	9.718440E-001	-176.0236000	0.792431216	9.698805E-001	-176.0649000	0.792431216	4.346752E-002	139.1991000
394	0.794427214	4.725102E-002	145.4587000	0.794427214	9.716905E-001	-176.4861000	0.794427214	9.696199E-001	-176.5306000	0.794427214	4.364096E-002	138.5201000
395	0.796423212	4.738362E-002	144.9512000	0.796423212	9.714666E-001	-176.9205000	0.796423212	9.696292E-001	-176.9753000	0.796423212	4.378303E-002	138.0728000
396	0.798419210	4.766561E-002	144.4410000	0.798419210	9.712996E-001	-177.3884000	0.798419210	9.692293E-001	-177.4089000	0.798419210	4.385831E-002	137.5805000
397	0.800415208	4.781451E-002	143.9378000	0.800415208	9.712524E-001	-177.8060000	0.800415208	9.690859E-001	-177.8591000	0.800415208	4.392271E-002	137.0675000
398	0.802411206	4.795035E-002	143.3253000	0.802411206	9.712554E-001	-178.2916000	0.802411206	9.686862E-001	-178.3046000	0.802411206	4.421446E-002	136.6615000
399	0.804407204	4.836420E-002	142.7960000	0.804407204	9.711221E-001	-178.7571000	0.804407204	9.686735E-001	-178.7675000	0.804407204	4.459444E-002	136.0705000
400	0.806403202	4.824428E-002	142.2659000	0.806403202	9.708131E-001	-179.1977000	0.806403202	9.686196E-001	-179.1940000	0.806403202	4.464178E-002	135.5039000
401	0.808399200	4.846345E-002	141.7162000	0.808399200	9.709970E-001	-179.6409000	0.808399200	9.681849E-001	-179.6393000	0.808399200	4.451791E-002	135.1879000
402	0.810395198	4.847275E-002	141.1800000	0.810395198	9.704134E-001	179.9048000	0.810395198	9.681031E-001	179.9154000	0.810395198	4.477493E-002	134.5407000
403	0.812391196	4.853529E-002	140.7167000	0.812391196	9.702258E-001	179.4540000	0.812391196	9.680324E-001	179.4785000	0.812391196	4.487006E-002	133.9593000
404	0.814387194	4.863648E-002	140.2241000	0.814387194	9.697785E-001	179.0122000	0.814387194	9.676719E-001	179.0432000	0.814387194	4.517094E-002	133.4935000
405	0.816383192	4.871394E-002	139.7163000	0.816383192	9.698185E-001	178.5680000	0.816383192	9.675189E-001	178.5991000	0.816383192	4.517455E-002	132.9917000
406	0.818379190	4.877873E-002	139.0150000	0.818379190	9.698236E-001	178.1236000	0.818379190	9.668617E-001	178.1675000	0.818379190	4.527996E-002	132.7383000
407	0.820375188	4.882599E-002	138.6951000	0.820375188	9.695438E-001	177.6716000	0.820375188	9.673652E-001	177.7056000	0.820375188	4.544022E-002	132.0244000
408	0.822371186	4.895531E-002	138.0773000	0.822371186	9.688586E-001	177.2153000	0.822371186	9.669831E-001	177.2787000	0.822371186	4.572326E-002	131.3318000
409	0.824367184	4.923955E-002	137.6528000	0.824367184	9.688963E-001	176.7602000	0.824367184	9.666384E-001	176.8315000	0.824367184	4.576330E-002	131.1718000
410	0.826363182	4.922954E-002	137.0262000	0.826363182	9.687830E-001	176.3241000	0.826363182	9.664717E-001	176.3957000	0.826363182	4.591173E-002	130.4574000
411	0.828359180	4.923331E-002	136.6232000	0.828359180	9.685298E-001	175.8890000	0.828359180	9.667694E-001	175.9618000	0.828359180	4.599026E-002	129.7766000
412	0.830355178	4.942939E-002	136.1650000	0.830355178	9.685363E-001	175.4359000	0.830355178	9.662163E-001	175.5333000	0.830355178	4.618928E-002	129.3615000
413	0.832351176	4.954659E-002	135.5490000	0.832351176	9.679707E-001	174.9980000	0.832351176	9.662330E-001	175.1061000	0.832351176	4.667348E-002	128.9362000
414	0.834347174	4.962580E-002	135.2332000	0.834347174	9.679273E-001	174.5647000	0.834347174	9.663285E-001	174.6645000	0.834347174	4.685953E-002	128.3368000
415	0.836343172	4.981175E-002	134.6999000	0.836343172	9.672229E-001	174.1065000	0.836343172	9.663612E-001	174.2289000	0.836343172	4.689078E-002	127.9464000
416	0.838339170	4.995397E-002	134.2381000	0.838339170	9.670316E-001	173.6763000	0.838339170	9.662270E-001	173.8061000	0.838339170	4.703046E-002	127.5226000
417	0.840335168	5.004478E-002	133.6715000	0.840335168	9.673352E-001	173.2434000	0.840335168	9.660361E-001	173.3847000	0.840335168	4.738600E-002	126.7006000
418	0.842331166	5.041439E-002	133.3841000	0.842331166	9.665061E-001	172.8199000	0.842331166	9.655084E-001	172.9447000	0.842331166	4.789031E-002	126.4229000
419	0.844327164	5.050070E-002	132.8274000	0.844327164	9.664196E-001	172.3748000	0.844327164	9.659876E-001	172.5154000	0.844327164	4.797385E-002	125.7318000
420	0.846323162	5.070367E-002	132.6635000	0.846323162	9.661379E-001	171.9422000	0.846323162	9.654215E-001	172.0695000	0.846323162	4.820671E-002	125.4267000
421	0.848319160	5.074598E-002	132.2555000	0.848319160	9.660237E-001	171.5153000	0.848319160	9.656921E-001	171.6382000	0.848319160	4.829687E-002	124.7992000
422	0.850315158	5.092208E-002	131.7221000	0.850315158	9.655985E-001	171.0566000	0.850315158	9.659582E-001	171.2325000	0.850315158	4.841104E-002	124.3248000
423	0.852311156	5.107385E-002	131.4716000	0.852311156	9.653521E-001	170.6654000	0.852311156	9.655784E-001	170.7747000	0.852311156	4.864966E-002	123.8125000
424	0.854307154	5.119124E-002	131.0959000	0.854307154	9.655513E-001	170.2336000	0.854307154	9.655542E-001	170.3449000	0.854307154	4.871627E-002	122.9776000
425	0.856303152	5.136230E-002	130.4082000	0.856303152	9.651430E-001	169.8029000	0.856303152	9.657274E-001	169.9122000	0.856303152	4.867741E-002	122.4158000
426	0.858299150	5.146471E-002	129.9642000	0.858299150	9.647968E-001	169.3964000	0.858299150	9.657438E-001	169.4895000	0.858299150	4.895417E-002	121.9279000
427	0.860295148	5.189512E-002	129.6716000	0.860295148	9.648207E-001	168.9554000	0.860295148	9.657256E-001	169.0404000	0.860295148	4.895993E-002	121.3461000
428	0.862291146	5.193880E-002	129.2831000	0.862291146	9.646976E-001	168.5454000	0.862291146	9.653091E-001	168.5943000	0.862291146	4.932680E-002	120.7420000
429	0.864287144	5.215107E-002	128.7304000	0.864287144	9.646791E-001	168.1430000	0.864287144	9.655749E-001	168.1615000	0.864287144	4.923292E-002	120.3400000
430	0.866283142	5.218668E-002	128.5304000	0.866283142	9.645739E-001	167.6835000	0.866283142	9.654568E-001	167.7159000	0.866283142	4.913670E-002	119.9613000
431	0.868279140	5.227351E-002	128.0435000	0.868279140	9.647678E-001	167.2753000	0.868279140	9.653440E-001	167.2783000	0.868279140	4.930462E-002	119.2595000
432	0.870275138	5.229621E-002	127.6304000	0.870275138	9.649303E-001	166.8413000	0.870275138	9.654632E-001	166.8258000	0.870275138	4.942794E-002	118.9443000
433	0.872271136	5.262490E-002	127.0318000	0.872271136	9.650640E-001	166.4300000	0.872271136	9.656554E-001	166.4042000	0.872271136	4.965596E-002	118.4706000
434	0.874267134	5.273975E-002	126.6225000	0.874267134	9.647923E-001	165.9998000	0.874267134	9.655833E-001	165.9598000	0.874267134	4.968800E-002	118.0835000
435	0.876263132	5.300300E-002	126.1515000	0.876263132	9.652395E-001	165.5554000	0.876263132	9.657221E-001	165.5069000	0.876263132	4.967437E-002	117.3730000
436	0.878259130	5.311176E-002	125.8010000	0.878259130	9.655144E-001	165.1385000	0.878259130	9.657967E-001	165.0702000	0.878259130	4.993723E-002	117.1685000
437	0.880255128	5.337103E-002	125.1434000	0.880255128	9.656284E-001	164.6953000	0.880255128	9.657667E-001	164.6470000	0.880255128	4.980661E-002	116.8630000
438	0.882251126	5.343435E-002	124.7987000	0.882251126	9.657355E-001	164.2731000	0.882251126	9.657322E-001	164.1885000	0.882251126	4.988553E-002	116.3583000
439	0.884247124	5.359003E-002	124.3939000	0.884247124	9.658349E-001	163.8228000	0.884247124	9.656111E-001	163.7648000	0.884247124	4.991461E-002	115.8775000
440	0.886243122	5.364180E-002	123.7710000	0.886243122	9.662301E-001	163.4002000	0.886243122	9.656242E-001	163.3108000	0.886243122	4.999818E-002	115.5487000
441	0.888239120	5.387609E-002	123.3134000	0.888239120	9.664005E-001	162.9596000	0.888239120	9.658285E-001	162.8752000	0.888239120	5.007788E-002	115.3369000
442	0.890235118	5.412493E-002	122.9277000	0.890235118	9.666269E-001	162.5237000	0.890235118	9.658994E-001	162.4197000	0.890235118	5.033061E-002	115.0639000
443	0.892231116	5.415821E-002	122.6240000	0.892231116	9.667152E-001	162.0558000	0.892231116	9.652600E-001	162.0087000	0.892231116	5.030757E-002	114.3575000
444	0.894227114	5.430634E-002	122.2933000	0.894227114	9.675087E-001	161.6263000	0.894227114	9.653876E-001	161.5536000	0.894227114	5.066169E-002	114.2468000
445	0.896223112	5.469935E-002	121.6318000	0.896223112	9.676816E-001	161.1670000	0.896223112	9.657257E-001	161.0992000	0.896223112	5.082156E-002	114.0229000
446	0.898219110	5.453305E-002	121.1411000	0.898219110	9.675910E-001	160.7512000	0.898219110	9.654380E-001	160.6663000	0.898219110	5.066288E-002	113.3376000
447	0.900215108	5.478045E-002	120.7053000	0.900215108	9.680587E-001	160.2775000	0.900215108	9.655948E-001	160.2271000	0.900215108	5.094763E-002	113.1429000
448	0.902211106	5.505209E-002	120.1899000	0.902211106	9.681624E-001	159.8322000	0.902211106	9.659325E-001	159.7593000	0.902211106	5.119689E-002	112.7279000
449	0.904207104	5.495227E-002	119.6021000	0.904207104	9.681212E-001	159.3811000	0.904207104	9.649781E-001	159.3353000	0.904207104	5.119827E-002	112.1586000
450	0.906203102	5.509833E-002	119.1070000	0.906203102	9.683184E-001	158.9020000	0.906203102	9.653208E-001	158.8841000	0.906203102	5.153045E-002	111.6109000
451	0.908199100	5.520669E-002	118.6570000	0.908199100	9.681579E-001	158.4436000	0.908199100	9.650247E-001	158.4523000	0.908199100	5.168119E-002	111.1130000
452	0.910195098	5.529770E-002	117.9076000	0.910195098	9.684103E-001	157.9839000	0.910195098	9.648355E-001	157.9890000	0.910195098	5.190281E-002	110.6131000
453	0.912191096	5.545595E-002	117.4303000	0.912191096	9.681296E-001	157.5348000	0.912191096	9.649407E-001	157.5609000	0.912191096	5.213382E-002	110.0866000
454	0.914187094	5.570789E-002	116.8228000	0.914187094	9.679527E-001	157.0437000	0.914187094	9.646145E-001	157.0902000	0.914187094	5.231199E-002	109.5201000
455	0.916183092	5.588178E-002	116.4366000	0.916183092	9.682940E-001	156.6075000	0.916183092	9.646999E-001	156.6376000	0.916183092	5.252578E-002	108.9659000
456	0.918179090	5.596775E-002	115.7668000	0.918179090	9.678132E-001	156.1218000	0.918179090	9.645654E-001	156.1948000	0.918179090	5.270792E-002	108.3432000
457	0.920175088	5.593848E-002	115.1732000	0.920175088	9.674059E-001	155.6922000	0.920175088	9.638237E-001	155.7557000	0.920175088	5.260983E-002	107.9684000
458	0.922171086	5.605486E-002	114.6613000	0.922171086	9.673592E-001	155.2193000	0.922171086	9.640777E-001	155.3054000	0.922171086	5.290538E-002	107.5034000
459	0.924167084	5.610998E-002	114.1098000	0.924167084	9.668923E-001	154.7673000	0.924167084	9.636619E-001	154.8738000	0.924167084	5.309039E-002	106.9520000
460	0.926163082	5.595820E-002	113.6822000	0.926163082	9.668236E-001	154.3138000	0.926163082	9.637343E-001	154.4346000	0.926163082	5.328922E-002	106.5160000
461	0.928159080	5.605813E-002	113.0875000	0.928159080	9.658115E-001	153.8808000	0.928159080	9.631190E-001	153.9740000	0.928159080	5.351770E-002	105.6707000
462	0.930155078	5.614871E-002	112.6972000	0.930155078	9.658059E-001	153.4181000	0.930155078	9.631172E-001	153.5332000	0.930155078	5.370932E-002	105.2969000
463	0.932151076	5.612757E-002	112.3090000	0.932151076	9.653416E-001	152.9788000	0.932151076	9.629865E-001	153.1080000	0.932151076	5.396448E-002	104.7563000
464	0.934147074	5.632437E-002	112.0302000	0.934147074	9.650570E-001	152.5230000	0.934147074	9.631341E-001	152.6528000	0.934147074	5.386451E-002	104.2094000
465	0.936143072	5.628106E-002	111.5190000	0.936143072	9.646732E-001	152.0857000	0.936143072	9.625450E-001	152.2210000	0.936143072	5.420022E-002	103.6697000
466	0.938139070	5.656349E-002	110.9737000	0.938139070	9.640039E-001	151.6434000	0.938139070	9.616492E-001	151.7582000	0.938139070	5.461825E-002	103.2861000
467	0.940135068	5.677727E-002	110.7359000	0.940135068	9.637244E-001	151.2145000	0.940135068	9.616978E-001	151.3307000	0.940135068	5.474088E-002	102.8151000
468	0.942131066	5.690613E-002	110.3612000	0.942131066	9.637048E-001	150.7805000	0.942131066	9.617492E-001	150.9083000	0.942131066	5.489294E-002	102.0536000
469	0.944127064	5.715782E-002	110.0107000	0.944127064	9.629239E-001	150.3342000	0.944127064	9.614334E-001	150.4601000	0.944127064	5.518688E-002	101.6717000
470	0.946123062	5.752701E-002	109.8063000	0.946123062	9.626424E-001	149.9019000	0.946123062	9.606887E-001	150.0461000	0.946123062	5.548925E-002	101.2967000
471	0.948119060	5.750021E-002	109.3108000	0.948119060	9.623265E-001	149.4806000	0.948119060	9.612668E-001	149.6121000	0.948119060	5.568099E-002	100.7721000
472	0.950115058	5.801588E-002	108.8697000	0.950115058	9.622890E-001	149.0436000	0.950115058	9.605346E-001	149.1907000	0.950115058	5.586920E-002	100.2951000
473	0.952111056	5.819189E-002	108.4422000	0.952111056	9.620469E-001	148.6254000	0.952111056	9.604622E-001	148.7523000	0.952111056	5.604167E-002	99.8361500
474	0.954107054	5.852463E-002	107.9959000	0.954107054	9.620584E-001	148.2171000	0.954107054	9.605445E-001	148.3307000	0.954107054	5.638438E-002	99.2609600
475	0.956103052	5.889763E-002	107.5835000	0.956103052	9.615675E-001	147.7948000	0.956103052	9.599946E-001	147.8968000	0.956103052	5.680328E-002	98.7496300
476	0.958099050	5.885549E-002	106.9912000	0.958099050	9.619821E-001	147.3271000	0.958099050	9.606830E-001	147.4806000	0.958099050	5.637142E-002	98.0817100
477	0.960095048	5.922183E-002	106.4869000	0.960095048	9.616070E-001	146.9268000	0.960095048	9.604400E-001	147.0490000	0.960095048	5.676362E-002	97.5472000
478	0.962091046	5.931480E-002	105.9518000	0.962091046	9.620784E-001	146.4779000	0.962091046	9.604422E-001	146.6207000	0.962091046	5.680135E-002	96.9113400
479	0.964087044	5.953363E-002	105.4443000	0.964087044	9.618425E-001	146.0453000	0.964087044	9.604574E-001	146.1916000	0.964087044	5.673127E-002	96.3501200
480	0.966083042	5.972331E-002	104.9564000	0.966083042	9.620019E-001	145.6263000	0.966083042	9.606377E-001	145.7641000	0.966083042	5.702899E-002	95.8767800
481	0.968079040	6.000689E-002	104.5956000	0.968079040	9.616148E-001	145.1890000	0.968079040	9.604318E-001	145.3360000	0.968079040	5.690128E-002	95.5722000
482	0.970075038	6.000299E-002	103.9338000	0.970075038	9.620483E-001	144.7580000	0.970075038	9.605476E-001	144.9023000	0.970075038	5.720651E-002	95.1487000
483	0.972071036	6.009744E-002	103.4190000	0.972071036	9.619589E-001	144.3148000	0.972071036	9.607201E-001	144.4724000	0.972071036	5.742562E-002	94.3825600
484	0.974067034	6.026098E-002	103.0716000	0.974067034	9.618494E-001	143.8851000	0.974067034	9.606978E-001	144.0285000	0.974067034	5.725671E-002	94.1970400
485	0.976063032	6.036022E-002	102.6529000	0.976063032	9.616196E-001	143.4416000	0.976063032	9.604669E-001	143.5883000	0.976063032	5.732366E-002	93.6761600
486	0.978059030	6.036118E-002	102.0153000	0.978059030	9.621725E-001	143.0084000	0.978059030	9.606386E-001	143.1583000	0.978059030	5.765484E-002	93.1156500
487	0.980055028	6.075149E-002	101.3735000	0.980055028	9.617886E-001	142.5845000	0.980055028	9.613353E-001	142.7125000	0.980055028	5.757811E-002	92.9676100
488	0.982051026	6.058132E-002	101.0760000	0.982051026	9.616068E-001	142.1374000	0.982051026	9.609841E-001	142.2888000	0.982051026	5.758634E-002	92.3309000
489	0.984047024	6.100053E-002	100.5575000	0.984047024	9.616491E-001	141.7150000	0.984047024	9.611987E-001	141.8518000	0.984047024	5.766550E-002	91.9444200
490	0.986043022	6.081434E-002	100.2442000	0.986043022	9.621075E-001	141.2722000	0.986043022	9.609890E-001	141.3991000	0.986043022	5.776049E-002	91.5361400
491	0.988039020	6.096170E-002	99.6281000	0.988039020	9.621174E-001	140.8311000	0.988039020	9.611987E-001	140.9608000	0.988039020	5.783857E-002	90.8331600
492	0.990035018	6.113013E-002	99.1892300	0.990035018	9.616194E-001	140.3909000	0.990035018	9.616770E-001	140.5305000	0.990035018	5.776234E-002	90.6510500
493	0.992031016	6.114838E-002	98.8250800	0.992031016	9.620946E-001	139.9515000	0.992031016	9.613662E-001	140.0737000	0.992031016	5.803536E-002	90.0053600
494	0.994027014	6.115872E-002	98.2748600	0.994027014	9.618769E-001	139.5275000	0.994027014	9.614069E-001	139.6177000	0.994027014	5.801434E-002	89.7627000
495	0.996023012	6.132703E-002	97.9682100	0.996023012	9.624522E-001	139.0822000	0.996023012	9.614299E-001	139.1768000	0.996023012	5.834800E-002	89.2835400
496	0.998019010	6.128364E-002	97.6440100	0.998019010	9.624483E-001	138.6421000	0.998019010	9.612198E-001	138.7206000	0.998019010	5.849225E-002	88.6857600
497	1.000015008	6.145048E-002	97.2272800	1.000015008	9.624107E-001	138.2151000	1.000015008	9.616007E-001	138.3000000	1.000015008	5.846944E-002	88.4439600
498	1.002011006	6.161177E-002	96.6447700	1.002011006	9.620994E-001	137.7717000	1.002011006	9.618004E-001	137.8489000	1.002011006	5.854638E-002	87.9544400
499	1.004007004	6.166577E-002	96.3757000	1.004007004	9.625869E-001	137.3377000	1.004007004	9.617932E-001	137.3973000	1.004007004	5.879494E-002	87.5345500
500	1.006003002	6.199071E-002	95.8657500	1.006003002	9.620742E-001	136.8973000	1.006003002	9.620050E-001	136.9284000	1.006003002	5.882396E-002	86.9403500
501	1.007998999	6.190723E-002	95.5962100	1.007998999	9.629960E-001	136.4614000	1.007998999	9.616823E-001	136.4961000	1.007998999	5.902856E-002	86.7846900
502	1.009994997	6.190200E-002	95.0478900	1.009994997	9.620349E-001	136.0239000	1.009994997	9.610619E-001	136.0462000	1.009994997	5.895827E-002	85.9347500
503	1.011990995	6.237499E-002	94.5730000	1.011990995	9.625344E-001	135.5817000	1.011990995	9.613451E-001	135.5905000	1.011990995	5.927682E-002	85.6506200
504	1.013986993	6.255827E-002	94.1805500	1.013986993	9.628746E-001	135.1344000	1.013986993	9.615282E-001	135.1372000	1.013986993	5.955708E-002	85.1427500
505	1.015982991	6.275892E-002	93.5928300	1.015982991	9.631315E-001	134.6984000	1.015982991	9.611610E-001	134.6894000	1.015982991	5.963986E-002	84.7153300
506	1.017978989	6.278773E-002	92.9602800	1.017978989	9.630180E-001	134.2402000	1.017978989	9.606560E-001	134.2387000	1.017978989	5.983371E-002	84.1075200
507	1.019974987	6.304737E-002	92.5459700	1.019974987	9.634135E-001	133.7780000	1.019974987	9.606078E-001	133.7682000	1.019974987	6.012608E-002	83.5861400
508	1.021970985	6.322745E-002	92.1088300	1.021970985	9.634823E-001	133.3527000	1.021970985	9.603839E-001	133.3318000	1.021970985	6.019721E-002	83.0724100
509	1.023966983	6.342111E-002	91.5185700	1.023966983	9.640261E-001	132.9049000	1.023966983	9.599177E-001	132.8951000	1.023966983	6.039134E-002	82.6169700
510	1.025962981	6.362378E-002	90.9758200	1.025962981	9.636375E-001	132.4447000	1.025962981	9.600549E-001	132.4496000	1.025962981	6.061349E-002	82.0082000
511	1.027958979	6.372491E-002	90.4054900	1.027958979	9.636320E-001	132.0014000	1.027958979	9.596962E-001	132.0072000	1.027958979	6.069420E-002	81.5166400
512	1.029954977	6.384988E-002	89.8579600	1.029954977	9.639031E-001	131.5355000	1.029954977	9.595448E-001	131.5600000	1.029954977	6.096209E-002	80.9474300
513	1.031950975	6.387047E-002	89.3677300	1.031950975	9.633189E-001	131.0887000	1.031950975	9.590244E-001	131.1189000	1.031950975	6.113591E-002	80.3366600
514	1.033946973	6.387004E-002	88.7170200	1.033946973	9.635602E-001	130.6258000	1.033946973	9.587016E-001	130.6894000	1.033946973	6.133822E-002	80.0426800
515	1.035942971	6.389654E-002	88.2791500	1.035942971	9.634233E-001	130.1604000	1.035942971	9.586516E-001	130.2348000	1.035942971	6.153360E-002	79.4567100
516	1.037938969	6.408605E-002	87.7749700	1.037938969	9.630075E-001	129.6967000	1.037938969	9.578949E-001	129.8005000	1.037938969	6.175204E-002	79.0098600
517	1.039934967	6.408259E-002	87.3846400	1.039934967	9.633562E-001	129.2406000	1.039934967	9.578382E-001	129.3768000	1.039934967	6.196663E-002	78.4715400
518	1.041930965	6.426854E-002	86.9754400	1.041930965	9.629081E-001	128.7843000	1.041930965	9.575741E-001	128.9485000	1.041930965	6.215060E-002	78.2609300
519	1.043926963	6.436200E-002	86.3994000	1.043926963	9.632821E-001	128.3246000	1.043926963	9.573973E-001	128.5181000	1.043926963	6.205380E-002	77.5543100
520	1.045922961	6.439734E-002	86.0525000	1.045922961	9.627150E-001	127.8797000	1.045922961	9.571513E-001	128.0871000	1.045922961	6.259610E-002	77.1962500
521	1.047918959	6.452977E-002	85.6911500	1.047918959	9.621170E-001	127.4101000	1.047918959	9.570487E-001	127.6594000	1.047918959	6.284412E-002	76.5858200
522	1.049914957	6.446655E-002	85.4089200	1.049914957	9.615170E-001	126.9394000	1.049914957	9.571571E-001	127.2325000	1.049914957	6.310801E-002	76.2522400
523	1.051910955	6.457915E-002	85.0336100	1.051910955	9.614649E-001	126.4842000	1.051910955	9.569890E-001	126.7996000	1.051910955	6.323767E-002	75.7888900
524	1.053906953	6.496061E-002	84.5610200	1.053906953	9.608585E-001	126.0555000	1.053906953	9.565503E-001	126.3859000	1.053906953	6.361260E-002	75.3506900
525	1.055902951	6.528882E-002	84.1717700	1.055902951	9.604366E-001	125.6093000	1.055902951	9.561402E-001	125.9611000	1.055902951	6.382425E-002	74.8890400
526	1.057898949	6.539803E-002	83.7269800	1.057898949	9.606553E-001	125.1606000	1.057898949	9.563187E-001	125.5400000	1.057898949	6.413057E-002	74.3311800
527	1.059894947	6.559847E-002	83.3376500	1.059894947	9.596992E-001	124.7308000	1.059894947	9.567930E-001	125.1136000	1.059894947	6.438349E-002	73.7707400
528	1.061890945	6.601857E-002	82.9551800	1.061890945	9.587061E-001	124.2968000	1.061890945	9.563704E-001	124.6910000	1.061890945	6.489512E-002	73.3273500
529	1.063886943	6.619594E-002	82.5571400	1.063886943	9.586028E-001	123.8619000	1.063886943	9.565899E-001	124.2551000	1.063886943	6.494831E-002	72.8213000
530	1.065882941	6.647480E-002	81.9625800	1.065882941	9.577973E-001	123.4380000	1.065882941	9.569468E-001	123.8298000	1.065882941	6.510782E-002	72.3226800
531	1.067878939	6.680562E-002	81.6414800	1.067878939	9.578876E-001	123.0109000	1.067878939	9.561927E-001	123.3906000	1.067878939	6.525759E-002	71.7250200
532	1.069874937	6.700169E-002	80.9984000	1.069874937	9.570045E-001	122.6000000	1.069874937	9.564052E-001	122.9653000	1.069874937	6.540155E-002	71.2678000
533	1.071870935	6.726933E-002	80.3342400	1.071870935	9.568223E-001	122.1828000	1.071870935	9.570622E-001	122.5209000	1.071870935	6.523319E-002	70.6880000
534	1.073866933	6.742706E-002	79.9235500	1.073866933	9.564409E-001	121.7765000	1.073866933	9.569911E-001	122.1093000	1.073866933	6.568319E-002	70.1439500
535	1.075862931	6.738297E-002	79.3110900	1.075862931	9.565265E-001	121.3493000	1.075862931	9.571916E-001	121.6484000	1.075862931	6.560257E-002	69.6636400
536	1.077858929	6.755719E-002	78.8282200	1.077858929	9.565257E-001	120.9525000	1.077858929	9.570826E-001	121.2154000	1.077858929	6.556649E-002	69.1713600
537	1.079854927	6.753235E-002	78.3415800	1.079854927	9.563459E-001	120.5299000	1.079854927	9.572458E-001	120.7656000	1.079854927	6.570359E-002	68.5951200
538	1.081850925	6.763075E-002	77.9836100	1.081850925	9.563160E-001	120.1166000	1.081850925	9.570224E-001	120.3234000	1.081850925	6.551430E-002	68.1136300
539	1.083846923	6.763314E-002	77.4199300	1.083846923	9.564944E-001	119.7049000	1.083846923	9.572360E-001	119.8903000	1.083846923	6.555273E-002	67.6938100
540	1.085842921	6.756490E-002	77.1503100	1.085842921	9.567565E-001	119.2708000	1.085842921	9.573640E-001	119.4660000	1.085842921	6.561346E-002	67.1460600
541	1.087838919	6.758394E-002	76.6806000	1.087838919	9.567904E-001	118.8704000	1.087838919	9.573337E-001	119.0110000	1.087838919	6.568804E-002	66.7927100
542	1.089834917	6.744149E-002	76.1928400	1.089834917	9.568160E-001	118.4564000	1.089834917	9.573494E-001	118.5511000	1.089834917	6.585702E-002	66.6696900
543	1.091830915	6.757910E-002	75.7536600	1.091830915	9.568315E-001	118.0198000	1.091830915	9.574782E-001	118.1237000	1.091830915	6.575051E-002	66.1568100
544	1.093826913	6.774251E-002	75.4159600	1.093826913	9.568242E-001	117.5838000	1.093826913	9.576130E-001	117.6746000	1.093826913	6.574292E-002	65.6835800
545	1.095822911	6.782094E-002	75.0655200	1.095822911	9.575871E-001	117.1633000	1.095822911	9.575553E-001	117.2246000	1.095822911	6.578864E-002	65.3582800
546	1.097818909	6.812698E-002	74.7540400	1.097818909	9.577252E-001	116.7382000	1.097818909	9.578382E-001	116.7959000	1.097818909	6.601451E-002	64.8786300
547	1.099814907	6.805103E-002	74.3237500	1.099814907	9.578978E-001	116.2948000	1.099814907	9.574758E-001	116.3431000	1.099814907	6.605987E-002	64.3784200
548	1.101810905	6.836919E-002	74.1121300	1.101810905	9.587870E-001	115.8644000	1.101810905	9.576024E-001	115.9003000	1.101810905	6.619743E-002	64.1682400
549	1.103806903	6.841452E-002	73.5086700	1.103806903	9.582985E-001	115.4223000	1.103806903	9.576007E-001	115.4482000	1.103806903	6.625346E-002	63.7308700
550	1.105802901	6.863136E-002	73.2290600	1.105802901	9.588732E-001	114.9718000	1.105802901	9.570367E-001	115.0015000	1.105802901	6.647404E-002	63.2397700
551	1.107798899	6.874718E-002	72.8696100	1.107798899	9.594786E-001	114.5300000	1.107798899	9.569744E-001	114.5454000	1.107798899	6.652207E-002	62.7737400
552	1.109794897	6.912243E-002	72.2968500	1.109794897	9.598261E-001	114.0693000	1.109794897	9.572783E-001	114.1028000	1.109794897	6.671843E-002	62.3263600
553	1.111790895	6.923558E-002	71.7972400	1.111790895	9.598732E-001	113.6184000	1.111790895	9.569686E-001	113.6513000	1.111790895	6.693507E-002	61.8896200
554	1.113786893	6.926758E-002	71.3708200	1.113786893	9.600470E-001	113.1549000	1.113786893	9.565759E-001	113.2113000	1.113786893	6.709111E-002	61.3818100
555	1.115782891	6.951269E-002	70.8294200	1.115782891	9.603459E-001	112.6958000	1.115782891	9.563736E-001	112.7684000	1.115782891	6.740116E-002	60.9446400
556	1.117778889	6.978539E-002	70.3176900	1.117778889	9.602329E-001	112.2260000	1.117778889	9.566884E-001	112.3191000	1.117778889	6.756930E-002	60.4975200
557	1.119774887	6.996076E-002	69.8564600	1.119774887	9.602110E-001	111.7690000	1.119774887	9.564350E-001	111.8713000	1.119774887	6.773558E-002	59.9818200
558	1.121770885	7.012711E-002	69.2687800	1.121770885	9.602811E-001	111.3227000	1.121770885	9.562102E-001	111.4295000	1.121770885	6.789818E-002	59.4523800
559	1.123766883	7.036301E-002	68.7571000	1.123766883	9.601247E-001	110.8520000	1.123766883	9.560132E-001	110.9825000	1.123766883	6.809039E-002	59.0084000
560	1.125762881	7.027616E-002	68.2272900	1.125762881	9.599165E-001	110.3983000	1.125762881	9.556371E-001	110.5371000	1.125762881	6.838130E-002	58.4808200
561	1.127758879	7.047889E-002	67.6766200	1.127758879	9.599008E-001	109.9347000	1.127758879	9.557081E-001	110.1127000	1.127758879	6.845452E-002	58.0152100
562	1.129754877	7.053676E-002	67.0964400	1.129754877	9.595000E-001	109.4966000	1.129754877	9.552156E-001	109.6645000	1.129754877	6.854495E-002	57.4928900
563	1.131750875	7.061649E-002	66.6460700	1.131750875	9.593156E-001	109.0472000	1.131750875	9.551992E-001	109.2329000	1.131750875	6.890898E-002	57.0861700
564	1.133746873	7.075103E-002	66.0828700	1.133746873	9.592009E-001	108.5908000	1.133746873	9.548944E-001	108.7917000	1.133746873	6.926277E-002	56.5000200
565	1.135742871	7.084314E-002	65.6649500	1.135742871	9.592157E-001	108.1496000	1.135742871	9.546688E-001	108.3604000	1.135742871	6.923150E-002	56.0380400
566	1.137738869	7.102340E-002	65.1260300	1.137738869	9.585009E-001	107.6971000	1.137738869	9.546504E-001	107.9154000	1.137738869	6.969743E-002	55.4992200
567	1.139734867	7.104310E-002	64.5614200	1.139734867	9.581442E-001	107.2500000	1.139734867	9.544132E-001	107.5018000	1.139734867	6.985209E-002	55.0369500
568	1.141730865	7.143655E-002	64.1228400	1.141730865	9.580755E-001	106.8124000	1.141730865	9.544162E-001	107.0372000	1.141730865	7.011221E-002	54.5219200
569	1.143726863	7.133190E-002	63.7052000	1.143726863	9.577128E-001	106.3616000	1.143726863	9.543769E-001	106.6175000	1.143726863	7.034369E-002	54.0271700
570	1.145722861	7.149795E-002	63.1689600	1.145722861	9.577265E-001	105.9395000	1.145722861	9.541987E-001	106.2001000	1.145722861	7.046235E-002	53.4364600
571	1.147718859	7.159077E-002	62.8228600	1.147718859	9.574323E-001	105.5025000	1.147718859	9.540690E-001	105.7418000	1.147718859	7.078734E-002	52.9429600
572	1.149714857	7.172231E-002	62.3032200	1.149714857	9.572389E-001	105.0830000	1.149714857	9.540088E-001	105.3148000	1.149714857	7.082225E-002	52.3251800
573	1.151710855	7.187696E-002	61.7909900	1.151710855	9.570749E-001	104.6476000	1.151710855	9.538901E-001	104.9041000	1.151710855	7.103866E-002	51.8972800
574	1.153706853	7.207353E-002	61.2855100	1.153706853	9.573475E-001	104.2063000	1.153706853	9.537681E-001	104.4522000	1.153706853	7.125647E-002	51.4605500
575	1.155702851	7.223584E-002	60.7658700	1.155702851	9.565789E-001	103.7782000	1.155702851	9.536694E-001	104.0113000	1.155702851	7.151780E-002	51.0624800
576	1.157698849	7.239557E-002	60.3091800	1.157698849	9.564843E-001	103.3390000	1.157698849	9.536539E-001	103.5826000	1.157698849	7.167935E-002	50.4548400
577	1.159694847	7.244077E-002	59.8939800	1.159694847	9.566423E-001	102.9023000	1.159694847	9.535645E-001	103.1487000	1.159694847	7.181444E-002	49.9858600
578	1.161690845	7.255962E-002	59.4773400	1.161690845	9.566733E-001	102.4768000	1.161690845	9.535384E-001	102.7008000	1.161690845	7.205863E-002	49.5189300
579	1.163686843	7.276507E-002	59.0907200	1.163686843	9.563631E-001	102.0260000	1.163686843	9.534854E-001	102.2691000	1.163686843	7.242596E-002	48.9727700
580	1.165682841	7.274412E-002	58.6424900	1.165682841	9.569092E-001	101.5867000	1.165682841	9.533457E-001	101.8506000	1.165682841	7.216781E-002	48.7160200
581	1.167678839	7.298496E-002	58.1133000	1.167678839	9.564980E-001	101.1388000	1.167678839	9.533237E-001	101.4173000	1.167678839	7.257064E-002	48.3421100
582	1.169674837	7.308248E-002	57.7304800	1.169674837	9.566958E-001	100.7032000	1.169674837	9.532201E-001	100.9743000	1.169674837	7.267424E-002	47.8122100
583	1.171670835	7.313934E-002	57.2590700	1.171670835	9.565779E-001	100.2602000	1.171670835	9.534072E-001	100.5308000	1.171670835	7.291296E-002	47.3488300
584	1.173666833	7.319039E-002	56.8932300	1.173666833	9.566087E-001	99.8199200	1.173666833	9.534342E-001	100.0895000	1.173666833	7.298536E-002	46.9150000
585	1.175662831	7.345786E-002	56.5909000	1.175662831	9.566469E-001	99.3725600	1.175662831	9.529990E-001	99.6459700	1.175662831	7.316923E-002	46.4802800
586	1.177658829	7.356541E-002	56.0895700	1.177658829	9.560122E-001	98.9268100	1.177658829	9.532386E-001	99.2150900	1.177658829	7.347789E-002	45.9943700
587	1.179654827	7.374437E-002	55.7446000	1.179654827	9.559007E-001	98.4799900	1.179654827	9.531348E-001	98.7875700	1.179654827	7.349624E-002	45.5657400
588	1.181650825	7.386917E-002	55.3654100	1.181650825	9.559010E-001	98.0282800	1.181650825	9.529764E-001	98.3318400	1.181650825	7.366709E-002	45.1363400
589	1.183646823	7.388147E-002	54.9303200	1.183646823	9.554799E-001	97.5927100	1.183646823	9.529424E-001	97.9088700	1.183646823	7.388305E-002	44.8521000
590	1.185642821	7.414306E-002	54.4515200	1.185642821	9.552363E-001	97.1604800	1.185642821	9.527211E-001	97.4744200	1.185642821	7.392557E-002	44.2584200
591	1.187638819	7.415731E-002	54.0810400	1.187638819	9.551524E-001	96.7022200	1.187638819	9.528475E-001	97.0295500	1.187638819	7.418010E-002	43.8343800
592	1.189634817	7.441304E-002	53.5987600	1.189634817	9.547325E-001	96.2882000	1.189634817	9.526927E-001	96.5889800	1.189634817	7.435668E-002	43.3727100
593	1.191630815	7.451400E-002	53.2454100	1.191630815	9.544779E-001	95.8348200	1.191630815	9.526055E-001	96.1557800	1.191630815	7.450128E-002	42.8709500
594	1.193626813	7.460772E-002	52.8215500	1.193626813	9.541990E-001	95.4081000	1.193626813	9.525334E-001	95.7093200	1.193626813	7.459162E-002	42.4510100
595	1.195622811	7.484134E-002	52.4379600	1.195622811	9.540046E-001	94.9615000	1.195622811	9.524611E-001	95.2941400	1.195622811	7.470621E-002	41.8185300
596	1.197618809	7.472685E-002	51.8859200	1.197618809	9.536408E-001	94.5444000	1.197618809	9.522041E-001	94.8267900	1.197618809	7.483391E-002	41.3002300
597	1.199614807	7.497958E-002	51.4326400	1.199614807	9.533865E-001	94.1221500	1.199614807	9.522573E-001	94.3889200	1.199614807	7.490857E-002	40.8013000
598	1.201610805	7.536042E-002	50.9665100	1.201610805	9.534077E-001	93.7043600	1.201610805	9.522789E-001	93.9688000	1.201610805	7.515725E-002	40.3465700
599	1.203606803	7.540517E-002	50.4196200	1.203606803	9.529879E-001	93.2742900	1.203606803	9.518972E-001	93.5172800	1.203606803	7.491945E-002	39.7911200
600	1.205602801	7.561430E-002	50.0592500	1.205602801	9.529923E-001	92.8410600	1.205602801	9.520758E-001	93.0962800	1.205602801	7.529685E-002	39.2978700
601	1.207598799	7.582264E-002	49.4939700	1.207598799	9.527058E-001	92.4391000	1.207598799	9.521493E-001	92.6362800	1.207598799	7.532651E-002	38.9127800
602	1.209594797	7.586763E-002	49.0167200	1.209594797	9.529793E-001	92.0180900	1.209594797	9.519259E-001	92.2126300	1.209594797	7.528290E-002	38.4360800
603	1.211590795	7.602113E-002	48.5639200	1.211590795	9.526912E-001	91.6006700	1.211590795	9.517358E-001	91.7815600	1.211590795	7.533106E-002	37.7990500
604	1.213586793	7.609524E-002	48.1194900	1.213586793	9.531751E-001	91.1616800	1.213586793	9.517716E-001	91.3418000	1.213586793	7.557318E-002	37.3038400
605	1.215582791	7.627969E-002	47.6121700	1.215582791	9.530446E-001	90.7644900	1.215582791	9.519521E-001	90.9117600	1.215582791	7.551425E-002	36.9284800
606	1.217578789	7.640315E-002	47.1420800	1.217578789	9.528104E-001	90.3243000	1.217578789	9.516304E-001	90.4694600	1.217578789	7.558480E-002	36.4481700
607	1.219574787	7.648277E-002	46.6735300	1.219574787	9.532920E-001	89.9021100	1.219574787	9.517437E-001	90.0179800	1.219574787	7.567922E-002	35.9126800
608	1.221570785	7.645227E-002	46.1128700	1.221570785	9.541886E-001	89.4926200	1.221570785	9.515400E-001	89.6036500	1.221570785	7.577816E-002	35.5776200
609	1.223566783	7.670990E-002	45.6559400	1.223566783	9.543534E-001	89.0455200	1.223566783	9.517080E-001	89.1502800	1.223566783	7.593361E-002	35.1196700
610	1.225562781	7.685110E-002	45.1528500	1.225562781	9.543716E-001	88.6092100	1.225562781	9.515851E-001	88.7022200	1.225562781	7.598651E-002	34.6443600
611	1.227558779	7.687816E-002	44.6031600	1.227558779	9.546620E-001	88.1717100	1.227558779	9.515742E-001	88.2771500	1.227558779	7.619337E-002	34.1126900
612	1.229554777	7.706251E-002	44.1822600	1.229554777	9.550750E-001	87.7318800	1.229554777	9.513833E-001	87.8224900	1.229554777	7.634561E-002	33.7590800
613	1.231550775	7.728798E-002	43.7280700	1.231550775	9.551800E-001	87.2751500	1.231550775	9.519441E-001	87.3828400	1.231550775	7.653902E-002	33.4328000
614	1.233546773	7.727700E-002	43.2297100	1.233546773	9.559366E-001	86.8347900	1.233546773	9.516923E-001	86.9423000	1.233546773	7.679857E-002	33.0137200
615	1.235542771	7.747000E-002	42.7223700	1.235542771	9.562616E-001	86.3931200	1.235542771	9.515603E-001	86.5016900	1.235542771	7.693959E-002	32.5782600
616	1.237538769	7.771925E-002	42.3118600	1.237538769	9.564054E-001	85.9210700	1.237538769	9.518512E-001	86.0381100	1.237538769	7.732886E-002	32.0356500
617	1.239534767	7.779114E-002	41.8067200	1.239534767	9.568252E-001	85.4691500	1.239534767	9.514700E-001	85.6196100	1.239534767	7.754306E-002	31.6480200
618	1.241530765	7.800914E-002	41.2659600	1.241530765	9.566635E-001	85.0095800	1.241530765	9.513808E-001	85.1719700	1.241530765	7.779086E-002	31.1389600
619	1.243526763	7.824392E-002	40.8501500	1.243526763	9.572870E-001	84.5310700	1.243526763	9.515436E-001	84.7199900	1.243526763	7.818119E-002	30.7277200
620	1.245522761	7.837158E-002	40.3587400	1.245522761	9.570659E-001	84.0693300	1.245522761	9.513882E-001	84.2805100	1.245522761	7.843763E-002	30.2433800
621	1.247518759	7.855175E-002	39.8836600	1.247518759	9.572323E-001	83.6020400	1.247518759	9.512719E-001	83.8481200	1.247518759	7.873189E-002	29.8244900
622	1.249514757	7.871396E-002	39.3642600	1.249514757	9.571771E-001	83.1397600	1.249514757	9.511600E-001	83.4050700	1.249514757	7.898451E-002	29.2689800
623	1.251510755	7.892261E-002	38.7799300	1.251510755	9.569971E-001	82.6706600	1.251510755	9.512307E-001	82.9529900	1.251510755	7.933398E-002	28.8481500
624	1.253506753	7.910149E-002	38.3660000	1.253506753	9.566850E-001	82.2070600	1.253506753	9.509872E-001	82.5149000	1.253506753	7.952224E-002	28.3419800
625	1.255502751	7.917782E-002	37.8815100	1.255502751	9.566060E-001	81.7585800	1.255502751	9.504858E-001	82.0790500	1.255502751	7.979265E-002	27.8740400
626	1.257498749	7.939214E-002	37.4702500	1.257498749	9.560885E-001	81.2844200	1.257498749	9.507409E-001	81.6206100	1.257498749	8.010338E-002	27.5076200
627	1.259494747	7.951529E-002	36.9568300	1.259494747	9.556037E-001	80.8196500	1.259494747	9.507127E-001	81.1875300	1.259494747	8.039065E-002	26.8734300
628	1.261490745	7.953299E-002	36.5409900	1.261490745	9.551870E-001	80.3894700	1.261490745	9.505941E-001	80.7298300	1.261490745	8.059029E-002	26.4294700
629	1.263486743	7.966847E-002	36.1330500	1.263486743	9.546285E-001	79.9230900	1.263486743	9.500805E-001	80.3042400	1.263486743	8.094271E-002	26.0295900
630	1.265482741	7.971497E-002	35.7276600	1.265482741	9.541045E-001	79.4786500	1.265482741	9.499642E-001	79.8669700	1.265482741	8.111762E-002	25.5843100
631	1.267478739	7.984152E-002	35.3295100	1.267478739	9.539023E-001	79.0382200	1.267478739	9.498967E-001	79.4121600	1.267478739	8.127977E-002	25.0787900
632	1.269474737	8.009574E-002	34.9343100	1.269474737	9.532306E-001	78.5911900	1.269474737	9.494174E-001	78.9753200	1.269474737	8.155102E-002	24.6690200
633	1.271470735	8.012629E-002	34.6217200	1.271470735	9.527029E-001	78.1515200	1.271470735	9.493735E-001	78.5480900	1.271470735	8.171113E-002	24.1874700
634	1.273466733	8.025927E-002	34.1158000	1.273466733	9.521849E-001	77.7437700	1.273466733	9.491718E-001	78.1298900	1.273466733	8.188036E-002	23.7243100
635	1.275462731	8.047594E-002	33.8261500	1.275462731	9.519095E-001	77.3348700	1.275462731	9.488982E-001	77.6840100	1.275462731	8.204082E-002	23.2672600
636	1.277458729	8.057950E-002	33.4289000	1.277458729	9.515380E-001	76.9033500	1.277458729	9.486219E-001	77.2594700	1.277458729	8.223125E-002	22.7926000
637	1.279454727	8.075411E-002	33.0159200	1.279454727	9.511017E-001	76.4729800	1.279454727	9.488283E-001	76.8285100	1.279454727	8.231962E-002	22.3532200
638	1.281450725	8.103097E-002	32.6668900	1.281450725	9.511816E-001	76.0758500	1.281450725	9.483847E-001	76.3981600	1.281450725	8.244200E-002	21.8628100
639	1.283446723	8.108335E-002	32.2779900	1.283446723	9.507913E-001	75.6598300	1.283446723	9.483334E-001	75.9687700	1.283446723	8.255223E-002	21.4158800
640	1.285442721	8.126757E-002	31.7266700	1.285442721	9.506989E-001	75.2452300	1.285442721	9.482901E-001	75.5441700	1.285442721	8.261745E-002	20.9450300
641	1.287438719	8.133014E-002	31.2563400	1.287438719	9.510188E-001	74.8361800	1.287438719	9.483386E-001	75.1050800	1.287438719	8.264730E-002	20.3452400
642	1.289434717	8.149258E-002	30.8562400	1.289434717	9.505875E-001	74.4191400	1.289434717	9.479315E-001	74.6668000	1.289434717	8.268985E-002	19.9822600
643	1.291430715	8.164764E-002	30.3898400	1.291430715	9.509238E-001	73.9910300	1.291430715	9.480580E-001	74.2554800	1.291430715	8.261332E-002	19.4846100
644	1.293426713	8.174918E-002	29.9739200	1.293426713	9.508229E-001	73.5608100	1.293426713	9.478294E-001	73.8240400	1.293426713	8.264797E-002	19.0890100
645	1.295422711	8.178535E-002	29.4957400	1.295422711	9.514480E-001	73.1229200	1.295422711	9.480330E-001	73.4024900	1.295422711	8.280150E-002	18.6215900
646	1.297418709	8.182846E-002	29.0185900	1.297418709	9.514851E-001	72.6957600	1.297418709	9.479182E-001	72.9663200	1.297418709	8.277044E-002	18.1365300
647	1.299414707	8.189513E-002	28.5431300	1.299414707	9.517376E-001	72.2659100	1.299414707	9.479702E-001	72.5271300	1.299414707	8.273408E-002	17.6789500
648	1.301410705	8.190843E-002	28.1051700	1.301410705	9.518062E-001	71.8214000	1.301410705	9.479718E-001	72.0997500	1.301410705	8.276742E-002	17.3014800
649	1.303406703	8.195692E-002	27.6230300	1.303406703	9.522548E-001	71.3992900	1.303406703	9.477811E-001	71.6583200	1.303406703	8.269878E-002	16.8433800
650	1.305402701	8.194710E-002	27.2021300	1.305402701	9.523665E-001	70.9570800	1.305402701	9.479871E-001	71.2307400	1.305402701	8.300469E-002	16.4096100
651	1.307398699	8.206362E-002	26.7003500	1.307398699	9.526634E-001	70.5118500	1.307398699	9.480264E-001	70.8054600	1.307398699	8.296494E-002	16.0291900
652	1.309394697	8.210985E-002	26.3172800	1.309394697	9.529680E-001	70.0484200	1.309394697	9.482548E-001	70.3625700	1.309394697	8.340292E-002	15.5244500
653	1.311390695	8.210225E-002	25.8336100	1.311390695	9.530498E-001	69.6067400	1.311390695	9.483024E-001	69.9304600	1.311390695	8.339375E-002	15.0847600
654	1.313386693	8.215062E-002	25.3721900	1.313386693	9.532436E-001	69.1542600	1.313386693	9.482806E-001	69.4747500	1.313386693	8.355297E-002	14.6383000
655	1.315382691	8.237471E-002	24.9238800	1.315382691	9.533619E-001	68.6866500	1.315382691	9.483640E-001	69.0403900	1.315382691	8.360696E-002	14.2104300
656	1.317378689	8.255036E-002	24.3917500	1.317378689	9.531698E-001	68.2327100	1.317378689	9.485790E-001	68.5987800	1.317378689	8.399328E-002	13.6932700
657	1.319374687	8.279471E-002	23.9062200	1.319374687	9.530566E-001	67.7490000	1.319374687	9.487090E-001	68.1575500	1.319374687	8.406574E-002	13.1751000
658	1.321370685	8.286198E-002	23.4050600	1.321370685	9.531027E-001	67.3013000	1.321370685	9.486421E-001	67.7127500	1.321370685	8.427409E-002	12.6898400
659	1.323366683	8.309873E-002	22.8895100	1.323366683	9.528503E-001	66.8465700	1.323366683	9.489128E-001	67.2716400	1.323366683	8.467577E-002	12.2005000
660	1.325362681	8.316410E-002	22.3390700	1.325362681	9.524140E-001	66.4111900	1.325362681	9.488304E-001	66.8125900	1.325362681	8.485932E-002	11.6649600
661	1.327358679	8.336252E-002	21.7777200	1.327358679	9.522821E-001	65.9389300	1.327358679	9.489843E-001	66.3688400	1.327358679	8.512456E-002	11.1317600
662	1.329354677	8.364977E-002	21.2303200	1.329354677	9.518531E-001	65.4739200	1.329354677	9.489846E-001	65.9172400	1.329354677	8.529519E-002	10.5810700
663	1.331350675	8.378668E-002	20.6181600	1.331350675	9.514229E-001	65.0469000	1.331350675	9.489589E-001	65.4722400	1.331350675	8.562619E-002	10.0808600
664	1.333346673	8.392749E-002	20.1337500	1.333346673	9.513052E-001	64.5983300	1.333346673	9.488764E-001	65.0252700	1.333346673	8.583456E-002	9.5946850
665	1.335342671	8.405668E-002	19.5334100	1.335342671	9.507704E-001	64.1629700	1.335342671	9.488126E-001	64.5626500	1.335342671	8.591325E-002	8.9289900
666	1.337338669	8.419787E-002	18.9428200	1.337338669	9.503579E-001	63.7208700	1.337338669	9.487732E-001	64.1004500	1.337338669	8.618066E-002	8.4786440
667	1.339334667	8.428917E-002	18.4647500	1.339334667	9.502457E-001	63.2871700	1.339334667	9.487638E-001	63.6594700	1.339334667	8.645894E-002	7.9298490
668	1.341330665	8.440910E-002	17.9859600	1.341330665	9.499071E-001	62.8534900	1.341330665	9.484679E-001	63.2411200	1.341330665	8.661304E-002	7.4603910
669	1.343326663	8.452451E-002	17.4605500	1.343326663	9.495875E-001	62.4206200	1.343326663	9.485477E-001	62.7713100	1.343326663	8.687375E-002	6.9786530
670	1.345322661	8.473630E-002	16.9704300	1.345322661	9.493495E-001	62.0175800	1.345322661	9.481737E-001	62.3197200	1.345322661	8.703057E-002	6.4847160
671	1.347318659	8.482965E-002	16.5207700	1.347318659	9.492968E-001	61.6013800	1.347318659	9.478328E-001	61.8688000	1.347318659	8.725144E-002	5.9946120
672	1.349314657	8.509045E-002	16.0407400	1.349314657	9.494029E-001	61.1932300	1.349314657	9.478541E-001	61.4154200	1.349314657	8.747774E-002	5.5324420
673	1.351310655	8.527975E-002	15.5902800	1.351310655	9.491404E-001	60.7740600	1.351310655	9.475431E-001	60.9749500	1.351310655	8.768450E-002	5.0325380
674	1.353306653	8.550344E-002	15.1617100	1.353306653	9.493636E-001	60.3449600	1.353306653	9.473774E-001	60.5424900	1.353306653	8.789598E-002	4.5236170
675	1.355302651	8.574889E-002	14.6516800	1.355302651	9.495784E-001	59.9290800	1.355302651	9.468935E-001	60.0843800	1.355302651	8.818948E-002	4.1104360
676	1.357298649	8.602667E-002	14.2628900	1.357298649	9.495102E-001	59.5249300	1.357298649	9.465331E-001	59.6535500	1.357298649	8.831390E-002	3.5708630
677	1.359294647	8.625096E-002	13.7152600	1.359294647	9.500018E-001	59.0794800	1.359294647	9.465080E-001	59.2141500	1.359294647	8.852966E-002	3.1397270
678	1.361290645	8.652262E-002	13.2463600	1.361290645	9.503330E-001	58.6614400	1.361290645	9.461944E-001	58.7856400	1.361290645	8.878119E-002	2.7478680
679	1.363286643	8.676095E-002	12.7574200	1.363286643	9.505039E-001	58.2078400	1.363286643	9.459538E-001	58.3260300	1.363286643	8.911999E-002	2.3182590
680	1.365282641	8.695619E-002	12.2734700	1.365282641	9.509323E-001	57.7913700	1.365282641	9.454326E-001	57.9082100	1.365282641	8.916778E-002	1.8355260
681	1.367278639	8.709482E-002	11.7980700	1.367278639	9.514217E-001	57.3440900	1.367278639	9.452599E-001	57.4876300	1.367278639	8.938938E-002	1.4362670
682	1.369274637	8.727516E-002	11.3363300	1.369274637	9.515560E-001	56.9047600	1.369274637	9.451165E-001	57.0387000	1.369274637	8.951133E-002	1.0323650
683	1.371270635	8.740506E-002	10.8577100	1.371270635	9.518161E-001	56.4464400	1.371270635	9.448332E-001	56.6184100	1.371270635	8.972306E-002	0.6220124
684	1.373266633	8.748068E-002	10.4407600	1.373266633	9.520958E-001	56.0017500	1.373266633	9.446367E-001	56.1898500	1.373266633	8.983098E-002	0.2644422
685	1.375262631	8.759085E-002	9.9938810	1.375262631	9.525310E-001	55.5479000	1.375262631	9.444513E-001	55.7436200	1.375262631	9.001709E-002	-0.1178510
686	1.377258629	8.766024E-002	9.5747670	1.377258629	9.528970E-001	55.0954000	1.377258629	9.442398E-001	55.3287700	1.377258629	9.021074E-002	-0.4687465
687	1.379254627	8.767436E-002	9.1933200	1.379254627	9.529321E-001	54.6187000	1.379254627	9.442029E-001	54.9124300	1.379254627	9.040471E-002	-0.8181489
688	1.381250625	8.772022E-002	8.8170030	1.381250625	9.530782E-001	54.1582000	1.381250625	9.438635E-001	54.4824800	1.381250625	9.053447E-002	-1.1827880
689	1.383246623	8.778177E-002	8.4589820	1.383246623	9.531252E-001	53.6957900	1.383246623	9.436994E-001	54.0542800	1.383246623	9.075899E-002	-1.5437790
690	1.385242621	8.775630E-002	8.2102990	1.385242621	9.529526E-001	53.1892400	1.385242621	9.439117E-001	53.6269100	1.385242621	9.095333E-002	-1.8975960
691	1.387238619	8.789678E-002	7.8391860	1.387238619	9.529352E-001	52.7526400	1.387238619	9.436539E-001	53.2184600	1.387238619	9.125806E-002	-2.2406310
692	1.389234617	8.799879E-002	7.5301830	1.389234617	9.528345E-001	52.2765700	1.389234617	9.438081E-001	52.7766200	1.389234617	9.145272E-002	-2.6661970
693	1.391230615	8.812980E-002	7.2438700	1.391230615	9.522912E-001	51.7961800	1.391230615	9.438475E-001	52.3454600	1.391230615	9.166311E-002	-3.0136620
694	1.393226613	8.832891E-002	6.8740640	1.393226613	9.518968E-001	51.3566600	1.393226613	9.440132E-001	51.9427200	1.393226613	9.195978E-002	-3.3951010
695	1.395222611	8.849537E-002	6.5692020	1.395222611	9.514200E-001	50.8914600	1.395222611	9.439924E-001	51.5110600	1.395222611	9.217853E-002	-3.8317270
696	1.397218609	8.868511E-002	6.2118610	1.397218609	9.510675E-001	50.4039700	1.397218609	9.441442E-001	51.0930100	1.397218609	9.242952E-002	-4.3035930
697	1.399214607	8.883489E-002	5.7996300	1.399214607	9.503031E-001	49.9687400	1.399214607	9.443023E-001	50.6362400	1.399214607	9.263006E-002	-4.8019400
698	1.401210605	8.911646E-002	5.3614530	1.401210605	9.496763E-001	49.5328600	1.401210605	9.444363E-001	50.2233600	1.401210605	9.286210E-002	-5.3190220
699	1.403206603	8.929495E-002	4.9786340	1.403206603	9.491104E-001	49.0731400	1.403206603	9.443716E-001	49.7707400	1.403206603	9.302246E-002	-5.8365480
700	1.405202601	8.943137E-002	4.4956940	1.405202601	9.483525E-001	48.6183200	1.405202601	9.446632E-001	49.3348700	1.405202601	9.304927E-002	-6.4293900
701	1.407198599	8.958972E-002	3.9854910	1.407198599	9.477797E-001	48.2214800	1.407198599	9.447671E-001	48.8996700	1.407198599	9.329008E-002	-6.9367850
702	1.409194597	8.966030E-002	3.4778630	1.409194597	9.472083E-001	47.7934800	1.409194597	9.449010E-001	48.4638600	1.409194597	9.334909E-002	-7.4380820
703	1.411190595	8.978834E-002	2.9299530	1.411190595	9.464300E-001	47.3783100	1.411190595	9.452480E-001	48.0239400	1.411190595	9.336552E-002	-7.9470750
704	1.413186593	8.983359E-002	2.4408170	1.413186593	9.462521E-001	46.9461100	1.413186593	9.451315E-001	47.5678900	1.413186593	9.347294E-002	-8.5420400
705	1.415182591	8.983090E-002	1.9411010	1.415182591	9.460638E-001	46.5414800	1.415182591	9.452574E-001	47.1219400	1.415182591	9.347956E-002	-9.0466030
706	1.417178589	8.987763E-002	1.4212010	1.417178589	9.454954E-001	46.1114200	1.417178589	9.453815E-001	46.6773700	1.417178589	9.343646E-002	-9.5571550
707	1.419174587	8.990369E-002	0.9218141	1.419174587	9.453871E-001	45.7190900	1.419174587	9.453033E-001	46.2139900	1.419174587	9.349487E-002	-10.0836700
708	1.421170585	8.990991E-002	0.4240617	1.421170585	9.454860E-001	45.3141700	1.421170585	9.454493E-001	45.7586300	1.421170585	9.354354E-002	-10.5743100
709	1.423166583	8.988781E-002	-0.0776840	1.423166583	9.450258E-001	44.9061500	1.423166583	9.452115E-001	45.3064200	1.423166583	9.357925E-002	-11.0634600
710	1.425162581	8.996981E-002	-0.5674244	1.425162581	9.450796E-001	44.4974100	1.425162581	9.450958E-001	44.8820200	1.425162581	9.358066E-002	-11.5845300
711	1.427158579	9.000893E-002	-1.0336250	1.427158579	9.454247E-001	44.0767300	1.427158579	9.449907E-001	44.4245100	1.427158579	9.360203E-002	-12.0703600
712	1.429154577	9.008288E-002	-1.5349050	1.429154577	9.455606E-001	43.6630000	1.429154577	9.447578E-001	43.9611500	1.429154577	9.375252E-002	-12.5199200
713	1.431150575	9.021982E-002	-1.9957520	1.431150575	9.458163E-001	43.2509100	1.431150575	9.445931E-001	43.5243200	1.431150575	9.383325E-002	-13.0256600
714	1.433146573	9.032560E-002	-2.4953620	1.433146573	9.460472E-001	42.8133000	1.433146573	9.445561E-001	43.0751400	1.433146573	9.391464E-002	-13.4862500
715	1.435142571	9.042662E-002	-3.0369500	1.435142571	9.464810E-001	42.4150400	1.435142571	9.444773E-001	42.6049400	1.435142571	9.406786E-002	-13.8936900
716	1.437138569	9.062235E-002	-3.5957340	1.437138569	9.467298E-001	41.9658400	1.437138569	9.441481E-001	42.1752000	1.437138569	9.419090E-002	-14.4035200
717	1.439134567	9.083401E-002	-4.1038920	1.439134567	9.473497E-001	41.5248100	1.439134567	9.439886E-001	41.7347000	1.439134567	9.438770E-002	-14.8488300
718	1.441130565	9.097842E-002	-4.6222100	1.441130565	9.477031E-001	41.0816500	1.441130565	9.435536E-001	41.2843600	1.441130565	9.456350E-002	-15.3104000
719	1.443126563	9.128797E-002	-5.1392470	1.443126563	9.481570E-001	40.6451800	1.443126563	9.434250E-001	40.8493200	1.443126563	9.472846E-002	-15.7870900
720	1.445122561	9.142248E-002	-5.6836910	1.445122561	9.484160E-001	40.1924600	1.445122561	9.432373E-001	40.4045000	1.445122561	9.496566E-002	-16.2502300
721	1.447118559	9.141874E-002	-6.2077730	1.447118559	9.487534E-001	39.7354800	1.447118559	9.428722E-001	39.9693300	1.447118559	9.519546E-002	-16.7102100
722	1.449114557	9.160572E-002	-6.7299690	1.449114557	9.488237E-001	39.2818100	1.449114557	9.427798E-001	39.5393100	1.449114557	9.541006E-002	-17.1060000
723	1.451110555	9.168807E-002	-7.2776290	1.451110555	9.492976E-001	38.8072400	1.451110555	9.423726E-001	39.0865400	1.451110555	9.564738E-002	-17.5704500
724	1.453106553	9.181708E-002	-7.7990250	1.453106553	9.493490E-001	38.3331200	1.453106553	9.424329E-001	38.6480100	1.453106553	9.599181E-002	-18.0375900
725	1.455102551	9.195712E-002	-8.2675140	1.455102551	9.494658E-001	37.8930500	1.455102551	9.421976E-001	38.2239200	1.455102551	9.626209E-002	-18.4351100
726	1.457098549	9.208763E-002	-8.7360750	1.457098549	9.492867E-001	37.4289700	1.457098549	9.419004E-001	37.7946000	1.457098549	9.653404E-002	-18.8569800
727	1.459094547	9.222519E-002	-9.1893050	1.459094547	9.491516E-001	36.9586400	1.459094547	9.417596E-001	37.3522800	1.459094547	9.688224E-002	-19.2976700
728	1.461090545	9.241623E-002	-9.6370390	1.461090545	9.490378E-001	36.4952600	1.461090545	9.417570E-001	36.9288600	1.461090545	9.720114E-002	-19.7268200
729	1.463086543	9.265564E-002	-10.0715500	1.463086543	9.486692E-001	36.0251000	1.463086543	9.414879E-001	36.5046200	1.463086543	9.750482E-002	-20.1759800
730	1.465082541	9.282324E-002	-10.4847900	1.465082541	9.485360E-001	35.5799300	1.465082541	9.415770E-001	36.0647400	1.465082541	9.788337E-002	-20.6578000
731	1.467078539	9.307848E-002	-10.8581200	1.467078539	9.481255E-001	35.1077200	1.467078539	9.412739E-001	35.6525000	1.467078539	9.819990E-002	-21.0802000
732	1.469074537	9.326663E-002	-11.2962300	1.469074537	9.478054E-001	34.6658200	1.469074537	9.412426E-001	35.2299400	1.469074537	9.857598E-002	-21.5397200
733	1.471070535	9.350311E-002	-11.7530700	1.471070535	9.473656E-001	34.2381200	1.471070535	9.414260E-001	34.7962300	1.471070535	9.887279E-002	-21.9728300
734	1.473066533	9.381297E-002	-12.1433900	1.473066533	9.470682E-001	33.7955700	1.473066533	9.416418E-001	34.3579600	1.473066533	9.916591E-002	-22.4719700
735	1.475062531	9.403861E-002	-12.6050500	1.475062531	9.464738E-001	33.3743800	1.475062531	9.415220E-001	33.9380500	1.475062531	9.949335E-002	-22.9560900
736	1.477058529	9.429809E-002	-12.9904300	1.477058529	9.461675E-001	32.9241900	1.477058529	9.416022E-001	33.5055700	1.477058529	9.966265E-002	-23.4710700
737	1.479054527	9.456982E-002	-13.4778200	1.479054527	9.458610E-001	32.5173800	1.479054527	9.414641E-001	33.0896800	1.479054527	9.988854E-002	-23.9505400
738	1.481050525	9.483103E-002	-13.8925000	1.481050525	9.454957E-001	32.0787000	1.481050525	9.417579E-001	32.6462400	1.481050525	1.001175E-001	-24.4179800
739	1.483046523	9.495597E-002	-14.3246400	1.483046523	9.452242E-001	31.6513700	1.483046523	9.419822E-001	32.2137500	1.483046523	1.002319E-001	-24.8967500
740	1.485042521	9.520143E-002	-14.7767400	1.485042521	9.452289E-001	31.2477600	1.485042521	9.419082E-001	31.7740700	1.485042521	1.003927E-001	-25.3782800
741	1.487038519	9.532902E-002	-15.1961300	1.487038519	9.449875E-001	30.8047500	1.487038519	9.419599E-001	31.3325300	1.487038519	1.006488E-001	-25.7833700
742	1.489034517	9.544498E-002	-15.6332300	1.489034517	9.451106E-001	30.4037300	1.489034517	9.421284E-001	30.9041900	1.489034517	1.006366E-001	-26.2060600
743	1.491030515	9.565801E-002	-16.0546200	1.491030515	9.451613E-001	29.9681800	1.491030515	9.420871E-001	30.4412100	1.491030515	1.007550E-001	-26.6280500
744	1.493026513	9.574918E-002	-16.4742600	1.493026513	9.451998E-001	29.5615800	1.493026513	9.424778E-001	30.0013700	1.493026513	1.008867E-001	-26.9972700
745	1.495022511	9.590640E-002	-16.8849000	1.495022511	9.452280E-001	29.1380100	1.495022511	9.424117E-001	29.5730100	1.495022511	1.008860E-001	-27.4099000
746	1.497018509	9.599100E-002	-17.3232400	1.497018509	9.453217E-001	28.7137700	1.497018509	9.424581E-001	29.1243000	1.497018509	1.009868E-001	-27.8103400
747	1.499014507	9.608213E-002	-17.7865300	1.499014507	9.457569E-001	28.2789400	1.499014507	9.420828E-001	28.6787900	1.499014507	1.011133E-001	-28.2276700
748	1.501010505	9.614877E-002	-18.1974700	1.501010505	9.463093E-001	27.8539900	1.501010505	9.421079E-001	28.2316000	1.501010505	1.012024E-001	-28.6183400
749	1.503006503	9.623872E-002	-18.6299000	1.503006503	9.464222E-001	27.4111000	1.503006503	9.419610E-001	27.7763200	1.503006503	1.013363E-001	-29.0352200
750	1.505002501	9.633213E-002	-19.0156000	1.505002501	9.467697E-001	26.9611200	1.505002501	9.420467E-001	27.3358000	1.505002501	1.014519E-001	-29.4450100
751	1.506998499	9.642662E-002	-19.4310500	1.506998499	9.468415E-001	26.5216000	1.506998499	9.423282E-001	26.8762600	1.506998499	1.016137E-001	-29.8012200
752	1.508994497	9.650159E-002	-19.8630000	1.508994497	9.471280E-001	26.0299400	1.508994497	9.417759E-001	26.4657100	1.508994497	1.017564E-001	-30.2769000
753	1.510990495	9.660789E-002	-20.3306500	1.510990495	9.474053E-001	25.6067900	1.510990495	9.418231E-001	25.9932600	1.510990495	1.018495E-001	-30.6504600
754	1.512986493	9.668323E-002	-20.7747800	1.512986493	9.473394E-001	25.1418900	1.512986493	9.418691E-001	25.5606900	1.512986493	1.020092E-001	-31.0698700
755	1.514982491	9.676217E-002	-21.2317200	1.514982491	9.474663E-001	24.6898400	1.514982491	9.414462E-001	25.0992700	1.514982491	1.021277E-001	-31.5030200
756	1.516978489	9.680862E-002	-21.6994400	1.516978489	9.475985E-001	24.2382400	1.516978489	9.411252E-001	24.6560200	1.516978489	1.023088E-001	-31.9360100
757	1.518974487	9.683795E-002	-22.1839600	1.518974487	9.473648E-001	23.7294900	1.518974487	9.408984E-001	24.2126800	1.518974487	1.024800E-001	-32.4086900
758	1.520970485	9.688478E-002	-22.6807400	1.520970485	9.471256E-001	23.2948900	1.520970485	9.406614E-001	23.7652000	1.520970485	1.026176E-001	-32.8250900
759	1.522966483	9.692001E-002	-23.1501700	1.522966483	9.471466E-001	22.8141100	1.522966483	9.404231E-001	23.3148300	1.522966483	1.028595E-001	-33.3302000
760	1.524962481	9.693241E-002	-23.5791000	1.524962481	9.467256E-001	22.3834800	1.524962481	9.401773E-001	22.9125000	1.524962481	1.029507E-001	-33.7366700
761	1.526958479	9.700204E-002	-24.0888800	1.526958479	9.462855E-001	21.9128400	1.526958479	9.400523E-001	22.4308300	1.526958479	1.031687E-001	-34.2781300
762	1.528954477	9.703083E-002	-24.5385900	1.528954477	9.458336E-001	21.4436500	1.528954477	9.395884E-001	22.0197800	1.528954477	1.034019E-001	-34.7447200
763	1.530950475	9.708750E-002	-25.0025700	1.530950475	9.453694E-001	20.9904200	1.530950475	9.394845E-001	21.5692700	1.530950475	1.036317E-001	-35.2413900
764	1.532946473	9.713583E-002	-25.4614900	1.532946473	9.448125E-001	20.5212800	1.532946473	9.393724E-001	21.1440400	1.532946473	1.038577E-001	-35.7571500
765	1.534942471	9.719429E-002	-25.9382500	1.534942471	9.442052E-001	20.0945300	1.534942471	9.388253E-001	20.6949500	1.534942471	1.041180E-001	-36.2735700
766	1.536938469	9.734512E-002	-26.3820500	1.536938469	9.435320E-001	19.6596600	1.536938469	9.386887E-001	20.2811700	1.536938469	1.043518E-001	-36.7707700
767	1.538934467	9.726443E-002	-26.8436000	1.538934467	9.429209E-001	19.2373300	1.538934467	9.389892E-001	19.8436800	1.538934467	1.045961E-001	-37.3142500
768	1.540930465	9.738982E-002	-27.3205200	1.540930465	9.425161E-001	18.7865900	1.540930465	9.389469E-001	19.4305300	1.540930465	1.047900E-001	-37.8694000
769	1.542926463	9.758141E-002	-27.7974200	1.542926463	9.419445E-001	18.3852300	1.542926463	9.385989E-001	18.9930300	1.542926463	1.050383E-001	-38.4210700
770	1.544922461	9.779024E-002	-28.2775200	1.544922461	9.415384E-001	17.9686400	1.544922461	9.384869E-001	18.5706300	1.544922461	1.050659E-001	-38.9729800
771	1.546918459	9.802779E-002	-28.7764700	1.546918459	9.409283E-001	17.5741600	1.546918459	9.387348E-001	18.1491000	1.546918459	1.052512E-001	-39.5101100
772	1.548914457	9.821805E-002	-29.2754700	1.548914457	9.406324E-001	17.1500700	1.548914457	9.387290E-001	17.6911900	1.548914457	1.054359E-001	-40.0758100
773	1.550910455	9.838895E-002	-29.8388800	1.550910455	9.408104E-001	16.7575600	1.550910455	9.384359E-001	17.2818400	1.550910455	1.055242E-001	-40.5725300
774	1.552906453	9.861146E-002	-30.3195900	1.552906453	9.405881E-001	16.3429100	1.552906453	9.387153E-001	16.8224700	1.552906453	1.056746E-001	-41.0937900
775	1.554902451	9.879576E-002	-30.8469000	1.554902451	9.407663E-001	15.9324300	1.554902451	9.386851E-001	16.3838000	1.554902451	1.058726E-001	-41.5692700
776	1.556898449	9.899381E-002	-31.3626400	1.556898449	9.408448E-001	15.5136600	1.556898449	9.385821E-001	15.9571600	1.556898449	1.059955E-001	-42.0547300
777	1.558894447	9.916265E-002	-31.8780500	1.558894447	9.409590E-001	15.1388500	1.558894447	9.387234E-001	15.5444600	1.558894447	1.060557E-001	-42.5226100
778	1.560890445	9.937224E-002	-32.3970800	1.560890445	9.415022E-001	14.7098800	1.560890445	9.388874E-001	15.0887100	1.560890445	1.061905E-001	-42.9826700
779	1.562886443	9.952467E-002	-32.8984800	1.562886443	9.416477E-001	14.3168500	1.562886443	9.390526E-001	14.6589100	1.562886443	1.063007E-001	-43.4167900
780	1.564882441	9.969691E-002	-33.3451500	1.564882441	9.421436E-001	13.8842600	1.564882441	9.389726E-001	14.2115500	1.564882441	1.065276E-001	-43.8107600
781	1.566878439	9.990151E-002	-33.8104900	1.566878439	9.425756E-001	13.4690900	1.566878439	9.391440E-001	13.7796200	1.566878439	1.066310E-001	-44.2055900
782	1.568874437	1.001171E-001	-34.2795100	1.568874437	9.432638E-001	13.0104700	1.568874437	9.393350E-001	13.3358000	1.568874437	1.068634E-001	-44.6220100
783	1.570870435	1.003272E-001	-34.7095500	1.570870435	9.437743E-001	12.5885400	1.570870435	9.392031E-001	12.8972300	1.570870435	1.070117E-001	-44.9938100
784	1.572866433	1.005340E-001	-35.1712300	1.572866433	9.444305E-001	12.1368000	1.572866433	9.393403E-001	12.4402300	1.572866433	1.072992E-001	-45.3803700
785	1.574862431	1.007683E-001	-35.6366200	1.574862431	9.448501E-001	11.7039900	1.574862431	9.395643E-001	12.0125100	1.574862431	1.074823E-001	-45.7193300
786	1.576858429	1.010280E-001	-36.0951900	1.576858429	9.452959E-001	11.2472500	1.576858429	9.393920E-001	11.5293200	1.576858429	1.078074E-001	-46.1424800
787	1.578854427	1.013310E-001	-36.5843700	1.578854427	9.458294E-001	10.7740000	1.578854427	9.395667E-001	11.1010400	1.578854427	1.080690E-001	-46.5139200
788	1.580850425	1.015961E-001	-37.0150000	1.580850425	9.463396E-001	10.3164900	1.580850425	9.394660E-001	10.6460100	1.580850425	1.084136E-001	-46.8708900
789	1.582846423	1.018082E-001	-37.4687000	1.582846423	9.465380E-001	9.8596890	1.582846423	9.393455E-001	10.2082400	1.582846423	1.086538E-001	-47.2584600
790	1.584842421	1.020756E-001	-37.9285800	1.584842421	9.466693E-001	9.3803140	1.584842421	9.389981E-001	9.7495210	1.584842421	1.089469E-001	-47.6971500
791	1.586838419	1.022942E-001	-38.3862500	1.586838419	9.470291E-001	8.9106140	1.586838419	9.389711E-001	9.3090960	1.586838419	1.092681E-001	-48.0459800
792	1.588834417	1.024857E-001	-38.8383200	1.588834417	9.471977E-001	8.4453900	1.588834417	9.389924E-001	8.8771250	1.588834417	1.096397E-001	-48.4130300
793	1.590830415	1.026980E-001	-39.3257900	1.590830415	9.470016E-001	7.9703950	1.590830415	9.387913E-001	8.3882420	1.590830415	1.099186E-001	-48.8868900
794	1.592826413	1.028484E-001	-39.7931400	1.592826413	9.469765E-001	7.4805280	1.592826413	9.389036E-001	7.9734650	1.592826413	1.101843E-001	-49.2753000
795	1.594822411	1.029630E-001	-40.2635700	1.594822411	9.464032E-001	6.9813270	1.594822411	9.383163E-001	7.5100070	1.594822411	1.103959E-001	-49.7380000
796	1.596818409	1.030881E-001	-40.7047300	1.596818409	9.461563E-001	6.5462280	1.596818409	9.383748E-001	7.0541200	1.596818409	1.106839E-001	-50.1551900
797	1.598814407	1.031803E-001	-41.1439200	1.598814407	9.457937E-001	6.0501240	1.598814407	9.379269E-001	6.6269410	1.598814407	1.109409E-001	-50.5781300
798	1.600810405	1.030523E-001	-41.7100700	1.600810405	9.451643E-001	5.5993450	1.600810405	9.375396E-001	6.1777430	1.600810405	1.111463E-001	-51.0117500
799	1.602806403	1.030919E-001	-42.1434700	1.602806403	9.447957E-001	5.1312690	1.602806403	9.373542E-001	5.7348040	1.602806403	1.113613E-001	-51.4664700
800	1.604802401	1.031091E-001	-42.5291000	1.604802401	9.442321E-001	4.6862560	1.604802401	9.369097E-001	5.3093370	1.604802401	1.115605E-001	-51.8751200
801	1.606798399	1.031222E-001	-42.9236300	1.606798399	9.435559E-001	4.2252700	1.606798399	9.363248E-001	4.8614610	1.606798399	1.117238E-001	-52.3459500
802	1.608794397	1.031094E-001	-43.3295300	1.608794397	9.429380E-001	3.8034230	1.608794397	9.364366E-001	4.4446750	1.608794397	1.120188E-001	-52.8144900
803	1.610790395	1.031947E-001	-43.7702700	1.610790395	9.423487E-001	3.3878660	1.610790395	9.359470E-001	3.9977760	1.610790395	1.122011E-001	-53.2676500
804	1.612786393	1.032289E-001	-44.1445200	1.612786393	9.416760E-001	2.9538610	1.612786393	9.356259E-001	3.5489440	1.612786393	1.124139E-001	-53.7615500
805	1.614782391	1.032009E-001	-44.5341200	1.614782391	9.413412E-001	2.4855880	1.614782391	9.355416E-001	3.1281620	1.614782391	1.125379E-001	-54.2137700
806	1.616778389	1.033750E-001	-44.9296800	1.616778389	9.407806E-001	2.0928100	1.616778389	9.351790E-001	2.7224230	1.616778389	1.127223E-001	-54.6951800
807	1.618774387	1.034357E-001	-45.3145900	1.618774387	9.403487E-001	1.6612370	1.618774387	9.349676E-001	2.2889600	1.618774387	1.129056E-001	-55.1805200
808	1.620770385	1.034849E-001	-45.7382700	1.620770385	9.400118E-001	1.2328310	1.620770385	9.348119E-001	1.8520550	1.620770385	1.129863E-001	-55.6857500
809	1.622766383	1.036098E-001	-46.1595600	1.622766383	9.395956E-001	0.8261628	1.622766383	9.347597E-001	1.4378910	1.622766383	1.131164E-001	-56.1773000
810	1.624762381	1.036726E-001	-46.6107500	1.624762381	9.393802E-001	0.4157011	1.624762381	9.349406E-001	1.0210250	1.624762381	1.132166E-001	-56.6838600
811	1.626758379	1.038438E-001	-47.0549300	1.626758379	9.393274E-001	0.0145062	1.626758379	9.343898E-001	0.5752948	1.626758379	1.133179E-001	-57.1840400
812	1.628754377	1.039222E-001	-47.5210200	1.628754377	9.393535E-001	-0.4055618	1.628754377	9.348138E-001	0.1491355	1.628754377	1.133816E-001	-57.6664500
813	1.630750375	1.040481E-001	-48.0074100	1.630750375	9.393659E-001	-0.8050523	1.630750375	9.346331E-001	-0.2766784	1.630750375	1.134299E-001	-58.1591000
814	1.632746373	1.041318E-001	-48.4728000	1.632746373	9.395000E-001	-1.2197600	1.632746373	9.344164E-001	-0.7120810	1.632746373	1.135332E-001	-58.6445400
815	1.634742371	1.042769E-001	-48.9488300	1.634742371	9.395532E-001	-1.6480370	1.634742371	9.345064E-001	-1.1134310	1.634742371	1.135401E-001	-59.1410100
816	1.636738369	1.043018E-001	-49.4508800	1.636738369	9.399846E-001	-2.0808530	1.636738369	9.347383E-001	-1.5513840	1.636738369	1.135744E-001	-59.6028200
817	1.638734367	1.044562E-001	-49.9184400	1.638734367	9.401064E-001	-2.5044080	1.638734367	9.346901E-001	-1.9851730	1.638734367	1.137112E-001	-60.0686100
818	1.640730365	1.044994E-001	-50.3990400	1.640730365	9.404301E-001	-2.9458270	1.640730365	9.350419E-001	-2.4218200	1.640730365	1.138384E-001	-60.4006000
819	1.642726363	1.045903E-001	-50.8867400	1.642726363	9.406907E-001	-3.3892500	1.642726363	9.350788E-001	-2.8436540	1.642726363	1.139369E-001	-60.8836000
820	1.644722361	1.047160E-001	-51.3414300	1.644722361	9.409037E-001	-3.8246100	1.644722361	9.350802E-001	-3.2942550	1.644722361	1.141282E-001	-61.3371200
821	1.646718359	1.048796E-001	-51.8075000	1.646718359	9.410660E-001	-4.2678030	1.646718359	9.350939E-001	-3.7332210	1.646718359	1.142944E-001	-61.7460000
822	1.648714357	1.050046E-001	-52.3117300	1.648714357	9.413396E-001	-4.7279630	1.648714357	9.351617E-001	-4.1712160	1.648714357	1.144603E-001	-62.1836500
823	1.650710355	1.051290E-001	-52.8044200	1.650710355	9.415008E-001	-5.1503210	1.650710355	9.352477E-001	-4.6120030	1.650710355	1.146906E-001	-62.5980700
824	1.652706353	1.053623E-001	-53.2685300	1.652706353	9.414946E-001	-5.6186020	1.652706353	9.354886E-001	-5.0616220	1.652706353	1.149213E-001	-63.0416000
825	1.654702351	1.055289E-001	-53.7475900	1.654702351	9.416256E-001	-6.0764560	1.654702351	9.356198E-001	-5.4846400	1.654702351	1.152180E-001	-63.4550900
826	1.656698349	1.057458E-001	-54.2148900	1.656698349	9.416585E-001	-6.5406000	1.656698349	9.357458E-001	-5.9478060	1.656698349	1.154965E-001	-63.8980400
827	1.658694347	1.060050E-001	-54.7319200	1.658694347	9.415740E-001	-6.9975190	1.658694347	9.356263E-001	-6.4175370	1.658694347	1.157900E-001	-64.3433800
828	1.660690345	1.062472E-001	-55.2219100	1.660690345	9.412293E-001	-7.4439520	1.660690345	9.357998E-001	-6.8298090	1.660690345	1.160291E-001	-64.7820900
829	1.662686343	1.065137E-001	-55.7083200	1.662686343	9.412452E-001	-7.9009590	1.662686343	9.360612E-001	-7.2891740	1.662686343	1.164027E-001	-65.2285800
830	1.664682341	1.067539E-001	-56.2970800	1.664682341	9.408559E-001	-8.3821150	1.664682341	9.359367E-001	-7.7408090	1.664682341	1.166799E-001	-65.6962500
831	1.666678339	1.069568E-001	-56.7967700	1.666678339	9.405187E-001	-8.8446560	1.666678339	9.356672E-001	-8.1850050	1.666678339	1.169492E-001	-66.1514100
832	1.668674337	1.071536E-001	-57.2859000	1.668674337	9.404144E-001	-9.2583720	1.668674337	9.357650E-001	-8.6397640	1.668674337	1.172835E-001	-66.5884000
833	1.670670335	1.073660E-001	-57.8036800	1.670670335	9.399026E-001	-9.7258100	1.670670335	9.357880E-001	-9.0837670	1.670670335	1.176030E-001	-67.0864000
834	1.672666333	1.075733E-001	-58.2502200	1.672666333	9.397776E-001	-10.1445300	1.672666333	9.356058E-001	-9.5288930	1.672666333	1.178652E-001	-67.5190000
835	1.674662331	1.077870E-001	-58.7589700	1.674662331	9.392593E-001	-10.5678800	1.674662331	9.355351E-001	-10.0048200	1.674662331	1.180866E-001	-67.9816700
836	1.676658329	1.079616E-001	-59.2277900	1.676658329	9.387881E-001	-11.0014900	1.676658329	9.352182E-001	-10.4486600	1.676658329	1.183640E-001	-68.5131600
837	1.678654327	1.082058E-001	-59.6832000	1.678654327	9.385367E-001	-11.4419300	1.678654327	9.348727E-001	-10.8833200	1.678654327	1.186426E-001	-68.9718900
838	1.680650325	1.084018E-001	-60.1639600	1.680650325	9.383040E-001	-11.8600800	1.680650325	9.346400E-001	-11.3231200	1.680650325	1.188719E-001	-69.4334300
839	1.682646323	1.086143E-001	-60.6200400	1.682646323	9.379020E-001	-12.3232300	1.682646323	9.344126E-001	-11.7734800	1.682646323	1.191108E-001	-69.9232300
840	1.684642321	1.088490E-001	-61.0640200	1.684642321	9.379361E-001	-12.6995300	1.684642321	9.345685E-001	-12.2205700	1.684642321	1.193125E-001	-70.3632400
841	1.686638319	1.090412E-001	-61.5310500	1.686638319	9.378015E-001	-13.1129800	1.686638319	9.339175E-001	-12.6569800	1.686638319	1.195055E-001	-70.7516600
842	1.688634317	1.092151E-001	-61.9778700	1.688634317	9.377137E-001	-13.5430100	1.688634317	9.335843E-001	-13.0966400	1.688634317	1.197300E-001	-71.2101200
843	1.690630315	1.094454E-001	-62.4132800	1.690630315	9.376692E-001	-13.9577000	1.690630315	9.333169E-001	-13.5435200	1.690630315	1.198438E-001	-71.6837900
844	1.692626313	1.096673E-001	-62.8563900	1.692626313	9.377971E-001	-14.3864700	1.692626313	9.333245E-001	-13.9605100	1.692626313	1.200206E-001	-72.0924600
845	1.694622311	1.095641E-001	-63.3396000	1.694622311	9.379397E-001	-14.7842900	1.694622311	9.330292E-001	-14.4012900	1.694622311	1.201484E-001	-72.5454200
846	1.696618309	1.097018E-001	-63.7760800	1.696618309	9.381451E-001	-15.2258200	1.696618309	9.326378E-001	-14.8262300	1.696618309	1.202539E-001	-72.9941300
847	1.698614307	1.098354E-001	-64.2270700	1.698614307	9.384133E-001	-15.6432000	1.698614307	9.325299E-001	-15.2487200	1.698614307	1.203988E-001	-73.4027900
848	1.700610305	1.100224E-001	-64.6553900	1.700610305	9.385777E-001	-16.0480200	1.700610305	9.321737E-001	-15.6606700	1.700610305	1.204704E-001	-73.8373500
849	1.702606303	1.101065E-001	-65.1085100	1.702606303	9.387872E-001	-16.5156000	1.702606303	9.319075E-001	-16.0949500	1.702606303	1.205948E-001	-74.2664000
850	1.704602301	1.101750E-001	-65.5708100	1.704602301	9.392791E-001	-16.9322300	1.704602301	9.316247E-001	-16.5286300	1.704602301	1.206655E-001	-74.6555000
851	1.706598299	1.102490E-001	-65.9998200	1.706598299	9.397662E-001	-17.3769900	1.706598299	9.319586E-001	-16.9605000	1.706598299	1.207371E-001	-75.0291700
852	1.708594297	1.103311E-001	-66.4678400	1.708594297	9.398621E-001	-17.8153200	1.708594297	9.316269E-001	-17.3777400	1.708594297	1.208420E-001	-75.4568100
853	1.710590295	1.104566E-001	-66.8653000	1.710590295	9.403148E-001	-18.2555800	1.710590295	9.315327E-001	-17.8126900	1.710590295	1.210583E-001	-75.8445900
854	1.712586293	1.105097E-001	-67.3041500	1.712586293	9.406977E-001	-18.7358500	1.712586293	9.317582E-001	-18.2362800	1.712586293	1.211676E-001	-76.2211500
855	1.714582291	1.105561E-001	-67.6897400	1.714582291	9.406371E-001	-19.1957700	1.714582291	9.313626E-001	-18.6654400	1.714582291	1.213240E-001	-76.6218000
856	1.716578289	1.106814E-001	-68.0962700	1.716578289	9.407840E-001	-19.6486600	1.716578289	9.317871E-001	-19.1110500	1.716578289	1.215111E-001	-76.9832100
857	1.718574287	1.107651E-001	-68.5083800	1.718574287	9.408845E-001	-20.0948400	1.718574287	9.317441E-001	-19.5187900	1.718574287	1.216599E-001	-77.3627100
858	1.720570285	1.108548E-001	-68.9088500	1.720570285	9.409246E-001	-20.5601700	1.720570285	9.317684E-001	-19.9576700	1.720570285	1.218349E-001	-77.7804000
859	1.722566283	1.109499E-001	-69.3015800	1.722566283	9.410703E-001	-21.0337600	1.722566283	9.321015E-001	-20.3778400	1.722566283	1.221706E-001	-78.1530300
860	1.724562281	1.112057E-001	-69.7328000	1.724562281	9.407939E-001	-21.4976200	1.724562281	9.318684E-001	-20.8244500	1.724562281	1.224183E-001	-78.5895400
861	1.726558279	1.112993E-001	-70.1413600	1.726558279	9.406043E-001	-21.9587800	1.726558279	9.319109E-001	-21.2489200	1.726558279	1.226740E-001	-79.0046600
862	1.728554277	1.114605E-001	-70.5532100	1.728554277	9.403840E-001	-22.4148200	1.728554277	9.322163E-001	-21.6748200	1.728554277	1.229720E-001	-79.4329100
863	1.730550275	1.116674E-001	-70.9867000	1.730550275	9.400327E-001	-22.8662100	1.730550275	9.320413E-001	-22.1216400	1.730550275	1.233007E-001	-79.8814200
864	1.732546273	1.118183E-001	-71.4074900	1.732546273	9.395469E-001	-23.3359300	1.732546273	9.327121E-001	-22.5558000	1.732546273	1.235714E-001	-80.3339200
865	1.734542271	1.120695E-001	-71.8938800	1.734542271	9.390638E-001	-23.8182400	1.734542271	9.323104E-001	-23.0002800	1.734542271	1.238245E-001	-80.8076900
866	1.736538269	1.122548E-001	-72.3496100	1.736538269	9.386583E-001	-24.2667800	1.736538269	9.325445E-001	-23.4643900	1.736538269	1.241451E-001	-81.3065500
867	1.738534267	1.124922E-001	-72.9047200	1.738534267	9.381862E-001	-24.6816300	1.738534267	9.329894E-001	-23.9056500	1.738534267	1.243901E-001	-81.8000600
868	1.740530265	1.126363E-001	-73.4259700	1.740530265	9.375945E-001	-25.1333400	1.740530265	9.326888E-001	-24.3577100	1.740530265	1.246461E-001	-82.3142200
869	1.742526263	1.128211E-001	-73.9147100	1.742526263	9.368858E-001	-25.5742000	1.742526263	9.329156E-001	-24.7998600	1.742526263	1.247418E-001	-82.8103100
870	1.744522261	1.129904E-001	-74.3915700	1.744522261	9.364342E-001	-26.0068600	1.744522261	9.328814E-001	-25.2444800	1.744522261	1.250014E-001	-83.2996700
871	1.746518259	1.130804E-001	-74.9052800	1.746518259	9.360400E-001	-26.4237100	1.746518259	9.328683E-001	-25.6820500	1.746518259	1.252243E-001	-83.7890500
872	1.748514257	1.131696E-001	-75.3829700	1.748514257	9.355257E-001	-26.8538700	1.748514257	9.326892E-001	-26.1354400	1.748514257	1.253919E-001	-84.3263800
873	1.750510255	1.133376E-001	-75.8875000	1.750510255	9.350660E-001	-27.2485400	1.750510255	9.326102E-001	-26.5980000	1.750510255	1.255773E-001	-84.7805000
874	1.752506253	1.134332E-001	-76.3648000	1.752506253	9.349100E-001	-27.6858500	1.752506253	9.326634E-001	-27.0331600	1.752506253	1.257819E-001	-85.2660000
875	1.754502251	1.135662E-001	-76.8337200	1.754502251	9.347441E-001	-28.0721100	1.754502251	9.325146E-001	-27.5010700	1.754502251	1.260012E-001	-85.7669200
876	1.756498249	1.137085E-001	-77.3634700	1.756498249	9.344922E-001	-28.4999100	1.756498249	9.320038E-001	-27.9628400	1.756498249	1.261656E-001	-86.2408500
877	1.758494247	1.138456E-001	-77.8394200	1.758494247	9.345375E-001	-28.8981300	1.758494247	9.322107E-001	-28.4186100	1.758494247	1.263001E-001	-86.7274600
878	1.760490245	1.140330E-001	-78.3112700	1.760490245	9.344438E-001	-29.3084000	1.760490245	9.320716E-001	-28.8487700	1.760490245	1.263907E-001	-87.0912200
879	1.762486243	1.142002E-001	-78.7746700	1.762486243	9.346541E-001	-29.7387700	1.762486243	9.315397E-001	-29.2722300	1.762486243	1.265025E-001	-87.6228900
880	1.764482241	1.143395E-001	-79.2792700	1.764482241	9.349593E-001	-30.1579700	1.764482241	9.314555E-001	-29.7394100	1.764482241	1.267054E-001	-88.0316800
881	1.766478239	1.146141E-001	-79.7506000	1.766478239	9.349445E-001	-30.5478600	1.766478239	9.310631E-001	-30.2030900	1.766478239	1.268799E-001	-88.4552100
882	1.768474237	1.147608E-001	-80.2225100	1.768474237	9.353195E-001	-30.9861400	1.768474237	9.309243E-001	-30.6213600	1.768474237	1.270028E-001	-88.8876400
883	1.770470235	1.149793E-001	-80.7047300	1.770470235	9.355060E-001	-31.4214200	1.770470235	9.308326E-001	-31.0546900	1.770470235	1.271726E-001	-89.3152600
884	1.772466233	1.151781E-001	-81.1870700	1.772466233	9.358718E-001	-31.8580600	1.772466233	9.305760E-001	-31.4890500	1.772466233	1.273440E-001	-89.7470200
885	1.774462231	1.153607E-001	-81.6716500	1.774462231	9.360924E-001	-32.2919700	1.774462231	9.300615E-001	-31.9114300	1.774462231	1.275115E-001	-90.1775000
886	1.776458229	1.155041E-001	-82.1216300	1.776458229	9.365839E-001	-32.7220300	1.776458229	9.297568E-001	-32.3441000	1.776458229	1.276802E-001	-90.5810900
887	1.778454227	1.156843E-001	-82.6138800	1.778454227	9.368369E-001	-33.1568500	1.778454227	9.297445E-001	-32.7737800	1.778454227	1.279330E-001	-90.9869300
888	1.780450225	1.158380E-001	-83.0942200	1.780450225	9.370899E-001	-33.6283300	1.780450225	9.296241E-001	-33.2268700	1.780450225	1.280577E-001	-91.3848000
889	1.782446223	1.157304E-001	-83.5504300	1.782446223	9.373991E-001	-34.0680600	1.782446223	9.293532E-001	-33.6541600	1.782446223	1.283490E-001	-91.7828200
890	1.784442221	1.158840E-001	-84.0155200	1.784442221	9.376082E-001	-34.5157000	1.784442221	9.291343E-001	-34.0649600	1.784442221	1.284866E-001	-92.1687600
891	1.786438219	1.160888E-001	-84.4383900	1.786438219	9.377611E-001	-34.9694400	1.786438219	9.290375E-001	-34.5035700	1.786438219	1.287481E-001	-92.5571100
892	1.788434217	1.161972E-001	-84.8683500	1.788434217	9.378542E-001	-35.4240100	1.788434217	9.288036E-001	-34.9167800	1.788434217	1.289008E-001	-92.9585200
893	1.790430215	1.163050E-001	-85.2891000	1.790430215	9.381360E-001	-35.8738900	1.790430215	9.288270E-001	-35.3517000	1.790430215	1.293029E-001	-93.3478100
894	1.792426213	1.164322E-001	-85.6896500	1.792426213	9.378470E-001	-36.3509000	1.792426213	9.285814E-001	-35.7846000	1.792426213	1.295178E-001	-93.7442500
895	1.794422211	1.166506E-001	-86.0695900	1.794422211	9.376737E-001	-36.8047300	1.794422211	9.288392E-001	-36.1791600	1.794422211	1.297385E-001	-94.1340600
896	1.796418209	1.167932E-001	-86.4970400	1.796418209	9.376202E-001	-37.2665100	1.796418209	9.289761E-001	-36.6220600	1.796418209	1.300866E-001	-94.5490000
897	1.798414207	1.169745E-001	-86.8926900	1.798414207	9.375490E-001	-37.7250000	1.798414207	9.287709E-001	-37.0376300	1.798414207	1.302560E-001	-95.0053400
898	1.800410205	1.171396E-001	-87.2963500	1.800410205	9.371622E-001	-38.1855000	1.800410205	9.291430E-001	-37.4777700	1.800410205	1.305600E-001	-95.3976600
899	1.802406203	1.174036E-001	-87.7156100	1.802406203	9.368766E-001	-38.6517800	1.802406203	9.291160E-001	-37.9081500	1.802406203	1.308459E-001	-95.8516900
900	1.804402201	1.175689E-001	-88.1465600	1.804402201	9.365741E-001	-39.0863900	1.804402201	9.288533E-001	-38.3297200	1.804402201	1.310699E-001	-96.2635200
901	1.806398199	1.178818E-001	-88.5836600	1.806398199	9.358941E-001	-39.5128300	1.806398199	9.290751E-001	-38.7612600	1.806398199	1.313293E-001	-96.7190800
902	1.808394197	1.180770E-001	-89.0167100	1.808394197	9.356928E-001	-39.9600100	1.808394197	9.292133E-001	-39.2048600	1.808394197	1.315768E-001	-97.1577300
903	1.810390195	1.182901E-001	-89.4748600	1.810390195	9.353443E-001	-40.4075500	1.810390195	9.296904E-001	-39.6283800	1.810390195	1.318364E-001	-97.6280500
904	1.812386193	1.183502E-001	-89.9260700	1.812386193	9.351155E-001	-40.8327600	1.812386193	9.297328E-001	-40.0645700	1.812386193	1.320225E-001	-98.0706300
905	1.814382191	1.185925E-001	-90.4223100	1.814382191	9.346101E-001	-41.2385900	1.814382191	9.300029E-001	-40.5015100	1.814382191	1.321893E-001	-98.5113300
906	1.816378189	1.187815E-001	-90.8947200	1.816378189	9.343094E-001	-41.6999300	1.816378189	9.299881E-001	-40.9786300	1.816378189	1.324198E-001	-98.9934800
907	1.818374187	1.189931E-001	-91.3560900	1.818374187	9.341193E-001	-42.1187500	1.818374187	9.299221E-001	-41.4076900	1.818374187	1.325808E-001	-99.4757500
908	1.820370185	1.192535E-001	-91.8897000	1.820370185	9.337900E-001	-42.5335600	1.820370185	9.300434E-001	-41.8370600	1.820370185	1.327334E-001	-99.9401200
909	1.822366183	1.193982E-001	-92.3616600	1.822366183	9.336470E-001	-42.9441800	1.822366183	9.303831E-001	-42.2935600	1.822366183	1.328551E-001	-100.3743000
910	1.824362181	1.195146E-001	-92.8382900	1.824362181	9.334182E-001	-43.3434100	1.824362181	9.302198E-001	-42.7383900	1.824362181	1.329900E-001	-100.8576000
911	1.826358179	1.196387E-001	-93.2932000	1.826358179	9.333363E-001	-43.7936100	1.826358179	9.302352E-001	-43.1925800	1.826358179	1.331139E-001	-101.3157000
912	1.828354177	1.197526E-001	-93.7825300	1.828354177	9.335944E-001	-44.1863400	1.828354177	9.298936E-001	-43.6435700	1.828354177	1.332759E-001	-101.7354000
913	1.830350175	1.198655E-001	-94.2444300	1.830350175	9.336522E-001	-44.6431000	1.830350175	9.302332E-001	-44.1119300	1.830350175	1.334347E-001	-102.1940000
914	1.832346173	1.200013E-001	-94.7411200	1.832346173	9.334601E-001	-45.0611200	1.832346173	9.301339E-001	-44.5508700	1.832346173	1.335334E-001	-102.6559000
915	1.834342171	1.201529E-001	-95.2032700	1.834342171	9.338014E-001	-45.4623300	1.834342171	9.303473E-001	-45.0170800	1.834342171	1.336743E-001	-103.0672000
916	1.836338169	1.202819E-001	-95.6914900	1.836338169	9.340976E-001	-45.9027100	1.836338169	9.299377E-001	-45.4707900	1.836338169	1.338294E-001	-103.5168000
917	1.838334167	1.204341E-001	-96.1739000	1.838334167	9.344282E-001	-46.3275000	1.838334167	9.296376E-001	-45.9160800	1.838334167	1.340734E-001	-103.9031000
918	1.840330165	1.205413E-001	-96.6595300	1.840330165	9.346730E-001	-46.7751100	1.840330165	9.296077E-001	-46.3813600	1.840330165	1.342429E-001	-104.3324000
919	1.842326163	1.206860E-001	-97.1186200	1.842326163	9.348554E-001	-47.2044000	1.842326163	9.291556E-001	-46.8023000	1.842326163	1.344110E-001	-104.7830000
920	1.844322161	1.208481E-001	-97.6218200	1.844322161	9.351814E-001	-47.6336400	1.844322161	9.290165E-001	-47.2662800	1.844322161	1.346886E-001	-105.2063000
921	1.846318159	1.209964E-001	-98.1015600	1.846318159	9.354516E-001	-48.1104900	1.846318159	9.285954E-001	-47.6963200	1.846318159	1.348242E-001	-105.6388000
922	1.848314157	1.211975E-001	-98.6105900	1.848314157	9.355689E-001	-48.5489400	1.848314157	9.284330E-001	-48.1784500	1.848314157	1.350350E-001	-106.0680000
923	1.850310155	1.212980E-001	-99.0939500	1.850310155	9.358159E-001	-48.9922000	1.850310155	9.284490E-001	-48.6095400	1.850310155	1.352543E-001	-106.4687000
924	1.852306153	1.214279E-001	-99.5733400	1.852306153	9.359987E-001	-49.4700100	1.852306153	9.277049E-001	-49.0399500	1.852306153	1.354133E-001	-106.9367000
925	1.854302151	1.215629E-001	-100.0608000	1.854302151	9.360963E-001	-49.9189600	1.854302151	9.274500E-001	-49.4763600	1.854302151	1.356390E-001	-107.3497000
926	1.856298149	1.217181E-001	-100.5698000	1.856298149	9.360936E-001	-50.3787900	1.856298149	9.273143E-001	-49.9335500	1.856298149	1.359332E-001	-107.7449000
927	1.858294147	1.218624E-001	-101.0194000	1.858294147	9.363150E-001	-50.8092000	1.858294147	9.267705E-001	-50.3612800	1.858294147	1.361766E-001	-108.1628000
928	1.860290145	1.219289E-001	-101.4833000	1.860290145	9.361594E-001	-51.2991000	1.860290145	9.267939E-001	-50.7973100	1.860290145	1.363808E-001	-108.6020000
929	1.862286143	1.220828E-001	-101.9707000	1.862286143	9.360440E-001	-51.7559900	1.862286143	9.263532E-001	-51.2488000	1.862286143	1.365817E-001	-109.0378000
930	1.864282141	1.221644E-001	-102.4071000	1.864282141	9.359753E-001	-52.2117700	1.864282141	9.259914E-001	-51.6535000	1.864282141	1.367899E-001	-109.4607000
931	1.866278139	1.220360E-001	-102.8704000	1.866278139	9.354475E-001	-52.6782800	1.866278139	9.256454E-001	-52.0877900	1.866278139	1.370801E-001	-109.8506000
932	1.868274137	1.221117E-001	-103.3353000	1.868274137	9.352818E-001	-53.1282900	1.868274137	9.256981E-001	-52.5228800	1.868274137	1.373375E-001	-110.2706000
933	1.870270135	1.222946E-001	-103.7443000	1.870270135	9.348795E-001	-53.5580000	1.870270135	9.254629E-001	-52.9465700	1.870270135	1.376159E-001	-110.6827000
934	1.872266133	1.223873E-001	-104.1609000	1.872266133	9.346875E-001	-54.0360200	1.872266133	9.251871E-001	-53.3537300	1.872266133	1.378551E-001	-111.1091000
935	1.874262131	1.225289E-001	-104.5686000	1.874262131	9.343824E-001	-54.4797600	1.874262131	9.249275E-001	-53.7762200	1.874262131	1.381711E-001	-111.5445000
936	1.876258129	1.226697E-001	-104.9834000	1.876258129	9.337652E-001	-54.9015500	1.876258129	9.248717E-001	-54.1915900	1.876258129	1.384444E-001	-111.9615000
937	1.878254127	1.228490E-001	-105.4067000	1.878254127	9.335710E-001	-55.3655500	1.878254127	9.247766E-001	-54.6236500	1.878254127	1.387051E-001	-112.4087000
938	1.880250125	1.230533E-001	-105.8473000	1.880250125	9.330289E-001	-55.7868700	1.880250125	9.246150E-001	-55.0575400	1.880250125	1.390089E-001	-112.8129000
939	1.882246123	1.232189E-001	-106.2022000	1.882246123	9.329036E-001	-56.2312800	1.882246123	9.244349E-001	-55.4700800	1.882246123	1.392525E-001	-113.2490000
940	1.884242121	1.234349E-001	-106.6208000	1.884242121	9.322659E-001	-56.6622300	1.884242121	9.244036E-001	-55.8868300	1.884242121	1.394813E-001	-113.6896000
941	1.886238119	1.236483E-001	-107.0506000	1.886238119	9.322842E-001	-57.0993500	1.886238119	9.247807E-001	-56.3203000	1.886238119	1.396939E-001	-114.1771000
942	1.888234117	1.239305E-001	-107.4438000	1.888234117	9.317599E-001	-57.5303700	1.888234117	9.246136E-001	-56.7437900	1.888234117	1.399705E-001	-114.6157000
943	1.890230115	1.241245E-001	-107.8687000	1.890230115	9.315040E-001	-57.9531000	1.890230115	9.243229E-001	-57.1583600	1.890230115	1.402188E-001	-115.0551000
944	1.892226113	1.243685E-001	-108.3046000	1.892226113	9.312263E-001	-58.3725400	1.892226113	9.243298E-001	-57.6042300	1.892226113	1.404264E-001	-115.4962000
945	1.894222111	1.245812E-001	-108.7360000	1.894222111	9.312531E-001	-58.7878200	1.894222111	9.246148E-001	-58.0166600	1.894222111	1.406153E-001	-115.9380000
946	1.896218109	1.247477E-001	-109.1469000	1.896218109	9.311209E-001	-59.2259200	1.896218109	9.250137E-001	-58.4573700	1.896218109	1.408332E-001	-116.4065000
947	1.898214107	1.249576E-001	-109.5906000	1.898214107	9.307997E-001	-59.6374200	1.898214107	9.249575E-001	-58.8894800	1.898214107	1.409613E-001	-116.8576000
948	1.900210105	1.251445E-001	-110.0435000	1.900210105	9.307710E-001	-60.0560500	1.900210105	9.250161E-001	-59.3183500	1.900210105	1.411068E-001	-117.2925000
949	1.902206103	1.253523E-001	-110.4839000	1.902206103	9.306457E-001	-60.4915000	1.902206103	9.248466E-001	-59.7744400	1.902206103	1.412677E-001	-117.7354000
950	1.904202101	1.255295E-001	-110.9369000	1.904202101	9.308872E-001	-60.8978500	1.904202101	9.250126E-001	-60.1971200	1.904202101	1.414025E-001	-118.1836000
951	1.906198099	1.256812E-001	-111.3931000	1.906198099	9.309109E-001	-61.3231500	1.906198099	9.254409E-001	-60.6242600	1.906198099	1.415697E-001	-118.5952000
952	1.908194097	1.258774E-001	-111.8113000	1.908194097	9.310977E-001	-61.7630300	1.908194097	9.252540E-001	-61.0493900	1.908194097	1.416352E-001	-119.0403000
953	1.910190095	1.260454E-001	-112.2975000	1.910190095	9.310851E-001	-62.1932900	1.910190095	9.254326E-001	-61.5045500	1.910190095	1.417988E-001	-119.4707000
954	1.912186093	1.262435E-001	-112.7145000	1.912186093	9.312292E-001	-62.6233500	1.912186093	9.255363E-001	-61.9289000	1.912186093	1.419606E-001	-119.9059000
955	1.914182091	1.263198E-001	-113.1931000	1.914182091	9.313985E-001	-63.0522000	1.914182091	9.254348E-001	-62.3732300	1.914182091	1.420777E-001	-120.3251000
956	1.916178089	1.265146E-001	-113.6286000	1.916178089	9.316443E-001	-63.4982900	1.916178089	9.255714E-001	-62.7833600	1.916178089	1.423082E-001	-120.6902000
957	1.918174087	1.266700E-001	-114.1219000	1.918174087	9.316031E-001	-63.9223600	1.918174087	9.258184E-001	-63.2443500	1.918174087	1.424469E-001	-121.1174000
958	1.920170085	1.268522E-001	-114.5980000	1.920170085	9.317518E-001	-64.3463300	1.920170085	9.258197E-001	-63.7071500	1.920170085	1.426132E-001	-121.5585000
959	1.922166083	1.271431E-001	-115.0295000	1.922166083	9.316316E-001	-64.8063700	1.922166083	9.256418E-001	-64.1366000	1.922166083	1.426753E-001	-122.0020000
960	1.924162081	1.272621E-001	-115.5689000	1.924162081	9.317923E-001	-65.2270400	1.924162081	9.255733E-001	-64.5930700	1.924162081	1.429525E-001	-122.3809000
961	1.926158079	1.273946E-001	-116.0212000	1.926158079	9.318672E-001	-65.6831500	1.926158079	9.257350E-001	-65.0160800	1.926158079	1.430336E-001	-122.8430000
962	1.928154077	1.275476E-001	-116.5094000	1.928154077	9.319244E-001	-66.1400500	1.928154077	9.258496E-001	-65.4748700	1.928154077	1.433343E-001	-123.2671000
963	1.930150075	1.276644E-001	-117.0054000	1.930150075	9.318966E-001	-66.5578800	1.930150075	9.254075E-001	-65.9074700	1.930150075	1.434250E-001	-123.6762000
964	1.932146073	1.278077E-001	-117.5177000	1.932146073	9.320338E-001	-67.0236400	1.932146073	9.255929E-001	-66.3575200	1.932146073	1.437111E-001	-124.1192000
965	1.934142071	1.279228E-001	-118.0090000	1.934142071	9.319507E-001	-67.4539900	1.934142071	9.254671E-001	-66.8192900	1.934142071	1.438879E-001	-124.5533000
966	1.936138069	1.280783E-001	-118.5195000	1.936138069	9.319457E-001	-67.9097100	1.936138069	9.254169E-001	-67.2578000	1.936138069	1.441472E-001	-124.9766000
967	1.938134067	1.282357E-001	-119.0314000	1.938134067	9.317900E-001	-68.3416500	1.938134067	9.252741E-001	-67.6997300	1.938134067	1.443248E-001	-125.3990000
968	1.940130065	1.284196E-001	-119.5083000	1.940130065	9.317128E-001	-68.7856800	1.940130065	9.251755E-001	-68.1305900	1.940130065	1.445121E-001	-125.8134000
969	1.942126063	1.286087E-001	-120.0250000	1.942126063	9.315135E-001	-69.2512700	1.942126063	9.250995E-001	-68.5848900	1.942126063	1.447785E-001	-126.2863000
970	1.944122061	1.287939E-001	-120.5315000	1.944122061	9.316301E-001	-69.6657900	1.944122061	9.253141E-001	-69.0294300	1.944122061	1.450042E-001	-126.6609000
971	1.946118059	1.289442E-001	-121.0156000	1.946118059	9.316182E-001	-70.1208600	1.946118059	9.250237E-001	-69.4626800	1.946118059	1.452076E-001	-127.0921000
972	1.948114057	1.291362E-001	-121.5307000	1.948114057	9.315298E-001	-70.5598900	1.948114057	9.250445E-001	-69.9102700	1.948114057	1.455359E-001	-127.5001000
973	1.950110055	1.293186E-001	-122.0113000	1.950110055	9.312883E-001	-71.0010300	1.950110055	9.247453E-001	-70.3450800	1.950110055	1.457381E-001	-127.9434000
974	1.952106053	1.294923E-001	-122.5126000	1.952106053	9.314148E-001	-71.4309400	1.952106053	9.247367E-001	-70.7933600	1.952106053	1.459188E-001	-128.3764000
975	1.954102051	1.296735E-001	-122.9918000	1.954102051	9.315946E-001	-71.9036600	1.954102051	9.246932E-001	-71.2454600	1.954102051	1.462033E-001	-128.8112000
976	1.956098049	1.298762E-001	-123.4934000	1.956098049	9.314273E-001	-72.3105800	1.956098049	9.246033E-001	-71.6638300	1.956098049	1.463979E-001	-129.2070000
977	1.958094047	1.300793E-001	-123.9686000	1.958094047	9.312162E-001	-72.7611900	1.958094047	9.245657E-001	-72.1367100	1.958094047	1.466735E-001	-129.6211000
978	1.960090045	1.302670E-001	-124.4407000	1.960090045	9.313416E-001	-73.1843900	1.960090045	9.245111E-001	-72.5641800	1.960090045	1.468651E-001	-130.0447000
979	1.962086043	1.304723E-001	-124.8966000	1.962086043	9.311927E-001	-73.6557800	1.962086043	9.243571E-001	-73.0148700	1.962086043	1.471181E-001	-130.4907000
980	1.964082041	1.307639E-001	-125.3718000	1.964082041	9.312233E-001	-74.1054200	1.964082041	9.242972E-001	-73.4661800	1.964082041	1.473348E-001	-130.9096000
981	1.966078039	1.309569E-001	-125.8274000	1.966078039	9.312993E-001	-74.5258100	1.966078039	9.240870E-001	-73.8899500	1.966078039	1.475627E-001	-131.3224000
982	1.968074037	1.311967E-001	-126.2923000	1.968074037	9.310294E-001	-74.9820300	1.968074037	9.238013E-001	-74.3299000	1.968074037	1.478057E-001	-131.7619000
983	1.970070035	1.313950E-001	-126.7465000	1.970070035	9.312088E-001	-75.4236400	1.970070035	9.240355E-001	-74.7708700	1.970070035	1.480302E-001	-132.1640000
984	1.972066033	1.316100E-001	-127.1695000	1.972066033	9.309671E-001	-75.8850700	1.972066033	9.238982E-001	-75.2043400	1.972066033	1.481871E-001	-132.6047000
985	1.974062031	1.318828E-001	-127.6161000	1.974062031	9.308811E-001	-76.3095600	1.974062031	9.236202E-001	-75.6460300	1.974062031	1.484373E-001	-133.0198000
986	1.976058029	1.319223E-001	-127.9574000	1.976058029	9.310978E-001	-76.7624800	1.976058029	9.237255E-001	-76.0974800	1.976058029	1.487200E-001	-133.4294000
987	1.978054027	1.321941E-001	-128.4072000	1.978054027	9.308649E-001	-77.2031900	1.978054027	9.236345E-001	-76.5380900	1.978054027	1.489370E-001	-133.8473000
988	1.980050025	1.323829E-001	-128.7976000	1.980050025	9.307545E-001	-77.6467300	1.980050025	9.232181E-001	-76.9517800	1.980050025	1.491866E-001	-134.2541000
989	1.982046023	1.325805E-001	-129.2413000	1.982046023	9.308527E-001	-78.1021500	1.982046023	9.234249E-001	-77.3813800	1.982046023	1.494843E-001	-134.6494000
990	1.984042021	1.327825E-001	-129.6532000	1.984042021	9.306978E-001	-78.5488000	1.984042021	9.231428E-001	-77.8326200	1.984042021	1.497080E-001	-135.0798000
991	1.986038019	1.329957E-001	-130.0749000	1.986038019	9.301320E-001	-78.9924800	1.986038019	9.231229E-001	-78.2758100	1.986038019	1.500353E-001	-135.5339000
992	1.988034017	1.331536E-001	-130.4577000	1.988034017	9.301432E-001	-79.4346200	1.988034017	9.229399E-001	-78.6874200	1.988034017	1.502952E-001	-135.9273000
993	1.990030015	1.333413E-001	-130.9177000	1.990030015	9.297264E-001	-79.8907100	1.990030015	9.227273E-001	-79.1070300	1.990030015	1.504773E-001	-136.3430000
994	1.992026013	1.335130E-001	-131.3401000	1.992026013	9.294005E-001	-80.3140100	1.992026013	9.225048E-001	-79.5482200	1.992026013	1.507179E-001	-136.7529000
995	1.994022011	1.337511E-001	-131.7429000	1.994022011	9.294272E-001	-80.7351100	1.994022011	9.226863E-001	-79.9813500	1.994022011	1.509312E-001	-137.1487000
996	1.996018009	1.339677E-001	-132.1648000	1.996018009	9.290245E-001	-81.1902200	1.996018009	9.223252E-001	-80.4237700	1.996018009	1.511529E-001	-137.5891000
997	1.998014007	1.341730E-001	-132.5485000	1.998014007	9.287534E-001	-81.6199700	1.998014007	9.221867E-001	-80.8257000	1.998014007	1.513433E-001	-138.0099000
998	2.000010005	1.343880E-001	-132.9846000	2.000010005	9.283033E-001	-82.0737300	2.000010005	9.220824E-001	-81.2693300	2.000010005	1.516121E-001	-138.4501000
999	2.002006003	1.347023E-001	-133.3822000	2.002006003	9.280800E-001	-82.4913500	2.002006003	9.221764E-001	-81.7035000	2.002006003	1.517856E-001	-138.8859000
1000	2.004002001	1.348502E-001	-133.8197000	2.004002001	9.278237E-001	-82.9216200	2.004002001	9.219010E-001	-82.1254100	2.004002001	1.519616E-001	-139.3133000
1001	2.005997999	1.350529E-001	-134.2272000	2.005997999	9.275285E-001	-83.3465300	2.005997999	9.220621E-001	-82.5558500	2.005997999	1.521023E-001	-139.7500000
1002	2.007993997	1.352781E-001	-134.6219000	2.007993997	9.271601E-001	-83.7825500	2.007993997	9.220539E-001	-82.9678700	2.007993997	1.522835E-001	-140.2036000
1003	2.009989995	1.355352E-001	-135.0873000	2.009989995	9.270120E-001	-84.2006300	2.009989995	9.220873E-001	-83.4179800	2.009989995	1.523853E-001	-140.6327000
1004	2.011985993	1.356223E-001	-135.5116000	2.011985993	9.269774E-001	-84.5956900	2.011985993	9.220144E-001	-83.8337600	2.011985993	1.525802E-001	-141.0666000
1005	2.013981991	1.358484E-001	-135.9767000	2.013981991	9.266058E-001	-85.0370100	2.013981991	9.222388E-001	-84.2687500	2.013981991	1.526172E-001	-141.5275000
1006	2.015977989	1.359818E-001	-136.4160000	2.015977989	9.267477E-001	-85.4378800	2.015977989	9.223098E-001	-84.6731100	2.015977989	1.527444E-001	-141.9775000
1007	2.017973987	1.362478E-001	-136.8618000	2.017973987	9.265611E-001	-85.8673500	2.017973987	9.222841E-001	-85.1186600	2.017973987	1.528425E-001	-142.4297000
1008	2.019969985	1.363762E-001	-137.2813000	2.019969985	9.265136E-001	-86.3120000	2.019969985	9.224393E-001	-85.5562800	2.019969985	1.529686E-001	-142.8645000
1009	2.021965983	1.365545E-001	-137.7451000	2.021965983	9.263791E-001	-86.7143500	2.021965983	9.224975E-001	-85.9969900	2.021965983	1.529959E-001	-143.3347000
1010	2.023961981	1.366627E-001	-138.2286000	2.023961981	9.264552E-001	-87.1220500	2.023961981	9.229292E-001	-86.4264700	2.023961981	1.530793E-001	-143.7542000
1011	2.025957979	1.368154E-001	-138.6953000	2.025957979	9.265733E-001	-87.5432700	2.025957979	9.228023E-001	-86.8700800	2.025957979	1.531672E-001	-144.1836000
1012	2.027953977	1.369432E-001	-139.1674000	2.027953977	9.263655E-001	-87.9774100	2.027953977	9.228901E-001	-87.3075900	2.027953977	1.533299E-001	-144.6334000
1013	2.029949975	1.370536E-001	-139.6341000	2.029949975	9.269888E-001	-88.4075500	2.029949975	9.230776E-001	-87.7426100	2.029949975	1.533518E-001	-145.0676000
1014	2.031945973	1.372200E-001	-140.1187000	2.031945973	9.267929E-001	-88.8221500	2.031945973	9.233475E-001	-88.1815300	2.031945973	1.535752E-001	-145.4591000
1015	2.033941971	1.373247E-001	-140.5796000	2.033941971	9.271172E-001	-89.2394800	2.033941971	9.236662E-001	-88.6341700	2.033941971	1.537262E-001	-145.8655000
1016	2.035937969	1.374728E-001	-141.0590000	2.035937969	9.272733E-001	-89.6682600	2.035937969	9.233970E-001	-89.0745200	2.035937969	1.537919E-001	-146.3189000
1017	2.037933967	1.375037E-001	-141.5255000	2.037933967	9.274306E-001	-90.1008100	2.037933967	9.238918E-001	-89.5235300	2.037933967	1.540307E-001	-146.6989000
1018	2.039929965	1.377554E-001	-141.9899000	2.039929965	9.277278E-001	-90.5456700	2.039929965	9.239959E-001	-89.9723400	2.039929965	1.542285E-001	-147.0926000
1019	2.041925963	1.378537E-001	-142.4978000	2.041925963	9.278690E-001	-90.9785800	2.041925963	9.241057E-001	-90.3974600	2.041925963	1.543544E-001	-147.5389000
1020	2.043921961	1.380473E-001	-142.9613000	2.043921961	9.282453E-001	-91.4146300	2.043921961	9.240009E-001	-90.8760800	2.043921961	1.545554E-001	-147.9178000
1021	2.045917959	1.382546E-001	-143.4589000	2.045917959	9.284548E-001	-91.8480100	2.045917959	9.239465E-001	-91.3180800	2.045917959	1.547258E-001	-148.3277000
1022	2.047913957	1.383419E-001	-143.9379000	2.047913957	9.287337E-001	-92.3022400	2.047913957	9.241393E-001	-91.7899500	2.047913957	1.550049E-001	-148.7411000
1023	2.049909955	1.386379E-001	-144.4538000	2.049909955	9.289519E-001	-92.7516100	2.049909955	9.239646E-001	-92.2345400	2.049909955	1.551939E-001	-149.1497000
1024	2.051905953	1.388654E-001	-144.9485000	2.051905953	9.291326E-001	-93.2083600	2.051905953	9.239524E-001	-92.6905300	2.051905953	1.554885E-001	-149.5841000
1025	2.053901951	1.390146E-001	-145.4418000	2.053901951	9.294323E-001	-93.6456500	2.053901951	9.241151E-001	-93.1558600	2.053901951	1.557135E-001	-149.9490000
1026	2.055897949	1.391770E-001	-145.9377000	2.055897949	9.293648E-001	-94.1217300	2.055897949	9.239312E-001	-93.6108200	2.055897949	1.559310E-001	-150.3802000
1027	2.057893947	1.394191E-001	-146.4241000	2.057893947	9.297682E-001	-94.5568200	2.057893947	9.237350E-001	-94.0624800	2.057893947	1.562208E-001	-150.7881000
1028	2.059889945	1.396435E-001	-146.9020000	2.059889945	9.297931E-001	-95.0021400	2.059889945	9.236856E-001	-94.5111900	2.059889945	1.565179E-001	-151.1860000
1029	2.061885943	1.398708E-001	-147.4183000	2.061885943	9.297618E-001	-95.4707600	2.061885943	9.236856E-001	-94.9672400	2.061885943	1.568098E-001	-151.6143000
1030	2.063881941	1.400617E-001	-147.8988000	2.063881941	9.298112E-001	-95.9334100	2.063881941	9.232618E-001	-95.4210600	2.063881941	1.570647E-001	-152.0370000
1031	2.065877939	1.402344E-001	-148.3898000	2.065877939	9.298231E-001	-96.3925800	2.065877939	9.228316E-001	-95.8737700	2.065877939	1.573444E-001	-152.4523000
1032	2.067873937	1.404649E-001	-148.8921000	2.067873937	9.298179E-001	-96.8429900	2.067873937	9.226713E-001	-96.3021500	2.067873937	1.576146E-001	-152.8604000
1033	2.069869935	1.405957E-001	-149.3569000	2.069869935	9.293318E-001	-97.3117300	2.069869935	9.222628E-001	-96.7517900	2.069869935	1.577152E-001	-153.3102000
1034	2.071865933	1.408229E-001	-149.8506000	2.071865933	9.292782E-001	-97.7528900	2.071865933	9.221796E-001	-97.2157100	2.071865933	1.580615E-001	-153.6936000
1035	2.073861931	1.410124E-001	-150.3167000	2.073861931	9.292372E-001	-98.2121000	2.073861931	9.219855E-001	-97.6514500	2.073861931	1.583502E-001	-154.1153000
1036	2.075857929	1.412145E-001	-150.7708000	2.075857929	9.289172E-001	-98.6806100	2.075857929	9.213201E-001	-98.0951500	2.075857929	1.585328E-001	-154.5437000
1037	2.077853927	1.413111E-001	-151.2479000	2.077853927	9.286434E-001	-99.1314500	2.077853927	9.209509E-001	-98.5383400	2.077853927	1.588039E-001	-154.9798000
1038	2.079849925	1.415335E-001	-151.6965000	2.079849925	9.283297E-001	-99.5898600	2.079849925	9.207171E-001	-98.9794200	2.079849925	1.589928E-001	-155.3931000
1039	2.081845923	1.416786E-001	-152.1205000	2.081845923	9.280440E-001	-100.0506000	2.081845923	9.201031E-001	-99.4179900	2.081845923	1.592727E-001	-155.8289000
1040	2.083841921	1.418673E-001	-152.5553000	2.083841921	9.277312E-001	-100.4795000	2.083841921	9.198041E-001	-99.8476200	2.083841921	1.594675E-001	-156.2346000
1041	2.085837919	1.420991E-001	-152.9846000	2.085837919	9.272351E-001	-100.9305000	2.085837919	9.195066E-001	-100.2792000	2.085837919	1.597116E-001	-156.6463000
1042	2.087833917	1.422426E-001	-153.3865000	2.087833917	9.266779E-001	-101.3872000	2.087833917	9.193939E-001	-100.7016000	2.087833917	1.599225E-001	-157.0786000
1043	2.089829915	1.424410E-001	-153.8478000	2.089829915	9.263803E-001	-101.8270000	2.089829915	9.193529E-001	-101.1473000	2.089829915	1.602002E-001	-157.5040000
1044	2.091825913	1.426221E-001	-154.2277000	2.091825913	9.262490E-001	-102.2527000	2.091825913	9.187263E-001	-101.5532000	2.091825913	1.605134E-001	-157.9093000
1045	2.093821911	1.428755E-001	-154.6485000	2.093821911	9.257838E-001	-102.7150000	2.093821911	9.188189E-001	-101.9821000	2.093821911	1.607372E-001	-158.3557000
1046	2.095817909	1.430476E-001	-155.0441000	2.095817909	9.251407E-001	-103.1363000	2.095817909	9.183382E-001	-102.3996000	2.095817909	1.609619E-001	-158.7650000
1047	2.097813907	1.433182E-001	-155.4271000	2.097813907	9.246383E-001	-103.5722000	2.097813907	9.183275E-001	-102.8193000	2.097813907	1.611935E-001	-159.1937000
1048	2.099809905	1.436022E-001	-155.8504000	2.099809905	9.244842E-001	-103.9710000	2.099809905	9.183568E-001	-103.2377000	2.099809905	1.613711E-001	-159.6271000
1049	2.101805903	1.438907E-001	-156.2494000	2.101805903	9.241421E-001	-104.4091000	2.101805903	9.179047E-001	-103.6545000	2.101805903	1.616266E-001	-160.0355000
1050	2.103801901	1.441030E-001	-156.6695000	2.103801901	9.238322E-001	-104.8282000	2.103801901	9.181456E-001	-104.0654000	2.103801901	1.617874E-001	-160.4976000
1051	2.105797899	1.443835E-001	-157.0408000	2.105797899	9.232786E-001	-105.2642000	2.105797899	9.184452E-001	-104.4893000	2.105797899	1.620527E-001	-160.9513000
1052	2.107793897	1.446546E-001	-157.5154000	2.107793897	9.228764E-001	-105.6649000	2.107793897	9.180662E-001	-104.9187000	2.107793897	1.621462E-001	-161.4023000
1053	2.109789895	1.450139E-001	-157.9352000	2.109789895	9.226795E-001	-106.0787000	2.109789895	9.182364E-001	-105.3517000	2.109789895	1.623447E-001	-161.8413000
1054	2.111785893	1.451817E-001	-158.3448000	2.111785893	9.224994E-001	-106.4850000	2.111785893	9.179977E-001	-105.7447000	2.111785893	1.625229E-001	-162.2914000
1055	2.113781891	1.454000E-001	-158.7972000	2.113781891	9.223296E-001	-106.8876000	2.113781891	9.181564E-001	-106.1982000	2.113781891	1.626582E-001	-162.6951000
1056	2.115777889	1.456619E-001	-159.2194000	2.115777889	9.219778E-001	-107.3086000	2.115777889	9.182404E-001	-106.6101000	2.115777889	1.628140E-001	-163.1414000
1057	2.117773887	1.458730E-001	-159.6798000	2.117773887	9.222140E-001	-107.6992000	2.117773887	9.187812E-001	-107.0366000	2.117773887	1.628694E-001	-163.5970000
1058	2.119769885	1.459919E-001	-160.0966000	2.119769885	9.221724E-001	-108.1255000	2.119769885	9.185703E-001	-107.4685000	2.119769885	1.629593E-001	-163.9993000
1059	2.121765883	1.461967E-001	-160.5375000	2.121765883	9.220024E-001	-108.5427000	2.121765883	9.188349E-001	-107.8929000	2.121765883	1.631204E-001	-164.4747000
1060	2.123761881	1.463797E-001	-160.9980000	2.123761881	9.221895E-001	-108.9518000	2.123761881	9.188825E-001	-108.3463000	2.123761881	1.631856E-001	-164.8986000
1061	2.125757879	1.465240E-001	-161.4169000	2.125757879	9.223884E-001	-109.3813000	2.125757879	9.192055E-001	-108.7650000	2.125757879	1.633371E-001	-165.3161000
1062	2.127753877	1.466440E-001	-161.8698000	2.127753877	9.227710E-001	-109.7903000	2.127753877	9.193085E-001	-109.2188000	2.127753877	1.634046E-001	-165.7355000
1063	2.129749875	1.467549E-001	-162.3162000	2.129749875	9.230508E-001	-110.1911000	2.129749875	9.193342E-001	-109.6438000	2.129749875	1.634472E-001	-166.1369000
1064	2.131745873	1.469010E-001	-162.7618000	2.131745873	9.232322E-001	-110.6308000	2.131745873	9.193562E-001	-110.0767000	2.131745873	1.635491E-001	-166.5589000
1065	2.133741871	1.470206E-001	-163.2217000	2.133741871	9.235458E-001	-111.0619000	2.133741871	9.193004E-001	-110.5195000	2.133741871	1.636889E-001	-166.9621000
1066	2.135737869	1.471391E-001	-163.6611000	2.135737869	9.239173E-001	-111.4800000	2.135737869	9.196038E-001	-110.9548000	2.135737869	1.637482E-001	-167.3855000
1067	2.137733867	1.472216E-001	-164.0771000	2.137733867	9.243777E-001	-111.9018000	2.137733867	9.196321E-001	-111.4155000	2.137733867	1.638275E-001	-167.7647000
1068	2.139729865	1.473734E-001	-164.5741000	2.139729865	9.247215E-001	-112.3345000	2.139729865	9.196861E-001	-111.8720000	2.139729865	1.639394E-001	-168.1420000
1069	2.141725863	1.475942E-001	-164.9876000	2.141725863	9.250833E-001	-112.8040000	2.141725863	9.198152E-001	-112.3140000	2.141725863	1.641439E-001	-168.5231000
1070	2.143721861	1.476965E-001	-165.4214000	2.143721861	9.256283E-001	-113.2238000	2.143721861	9.201747E-001	-112.7574000	2.143721861	1.642315E-001	-168.9218000
1071	2.145717859	1.479119E-001	-165.8955000	2.145717859	9.258730E-001	-113.6676000	2.145717859	9.200602E-001	-113.1949000	2.145717859	1.643868E-001	-169.3089000
1072	2.147713857	1.480633E-001	-166.3231000	2.147713857	9.265013E-001	-114.0956000	2.147713857	9.199787E-001	-113.6531000	2.147713857	1.646192E-001	-169.7089000
1073	2.149709855	1.482567E-001	-166.7643000	2.149709855	9.266274E-001	-114.5635000	2.149709855	9.200161E-001	-114.0982000	2.149709855	1.647882E-001	-170.0947000
1074	2.151705853	1.483967E-001	-167.2705000	2.151705853	9.269406E-001	-115.0323000	2.151705853	9.198769E-001	-114.5309000	2.151705853	1.650185E-001	-170.4898000
1075	2.153701851	1.485896E-001	-167.7216000	2.153701851	9.270256E-001	-115.4852000	2.153701851	9.198827E-001	-114.9748000	2.153701851	1.651857E-001	-170.8691000
1076	2.155697849	1.487131E-001	-168.1605000	2.155697849	9.272202E-001	-115.9603000	2.155697849	9.196334E-001	-115.4419000	2.155697849	1.655115E-001	-171.2278000
1077	2.157693847	1.489131E-001	-168.6253000	2.157693847	9.274513E-001	-116.4418000	2.157693847	9.196236E-001	-115.9016000	2.157693847	1.657612E-001	-171.6669000
1078	2.159689845	1.490769E-001	-169.1144000	2.159689845	9.273005E-001	-116.9003000	2.159689845	9.194394E-001	-116.3158000	2.159689845	1.659946E-001	-172.0185000
1079	2.161685843	1.493351E-001	-169.5630000	2.161685843	9.271896E-001	-117.3686000	2.161685843	9.190879E-001	-116.7894000	2.161685843	1.662842E-001	-172.4330000
1080	2.163681841	1.495498E-001	-170.0689000	2.163681841	9.270330E-001	-117.8296000	2.163681841	9.194944E-001	-117.2109000	2.163681841	1.665831E-001	-172.8336000
1081	2.165677839	1.497232E-001	-170.5328000	2.165677839	9.267630E-001	-118.3030000	2.165677839	9.191096E-001	-117.6637000	2.165677839	1.667640E-001	-173.2366000
1082	2.167673837	1.499522E-001	-171.0267000	2.167673837	9.265140E-001	-118.7764000	2.167673837	9.190618E-001	-118.0929000	2.167673837	1.670162E-001	-173.6335000
1083	2.169669835	1.500891E-001	-171.4908000	2.169669835	9.260229E-001	-119.2322000	2.169669835	9.185763E-001	-118.5258000	2.169669835	1.673274E-001	-174.0661000
1084	2.171665833	1.503011E-001	-171.9525000	2.171665833	9.256864E-001	-119.6800000	2.171665833	9.185648E-001	-118.9702000	2.171665833	1.676675E-001	-174.4588000
1085	2.173661831	1.505345E-001	-172.4360000	2.173661831	9.251075E-001	-120.1335000	2.173661831	9.187955E-001	-119.4262000	2.173661831	1.678879E-001	-174.8775000
1086	2.175657829	1.507245E-001	-172.9118000	2.175657829	9.245481E-001	-120.5956000	2.175657829	9.184143E-001	-119.8585000	2.175657829	1.681378E-001	-175.2997000
1087	2.177653827	1.508698E-001	-173.3846000	2.177653827	9.238738E-001	-121.0641000	2.177653827	9.182829E-001	-120.3036000	2.177653827	1.681749E-001	-175.8005000
1088	2.179649825	1.510961E-001	-173.8486000	2.179649825	9.232021E-001	-121.4917000	2.179649825	9.178830E-001	-120.7361000	2.179649825	1.684369E-001	-176.1898000
1089	2.181645823	1.513336E-001	-174.3293000	2.181645823	9.230531E-001	-121.9154000	2.181645823	9.177132E-001	-121.1744000	2.181645823	1.686558E-001	-176.6403000
1090	2.183641821	1.516700E-001	-174.7693000	2.183641821	9.221693E-001	-122.3449000	2.183641821	9.178076E-001	-121.5948000	2.183641821	1.689982E-001	-177.0732000
1091	2.185637819	1.518879E-001	-175.2212000	2.185637819	9.216000E-001	-122.7775000	2.185637819	9.178427E-001	-122.0307000	2.185637819	1.691704E-001	-177.5443000
1092	2.187633817	1.520866E-001	-175.6705000	2.187633817	9.213021E-001	-123.2043000	2.187633817	9.173878E-001	-122.4632000	2.187633817	1.694677E-001	-177.9778000
1093	2.189629815	1.522668E-001	-176.1428000	2.189629815	9.207038E-001	-123.6119000	2.189629815	9.175355E-001	-122.9133000	2.189629815	1.696543E-001	-178.4256000
1094	2.191625813	1.525015E-001	-176.6266000	2.191625813	9.202022E-001	-124.0484000	2.191625813	9.175578E-001	-123.3382000	2.191625813	1.698817E-001	-178.9400000
1095	2.193621811	1.527123E-001	-177.0915000	2.193621811	9.199463E-001	-124.4528000	2.193621811	9.170910E-001	-123.7795000	2.193621811	1.699530E-001	-179.3419000
1096	2.195617809	1.529453E-001	-177.5277000	2.195617809	9.194742E-001	-124.8656000	2.195617809	9.172431E-001	-124.2293000	2.195617809	1.702184E-001	-179.7693000
1097	2.197613807	1.532220E-001	-177.9932000	2.197613807	9.192315E-001	-125.2966000	2.197613807	9.171411E-001	-124.6510000	2.197613807	1.704049E-001	179.7571000
1098	2.199609805	1.534422E-001	-178.4453000	2.199609805	9.189775E-001	-125.6855000	2.199609805	9.167632E-001	-125.0902000	2.199609805	1.704697E-001	179.3216000
1099	2.201605803	1.536265E-001	-178.9113000	2.201605803	9.191085E-001	-126.0901000	2.201605803	9.167818E-001	-125.5214000	2.201605803	1.705159E-001	178.9067000
1100	2.203601801	1.540327E-001	-179.2948000	2.203601801	9.190100E-001	-126.4923000	2.203601801	9.167370E-001	-125.9295000	2.203601801	1.706391E-001	178.4597000
1101	2.205597799	1.541560E-001	-179.7747000	2.205597799	9.189525E-001	-126.9176000	2.205597799	9.166030E-001	-126.3725000	2.205597799	1.708809E-001	178.0174000
1102	2.207593797	1.544570E-001	179.7665000	2.207593797	9.188006E-001	-127.3089000	2.207593797	9.164356E-001	-126.8081000	2.207593797	1.709204E-001	177.5842000
1103	2.209589795	1.546306E-001	179.3590000	2.209589795	9.190515E-001	-127.7220000	2.209589795	9.165211E-001	-127.2492000	2.209589795	1.710114E-001	177.2426000
1104	2.211585793	1.547496E-001	178.9488000	2.211585793	9.194809E-001	-128.1579000	2.211585793	9.166480E-001	-127.6869000	2.211585793	1.710255E-001	176.7982000
1105	2.213581791	1.550052E-001	178.4499000	2.213581791	9.197040E-001	-128.5561000	2.213581791	9.164847E-001	-128.1153000	2.213581791	1.713198E-001	176.3464000
1106	2.215577789	1.554267E-001	178.0118000	2.215577789	9.199722E-001	-128.9949000	2.215577789	9.164016E-001	-128.5653000	2.215577789	1.715778E-001	175.9268000
1107	2.217573787	1.555076E-001	177.6172000	2.217573787	9.200339E-001	-129.4200000	2.217573787	9.161400E-001	-128.9748000	2.217573787	1.714623E-001	175.6163000
1108	2.219569785	1.557070E-001	177.1900000	2.219569785	9.204305E-001	-129.8458000	2.219569785	9.161298E-001	-129.4120000	2.219569785	1.715195E-001	175.1239000
1109	2.221565783	1.558987E-001	176.7792000	2.221565783	9.207312E-001	-130.2767000	2.221565783	9.161579E-001	-129.8341000	2.221565783	1.717886E-001	174.7509000
1110	2.223561781	1.561250E-001	176.3141000	2.223561781	9.209986E-001	-130.7206000	2.223561781	9.157990E-001	-130.2659000	2.223561781	1.718648E-001	174.3630000
1111	2.225557779	1.562544E-001	175.9032000	2.225557779	9.213053E-001	-131.1617000	2.225557779	9.159945E-001	-130.6984000	2.225557779	1.718980E-001	173.9677000
1112	2.227553777	1.564743E-001	175.4989000	2.227553777	9.215655E-001	-131.5871000	2.227553777	9.158028E-001	-131.1245000	2.227553777	1.720221E-001	173.5699000
1113	2.229549775	1.566541E-001	175.1088000	2.229549775	9.219459E-001	-132.0388000	2.229549775	9.159200E-001	-131.5402000	2.229549775	1.721167E-001	173.1770000
1114	2.231545773	1.569126E-001	174.6719000	2.231545773	9.220269E-001	-132.4814000	2.231545773	9.160357E-001	-131.9757000	2.231545773	1.722936E-001	172.7714000
1115	2.233541771	1.572077E-001	174.2990000	2.233541771	9.220611E-001	-132.9232000	2.233541771	9.161704E-001	-132.4090000	2.233541771	1.724902E-001	172.3636000
1116	2.235537769	1.571899E-001	173.8678000	2.235537769	9.224903E-001	-133.3760000	2.235537769	9.161584E-001	-132.8279000	2.235537769	1.725980E-001	171.9847000
1117	2.237533767	1.575329E-001	173.4638000	2.237533767	9.225045E-001	-133.8138000	2.237533767	9.160320E-001	-133.2682000	2.237533767	1.728147E-001	171.5758000
1118	2.239529765	1.576257E-001	173.0217000	2.239529765	9.225196E-001	-134.2639000	2.239529765	9.162785E-001	-133.6862000	2.239529765	1.730602E-001	171.1973000
1119	2.241525763	1.578820E-001	172.6062000	2.241525763	9.224963E-001	-134.7085000	2.241525763	9.161085E-001	-134.1155000	2.241525763	1.732111E-001	170.7912000
1120	2.243521761	1.580908E-001	172.1881000	2.243521761	9.224969E-001	-135.1498000	2.243521761	9.165000E-001	-134.5398000	2.243521761	1.734364E-001	170.3980000
1121	2.245517759	1.583350E-001	171.7607000	2.245517759	9.223873E-001	-135.6063000	2.245517759	9.165016E-001	-134.9842000	2.245517759	1.735638E-001	170.0048000
1122	2.247513757	1.585444E-001	171.3040000	2.247513757	9.223094E-001	-136.0288000	2.247513757	9.165931E-001	-135.3991000	2.247513757	1.737928E-001	169.5818000
1123	2.249509755	1.586785E-001	170.8837000	2.249509755	9.222453E-001	-136.5016000	2.249509755	9.167942E-001	-135.8286000	2.249509755	1.740202E-001	169.1972000
1124	2.251505753	1.589292E-001	170.4475000	2.251505753	9.223033E-001	-136.9267000	2.251505753	9.171351E-001	-136.2570000	2.251505753	1.742013E-001	168.8051000
1125	2.253501751	1.592116E-001	170.0119000	2.253501751	9.222122E-001	-137.3588000	2.253501751	9.173288E-001	-136.6920000	2.253501751	1.743902E-001	168.4198000
1126	2.255497749	1.594404E-001	169.5679000	2.255497749	9.223346E-001	-137.8097000	2.255497749	9.173846E-001	-137.1211000	2.255497749	1.745952E-001	168.0361000
1127	2.257493747	1.595744E-001	169.1407000	2.257493747	9.224056E-001	-138.2559000	2.257493747	9.176852E-001	-137.5754000	2.257493747	1.748060E-001	167.6255000
1128	2.259489745	1.598557E-001	168.6797000	2.259489745	9.223211E-001	-138.6808000	2.259489745	9.179363E-001	-138.0232000	2.259489745	1.749596E-001	167.2173000
1129	2.261485743	1.600740E-001	168.2281000	2.261485743	9.221531E-001	-139.1397000	2.261485743	9.180248E-001	-138.4676000	2.261485743	1.751036E-001	166.8327000
1130	2.263481741	1.602414E-001	167.7698000	2.263481741	9.223036E-001	-139.5615000	2.263481741	9.185157E-001	-138.8937000	2.263481741	1.753273E-001	166.4580000
1131	2.265477739	1.603993E-001	167.3003000	2.265477739	9.221063E-001	-140.0220000	2.265477739	9.186355E-001	-139.3705000	2.265477739	1.755333E-001	166.0566000
1132	2.267473737	1.607243E-001	166.8498000	2.267473737	9.222155E-001	-140.4463000	2.267473737	9.188285E-001	-139.8098000	2.267473737	1.754972E-001	165.5890000
1133	2.269469735	1.608584E-001	166.3866000	2.269469735	9.223908E-001	-140.8945000	2.269469735	9.188180E-001	-140.2591000	2.269469735	1.758979E-001	165.2582000
1134	2.271465733	1.611087E-001	165.9245000	2.271465733	9.222148E-001	-141.3196000	2.271465733	9.191313E-001	-140.7156000	2.271465733	1.758332E-001	164.8485000
1135	2.273461731	1.613433E-001	165.4560000	2.273461731	9.222784E-001	-141.7710000	2.273461731	9.192215E-001	-141.1750000	2.273461731	1.761846E-001	164.4518000
1136	2.275457729	1.615628E-001	164.9873000	2.275457729	9.220729E-001	-142.2089000	2.275457729	9.190282E-001	-141.6261000	2.275457729	1.764039E-001	164.0538000
1137	2.277453727	1.618357E-001	164.5033000	2.277453727	9.220697E-001	-142.6768000	2.277453727	9.193783E-001	-142.0716000	2.277453727	1.765346E-001	163.6419000
1138	2.279449725	1.619142E-001	164.0572000	2.279449725	9.218934E-001	-143.1324000	2.279449725	9.191689E-001	-142.5540000	2.279449725	1.766224E-001	163.2338000
1139	2.281445723	1.620567E-001	163.5565000	2.281445723	9.219269E-001	-143.5759000	2.281445723	9.190670E-001	-143.0387000	2.281445723	1.767824E-001	162.8501000
1140	2.283441721	1.623151E-001	163.0992000	2.283441721	9.218529E-001	-144.0273000	2.283441721	9.191284E-001	-143.4734000	2.283441721	1.771463E-001	162.4597000
1141	2.285437719	1.623949E-001	162.6241000	2.285437719	9.214914E-001	-144.4581000	2.285437719	9.188525E-001	-143.9556000	2.285437719	1.772896E-001	162.0460000
1142	2.287433717	1.625210E-001	162.1476000	2.287433717	9.215599E-001	-144.9213000	2.287433717	9.186955E-001	-144.4090000	2.287433717	1.774486E-001	161.6174000
1143	2.289429715	1.626849E-001	161.6340000	2.289429715	9.209621E-001	-145.3829000	2.289429715	9.186157E-001	-144.8771000	2.289429715	1.776601E-001	161.2253000
1144	2.291425713	1.628853E-001	161.1937000	2.291425713	9.205894E-001	-145.8311000	2.291425713	9.183552E-001	-145.3321000	2.291425713	1.777620E-001	160.8168000
1145	2.293421711	1.629673E-001	160.7131000	2.293421711	9.201779E-001	-146.2685000	2.293421711	9.177977E-001	-145.7700000	2.293421711	1.779915E-001	160.4164000
1146	2.295417709	1.631895E-001	160.2646000	2.295417709	9.199817E-001	-146.7273000	2.295417709	9.172812E-001	-146.2226000	2.295417709	1.782074E-001	159.9880000
1147	2.297413707	1.632101E-001	159.8038000	2.297413707	9.192868E-001	-147.1655000	2.297413707	9.168847E-001	-146.6867000	2.297413707	1.782412E-001	159.5572000
1148	2.299409705	1.634616E-001	159.3392000	2.299409705	9.190924E-001	-147.6164000	2.299409705	9.165066E-001	-147.1291000	2.299409705	1.787131E-001	159.1397000
1149	2.301405703	1.636192E-001	158.8937000	2.301405703	9.182326E-001	-148.0403000	2.301405703	9.160748E-001	-147.5620000	2.301405703	1.785744E-001	158.7098000
1150	2.303401701	1.638276E-001	158.4401000	2.303401701	9.180608E-001	-148.4829000	2.303401701	9.154322E-001	-147.9934000	2.303401701	1.790134E-001	158.2811000
1151	2.305397699	1.639927E-001	158.0311000	2.305397699	9.174260E-001	-148.9104000	2.305397699	9.150401E-001	-148.4453000	2.305397699	1.790857E-001	157.8302000
1152	2.307393697	1.642705E-001	157.6240000	2.307393697	9.167742E-001	-149.3324000	2.307393697	9.146843E-001	-148.8528000	2.307393697	1.791327E-001	157.4451000
1153	2.309389695	1.644998E-001	157.1550000	2.309389695	9.164646E-001	-149.7424000	2.309389695	9.139806E-001	-149.2917000	2.309389695	1.795104E-001	157.0200000
1154	2.311385693	1.647450E-001	156.7402000	2.311385693	9.159432E-001	-150.1567000	2.311385693	9.136968E-001	-149.7055000	2.311385693	1.797634E-001	156.5401000
1155	2.313381691	1.650253E-001	156.2726000	2.313381691	9.155424E-001	-150.5630000	2.313381691	9.132819E-001	-150.1289000	2.313381691	1.799232E-001	156.1512000
1156	2.315377689	1.655010E-001	155.8099000	2.315377689	9.151395E-001	-150.9771000	2.315377689	9.129341E-001	-150.5394000	2.315377689	1.800862E-001	155.6369000
1157	2.317373687	1.657054E-001	155.4132000	2.317373687	9.148642E-001	-151.3739000	2.317373687	9.125838E-001	-150.9656000	2.317373687	1.801500E-001	155.2095000
1158	2.319369685	1.659941E-001	154.9260000	2.319369685	9.149378E-001	-151.7776000	2.319369685	9.124560E-001	-151.3612000	2.319369685	1.803709E-001	154.7625000
1159	2.321365683	1.663556E-001	154.5165000	2.321365683	9.147649E-001	-152.1830000	2.321365683	9.124173E-001	-151.7817000	2.321365683	1.805048E-001	154.2718000
1160	2.323361681	1.666456E-001	154.0869000	2.323361681	9.146047E-001	-152.5826000	2.323361681	9.123158E-001	-152.1832000	2.323361681	1.807328E-001	153.8130000
1161	2.325357679	1.669555E-001	153.5959000	2.325357679	9.149491E-001	-152.9633000	2.325357679	9.121712E-001	-152.6097000	2.325357679	1.806781E-001	153.4081000
1162	2.327353677	1.672831E-001	153.1429000	2.327353677	9.148820E-001	-153.3735000	2.327353677	9.122822E-001	-153.0057000	2.327353677	1.807920E-001	152.9358000
1163	2.329349675	1.675792E-001	152.6344000	2.329349675	9.152355E-001	-153.7725000	2.329349675	9.124115E-001	-153.4349000	2.329349675	1.809448E-001	152.5147000
1164	2.331345673	1.678445E-001	152.2071000	2.331345673	9.161541E-001	-154.1795000	2.331345673	9.124874E-001	-153.8311000	2.331345673	1.809030E-001	152.1045000
1165	2.333341671	1.681455E-001	151.7051000	2.333341671	9.162332E-001	-154.5926000	2.333341671	9.127294E-001	-154.2564000	2.333341671	1.810485E-001	151.7005000
1166	2.335337669	1.680775E-001	151.2969000	2.335337669	9.168072E-001	-155.0140000	2.335337669	9.129938E-001	-154.6550000	2.335337669	1.808480E-001	151.2517000
1167	2.337333667	1.684304E-001	150.8558000	2.337333667	9.175586E-001	-155.4231000	2.337333667	9.133340E-001	-155.0643000	2.337333667	1.809130E-001	150.8381000
1168	2.339329665	1.686191E-001	150.4170000	2.339329665	9.182705E-001	-155.8449000	2.339329665	9.136270E-001	-155.5147000	2.339329665	1.810620E-001	150.4462000
1169	2.341325663	1.689114E-001	149.9534000	2.341325663	9.188850E-001	-156.2798000	2.341325663	9.140903E-001	-155.9323000	2.341325663	1.809677E-001	150.1097000
1170	2.343321661	1.690730E-001	149.6503000	2.343321661	9.195693E-001	-156.7304000	2.343321661	9.145475E-001	-156.3575000	2.343321661	1.811397E-001	149.7405000
1171	2.345317659	1.693078E-001	149.1463000	2.345317659	9.202309E-001	-157.1673000	2.345317659	9.148162E-001	-156.8146000	2.345317659	1.813526E-001	149.3983000
1172	2.347313657	1.694795E-001	148.7666000	2.347313657	9.207303E-001	-157.6138000	2.347313657	9.154665E-001	-157.2447000	2.347313657	1.814888E-001	149.0121000
1173	2.349309655	1.698149E-001	148.3903000	2.349309655	9.213436E-001	-158.0802000	2.349309655	9.158579E-001	-157.6917000	2.349309655	1.815214E-001	148.6825000
1174	2.351305653	1.699738E-001	147.9909000	2.351305653	9.217122E-001	-158.5598000	2.351305653	9.163631E-001	-158.1319000	2.351305653	1.817206E-001	148.3210000
1175	2.353301651	1.703209E-001	147.5601000	2.353301651	9.225015E-001	-159.0244000	2.353301651	9.168926E-001	-158.5877000	2.353301651	1.818669E-001	147.9730000
1176	2.355297649	1.705259E-001	147.1351000	2.355297649	9.228774E-001	-159.4908000	2.355297649	9.175303E-001	-159.0215000	2.355297649	1.821460E-001	147.6243000
1177	2.357293647	1.707938E-001	146.7024000	2.357293647	9.233203E-001	-159.9615000	2.357293647	9.176486E-001	-159.4868000	2.357293647	1.822855E-001	147.2838000
1178	2.359289645	1.711262E-001	146.2821000	2.359289645	9.233069E-001	-160.4565000	2.359289645	9.179369E-001	-159.9677000	2.359289645	1.826184E-001	146.9337000
1179	2.361285643	1.713817E-001	145.8749000	2.361285643	9.233652E-001	-160.9336000	2.361285643	9.182676E-001	-160.4355000	2.361285643	1.828999E-001	146.5677000
1180	2.363281641	1.715928E-001	145.4169000	2.363281641	9.233075E-001	-161.4057000	2.363281641	9.186531E-001	-160.8976000	2.363281641	1.832313E-001	146.2340000
1181	2.365277639	1.718196E-001	144.9619000	2.365277639	9.227402E-001	-161.8891000	2.365277639	9.186562E-001	-161.3810000	2.365277639	1.835977E-001	145.7966000
1182	2.367273637	1.720100E-001	144.4919000	2.367273637	9.225062E-001	-162.3491000	2.367273637	9.186923E-001	-161.8538000	2.367273637	1.837347E-001	145.3649000
1183	2.369269635	1.723594E-001	144.0147000	2.369269635	9.225799E-001	-162.8560000	2.369269635	9.184844E-001	-162.3389000	2.369269635	1.838550E-001	144.9702000
1184	2.371265633	1.724016E-001	143.5084000	2.371265633	9.216424E-001	-163.3269000	2.371265633	9.184657E-001	-162.8085000	2.371265633	1.841024E-001	144.6161000
1185	2.373261631	1.725258E-001	143.0778000	2.373261631	9.212878E-001	-163.7772000	2.373261631	9.179731E-001	-163.2895000	2.373261631	1.845563E-001	144.1613000
1186	2.375257629	1.726867E-001	142.6257000	2.375257629	9.204850E-001	-164.2459000	2.375257629	9.178667E-001	-163.7609000	2.375257629	1.845904E-001	143.8209000
1187	2.377253627	1.727655E-001	142.1548000	2.377253627	9.198601E-001	-164.6967000	2.377253627	9.176313E-001	-164.2273000	2.377253627	1.848152E-001	143.3552000
1188	2.379249625	1.728120E-001	141.7128000	2.379249625	9.192020E-001	-165.1324000	2.379249625	9.169855E-001	-164.6993000	2.379249625	1.851266E-001	142.9507000
1189	2.381245623	1.729247E-001	141.2292000	2.381245623	9.186129E-001	-165.5593000	2.381245623	9.163794E-001	-165.1618000	2.381245623	1.853545E-001	142.5220000
1190	2.383241621	1.729651E-001	140.8159000	2.383241621	9.176915E-001	-166.0218000	2.383241621	9.157842E-001	-165.6284000	2.383241621	1.853251E-001	142.1492000
1191	2.385237619	1.731489E-001	140.3803000	2.385237619	9.169003E-001	-166.4159000	2.385237619	9.153051E-001	-166.0770000	2.385237619	1.855030E-001	141.7786000
1192	2.387233617	1.732678E-001	139.9157000	2.387233617	9.164643E-001	-166.8589000	2.387233617	9.145392E-001	-166.5313000	2.387233617	1.857774E-001	141.2667000
1193	2.389229615	1.733290E-001	139.4564000	2.389229615	9.156834E-001	-167.2494000	2.389229615	9.140121E-001	-166.9569000	2.389229615	1.858564E-001	140.9018000
1194	2.391225613	1.734911E-001	139.0245000	2.391225613	9.153069E-001	-167.6550000	2.391225613	9.130123E-001	-167.3979000	2.391225613	1.861870E-001	140.5004000
1195	2.393221611	1.736145E-001	138.5372000	2.393221611	9.148638E-001	-168.0591000	2.393221611	9.127474E-001	-167.8482000	2.393221611	1.862919E-001	140.0767000
1196	2.395217609	1.737814E-001	138.1086000	2.395217609	9.145132E-001	-168.4540000	2.395217609	9.116411E-001	-168.2781000	2.395217609	1.865935E-001	139.6812000
1197	2.397213607	1.740640E-001	137.6843000	2.397213607	9.143125E-001	-168.8740000	2.397213607	9.111797E-001	-168.6856000	2.397213607	1.868456E-001	139.2229000
1198	2.399209605	1.743196E-001	137.1847000	2.399209605	9.144414E-001	-169.2718000	2.399209605	9.106534E-001	-169.0939000	2.399209605	1.871222E-001	138.7772000
1199	2.401205603	1.745603E-001	136.6054000	2.401205603	9.141878E-001	-169.6556000	2.401205603	9.103026E-001	-169.5009000	2.401205603	1.871722E-001	138.2851000
1200	2.403201601	1.747981E-001	136.1545000	2.403201601	9.146151E-001	-170.0694000	2.403201601	9.098148E-001	-169.9156000	2.403201601	1.870813E-001	137.8517000
1201	2.405197599	1.748759E-001	135.6698000	2.405197599	9.146622E-001	-170.4728000	2.405197599	9.093377E-001	-170.3218000	2.405197599	1.874791E-001	137.3930000
1202	2.407193597	1.751999E-001	135.1757000	2.407193597	9.148552E-001	-170.8862000	2.407193597	9.091464E-001	-170.7273000	2.407193597	1.875992E-001	136.9742000
1203	2.409189595	1.754896E-001	134.6918000	2.409189595	9.149599E-001	-171.3005000	2.409189595	9.089230E-001	-171.1063000	2.409189595	1.875802E-001	136.5002000
1204	2.411185593	1.758377E-001	134.1716000	2.411185593	9.153044E-001	-171.7174000	2.411185593	9.089401E-001	-171.5110000	2.411185593	1.878019E-001	136.1173000
1205	2.413181591	1.759912E-001	133.6399000	2.413181591	9.155790E-001	-172.1196000	2.413181591	9.088077E-001	-171.9304000	2.413181591	1.877574E-001	135.6718000
1206	2.415177589	1.761309E-001	133.2097000	2.415177589	9.161395E-001	-172.5776000	2.415177589	9.090974E-001	-172.3033000	2.415177589	1.878331E-001	135.2431000
1207	2.417173587	1.764923E-001	132.7449000	2.417173587	9.163885E-001	-172.9797000	2.417173587	9.093101E-001	-172.7271000	2.417173587	1.879151E-001	134.8230000
1208	2.419169585	1.767846E-001	132.2041000	2.419169585	9.168347E-001	-173.4395000	2.419169585	9.095438E-001	-173.1170000	2.419169585	1.879556E-001	134.4789000
1209	2.421165583	1.771808E-001	131.8242000	2.421165583	9.169966E-001	-173.8769000	2.421165583	9.099104E-001	-173.5236000	2.421165583	1.877994E-001	134.0179000
1210	2.423161581	1.773048E-001	131.2913000	2.423161581	9.174479E-001	-174.3203000	2.423161581	9.103318E-001	-173.9326000	2.423161581	1.882630E-001	133.6202000
1211	2.425157579	1.774610E-001	130.9278000	2.425157579	9.177582E-001	-174.7657000	2.425157579	9.105449E-001	-174.3407000	2.425157579	1.880689E-001	133.2630000
1212	2.427153577	1.781623E-001	130.4546000	2.427153577	9.178372E-001	-175.2340000	2.427153577	9.116310E-001	-174.7575000	2.427153577	1.884079E-001	132.8173000
1213	2.429149575	1.783281E-001	130.0329000	2.429149575	9.180519E-001	-175.6640000	2.429149575	9.119247E-001	-175.1769000	2.429149575	1.884302E-001	132.4836000
1214	2.431145573	1.785176E-001	129.6039000	2.431145573	9.178351E-001	-176.1234000	2.431145573	9.121414E-001	-175.6056000	2.431145573	1.887378E-001	132.1036000
1215	2.433141571	1.788489E-001	129.1393000	2.433141571	9.181847E-001	-176.5577000	2.433141571	9.127202E-001	-176.0485000	2.433141571	1.889333E-001	131.7794000
1216	2.435137569	1.790660E-001	128.7445000	2.435137569	9.180163E-001	-177.0218000	2.435137569	9.134768E-001	-176.4745000	2.435137569	1.892220E-001	131.3336000
1217	2.437133567	1.796309E-001	128.2979000	2.437133567	9.179552E-001	-177.4796000	2.437133567	9.140738E-001	-176.9252000	2.437133567	1.894182E-001	130.9756000
1218	2.439129565	1.796322E-001	127.8188000	2.439129565	9.176772E-001	-177.9229000	2.439129565	9.141840E-001	-177.3654000	2.439129565	1.895130E-001	130.5797000
1219	2.441125563	1.801751E-001	127.4009000	2.441125563	9.178393E-001	-178.3737000	2.441125563	9.150200E-001	-177.8220000	2.441125563	1.899040E-001	130.2039000
1220	2.443121561	1.804992E-001	126.8693000	2.443121561	9.173062E-001	-178.8064000	2.443121561	9.153306E-001	-178.2943000	2.443121561	1.901383E-001	129.8057000
1221	2.445117559	1.807766E-001	126.5110000	2.445117559	9.174709E-001	-179.2399000	2.445117559	9.157689E-001	-178.7394000	2.445117559	1.902120E-001	129.3653000
1222	2.447113557	1.811379E-001	126.0337000	2.447113557	9.169966E-001	-179.6913000	2.447113557	9.161766E-001	-179.1993000	2.447113557	1.905418E-001	128.9656000
1223	2.449109555	1.815974E-001	125.6174000	2.449109555	9.167155E-001	179.8811000	2.449109555	9.164317E-001	-179.6741000	2.449109555	1.907881E-001	128.6139000
1224	2.451105553	1.817162E-001	125.1810000	2.451105553	9.167763E-001	179.4537000	2.451105553	9.166902E-001	179.8649000	2.451105553	1.910855E-001	128.2454000
1225	2.453101551	1.820192E-001	124.7727000	2.453101551	9.163432E-001	179.0210000	2.453101551	9.168565E-001	179.3770000	2.453101551	1.911607E-001	127.8184000
1226	2.455097549	1.823579E-001	124.3203000	2.455097549	9.158539E-001	178.5961000	2.455097549	9.170208E-001	178.8949000	2.455097549	1.912745E-001	127.4163000
1227	2.457093547	1.828418E-001	123.8669000	2.457093547	9.160609E-001	178.1837000	2.457093547	9.170230E-001	178.4408000	2.457093547	1.915690E-001	127.0711000
1228	2.459089545	1.829458E-001	123.4393000	2.459089545	9.160940E-001	177.7626000	2.459089545	9.166855E-001	177.9483000	2.459089545	1.919476E-001	126.6551000
1229	2.461085543	1.832484E-001	123.0176000	2.461085543	9.163460E-001	177.3298000	2.461085543	9.166563E-001	177.4842000	2.461085543	1.920241E-001	126.2584000
1230	2.463081541	1.834182E-001	122.6216000	2.463081541	9.162233E-001	176.9300000	2.463081541	9.165314E-001	177.0195000	2.463081541	1.922239E-001	125.9233000
1231	2.465077539	1.839160E-001	122.2319000	2.465077539	9.165822E-001	176.4796000	2.465077539	9.161984E-001	176.5408000	2.465077539	1.925516E-001	125.5037000
1232	2.467073537	1.838295E-001	121.8423000	2.467073537	9.173163E-001	176.0533000	2.467073537	9.158854E-001	176.0599000	2.467073537	1.925026E-001	125.1904000
1233	2.469069535	1.842837E-001	121.3438000	2.469069535	9.170800E-001	175.6407000	2.469069535	9.154295E-001	175.6057000	2.469069535	1.930024E-001	124.8077000
1234	2.471065533	1.844272E-001	120.9129000	2.471065533	9.177848E-001	175.1946000	2.471065533	9.149951E-001	175.1562000	2.471065533	1.929637E-001	124.3384000
1235	2.473061531	1.844200E-001	120.5025000	2.473061531	9.179561E-001	174.7845000	2.473061531	9.145693E-001	174.6904000	2.473061531	1.933729E-001	123.9392000
1236	2.475057529	1.846846E-001	120.0133000	2.475057529	9.186954E-001	174.3416000	2.475057529	9.138646E-001	174.2275000	2.475057529	1.933187E-001	123.6066000
1237	2.477053527	1.849509E-001	119.5586000	2.477053527	9.190345E-001	173.8750000	2.477053527	9.132981E-001	173.7703000	2.477053527	1.935627E-001	123.2137000
1238	2.479049525	1.850141E-001	119.1312000	2.479049525	9.192091E-001	173.4263000	2.479049525	9.127784E-001	173.3419000	2.479049525	1.937413E-001	122.7623000
1239	2.481045523	1.850336E-001	118.6900000	2.481045523	9.192565E-001	172.9543000	2.481045523	9.122738E-001	172.8721000	2.481045523	1.940515E-001	122.4812000
1240	2.483041521	1.852595E-001	118.2445000	2.483041521	9.201235E-001	172.5087000	2.483041521	9.117526E-001	172.4531000	2.483041521	1.939009E-001	122.0271000
1241	2.485037519	1.853339E-001	117.7219000	2.485037519	9.200326E-001	172.0363000	2.485037519	9.112059E-001	172.0204000	2.485037519	1.941366E-001	121.5840000
1242	2.487033517	1.852958E-001	117.2158000	2.487033517	9.206007E-001	171.5487000	2.487033517	9.106814E-001	171.6013000	2.487033517	1.941427E-001	121.2273000
1243	2.489029515	1.855271E-001	116.7525000	2.489029515	9.205649E-001	171.0864000	2.489029515	9.104297E-001	171.1763000	2.489029515	1.942849E-001	120.8030000
1244	2.491025513	1.852238E-001	116.3103000	2.491025513	9.207205E-001	170.6264000	2.491025513	9.101134E-001	170.7383000	2.491025513	1.947587E-001	120.3395000
1245	2.493021511	1.852975E-001	115.8193000	2.493021511	9.207094E-001	170.1334000	2.493021511	9.095549E-001	170.3076000	2.493021511	1.948406E-001	119.9851000
1246	2.495017509	1.852704E-001	115.3331000	2.495017509	9.206060E-001	169.6511000	2.495017509	9.095456E-001	169.8965000	2.495017509	1.948219E-001	119.5571000
1247	2.497013507	1.856480E-001	114.8596000	2.497013507	9.202253E-001	169.1986000	2.497013507	9.091750E-001	169.4823000	2.497013507	1.950677E-001	119.2115000
1248	2.499009505	1.857055E-001	114.3995000	2.499009505	9.200091E-001	168.7276000	2.499009505	9.092639E-001	169.0811000	2.499009505	1.954763E-001	118.8300000
1249	2.501005503	1.872058E-001	113.9639000	2.501005503	9.196327E-001	168.3197000	2.501005503	9.097533E-001	168.6226000	2.501005503	1.961907E-001	118.4612000
1250	2.503001501	1.874375E-001	113.5060000	2.503001501	9.191595E-001	167.8615000	2.503001501	9.095312E-001	168.1881000	2.503001501	1.963727E-001	118.0660000
1251	2.504997499	1.877377E-001	113.0376000	2.504997499	9.182745E-001	167.4048000	2.504997499	9.094777E-001	167.7724000	2.504997499	1.966150E-001	117.6808000
1252	2.506993497	1.878429E-001	112.5927000	2.506993497	9.176987E-001	166.9504000	2.506993497	9.094833E-001	167.3622000	2.506993497	1.968340E-001	117.2871000
1253	2.508989495	1.880852E-001	112.1146000	2.508989495	9.167432E-001	166.5211000	2.508989495	9.098101E-001	166.9400000	2.508989495	1.971377E-001	116.8499000
1254	2.510985493	1.884078E-001	111.6620000	2.510985493	9.163314E-001	166.0676000	2.510985493	9.104394E-001	166.5202000	2.510985493	1.974825E-001	116.3703000
1255	2.512981491	1.885797E-001	111.2200000	2.512981491	9.155281E-001	165.6457000	2.512981491	9.104063E-001	166.0986000	2.512981491	1.978121E-001	115.9581000
1256	2.514977489	1.887697E-001	110.7098000	2.514977489	9.149794E-001	165.2110000	2.514977489	9.106800E-001	165.6525000	2.514977489	1.981823E-001	115.5360000
1257	2.516973487	1.889810E-001	110.2454000	2.516973487	9.145160E-001	164.8072000	2.516973487	9.112682E-001	165.2236000	2.516973487	1.983846E-001	115.1533000
1258	2.518969485	1.893298E-001	109.8759000	2.518969485	9.139732E-001	164.3822000	2.518969485	9.116320E-001	164.8180000	2.518969485	1.986381E-001	114.7400000
1259	2.520965483	1.894903E-001	109.3548000	2.520965483	9.132043E-001	163.9816000	2.520965483	9.114172E-001	164.3676000	2.520965483	1.988853E-001	114.3251000
1260	2.522961481	1.897034E-001	108.8780000	2.522961481	9.128427E-001	163.5898000	2.522961481	9.120581E-001	163.9465000	2.522961481	1.989792E-001	113.9149000
1261	2.524957479	1.899481E-001	108.3634000	2.524957479	9.127092E-001	163.1755000	2.524957479	9.121242E-001	163.4652000	2.524957479	1.990468E-001	113.5175000
1262	2.526953477	1.900538E-001	107.8691000	2.526953477	9.127508E-001	162.7786000	2.526953477	9.126380E-001	163.0134000	2.526953477	1.991964E-001	113.0728000
1263	2.528949475	1.902939E-001	107.3890000	2.528949475	9.125589E-001	162.3796000	2.528949475	9.129576E-001	162.5490000	2.528949475	1.993189E-001	112.6574000
1264	2.530945473	1.904803E-001	106.9719000	2.530945473	9.128247E-001	161.9840000	2.530945473	9.131237E-001	162.0969000	2.530945473	1.993939E-001	112.2711000
1265	2.532941471	1.908004E-001	106.4992000	2.532941471	9.129652E-001	161.5712000	2.532941471	9.135913E-001	161.6447000	2.532941471	1.994878E-001	111.8961000
1266	2.534937469	1.909121E-001	106.0756000	2.534937469	9.130673E-001	161.1601000	2.534937469	9.134938E-001	161.1801000	2.534937469	1.996394E-001	111.4767000
1267	2.536933467	1.910572E-001	105.5553000	2.536933467	9.133711E-001	160.7715000	2.536933467	9.136761E-001	160.7124000	2.536933467	1.998093E-001	111.0850000
1268	2.538929465	1.911643E-001	105.0947000	2.538929465	9.137586E-001	160.3443000	2.538929465	9.135080E-001	160.2122000	2.538929465	2.000822E-001	110.6935000
1269	2.540925463	1.915382E-001	104.6834000	2.540925463	9.142749E-001	159.9287000	2.540925463	9.138172E-001	159.7688000	2.540925463	2.000810E-001	110.2822000
1270	2.542921461	1.916682E-001	104.1957000	2.542921461	9.146689E-001	159.5084000	2.542921461	9.136032E-001	159.3028000	2.542921461	2.003878E-001	109.8656000
1271	2.544917459	1.918676E-001	103.7508000	2.544917459	9.154813E-001	159.0806000	2.544917459	9.138247E-001	158.8127000	2.544917459	2.006631E-001	109.4425000
1272	2.546913457	1.921125E-001	103.3343000	2.546913457	9.161004E-001	158.6458000	2.546913457	9.135516E-001	158.3721000	2.546913457	2.009140E-001	109.0281000
1273	2.548909455	1.923192E-001	102.9091000	2.548909455	9.162626E-001	158.1933000	2.548909455	9.133210E-001	157.8957000	2.548909455	2.009406E-001	108.7009000
1274	2.550905453	1.923690E-001	102.3877000	2.550905453	9.169401E-001	157.7493000	2.550905453	9.128616E-001	157.4256000	2.550905453	2.011319E-001	108.3097000
1275	2.552901451	1.927690E-001	101.9387000	2.552901451	9.175756E-001	157.2820000	2.552901451	9.125188E-001	156.9664000	2.552901451	2.013465E-001	107.8979000
1276	2.554897449	1.931645E-001	101.4841000	2.554897449	9.181937E-001	156.8206000	2.554897449	9.120514E-001	156.5064000	2.554897449	2.016971E-001	107.4562000
1277	2.556893447	1.932561E-001	100.9748000	2.556893447	9.183462E-001	156.3573000	2.556893447	9.113650E-001	156.0341000	2.556893447	2.018957E-001	107.0587000
1278	2.558889445	1.934534E-001	100.5255000	2.558889445	9.190708E-001	155.8886000	2.558889445	9.108627E-001	155.6047000	2.558889445	2.020887E-001	106.6601000
1279	2.560885443	1.935134E-001	100.0572000	2.560885443	9.189842E-001	155.4118000	2.560885443	9.101958E-001	155.1465000	2.560885443	2.022424E-001	106.2232000
1280	2.562881441	1.936528E-001	99.5721200	2.562881441	9.191690E-001	154.9232000	2.562881441	9.097711E-001	154.7048000	2.562881441	2.025301E-001	105.7820000
1281	2.564877439	1.939581E-001	99.1187100	2.564877439	9.189340E-001	154.4466000	2.564877439	9.090219E-001	154.2818000	2.564877439	2.027204E-001	105.3679000
1282	2.566873437	1.939334E-001	98.6250500	2.566873437	9.190953E-001	153.9612000	2.566873437	9.083862E-001	153.8286000	2.566873437	2.029610E-001	104.9817000
1283	2.568869435	1.940541E-001	98.2021600	2.568869435	9.186512E-001	153.4735000	2.568869435	9.084194E-001	153.3917000	2.568869435	2.031458E-001	104.6216000
1284	2.570865433	1.940920E-001	97.7470300	2.570865433	9.185212E-001	153.0144000	2.570865433	9.076131E-001	152.9624000	2.570865433	2.033689E-001	104.2015000
1285	2.572861431	1.944122E-001	97.2597800	2.572861431	9.180769E-001	152.5296000	2.572861431	9.071208E-001	152.5576000	2.572861431	2.036589E-001	103.7755000
1286	2.574857429	1.944683E-001	96.8261400	2.574857429	9.175555E-001	152.0648000	2.574857429	9.065868E-001	152.1495000	2.574857429	2.038227E-001	103.3449000
1287	2.576853427	1.947002E-001	96.3543800	2.576853427	9.166327E-001	151.5809000	2.576853427	9.064738E-001	151.7125000	2.576853427	2.041072E-001	102.9403000
1288	2.578849425	1.948524E-001	95.8812300	2.578849425	9.159963E-001	151.1146000	2.578849425	9.061471E-001	151.2951000	2.578849425	2.043560E-001	102.5302000
1289	2.580845423	1.950866E-001	95.3898800	2.580845423	9.155518E-001	150.6766000	2.580845423	9.060776E-001	150.8902000	2.580845423	2.046111E-001	102.1205000
1290	2.582841421	1.953770E-001	94.9833000	2.582841421	9.147606E-001	150.2242000	2.582841421	9.057540E-001	150.4894000	2.582841421	2.048846E-001	101.6603000
1291	2.584837419	1.955556E-001	94.5058200	2.584837419	9.140630E-001	149.7859000	2.584837419	9.055279E-001	150.0916000	2.584837419	2.052156E-001	101.2288000
1292	2.586833417	1.956704E-001	94.0512500	2.586833417	9.133554E-001	149.3337000	2.586833417	9.055569E-001	149.6632000	2.586833417	2.055235E-001	100.8231000
1293	2.588829415	1.959511E-001	93.5308500	2.588829415	9.126636E-001	148.9071000	2.588829415	9.053773E-001	149.2660000	2.588829415	2.058945E-001	100.3792000
1294	2.590825413	1.961992E-001	93.1066900	2.590825413	9.119335E-001	148.4662000	2.590825413	9.058274E-001	148.8430000	2.590825413	2.061324E-001	99.9356300
1295	2.592821411	1.962670E-001	92.5967600	2.592821411	9.115006E-001	148.0722000	2.592821411	9.059442E-001	148.3991000	2.592821411	2.063888E-001	99.5113000
1296	2.594817409	1.963897E-001	92.1333500	2.594817409	9.110630E-001	147.6564000	2.594817409	9.061024E-001	148.0101000	2.594817409	2.065613E-001	99.0819100
1297	2.596813407	1.965189E-001	91.6119600	2.596813407	9.107394E-001	147.2582000	2.596813407	9.061968E-001	147.5665000	2.596813407	2.067699E-001	98.6150700
1298	2.598809405	1.966332E-001	91.1057800	2.598809405	9.101789E-001	146.8286000	2.598809405	9.067382E-001	147.1424000	2.598809405	2.069691E-001	98.1492200
1299	2.600805403	1.969102E-001	90.6393700	2.600805403	9.099885E-001	146.4257000	2.600805403	9.070251E-001	146.7125000	2.600805403	2.072196E-001	97.6844300
1300	2.602801401	1.970127E-001	90.2072100	2.602801401	9.095580E-001	146.0159000	2.602801401	9.075167E-001	146.2572000	2.602801401	2.073745E-001	97.2658200
1301	2.604797399	1.970581E-001	89.7081900	2.604797399	9.096857E-001	145.6063000	2.604797399	9.078707E-001	145.8370000	2.604797399	2.074834E-001	96.8223700
1302	2.606793397	1.970214E-001	89.2335300	2.606793397	9.096175E-001	145.2164000	2.606793397	9.080315E-001	145.3993000	2.606793397	2.074367E-001	96.4358800
1303	2.608789395	1.971186E-001	88.7748800	2.608789395	9.097553E-001	144.8047000	2.608789395	9.085034E-001	144.9624000	2.608789395	2.075829E-001	95.9885900
1304	2.610785393	1.972237E-001	88.3252700	2.610785393	9.101429E-001	144.3887000	2.610785393	9.087652E-001	144.4836000	2.610785393	2.077900E-001	95.5268300
1305	2.612781391	1.974842E-001	87.8527600	2.612781391	9.103592E-001	143.9651000	2.612781391	9.091184E-001	144.0296000	2.612781391	2.080508E-001	95.0706400
1306	2.614777389	1.974649E-001	87.4391700	2.614777389	9.105469E-001	143.5446000	2.614777389	9.093872E-001	143.5893000	2.614777389	2.081418E-001	94.6694300
1307	2.616773387	1.975675E-001	87.0257000	2.616773387	9.108484E-001	143.1002000	2.616773387	9.096192E-001	143.1405000	2.616773387	2.083943E-001	94.2980800
1308	2.618769385	1.974888E-001	86.5862200	2.618769385	9.112689E-001	142.6604000	2.618769385	9.098815E-001	142.6527000	2.618769385	2.085064E-001	93.9249700
1309	2.620765383	1.977254E-001	86.1266000	2.620765383	9.116966E-001	142.2321000	2.620765383	9.097874E-001	142.2016000	2.620765383	2.087723E-001	93.4842900
1310	2.622761381	1.978804E-001	85.6276600	2.622761381	9.118088E-001	141.7990000	2.622761381	9.099993E-001	141.7167000	2.622761381	2.089794E-001	93.1072100
1311	2.624757379	1.980805E-001	85.1635000	2.624757379	9.123821E-001	141.3483000	2.624757379	9.099468E-001	141.2396000	2.624757379	2.091928E-001	92.6988000
1312	2.626753377	1.981342E-001	84.7354600	2.626753377	9.126587E-001	140.8816000	2.626753377	9.099327E-001	140.7855000	2.626753377	2.092609E-001	92.2915700
1313	2.628749375	1.983177E-001	84.2815200	2.628749375	9.127870E-001	140.4248000	2.628749375	9.097630E-001	140.3347000	2.628749375	2.094309E-001	91.8919100
1314	2.630745373	1.985797E-001	83.7994000	2.630745373	9.130302E-001	139.9688000	2.630745373	9.095893E-001	139.8385000	2.630745373	2.097207E-001	91.4797200
1315	2.632741371	1.989268E-001	83.3405700	2.632741371	9.128395E-001	139.4987000	2.632741371	9.095650E-001	139.3604000	2.632741371	2.098614E-001	91.1134000
1316	2.634737369	1.990910E-001	82.8846200	2.634737369	9.132623E-001	139.0580000	2.634737369	9.092105E-001	138.9028000	2.634737369	2.100145E-001	90.6943400
1317	2.636733367	1.992233E-001	82.4278400	2.636733367	9.129918E-001	138.5878000	2.636733367	9.090102E-001	138.4186000	2.636733367	2.103445E-001	90.2530400
1318	2.638729365	1.994311E-001	81.9654800	2.638729365	9.127507E-001	138.1316000	2.638729365	9.084176E-001	137.9701000	2.638729365	2.105985E-001	89.8019700
1319	2.640725363	1.996184E-001	81.4582300	2.640725363	9.122968E-001	137.6586000	2.640725363	9.077429E-001	137.5033000	2.640725363	2.108332E-001	89.3625000
1320	2.642721361	1.997193E-001	81.0296300	2.642721361	9.121906E-001	137.1740000	2.642721361	9.072925E-001	137.0488000	2.642721361	2.109284E-001	88.9401800
1321	2.644717359	1.999488E-001	80.5780300	2.644717359	9.117268E-001	136.7035000	2.644717359	9.071552E-001	136.5655000	2.644717359	2.112343E-001	88.4919300
1322	2.646713357	1.999721E-001	80.1455200	2.646713357	9.116200E-001	136.2620000	2.646713357	9.065807E-001	136.1338000	2.646713357	2.113814E-001	88.0709600
1323	2.648709355	2.001093E-001	79.6691100	2.648709355	9.112147E-001	135.8085000	2.648709355	9.061503E-001	135.6484000	2.648709355	2.115973E-001	87.6731400
1324	2.650705353	2.002417E-001	79.1975600	2.650705353	9.108110E-001	135.3493000	2.650705353	9.055527E-001	135.2193000	2.650705353	2.118338E-001	87.2188900
1325	2.652701351	2.004797E-001	78.7413200	2.652701351	9.103963E-001	134.9418000	2.652701351	9.051304E-001	134.7681000	2.652701351	2.120556E-001	86.8248700
1326	2.654697349	2.006321E-001	78.2457500	2.654697349	9.100100E-001	134.4711000	2.654697349	9.045143E-001	134.3514000	2.654697349	2.122658E-001	86.3485900
1327	2.656693347	2.008098E-001	77.7640400	2.656693347	9.094249E-001	134.0371000	2.656693347	9.037636E-001	133.8799000	2.656693347	2.124403E-001	85.9128200
1328	2.658689345	2.010345E-001	77.3307900	2.658689345	9.090163E-001	133.5894000	2.658689345	9.029097E-001	133.4623000	2.658689345	2.125217E-001	85.4812200
1329	2.660685343	2.009864E-001	76.8832900	2.660685343	9.085256E-001	133.1481000	2.660685343	9.028332E-001	133.0266000	2.660685343	2.126693E-001	85.0465500
1330	2.662681341	2.010164E-001	76.4540900	2.662681341	9.083437E-001	132.7115000	2.662681341	9.019850E-001	132.6094000	2.662681341	2.129366E-001	84.5760700
1331	2.664677339	2.011688E-001	75.9790200	2.664677339	9.080204E-001	132.2810000	2.664677339	9.014340E-001	132.1697000	2.664677339	2.130501E-001	84.1265500
1332	2.666673337	2.011500E-001	75.5198000	2.666673337	9.076939E-001	131.8159000	2.666673337	9.007592E-001	131.7376000	2.666673337	2.131997E-001	83.7075700
1333	2.668669335	2.012728E-001	75.0388300	2.668669335	9.074017E-001	131.3933000	2.668669335	9.005617E-001	131.3109000	2.668669335	2.133891E-001	83.2862900
1334	2.670665333	2.012984E-001	74.6058600	2.670665333	9.069659E-001	130.9598000	2.670665333	9.005036E-001	130.8813000	2.670665333	2.136078E-001	82.8522800
1335	2.672661331	2.014759E-001	74.1506800	2.672661331	9.065640E-001	130.5158000	2.672661331	8.999483E-001	130.4585000	2.672661331	2.136984E-001	82.4274400
1336	2.674657329	2.014205E-001	73.6583800	2.674657329	9.065365E-001	130.0649000	2.674657329	8.992352E-001	130.0305000	2.674657329	2.139290E-001	81.9512800
1337	2.676653327	2.017558E-001	73.1664000	2.676653327	9.063185E-001	129.6287000	2.676653327	8.993938E-001	129.5952000	2.676653327	2.140878E-001	81.5114300
1338	2.678649325	2.017288E-001	72.7616900	2.678649325	9.058446E-001	129.1926000	2.678649325	8.985797E-001	129.1921000	2.678649325	2.141567E-001	81.0563700
1339	2.680645323	2.019517E-001	72.2979800	2.680645323	9.055311E-001	128.7417000	2.680645323	8.985390E-001	128.7737000	2.680645323	2.143741E-001	80.6006000
1340	2.682641321	2.020417E-001	71.8487900	2.682641321	9.051021E-001	128.2986000	2.682641321	8.980473E-001	128.3401000	2.682641321	2.144461E-001	80.1315000
1341	2.684637319	2.019572E-001	71.3928600	2.684637319	9.050345E-001	127.8449000	2.684637319	8.973153E-001	127.9183000	2.684637319	2.147827E-001	79.7061800
1342	2.686633317	2.022785E-001	70.9406700	2.686633317	9.045014E-001	127.4140000	2.686633317	8.974594E-001	127.5154000	2.686633317	2.148625E-001	79.2636600
1343	2.688629315	2.022183E-001	70.4834600	2.688629315	9.038819E-001	126.9516000	2.688629315	8.966859E-001	127.1077000	2.688629315	2.150746E-001	78.8229500
1344	2.690625313	2.023391E-001	70.0716300	2.690625313	9.031666E-001	126.5381000	2.690625313	8.971834E-001	126.6881000	2.690625313	2.151509E-001	78.3769100
1345	2.692621311	2.024479E-001	69.6004900	2.692621311	9.024909E-001	126.1011000	2.692621311	8.968090E-001	126.2826000	2.692621311	2.153520E-001	77.9489600
1346	2.694617309	2.024122E-001	69.1269100	2.694617309	9.017140E-001	125.6575000	2.694617309	8.964179E-001	125.8511000	2.694617309	2.154846E-001	77.4916800
1347	2.696613307	2.025397E-001	68.6481700	2.696613307	9.008418E-001	125.2502000	2.696613307	8.960665E-001	125.4539000	2.696613307	2.155765E-001	77.0295200
1348	2.698609305	2.028108E-001	68.1471300	2.698609305	9.002164E-001	124.8318000	2.698609305	8.960279E-001	125.0234000	2.698609305	2.157640E-001	76.5677600
1349	2.700605303	2.028558E-001	67.7316200	2.700605303	8.997106E-001	124.4254000	2.700605303	8.960577E-001	124.6360000	2.700605303	2.161124E-001	76.1270200
1350	2.702601301	2.030221E-001	67.2464600	2.702601301	8.989418E-001	123.9950000	2.702601301	8.959820E-001	124.2262000	2.702601301	2.162606E-001	75.6264700
1351	2.704597299	2.031127E-001	66.7820700	2.704597299	8.987520E-001	123.5908000	2.704597299	8.960780E-001	123.7962000	2.704597299	2.164734E-001	75.1623600
1352	2.706593297	2.031969E-001	66.3182400	2.706593297	8.982462E-001	123.1887000	2.706593297	8.960965E-001	123.3948000	2.706593297	2.164665E-001	74.6780600
1353	2.708589295	2.032519E-001	65.8499100	2.708589295	8.978928E-001	122.7994000	2.708589295	8.962110E-001	122.9719000	2.708589295	2.165195E-001	74.2003200
1354	2.710585293	2.034033E-001	65.3521200	2.710585293	8.976869E-001	122.4043000	2.710585293	8.965295E-001	122.5649000	2.710585293	2.165561E-001	73.6932600
1355	2.712581291	2.034622E-001	64.8981300	2.712581291	8.970487E-001	122.0170000	2.712581291	8.965589E-001	122.1690000	2.712581291	2.166345E-001	73.2310300
1356	2.714577289	2.034598E-001	64.4485400	2.714577289	8.970546E-001	121.6357000	2.714577289	8.967708E-001	121.7588000	2.714577289	2.166942E-001	72.7210300
1357	2.716573287	2.034777E-001	63.9879000	2.716573287	8.970518E-001	121.2531000	2.716573287	8.972864E-001	121.3444000	2.716573287	2.167592E-001	72.2636900
1358	2.718569285	2.034767E-001	63.5118600	2.718569285	8.970455E-001	120.8485000	2.718569285	8.975897E-001	120.9153000	2.718569285	2.167268E-001	71.8186600
1359	2.720565283	2.032481E-001	63.0500800	2.720565283	8.973204E-001	120.4601000	2.720565283	8.980118E-001	120.4870000	2.720565283	2.167950E-001	71.3668800
1360	2.722561281	2.031344E-001	62.6208200	2.722561281	8.976899E-001	120.0773000	2.722561281	8.984411E-001	120.0541000	2.722561281	2.166635E-001	70.9532200
1361	2.724557279	2.031077E-001	62.1754700	2.724557279	8.984764E-001	119.6871000	2.724557279	8.990290E-001	119.6113000	2.724557279	2.165695E-001	70.5413400
1362	2.726553277	2.030523E-001	61.7232100	2.726553277	8.991313E-001	119.2825000	2.726553277	8.991948E-001	119.2085000	2.726553277	2.164468E-001	70.1387600
1363	2.728549275	2.030572E-001	61.3050100	2.728549275	8.995804E-001	118.8714000	2.728549275	8.997617E-001	118.7648000	2.728549275	2.163062E-001	69.7269500
1364	2.730545273	2.029436E-001	60.9199000	2.730545273	9.008480E-001	118.4740000	2.730545273	9.002118E-001	118.3236000	2.730545273	2.163153E-001	69.3465100
1365	2.732541271	2.030201E-001	60.4639400	2.732541271	9.014885E-001	118.0369000	2.732541271	9.009425E-001	117.8773000	2.732541271	2.161996E-001	68.9610400
1366	2.734537269	2.032153E-001	60.1227100	2.734537269	9.022539E-001	117.6186000	2.734537269	9.014693E-001	117.4287000	2.734537269	2.161596E-001	68.5785400
1367	2.736533267	2.033620E-001	59.6876900	2.736533267	9.029939E-001	117.1661000	2.736533267	9.018808E-001	116.9703000	2.736533267	2.163446E-001	68.2000400
1368	2.738529265	2.034352E-001	59.3213800	2.738529265	9.037502E-001	116.7347000	2.738529265	9.025484E-001	116.5115000	2.738529265	2.164766E-001	67.7984700
1369	2.740525263	2.035905E-001	58.9263800	2.740525263	9.045669E-001	116.2624000	2.740525263	9.028444E-001	116.0275000	2.740525263	2.165780E-001	67.4116600
1370	2.742521261	2.036299E-001	58.5442600	2.742521261	9.056054E-001	115.7984000	2.742521261	9.035427E-001	115.5552000	2.742521261	2.167472E-001	67.0502400
1371	2.744517259	2.039516E-001	58.1529900	2.744517259	9.061604E-001	115.2904000	2.744517259	9.038652E-001	115.0778000	2.744517259	2.169185E-001	66.6909200
1372	2.746513257	2.042238E-001	57.7471300	2.746513257	9.071711E-001	114.8043000	2.746513257	9.043319E-001	114.5765000	2.746513257	2.173289E-001	66.3084900
1373	2.748509255	2.043846E-001	57.3598900	2.748509255	9.077649E-001	114.3187000	2.748509255	9.046330E-001	114.0670000	2.748509255	2.175812E-001	65.9040500
1374	2.750505253	2.047367E-001	56.8984300	2.750505253	9.076779E-001	113.7979000	2.750505253	9.048589E-001	113.5971000	2.750505253	2.177850E-001	65.5172900
1375	2.752501251	2.051285E-001	56.4599800	2.752501251	9.079189E-001	113.2771000	2.752501251	9.047469E-001	113.0843000	2.752501251	2.181980E-001	65.0396300
1376	2.754497249	2.056322E-001	56.0196100	2.754497249	9.083501E-001	112.7676000	2.754497249	9.047883E-001	112.5751000	2.754497249	2.185420E-001	64.5911300
1377	2.756493247	2.057095E-001	55.5490900	2.756493247	9.080659E-001	112.2358000	2.756493247	9.044839E-001	112.0852000	2.756493247	2.187632E-001	64.1422000
1378	2.758489245	2.059631E-001	55.0403400	2.758489245	9.073824E-001	111.7168000	2.758489245	9.038838E-001	111.5560000	2.758489245	2.188867E-001	63.6540600
1379	2.760485243	2.061129E-001	54.5739500	2.760485243	9.068452E-001	111.1875000	2.760485243	9.034609E-001	111.0447000	2.760485243	2.191174E-001	63.1697900
1380	2.762481241	2.062172E-001	54.0933200	2.762481241	9.062877E-001	110.6715000	2.762481241	9.024768E-001	110.5593000	2.762481241	2.192511E-001	62.7205000
1381	2.764477239	2.063831E-001	53.6020700	2.764477239	9.054626E-001	110.1423000	2.764477239	9.017469E-001	110.0580000	2.764477239	2.192930E-001	62.2502300
1382	2.766473237	2.064159E-001	53.1028400	2.766473237	9.041822E-001	109.6378000	2.766473237	9.004857E-001	109.5537000	2.766473237	2.194289E-001	61.8017300
1383	2.768469235	2.063937E-001	52.6702400	2.768469235	9.028165E-001	109.1453000	2.768469235	8.992896E-001	109.0796000	2.768469235	2.192863E-001	61.3692200
1384	2.770465233	2.065155E-001	52.1824200	2.770465233	9.012716E-001	108.6619000	2.770465233	8.980052E-001	108.5919000	2.770465233	2.192266E-001	60.8935300
1385	2.772461231	2.063176E-001	51.7175800	2.772461231	8.994685E-001	108.1856000	2.772461231	8.969039E-001	108.1432000	2.772461231	2.192841E-001	60.4795800
1386	2.774457229	2.064365E-001	51.2889500	2.774457229	8.977091E-001	107.7143000	2.774457229	8.955364E-001	107.6410000	2.774457229	2.192587E-001	60.0539400
1387	2.776453227	2.066714E-001	50.8674800	2.776453227	8.959324E-001	107.2909000	2.776453227	8.936888E-001	107.2324000	2.776453227	2.193643E-001	59.6919100
1388	2.778449225	2.067897E-001	50.4502900	2.778449225	8.940622E-001	106.8337000	2.778449225	8.925190E-001	106.7665000	2.778449225	2.193533E-001	59.2681400
1389	2.780445223	2.068644E-001	50.0592200	2.780445223	8.925350E-001	106.4170000	2.780445223	8.908389E-001	106.3611000	2.780445223	2.195141E-001	58.8240900
1390	2.782441221	2.071722E-001	49.6206000	2.782441221	8.908134E-001	106.0118000	2.782441221	8.893713E-001	105.9456000	2.782441221	2.196215E-001	58.4218400
1391	2.784437219	2.073294E-001	49.1606100	2.784437219	8.891976E-001	105.6321000	2.784437219	8.879530E-001	105.5451000	2.784437219	2.199400E-001	58.0235800
1392	2.786433217	2.076022E-001	48.8131700	2.786433217	8.876366E-001	105.2493000	2.786433217	8.864180E-001	105.1770000	2.786433217	2.201947E-001	57.5948500
1393	2.788429215	2.078119E-001	48.3399600	2.788429215	8.861449E-001	104.9076000	2.788429215	8.851657E-001	104.7921000	2.788429215	2.205547E-001	57.1813000
1394	2.790425213	2.080802E-001	47.8918300	2.790425213	8.849335E-001	104.5469000	2.790425213	8.840604E-001	104.4180000	2.790425213	2.208468E-001	56.7018400
1395	2.792421211	2.082396E-001	47.4450000	2.792421211	8.838344E-001	104.2076000	2.792421211	8.832612E-001	104.0665000	2.792421211	2.212512E-001	56.1581400
1396	2.794417209	2.086401E-001	46.9099800	2.794417209	8.830497E-001	103.8671000	2.794417209	8.825454E-001	103.7225000	2.794417209	2.214725E-001	55.6812000
1397	2.796413207	2.087998E-001	46.3929500	2.796413207	8.825825E-001	103.5442000	2.796413207	8.819523E-001	103.3731000	2.796413207	2.218335E-001	55.1796200
1398	2.798409205	2.088862E-001	45.8623200	2.798409205	8.822452E-001	103.2141000	2.798409205	8.817164E-001	103.0541000	2.798409205	2.217844E-001	54.6211100
1399	2.800405203	2.090150E-001	45.3276800	2.800405203	8.817882E-001	102.8565000	2.800405203	8.813640E-001	102.6837000	2.800405203	2.220969E-001	54.1140200
1400	2.802401201	2.091270E-001	44.7575900	2.802401201	8.821608E-001	102.5194000	2.802401201	8.813530E-001	102.3392000	2.802401201	2.220822E-001	53.6039700
1401	2.804397199	2.090548E-001	44.2231300	2.804397199	8.823110E-001	102.1685000	2.804397199	8.814902E-001	102.0088000	2.804397199	2.220150E-001	53.0368000
1402	2.806393197	2.089065E-001	43.7309000	2.806393197	8.828972E-001	101.8239000	2.806393197	8.819823E-001	101.6489000	2.806393197	2.216493E-001	52.4401000
1403	2.808389195	2.087971E-001	43.2306300	2.808389195	8.835711E-001	101.4834000	2.808389195	8.826542E-001	101.2953000	2.808389195	2.213530E-001	51.9724700
1404	2.810385193	2.085462E-001	42.6606600	2.810385193	8.841222E-001	101.1111000	2.810385193	8.832389E-001	100.9518000	2.810385193	2.213593E-001	51.3371200
1405	2.812381191	2.083311E-001	42.2155900	2.812381191	8.848269E-001	100.7105000	2.812381191	8.843476E-001	100.5761000	2.812381191	2.207843E-001	50.8632900
1406	2.814377189	2.080825E-001	41.7304800	2.814377189	8.855522E-001	100.3324000	2.814377189	8.850526E-001	100.1784000	2.814377189	2.207327E-001	50.3572200
1407	2.816373187	2.077146E-001	41.3023400	2.816373187	8.863237E-001	99.9163400	2.816373187	8.862588E-001	99.8155900	2.816373187	2.203511E-001	49.8808800
1408	2.818369185	2.072963E-001	40.8982200	2.818369185	8.871046E-001	99.5416600	2.818369185	8.871396E-001	99.4288900	2.818369185	2.199496E-001	49.4475800
1409	2.820365183	2.070408E-001	40.4899100	2.820365183	8.881178E-001	99.1060300	2.820365183	8.882227E-001	99.0022400	2.820365183	2.196131E-001	49.0749000
1410	2.822361181	2.066494E-001	40.0608300	2.822361181	8.894695E-001	98.7355500	2.822361181	8.894829E-001	98.6001400	2.822361181	2.193561E-001	48.7109900
1411	2.824357179	2.063552E-001	39.7008000	2.824357179	8.902631E-001	98.2976400	2.824357179	8.903158E-001	98.1766000	2.824357179	2.189694E-001	48.3887700
1412	2.826353177	2.063712E-001	39.3034700	2.826353177	8.914621E-001	97.8554400	2.826353177	8.919002E-001	97.7311300	2.826353177	2.190499E-001	48.0474600
1413	2.828349175	2.063051E-001	38.9945700	2.828349175	8.925852E-001	97.4140800	2.828349175	8.934901E-001	97.3032700	2.828349175	2.187463E-001	47.6886000
1414	2.830345173	2.062586E-001	38.6166200	2.830345173	8.933104E-001	96.9775600	2.830345173	8.945769E-001	96.8091700	2.830345173	2.188100E-001	47.4049600
1415	2.832341171	2.064621E-001	38.3196200	2.832341171	8.945540E-001	96.5214200	2.832341171	8.960028E-001	96.3733900	2.832341171	2.184230E-001	47.0359800
1416	2.834337169	2.066618E-001	37.9806900	2.834337169	8.953329E-001	96.0547900	2.834337169	8.973830E-001	95.8717500	2.834337169	2.188256E-001	46.7236700
1417	2.836333167	2.071124E-001	37.6168300	2.836333167	8.960088E-001	95.5696600	2.836333167	8.986424E-001	95.3768500	2.836333167	2.191063E-001	46.3129600
1418	2.838329165	2.073786E-001	37.2734300	2.838329165	8.968642E-001	95.0850000	2.838329165	8.994693E-001	94.8667800	2.838329165	2.193914E-001	45.9335700
1419	2.840325163	2.077033E-001	36.9148900	2.840325163	8.980002E-001	94.6090900	2.840325163	9.006568E-001	94.3532100	2.840325163	2.197550E-001	45.5689000
1420	2.842321161	2.081122E-001	36.5328000	2.842321161	8.981721E-001	94.1115300	2.842321161	9.014779E-001	93.8300000	2.842321161	2.198264E-001	45.1897900
1421	2.844317159	2.084220E-001	36.1307200	2.844317159	8.989545E-001	93.6138200	2.844317159	9.018570E-001	93.2912300	2.844317159	2.203221E-001	44.8350200
1422	2.846313157	2.088403E-001	35.7128400	2.846313157	8.992653E-001	93.1083000	2.846313157	9.024676E-001	92.7695600	2.846313157	2.206431E-001	44.4396000
1423	2.848309155	2.093739E-001	35.2724500	2.848309155	8.997045E-001	92.5885400	2.848309155	9.029348E-001	92.1897200	2.848309155	2.211921E-001	43.9907100
1424	2.850305153	2.099463E-001	34.8044000	2.850305153	8.997722E-001	92.0670600	2.850305153	9.025363E-001	91.6398600	2.850305153	2.214884E-001	43.5011400
1425	2.852301151	2.104584E-001	34.3280400	2.852301151	8.998630E-001	91.5638800	2.852301151	9.025820E-001	91.0885500	2.852301151	2.218648E-001	43.0194500
1426	2.854297149	2.108040E-001	33.8238300	2.854297149	8.994650E-001	91.0291100	2.854297149	9.019021E-001	90.5337600	2.854297149	2.222233E-001	42.5280900
1427	2.856293147	2.111092E-001	33.3292100	2.856293147	8.990189E-001	90.5312200	2.856293147	9.014735E-001	89.9920500	2.856293147	2.222906E-001	42.0186000
1428	2.858289145	2.113540E-001	32.8121200	2.858289145	8.986902E-001	89.9981800	2.858289145	9.000896E-001	89.4524100	2.858289145	2.224161E-001	41.4836200
1429	2.860285143	2.115885E-001	32.2993900	2.860285143	8.976910E-001	89.4895200	2.860285143	8.992535E-001	88.9179200	2.860285143	2.223936E-001	41.0227200
1430	2.862281141	2.116466E-001	31.7966700	2.862281141	8.969014E-001	88.9749500	2.862281141	8.972260E-001	88.3609800	2.862281141	2.223726E-001	40.5008000
1431	2.864277139	2.117615E-001	31.3057300	2.864277139	8.960760E-001	88.4781700	2.864277139	8.955046E-001	87.8937600	2.864277139	2.223242E-001	40.0657400
1432	2.866273137	2.117271E-001	30.7738100	2.866273137	8.950496E-001	87.9836900	2.866273137	8.934846E-001	87.3509500	2.866273137	2.221287E-001	39.5704500
1433	2.868269135	2.116654E-001	30.3124000	2.868269135	8.938323E-001	87.5005600	2.868269135	8.918803E-001	86.8547700	2.868269135	2.220035E-001	39.1102200
1434	2.870265133	2.117035E-001	29.8344400	2.870265133	8.924075E-001	87.0041400	2.870265133	8.897574E-001	86.3821700	2.870265133	2.217613E-001	38.6598200
1435	2.872261131	2.117591E-001	29.4041100	2.872261131	8.909661E-001	86.5645100	2.872261131	8.878960E-001	85.9151300	2.872261131	2.215782E-001	38.2694200
1436	2.874257129	2.117991E-001	28.9562200	2.874257129	8.894266E-001	86.0599900	2.874257129	8.856820E-001	85.4848600	2.874257129	2.213051E-001	37.8120300
1437	2.876253127	2.118377E-001	28.5020800	2.876253127	8.878673E-001	85.6016900	2.876253127	8.834951E-001	85.0519500	2.876253127	2.211950E-001	37.4490800
1438	2.878249125	2.119533E-001	28.0539500	2.878249125	8.866385E-001	85.1694600	2.878249125	8.816854E-001	84.6524100	2.878249125	2.211744E-001	37.0851000
1439	2.880245123	2.121077E-001	27.6551000	2.880245123	8.850322E-001	84.7504100	2.880245123	8.797031E-001	84.2413200	2.880245123	2.211936E-001	36.7029500
1440	2.882241121	2.122855E-001	27.2138700	2.882241121	8.835614E-001	84.2956200	2.882241121	8.779820E-001	83.8707500	2.882241121	2.212369E-001	36.3177400
1441	2.884237119	2.125564E-001	26.7905400	2.884237119	8.817369E-001	83.8930100	2.884237119	8.756297E-001	83.5138900	2.884237119	2.214377E-001	35.9474100
1442	2.886233117	2.128188E-001	26.3576100	2.886233117	8.805218E-001	83.4859500	2.886233117	8.743136E-001	83.1430700	2.886233117	2.216442E-001	35.5713000
1443	2.888229115	2.130513E-001	25.9077500	2.888229115	8.786170E-001	83.0857800	2.888229115	8.725128E-001	82.7974500	2.888229115	2.219166E-001	35.1687000
1444	2.890225113	2.133542E-001	25.4575900	2.890225113	8.773428E-001	82.7230000	2.890225113	8.710998E-001	82.4890000	2.890225113	2.221580E-001	34.7291600
1445	2.892221111	2.136792E-001	24.9386200	2.892221111	8.759736E-001	82.3475600	2.892221111	8.703629E-001	82.1532600	2.892221111	2.224299E-001	34.2661900
1446	2.894217109	2.139950E-001	24.4556500	2.894217109	8.747917E-001	81.9970200	2.894217109	8.696135E-001	81.8449900	2.894217109	2.227759E-001	33.8286700
1447	2.896213107	2.139989E-001	23.9826300	2.896213107	8.737907E-001	81.6195800	2.896213107	8.690492E-001	81.5267700	2.896213107	2.229890E-001	33.2943500
1448	2.898209105	2.142234E-001	23.4172200	2.898209105	8.727610E-001	81.2917500	2.898209105	8.689084E-001	81.2009700	2.898209105	2.233004E-001	32.8627100
1449	2.900205103	2.143648E-001	22.9355700	2.900205103	8.720959E-001	80.9145400	2.900205103	8.686574E-001	80.8962900	2.900205103	2.235021E-001	32.2559900
1450	2.902201101	2.144061E-001	22.3371200	2.902201101	8.718586E-001	80.5978100	2.902201101	8.690491E-001	80.5343700	2.902201101	2.235077E-001	31.7250000
1451	2.904197099	2.145370E-001	21.7922600	2.904197099	8.714639E-001	80.2470600	2.904197099	8.695489E-001	80.2263800	2.904197099	2.234192E-001	31.1919700
1452	2.906193097	2.144328E-001	21.2699500	2.906193097	8.713788E-001	79.8943300	2.906193097	8.698795E-001	79.8879400	2.906193097	2.235462E-001	30.6382400
1453	2.908189095	2.142714E-001	20.7260900	2.908189095	8.711424E-001	79.5688900	2.908189095	8.703665E-001	79.5349000	2.908189095	2.232816E-001	30.1064600
1454	2.910185093	2.139856E-001	20.1823000	2.910185093	8.713390E-001	79.2173200	2.910185093	8.710585E-001	79.1932200	2.910185093	2.231144E-001	29.5379800
1455	2.912181091	2.139170E-001	19.7042300	2.912181091	8.715740E-001	78.8563800	2.912181091	8.725125E-001	78.8399700	2.912181091	2.228413E-001	28.9078400
1456	2.914177089	2.135219E-001	19.1863500	2.914177089	8.718776E-001	78.5115300	2.914177089	8.733544E-001	78.4665500	2.914177089	2.225749E-001	28.3984000
1457	2.916173087	2.132422E-001	18.6750800	2.916173087	8.723531E-001	78.1379200	2.916173087	8.739790E-001	78.0657000	2.916173087	2.223803E-001	27.9927900
1458	2.918169085	2.127316E-001	18.2705100	2.918169085	8.734703E-001	77.7709400	2.918169085	8.754985E-001	77.6771200	2.918169085	2.218859E-001	27.4552100
1459	2.920165083	2.123385E-001	17.7959700	2.920165083	8.739738E-001	77.3830200	2.920165083	8.766176E-001	77.2963400	2.920165083	2.215812E-001	26.9979000
1460	2.922161081	2.119827E-001	17.4321900	2.922161081	8.746632E-001	77.0023800	2.922161081	8.779312E-001	76.8729800	2.922161081	2.209651E-001	26.5557000
1461	2.924157079	2.114915E-001	17.0194900	2.924157079	8.756707E-001	76.6160400	2.924157079	8.791855E-001	76.4530600	2.924157079	2.206530E-001	26.1597700
1462	2.926153077	2.111224E-001	16.6115900	2.926153077	8.766318E-001	76.2196200	2.926153077	8.799712E-001	75.9949500	2.926153077	2.201764E-001	25.7904100
1463	2.928149075	2.110044E-001	16.2330700	2.928149075	8.777292E-001	75.8182300	2.928149075	8.815894E-001	75.5679200	2.928149075	2.198550E-001	25.4682700
1464	2.930145073	2.109149E-001	15.8638900	2.930145073	8.787941E-001	75.3774300	2.930145073	8.823253E-001	75.1197000	2.930145073	2.195209E-001	24.9645700
1465	2.932141071	2.108924E-001	15.4959200	2.932141071	8.799173E-001	74.9494400	2.932141071	8.834257E-001	74.6383600	2.932141071	2.193258E-001	24.5608900
1466	2.934137069	2.108012E-001	15.1173700	2.934137069	8.808410E-001	74.5073500	2.934137069	8.842673E-001	74.1986800	2.934137069	2.191945E-001	24.2497400
1467	2.936133067	2.111182E-001	14.7820500	2.936133067	8.817381E-001	74.0532000	2.936133067	8.852977E-001	73.6894100	2.936133067	2.189770E-001	23.8674000
1468	2.938129065	2.110860E-001	14.4058900	2.938129065	8.829865E-001	73.6218000	2.938129065	8.860360E-001	73.2127100	2.938129065	2.191456E-001	23.5667900
1469	2.940125063	2.113177E-001	14.0853600	2.940125063	8.836619E-001	73.1242800	2.940125063	8.869483E-001	72.7334100	2.940125063	2.191123E-001	23.0854100
1470	2.942121061	2.115035E-001	13.7079600	2.942121061	8.846473E-001	72.6638100	2.942121061	8.876504E-001	72.2307600	2.942121061	2.193666E-001	22.7991300
1471	2.944117059	2.116714E-001	13.3263400	2.944117059	8.854054E-001	72.1714200	2.944117059	8.882414E-001	71.7404200	2.944117059	2.195236E-001	22.4369700
1472	2.946113057	2.120825E-001	12.9560600	2.946113057	8.861405E-001	71.6496300	2.946113057	8.886229E-001	71.2231700	2.946113057	2.196873E-001	21.9783400
1473	2.948109055	2.123609E-001	12.5113400	2.948109055	8.866572E-001	71.1654700	2.948109055	8.886019E-001	70.6914700	2.948109055	2.197225E-001	21.6147100
1474	2.950105053	2.127055E-001	12.0660300	2.950105053	8.867617E-001	70.6397200	2.950105053	8.887232E-001	70.1830000	2.950105053	2.199679E-001	21.1087400
1475	2.952101051	2.130744E-001	11.6486400	2.952101051	8.869495E-001	70.1332900	2.952101051	8.885543E-001	69.6848000	2.952101051	2.201191E-001	20.6665900
1476	2.954097049	2.134240E-001	11.2030000	2.954097049	8.869417E-001	69.6156000	2.954097049	8.887033E-001	69.1332300	2.954097049	2.204099E-001	20.2254900
1477	2.956093047	2.136639E-001	10.6902000	2.956093047	8.867010E-001	69.0894100	2.956093047	8.882596E-001	68.6309700	2.956093047	2.205277E-001	19.7024700
1478	2.958089045	2.138904E-001	10.2353500	2.958089045	8.858159E-001	68.5972700	2.958089045	8.877887E-001	68.1409100	2.958089045	2.205638E-001	19.2351700
1479	2.960085043	2.142171E-001	9.7397570	2.960085043	8.851728E-001	68.0803200	2.960085043	8.871797E-001	67.6135300	2.960085043	2.206434E-001	18.7277200
1480	2.962081041	2.143054E-001	9.2490350	2.962081041	8.846208E-001	67.5670200	2.962081041	8.860771E-001	67.1142900	2.962081041	2.206134E-001	18.2345900
1481	2.964077039	2.145041E-001	8.7795600	2.964077039	8.837191E-001	67.0848100	2.964077039	8.850343E-001	66.6418800	2.964077039	2.205834E-001	17.8219800
1482	2.966073037	2.145960E-001	8.2734310	2.966073037	8.825386E-001	66.5964700	2.966073037	8.842747E-001	66.1440900	2.966073037	2.204958E-001	17.3479300
1483	2.968069035	2.146830E-001	7.8056860	2.968069035	8.812324E-001	66.1018800	2.968069035	8.829697E-001	65.6897600	2.968069035	2.203145E-001	16.8374700
1484	2.970065033	2.147443E-001	7.3330450	2.970065033	8.800671E-001	65.6592900	2.970065033	8.816199E-001	65.2000100	2.970065033	2.202273E-001	16.4388700
1485	2.972061031	2.148143E-001	6.8257590	2.972061031	8.788540E-001	65.1847000	2.972061031	8.806373E-001	64.7185500	2.972061031	2.200926E-001	15.9461500
1486	2.974057029	2.150118E-001	6.3377430	2.974057029	8.774300E-001	64.7367200	2.974057029	8.795730E-001	64.2652500	2.974057029	2.198965E-001	15.4882600
1487	2.976053027	2.150983E-001	5.8827060	2.976053027	8.763059E-001	64.3293200	2.976053027	8.781436E-001	63.8201300	2.976053027	2.197870E-001	15.0903800
1488	2.978049025	2.151468E-001	5.4125490	2.978049025	8.750455E-001	63.8683700	2.978049025	8.768972E-001	63.3903800	2.978049025	2.195951E-001	14.6606300
1489	2.980045023	2.152436E-001	4.9486740	2.980045023	8.739232E-001	63.4594400	2.980045023	8.760570E-001	62.9415900	2.980045023	2.195388E-001	14.2432500
1490	2.982041021	2.153172E-001	4.4794000	2.982041021	8.729513E-001	63.0442600	2.982041021	8.743438E-001	62.5235400	2.982041021	2.193085E-001	13.8070000
1491	2.984037019	2.154238E-001	3.9940970	2.984037019	8.721243E-001	62.6302300	2.984037019	8.733804E-001	62.1008400	2.984037019	2.192862E-001	13.3558700
1492	2.986033017	2.155571E-001	3.5274760	2.986033017	8.710524E-001	62.2313200	2.986033017	8.719342E-001	61.6861200	2.986033017	2.194877E-001	12.9375500
1493	2.988029015	2.156130E-001	3.0426570	2.988029015	8.700321E-001	61.8494300	2.988029015	8.707879E-001	61.2833800	2.988029015	2.194231E-001	12.5809100
1494	2.990025013	2.157796E-001	2.5690200	2.990025013	8.692877E-001	61.4662900	2.990025013	8.698537E-001	60.8768100	2.990025013	2.193708E-001	12.0826600
1495	2.992021011	2.157411E-001	2.0782250	2.992021011	8.686686E-001	61.0632400	2.992021011	8.686457E-001	60.4735400	2.992021011	2.192130E-001	11.7516300
1496	2.994017009	2.157728E-001	1.6184540	2.994017009	8.680593E-001	60.6879300	2.994017009	8.678312E-001	60.1083800	2.994017009	2.191602E-001	11.2611200
1497	2.996013007	2.157194E-001	1.1110470	2.996013007	8.675699E-001	60.2889400	2.996013007	8.669090E-001	59.6994300	2.996013007	2.192811E-001	10.8481500
1498	2.998009005	2.158356E-001	0.6244573	2.998009005	8.673631E-001	59.9011600	2.998009005	8.662972E-001	59.3417900	2.998009005	2.190368E-001	10.3207600
1499	3.000005003	2.158406E-001	0.1282714	3.000005003	8.671896E-001	59.4847300	3.000005003	8.653367E-001	58.9318700	3.000005003	2.189044E-001	9.8655700
1500	3.002001001	2.158664E-001	-0.3373784	3.002001001	8.667982E-001	59.0946200	3.002001001	8.646662E-001	58.5765500	3.002001001	2.188747E-001	9.4328610
1501	3.003996998	2.159036E-001	-0.8343284	3.003996998	8.666651E-001	58.6843600	3.003996998	8.638608E-001	58.2060000	3.003996998	2.191416E-001	8.9859490
1502	3.005992996	2.158192E-001	-1.2669950	3.005992996	8.662785E-001	58.2595200	3.005992996	8.636940E-001	57.8284100	3.005992996	2.189164E-001	8.5689430
1503	3.007988994	2.157951E-001	-1.7343950	3.007988994	8.661390E-001	57.8610300	3.007988994	8.630498E-001	57.4728300	3.007988994	2.187218E-001	8.0278920
1504	3.009984992	2.156641E-001	-2.2395000	3.009984992	8.658566E-001	57.4755100	3.009984992	8.625815E-001	57.0879600	3.009984992	2.186493E-001	7.5987270
1505	3.011980990	2.156133E-001	-2.7057710	3.011980990	8.653146E-001	57.0584600	3.011980990	8.624595E-001	56.7536900	3.011980990	2.183588E-001	7.1134720
1506	3.013976988	2.156654E-001	-3.1739960	3.013976988	8.652278E-001	56.6288100	3.013976988	8.618829E-001	56.3709900	3.013976988	2.182933E-001	6.5770500
1507	3.015972986	2.154612E-001	-3.6833410	3.015972986	8.648859E-001	56.2135000	3.015972986	8.620861E-001	56.0019600	3.015972986	2.181895E-001	6.1150090
1508	3.017968984	2.152904E-001	-4.0995730	3.017968984	8.645553E-001	55.7823800	3.017968984	8.619146E-001	55.6716300	3.017968984	2.179180E-001	5.6953050
1509	3.019964982	2.150955E-001	-4.6041150	3.019964982	8.644609E-001	55.3676100	3.019964982	8.620574E-001	55.2801300	3.019964982	2.180414E-001	5.2217730
1510	3.021960980	2.149111E-001	-5.0333220	3.021960980	8.639525E-001	54.9629000	3.021960980	8.621323E-001	54.9477700	3.021960980	2.176481E-001	4.7710900
1511	3.023956978	2.146087E-001	-5.5220660	3.023956978	8.636168E-001	54.5482600	3.023956978	8.627139E-001	54.5645300	3.023956978	2.175480E-001	4.3631690
1512	3.025952976	2.143965E-001	-5.9990080	3.025952976	8.635798E-001	54.1492600	3.025952976	8.631824E-001	54.1973600	3.025952976	2.175163E-001	3.9029310
1513	3.027948974	2.143370E-001	-6.4679180	3.027948974	8.630433E-001	53.7447700	3.027948974	8.633731E-001	53.8197300	3.027948974	2.173909E-001	3.4964600
1514	3.029944972	2.142550E-001	-6.9553610	3.029944972	8.625328E-001	53.3366100	3.029944972	8.639790E-001	53.4558400	3.029944972	2.171335E-001	2.8932360
1515	3.031940970	2.140370E-001	-7.4445830	3.031940970	8.619599E-001	52.9384500	3.031940970	8.646674E-001	53.0606300	3.031940970	2.166371E-001	2.4873710
1516	3.033936968	2.137375E-001	-7.8859780	3.033936968	8.617969E-001	52.5441800	3.033936968	8.654788E-001	52.6985700	3.033936968	2.165529E-001	1.9984040
1517	3.035932966	2.135381E-001	-8.3775670	3.035932966	8.613892E-001	52.1466400	3.035932966	8.659996E-001	52.3038900	3.035932966	2.161743E-001	1.4767370
1518	3.037928964	2.133580E-001	-8.8775400	3.037928964	8.613513E-001	51.7625200	3.037928964	8.667932E-001	51.9176900	3.037928964	2.157884E-001	1.0408730
1519	3.039924962	2.130788E-001	-9.3315200	3.039924962	8.609781E-001	51.3972900	3.039924962	8.679969E-001	51.5319900	3.039924962	2.153032E-001	0.5854161
1520	3.041920960	2.127621E-001	-9.7422780	3.041920960	8.608984E-001	50.9937400	3.041920960	8.689305E-001	51.0917700	3.041920960	2.152046E-001	0.1219479
1521	3.043916958	2.124041E-001	-10.1683900	3.043916958	8.609409E-001	50.6003100	3.043916958	8.702714E-001	50.6869000	3.043916958	2.147854E-001	-0.3373955
1522	3.045912956	2.122038E-001	-10.5869700	3.045912956	8.611867E-001	50.2134300	3.045912956	8.713000E-001	50.2854600	3.045912956	2.142744E-001	-0.6671325
1523	3.047908954	2.117563E-001	-11.0035200	3.047908954	8.612266E-001	49.8463600	3.047908954	8.724559E-001	49.8464900	3.047908954	2.138538E-001	-1.1261270
1524	3.049904952	2.116305E-001	-11.3975200	3.049904952	8.616557E-001	49.4392300	3.049904952	8.735567E-001	49.4156600	3.049904952	2.134913E-001	-1.5327240
1525	3.051900950	2.114303E-001	-11.7697100	3.051900950	8.622234E-001	49.0547000	3.051900950	8.751001E-001	48.9314100	3.051900950	2.130727E-001	-1.9109510
1526	3.053896948	2.110534E-001	-12.1846900	3.053896948	8.623263E-001	48.6490900	3.053896948	8.759646E-001	48.4960100	3.053896948	2.127592E-001	-2.3450780
1527	3.055892946	2.108546E-001	-12.5047500	3.055892946	8.627893E-001	48.2477200	3.055892946	8.773270E-001	48.0149700	3.055892946	2.125482E-001	-2.6922230
1528	3.057888944	2.106065E-001	-12.8796800	3.057888944	8.632706E-001	47.8429300	3.057888944	8.783607E-001	47.5617200	3.057888944	2.124124E-001	-3.0882790
1529	3.059884942	2.105240E-001	-13.2168000	3.059884942	8.641130E-001	47.4173600	3.059884942	8.796358E-001	47.0479000	3.059884942	2.121651E-001	-3.4642810
1530	3.061880940	2.105065E-001	-13.5680500	3.061880940	8.642867E-001	47.0216400	3.061880940	8.804408E-001	46.5604600	3.061880940	2.121102E-001	-3.8136400
1531	3.063876938	2.103776E-001	-13.9343200	3.063876938	8.652689E-001	46.5893100	3.063876938	8.810215E-001	46.0598900	3.063876938	2.118682E-001	-4.2251760
1532	3.065872936	2.104461E-001	-14.3175300	3.065872936	8.657300E-001	46.1458700	3.065872936	8.819710E-001	45.5339300	3.065872936	2.118554E-001	-4.4898660
1533	3.067868934	2.105975E-001	-14.6450300	3.067868934	8.667899E-001	45.7046000	3.067868934	8.826350E-001	45.0000300	3.067868934	2.120488E-001	-4.8888770
1534	3.069864932	2.106993E-001	-15.0220800	3.069864932	8.672617E-001	45.2552300	3.069864932	8.829413E-001	44.4719000	3.069864932	2.119801E-001	-5.2997040
1535	3.071860930	2.110991E-001	-15.4169700	3.071860930	8.679437E-001	44.7780100	3.071860930	8.834537E-001	43.9092500	3.071860930	2.121982E-001	-5.6513820
1536	3.073856928	2.113387E-001	-15.8226200	3.073856928	8.681659E-001	44.3272100	3.073856928	8.837620E-001	43.3572300	3.073856928	2.122523E-001	-6.0706670
1537	3.075852926	2.117086E-001	-16.2433700	3.075852926	8.686625E-001	43.8322000	3.075852926	8.835837E-001	42.8231500	3.075852926	2.123590E-001	-6.5247140
1538	3.077848924	2.120250E-001	-16.6939600	3.077848924	8.690922E-001	43.3676000	3.077848924	8.829548E-001	42.2399500	3.077848924	2.124638E-001	-6.9423460
1539	3.079844922	2.122792E-001	-17.1464800	3.079844922	8.695893E-001	42.8814700	3.079844922	8.819936E-001	41.7022300	3.079844922	2.126718E-001	-7.4050900
1540	3.081840920	2.125612E-001	-17.6141000	3.081840920	8.696359E-001	42.3883500	3.081840920	8.817821E-001	41.1575400	3.081840920	2.126004E-001	-7.9399480
1541	3.083836918	2.128930E-001	-18.1208300	3.083836918	8.694838E-001	41.8861000	3.083836918	8.800704E-001	40.5864800	3.083836918	2.126958E-001	-8.4334690
1542	3.085832916	2.130356E-001	-18.6090900	3.085832916	8.689280E-001	41.3976100	3.085832916	8.784724E-001	40.0421900	3.085832916	2.125646E-001	-8.8806420
1543	3.087828914	2.130788E-001	-19.1234900	3.087828914	8.688341E-001	40.9179200	3.087828914	8.765554E-001	39.5147800	3.087828914	2.124097E-001	-9.3626980
1544	3.089824912	2.132120E-001	-19.6187000	3.089824912	8.684350E-001	40.4207900	3.089824912	8.746474E-001	39.0086100	3.089824912	2.122495E-001	-9.8615950
1545	3.091820910	2.131891E-001	-20.1335100	3.091820910	8.676276E-001	39.9410000	3.091820910	8.729509E-001	38.4913900	3.091820910	2.118032E-001	-10.3411100
1546	3.093816908	2.130813E-001	-20.6507200	3.093816908	8.667599E-001	39.4727900	3.093816908	8.709040E-001	38.0047300	3.093816908	2.114901E-001	-10.8110800
1547	3.095812906	2.130810E-001	-21.1482500	3.095812906	8.659931E-001	38.9793000	3.095812906	8.686900E-001	37.5282400	3.095812906	2.110001E-001	-11.2211900
1548	3.097808904	2.130801E-001	-21.6273600	3.097808904	8.649783E-001	38.5214000	3.097808904	8.660454E-001	37.0809000	3.097808904	2.106290E-001	-11.6688400
1549	3.099804902	2.129360E-001	-22.1178100	3.099804902	8.641118E-001	38.0595100	3.099804902	8.633324E-001	36.6350200	3.099804902	2.102843E-001	-12.0832200
1550	3.101800900	2.129610E-001	-22.5820600	3.101800900	8.628455E-001	37.6185900	3.101800900	8.609217E-001	36.2174100	3.101800900	2.098217E-001	-12.4661200
1551	3.103796898	2.128089E-001	-23.0376500	3.103796898	8.619577E-001	37.1780100	3.103796898	8.588438E-001	35.8274600	3.103796898	2.095762E-001	-12.8511200
1552	3.105792896	2.128649E-001	-23.4859500	3.105792896	8.606416E-001	36.7369700	3.105792896	8.563470E-001	35.4638100	3.105792896	2.093352E-001	-13.2086400
1553	3.107788894	2.127195E-001	-23.9112600	3.107788894	8.592719E-001	36.3081300	3.107788894	8.535971E-001	35.1182400	3.107788894	2.089492E-001	-13.5688300
1554	3.109784892	2.126150E-001	-24.3923500	3.109784892	8.585039E-001	35.8877100	3.109784892	8.519583E-001	34.7724900	3.109784892	2.087445E-001	-13.9072700
1555	3.111780890	2.126784E-001	-24.8486500	3.111780890	8.570927E-001	35.4860600	3.111780890	8.498453E-001	34.4640200	3.111780890	2.085942E-001	-14.2716000
1556	3.113776888	2.125480E-001	-25.3004800	3.113776888	8.561340E-001	35.0683900	3.113776888	8.482000E-001	34.1745100	3.113776888	2.084968E-001	-14.6597000
1557	3.115772886	2.124917E-001	-25.7574400	3.115772886	8.552962E-001	34.6521800	3.115772886	8.465365E-001	33.8805700	3.115772886	2.085962E-001	-14.9982000
1558	3.117768884	2.124356E-001	-26.2214700	3.117768884	8.545970E-001	34.2631200	3.117768884	8.456559E-001	33.6073900	3.117768884	2.086141E-001	-15.3786200
1559	3.119764882	2.125223E-001	-26.6874400	3.119764882	8.535957E-001	33.8793300	3.119764882	8.448169E-001	33.3256500	3.119764882	2.087469E-001	-15.7440300
1560	3.121760880	2.123221E-001	-27.1775000	3.121760880	8.527123E-001	33.4837600	3.121760880	8.440418E-001	33.0689400	3.121760880	2.088278E-001	-16.1314700
1561	3.123756878	2.121970E-001	-27.6431000	3.123756878	8.516562E-001	33.1124800	3.123756878	8.439890E-001	32.8365400	3.123756878	2.088915E-001	-16.5550500
1562	3.125752876	2.121091E-001	-28.1360400	3.125752876	8.512259E-001	32.7404400	3.125752876	8.438693E-001	32.5428100	3.125752876	2.090905E-001	-16.9715500
1563	3.127748874	2.120512E-001	-28.6745900	3.127748874	8.501717E-001	32.3598700	3.127748874	8.444670E-001	32.2779700	3.127748874	2.090323E-001	-17.4123800
1564	3.129744872	2.118033E-001	-29.1538700	3.129744872	8.492801E-001	32.0095400	3.129744872	8.448879E-001	31.9944200	3.129744872	2.090465E-001	-17.8630400
1565	3.131740870	2.115761E-001	-29.6500700	3.131740870	8.488239E-001	31.6400900	3.131740870	8.459144E-001	31.7250000	3.131740870	2.089576E-001	-18.3763300
1566	3.133736868	2.111459E-001	-30.1998000	3.133736868	8.487580E-001	31.2898700	3.133736868	8.466901E-001	31.4281100	3.133736868	2.090361E-001	-18.8433500
1567	3.135732866	2.107908E-001	-30.6431300	3.135732866	8.488814E-001	30.9172300	3.135732866	8.481393E-001	31.1154600	3.135732866	2.090059E-001	-19.3116600
1568	3.137728864	2.104424E-001	-31.1151000	3.137728864	8.481466E-001	30.5579900	3.137728864	8.492856E-001	30.8086300	3.137728864	2.086458E-001	-19.7870500
1569	3.139724862	2.099240E-001	-31.6681400	3.139724862	8.475062E-001	30.2126700	3.139724862	8.510609E-001	30.4614600	3.139724862	2.081669E-001	-20.2627000
1570	3.141720860	2.094789E-001	-32.1144400	3.141720860	8.477096E-001	29.8501100	3.141720860	8.530877E-001	30.1089200	3.141720860	2.077447E-001	-20.7339700
1571	3.143716858	2.089269E-001	-32.5369000	3.143716858	8.475311E-001	29.4997500	3.143716858	8.550272E-001	29.7542700	3.143716858	2.073078E-001	-21.2006700
1572	3.145712856	2.084913E-001	-32.9295500	3.145712856	8.476377E-001	29.1132100	3.145712856	8.569331E-001	29.3744100	3.145712856	2.068772E-001	-21.6954900
1573	3.147708854	2.077942E-001	-33.3443900	3.147708854	8.479473E-001	28.7900200	3.147708854	8.587437E-001	28.9938000	3.147708854	2.063659E-001	-22.1239900
1574	3.149704852	2.072293E-001	-33.7554800	3.149704852	8.482623E-001	28.4205200	3.149704852	8.603243E-001	28.5497500	3.149704852	2.058498E-001	-22.5249500
1575	3.151700850	2.065829E-001	-34.1035800	3.151700850	8.486311E-001	28.0714500	3.151700850	8.625204E-001	28.1505000	3.151700850	2.053297E-001	-22.9217900
1576	3.153696848	2.060516E-001	-34.4422900	3.153696848	8.490763E-001	27.6926300	3.153696848	8.642913E-001	27.7289700	3.153696848	2.047191E-001	-23.3269100
1577	3.155692846	2.054707E-001	-34.7634500	3.155692846	8.497380E-001	27.3272500	3.155692846	8.667968E-001	27.2731000	3.155692846	2.041600E-001	-23.7107500
1578	3.157688844	2.050128E-001	-35.0880300	3.157688844	8.501399E-001	26.9711800	3.157688844	8.685504E-001	26.7765500	3.157688844	2.036501E-001	-24.0338300
1579	3.159684842	2.044913E-001	-35.3059200	3.159684842	8.509389E-001	26.5912100	3.159684842	8.705047E-001	26.3157700	3.159684842	2.031983E-001	-24.3548500
1580	3.161680840	2.040418E-001	-35.6189800	3.161680840	8.518450E-001	26.2102600	3.161680840	8.723001E-001	25.8186200	3.161680840	2.027736E-001	-24.6378900
1581	3.163676838	2.038038E-001	-35.8479300	3.163676838	8.528664E-001	25.8372000	3.163676838	8.740042E-001	25.2938600	3.163676838	2.024772E-001	-24.8656000
1582	3.165672836	2.036976E-001	-36.0811000	3.165672836	8.538904E-001	25.4396200	3.165672836	8.755614E-001	24.7699500	3.165672836	2.023295E-001	-25.1529500
1583	3.167668834	2.035617E-001	-36.3125600	3.167668834	8.550625E-001	25.0462700	3.167668834	8.766782E-001	24.2618400	3.167668834	2.021220E-001	-25.4343200
1584	3.169664832	2.036483E-001	-36.5250900	3.169664832	8.561397E-001	24.6253700	3.169664832	8.779977E-001	23.7026500	3.169664832	2.020729E-001	-25.6602500
1585	3.171660830	2.038585E-001	-36.8017200	3.171660830	8.574538E-001	24.2046900	3.171660830	8.789455E-001	23.1288000	3.171660830	2.021465E-001	-25.9249200
1586	3.173656828	2.040394E-001	-37.0614900	3.173656828	8.587806E-001	23.7906500	3.173656828	8.796470E-001	22.5657800	3.173656828	2.023931E-001	-26.2220700
1587	3.175652826	2.043159E-001	-37.3384300	3.175652826	8.597943E-001	23.3500700	3.175652826	8.799061E-001	22.0043500	3.175652826	2.025991E-001	-26.5575400
1588	3.177648824	2.048785E-001	-37.6567500	3.177648824	8.611600E-001	22.8915400	3.177648824	8.801675E-001	21.4230500	3.177648824	2.029366E-001	-26.8866000
1589	3.179644822	2.054039E-001	-38.0121900	3.179644822	8.625531E-001	22.4275400	3.179644822	8.799165E-001	20.8148400	3.179644822	2.034599E-001	-27.2357300
1590	3.181640820	2.058560E-001	-38.4232600	3.181640820	8.635920E-001	21.9258700	3.181640820	8.792242E-001	20.2227400	3.181640820	2.038694E-001	-27.6699000
1591	3.183636818	2.063971E-001	-38.8145600	3.183636818	8.648626E-001	21.4404200	3.183636818	8.782576E-001	19.6848500	3.183636818	2.042598E-001	-28.1308300
1592	3.185632816	2.068699E-001	-39.2594400	3.185632816	8.659073E-001	20.9605100	3.185632816	8.767691E-001	19.0872100	3.185632816	2.045914E-001	-28.5777600
1593	3.187628814	2.073188E-001	-39.7117700	3.187628814	8.667479E-001	20.4720700	3.187628814	8.755437E-001	18.5231700	3.187628814	2.048112E-001	-29.0717400
1594	3.189624812	2.075984E-001	-40.2286300	3.189624812	8.672518E-001	19.9217500	3.189624812	8.736370E-001	17.9782400	3.189624812	2.050706E-001	-29.5840200
1595	3.191620810	2.077804E-001	-40.7362600	3.191620810	8.674796E-001	19.4216100	3.191620810	8.715026E-001	17.4552200	3.191620810	2.049107E-001	-30.1484300
1596	3.193616808	2.079310E-001	-41.2461900	3.193616808	8.680908E-001	18.8782300	3.193616808	8.692615E-001	16.9713200	3.193616808	2.048288E-001	-30.6863500
1597	3.195612806	2.080001E-001	-41.7968600	3.195612806	8.679664E-001	18.3431200	3.195612806	8.669502E-001	16.4619600	3.195612806	2.045376E-001	-31.1985600
1598	3.197608804	2.080508E-001	-42.3005000	3.197608804	8.680127E-001	17.8296200	3.197608804	8.643978E-001	16.0001700	3.197608804	2.041211E-001	-31.7057700
1599	3.199604802	2.079803E-001	-42.8121100	3.199604802	8.674486E-001	17.2875000	3.199604802	8.619377E-001	15.5417500	3.199604802	2.035951E-001	-32.2140100
1600	3.201600800	2.076845E-001	-43.2741300	3.201600800	8.666077E-001	16.7588700	3.201600800	8.594657E-001	15.1432300	3.201600800	2.029756E-001	-32.6702300
1601	3.203596798	2.075465E-001	-43.7383800	3.203596798	8.658382E-001	16.2276000	3.203596798	8.571928E-001	14.7398000	3.203596798	2.023784E-001	-33.1071700
1602	3.205592796	2.073709E-001	-44.1982700	3.205592796	8.647655E-001	15.7359000	3.205592796	8.547291E-001	14.3569300	3.205592796	2.017942E-001	-33.4816900
1603	3.207588794	2.072155E-001	-44.6044300	3.207588794	8.634344E-001	15.2215100	3.207588794	8.523182E-001	13.9988000	3.207588794	2.011751E-001	-33.8226900
1604	3.209584792	2.069528E-001	-45.0124300	3.209584792	8.622440E-001	14.7153900	3.209584792	8.501956E-001	13.6363300	3.209584792	2.006178E-001	-34.1050200
1605	3.211580790	2.067886E-001	-45.3872900	3.211580790	8.606978E-001	14.2332600	3.211580790	8.483024E-001	13.3117700	3.211580790	2.001683E-001	-34.3616500
1606	3.213576788	2.066818E-001	-45.7666000	3.213576788	8.593122E-001	13.7487000	3.213576788	8.465819E-001	13.0089000	3.213576788	1.998388E-001	-34.6166900
1607	3.215572786	2.068138E-001	-46.1410500	3.215572786	8.569325E-001	13.3057600	3.215572786	8.450910E-001	12.7048900	3.215572786	1.996422E-001	-34.8767300
1608	3.217568784	2.067843E-001	-46.5181200	3.217568784	8.556175E-001	12.8612400	3.217568784	8.437538E-001	12.4352000	3.217568784	1.997999E-001	-35.0975400
1609	3.219564782	2.069444E-001	-46.9077200	3.219564782	8.534126E-001	12.4270600	3.219564782	8.427501E-001	12.1696700	3.219564782	1.999302E-001	-35.3015400
1610	3.221560780	2.071859E-001	-47.3241700	3.221560780	8.514354E-001	12.0219900	3.221560780	8.420989E-001	11.9037200	3.221560780	2.001424E-001	-35.5433200
1611	3.223556778	2.074295E-001	-47.7468100	3.223556778	8.495731E-001	11.6370200	3.223556778	8.417283E-001	11.6597300	3.223556778	2.007201E-001	-35.8164500
1612	3.225552776	2.074796E-001	-48.1895300	3.225552776	8.482215E-001	11.2593100	3.225552776	8.418722E-001	11.3941700	3.225552776	2.012519E-001	-36.1589800
1613	3.227548774	2.075954E-001	-48.6806100	3.227548774	8.464362E-001	10.9115700	3.227548774	8.422924E-001	11.1447100	3.227548774	2.017297E-001	-36.5582400
1614	3.229544772	2.077795E-001	-49.1521400	3.229544772	8.448908E-001	10.5635400	3.229544772	8.427342E-001	10.8671800	3.229544772	2.022431E-001	-36.9480400
1615	3.231540770	2.078914E-001	-49.6821600	3.231540770	8.438889E-001	10.2506600	3.231540770	8.440905E-001	10.6345700	3.231540770	2.028003E-001	-37.4266300
1616	3.233536768	2.079278E-001	-50.2110400	3.233536768	8.426118E-001	9.9421540	3.233536768	8.453557E-001	10.3272000	3.233536768	2.030808E-001	-37.8881700
1617	3.235532766	2.075473E-001	-50.7597200	3.235532766	8.423839E-001	9.6232210	3.235532766	8.466024E-001	10.0090200	3.235532766	2.034465E-001	-38.4774800
1618	3.237528764	2.074156E-001	-51.2710800	3.237528764	8.415840E-001	9.3185110	3.237528764	8.481644E-001	9.7273880	3.237528764	2.034032E-001	-38.9745600
1619	3.239524762	2.068804E-001	-51.7807500	3.239524762	8.413796E-001	9.0131100	3.239524762	8.497393E-001	9.3749270	3.239524762	2.033262E-001	-39.4661000
1620	3.241520760	2.064948E-001	-52.2647400	3.241520760	8.416667E-001	8.7160130	3.241520760	8.517611E-001	9.0220300	3.241520760	2.031508E-001	-40.0627000
1621	3.243516758	2.060188E-001	-52.7140500	3.243516758	8.422335E-001	8.3942620	3.243516758	8.541059E-001	8.6808310	3.243516758	2.029335E-001	-40.5319300
1622	3.245512756	2.055535E-001	-53.1806100	3.245512756	8.420296E-001	8.0825240	3.245512756	8.562860E-001	8.2870780	3.245512756	2.025698E-001	-41.0456100
1623	3.247508754	2.049616E-001	-53.5667100	3.247508754	8.426002E-001	7.7450140	3.247508754	8.581743E-001	7.9020020	3.247508754	2.019546E-001	-41.6023800
1624	3.249504752	2.042377E-001	-53.9392400	3.249504752	8.435110E-001	7.4335150	3.249504752	8.599065E-001	7.4960930	3.249504752	2.015765E-001	-41.9839400
1625	3.251500750	2.037773E-001	-54.2571800	3.251500750	8.445088E-001	7.1154650	3.251500750	8.625654E-001	7.0843090	3.251500750	2.009090E-001	-42.4084500
1626	3.253496748	2.031075E-001	-54.5907900	3.253496748	8.453179E-001	6.7704010	3.253496748	8.644651E-001	6.6541130	3.253496748	2.002955E-001	-42.7206500
1627	3.255492746	2.025045E-001	-54.8587800	3.255492746	8.464517E-001	6.4142350	3.255492746	8.668243E-001	6.2128420	3.255492746	1.997110E-001	-43.1420900
1628	3.257488744	2.020822E-001	-55.1060900	3.257488744	8.476562E-001	6.0554870	3.257488744	8.687441E-001	5.7367760	3.257488744	1.992632E-001	-43.4795800
1629	3.259484742	2.014658E-001	-55.3158800	3.259484742	8.489780E-001	5.7007330	3.259484742	8.705978E-001	5.2511770	3.259484742	1.989373E-001	-43.6722800
1630	3.261480740	2.013497E-001	-55.5131700	3.261480740	8.503840E-001	5.2964320	3.261480740	8.728184E-001	4.7696690	3.261480740	1.987722E-001	-43.9533700
1631	3.263476738	2.011608E-001	-55.7191100	3.263476738	8.519779E-001	4.9050990	3.263476738	8.744848E-001	4.2475930	3.263476738	1.984504E-001	-44.2074000
1632	3.265472736	2.011937E-001	-55.9254100	3.265472736	8.536662E-001	4.4841010	3.265472736	8.757756E-001	3.7573170	3.265472736	1.985586E-001	-44.5218200
1633	3.267468734	2.012811E-001	-56.0804000	3.267468734	8.554509E-001	4.0911380	3.267468734	8.776850E-001	3.2134050	3.267468734	1.986886E-001	-44.6717200
1634	3.269464732	2.015663E-001	-56.2406500	3.269464732	8.571346E-001	3.6411130	3.269464732	8.795751E-001	2.6529940	3.269464732	1.985784E-001	-44.8785900
1635	3.271460730	2.018956E-001	-56.4922500	3.271460730	8.585105E-001	3.2086150	3.271460730	8.807331E-001	2.1276060	3.271460730	1.988338E-001	-45.1829900
1636	3.273456728	2.023632E-001	-56.7009400	3.273456728	8.600370E-001	2.7588350	3.273456728	8.812297E-001	1.5462710	3.273456728	1.993821E-001	-45.4329600
1637	3.275452726	2.029353E-001	-56.9850600	3.275452726	8.617461E-001	2.2752720	3.275452726	8.821399E-001	0.9915023	3.275452726	1.999408E-001	-45.8421500
1638	3.277448724	2.035356E-001	-57.2462000	3.277448724	8.632724E-001	1.7816540	3.277448724	8.825538E-001	0.4344211	3.277448724	2.005643E-001	-46.1381700
1639	3.279444722	2.041762E-001	-57.6022400	3.279444722	8.646231E-001	1.2861090	3.279444722	8.832325E-001	-0.1336031	3.279444722	2.008650E-001	-46.4897600
1640	3.281440720	2.047140E-001	-57.9580800	3.281440720	8.658133E-001	0.7762881	3.281440720	8.823785E-001	-0.7027276	3.281440720	2.014399E-001	-46.9938900
1641	3.283436718	2.053762E-001	-58.3603200	3.283436718	8.667332E-001	0.2688167	3.283436718	8.816306E-001	-1.2732470	3.283436718	2.021087E-001	-47.4381600
1642	3.285432716	2.060295E-001	-58.7431600	3.285432716	8.678036E-001	-0.2703288	3.285432716	8.811154E-001	-1.8181680	3.285432716	2.024370E-001	-47.9299200
1643	3.287428714	2.065502E-001	-59.2037800	3.287428714	8.680679E-001	-0.8026156	3.287428714	8.806715E-001	-2.4023350	3.287428714	2.027543E-001	-48.4183200
1644	3.289424712	2.069530E-001	-59.7002000	3.289424712	8.680553E-001	-1.3689460	3.289424712	8.792166E-001	-2.9437970	3.289424712	2.029022E-001	-48.9956100
1645	3.291420710	2.073405E-001	-60.1780600	3.291420710	8.682322E-001	-1.8839080	3.291420710	8.778890E-001	-3.4900620	3.291420710	2.029876E-001	-49.5240100
1646	3.293416708	2.075188E-001	-60.6416000	3.293416708	8.683282E-001	-2.4096420	3.293416708	8.760895E-001	-3.9689340	3.293416708	2.029207E-001	-50.0211400
1647	3.295412706	2.078606E-001	-61.1335500	3.295412706	8.681794E-001	-2.9443760	3.295412706	8.748270E-001	-4.4742430	3.295412706	2.027100E-001	-50.5232100
1648	3.297408704	2.079629E-001	-61.5802400	3.297408704	8.671663E-001	-3.4508630	3.297408704	8.730476E-001	-4.9725370	3.297408704	2.025201E-001	-51.0027400
1649	3.299404702	2.079931E-001	-62.0957100	3.299404702	8.663401E-001	-3.9809420	3.299404702	8.713110E-001	-5.4466540	3.299404702	2.021075E-001	-51.4889900
1650	3.301400700	2.082103E-001	-62.5379400	3.301400700	8.657342E-001	-4.4920980	3.301400700	8.696802E-001	-5.9069910	3.301400700	2.018192E-001	-51.9436200
1651	3.303396698	2.083611E-001	-62.9751400	3.303396698	8.642406E-001	-4.9628110	3.303396698	8.689939E-001	-6.3200710	3.303396698	2.014623E-001	-52.3507100
1652	3.305392696	2.083799E-001	-63.4250600	3.305392696	8.639978E-001	-5.4502000	3.305392696	8.663036E-001	-6.7656610	3.305392696	2.012789E-001	-52.7669200
1653	3.307388694	2.084485E-001	-63.8601300	3.307388694	8.625004E-001	-5.9445370	3.307388694	8.648519E-001	-7.1600250	3.307388694	2.008945E-001	-53.1369900
1654	3.309384692	2.085827E-001	-64.2606800	3.309384692	8.610036E-001	-6.3867210	3.309384692	8.639634E-001	-7.5610740	3.309384692	2.007165E-001	-53.4931100
1655	3.311380690	2.083968E-001	-64.7041200	3.311380690	8.602804E-001	-6.8713380	3.311380690	8.616115E-001	-7.9338930	3.311380690	2.006776E-001	-53.8173700
1656	3.313376688	2.084048E-001	-65.1122800	3.313376688	8.588385E-001	-7.2955800	3.313376688	8.607960E-001	-8.3231480	3.313376688	2.005147E-001	-54.1784800
1657	3.315372686	2.086258E-001	-65.5671800	3.315372686	8.576670E-001	-7.7227800	3.315372686	8.596432E-001	-8.7134860	3.315372686	2.004420E-001	-54.5035600
1658	3.317368684	2.087366E-001	-65.9857900	3.317368684	8.562054E-001	-8.1308790	3.317368684	8.583919E-001	-9.0540020	3.317368684	2.004795E-001	-54.8603500
1659	3.319364682	2.089814E-001	-66.3954900	3.319364682	8.554221E-001	-8.5297670	3.319364682	8.585665E-001	-9.4232760	3.319364682	2.005372E-001	-55.2418500
1660	3.321360680	2.091314E-001	-66.8671000	3.321360680	8.548068E-001	-8.9619370	3.321360680	8.574678E-001	-9.7675300	3.321360680	2.008741E-001	-55.5762700
1661	3.323356678	2.092537E-001	-67.2578300	3.323356678	8.537648E-001	-9.3394710	3.323356678	8.570932E-001	-10.0995100	3.323356678	2.010294E-001	-55.9127800
1662	3.325352676	2.092796E-001	-67.6993400	3.325352676	8.525448E-001	-9.7381870	3.325352676	8.566045E-001	-10.4496400	3.325352676	2.012555E-001	-56.2876900
1663	3.327348674	2.094215E-001	-68.1716900	3.327348674	8.526760E-001	-10.0830200	3.327348674	8.572234E-001	-10.8103100	3.327348674	2.015219E-001	-56.6859700
1664	3.329344672	2.093043E-001	-68.6508300	3.329344672	8.518394E-001	-10.4633600	3.329344672	8.565056E-001	-11.1852100	3.329344672	2.019085E-001	-57.0852700
1665	3.331340670	2.094081E-001	-69.0299300	3.331340670	8.515185E-001	-10.8356100	3.331340670	8.569000E-001	-11.5197800	3.331340670	2.021147E-001	-57.4824000
1666	3.333336668	2.094544E-001	-69.5021100	3.333336668	8.514665E-001	-11.2269800	3.333336668	8.576264E-001	-11.8783700	3.333336668	2.022260E-001	-57.9165100
1667	3.335332666	2.094805E-001	-69.9496600	3.335332666	8.511950E-001	-11.6089000	3.335332666	8.575480E-001	-12.2774300	3.335332666	2.023626E-001	-58.2866100
1668	3.337328664	2.094354E-001	-70.3876000	3.337328664	8.513650E-001	-11.9680700	3.337328664	8.581961E-001	-12.6326000	3.337328664	2.026187E-001	-58.6991500
1669	3.339324662	2.093721E-001	-70.8331200	3.339324662	8.515881E-001	-12.3462600	3.339324662	8.586804E-001	-13.0232700	3.339324662	2.027299E-001	-59.1525500
1670	3.341320660	2.093702E-001	-71.2434400	3.341320660	8.510917E-001	-12.7590400	3.341320660	8.592681E-001	-13.3462500	3.341320660	2.027024E-001	-59.6067800
1671	3.343316658	2.094532E-001	-71.6845900	3.343316658	8.525590E-001	-13.1440400	3.343316658	8.598366E-001	-13.7603300	3.343316658	2.028496E-001	-60.0420000
1672	3.345312656	2.093181E-001	-72.0624700	3.345312656	8.522413E-001	-13.5610800	3.345312656	8.605465E-001	-14.1410200	3.345312656	2.029356E-001	-60.4908700
1673	3.347308654	2.092910E-001	-72.4701500	3.347308654	8.528337E-001	-13.9325300	3.347308654	8.613724E-001	-14.5731400	3.347308654	2.029472E-001	-60.8992900
1674	3.349304652	2.094386E-001	-72.8742600	3.349304652	8.536130E-001	-14.3363200	3.349304652	8.623293E-001	-14.9646300	3.349304652	2.029631E-001	-61.3287000
1675	3.351300650	2.093291E-001	-73.2455300	3.351300650	8.536745E-001	-14.7475200	3.351300650	8.630585E-001	-15.3803300	3.351300650	2.029915E-001	-61.7686900
1676	3.353296648	2.094282E-001	-73.6696900	3.353296648	8.538775E-001	-15.1749500	3.353296648	8.645555E-001	-15.8075300	3.353296648	2.029496E-001	-62.2139500
1677	3.355292646	2.092669E-001	-74.0305600	3.355292646	8.545649E-001	-15.5937800	3.355292646	8.647667E-001	-16.2214500	3.355292646	2.030895E-001	-62.6130000
1678	3.357288644	2.093421E-001	-74.4260500	3.357288644	8.551289E-001	-16.0177700	3.357288644	8.657709E-001	-16.6399700	3.357288644	2.030113E-001	-63.0725000
1679	3.359284642	2.092935E-001	-74.8283500	3.359284642	8.553588E-001	-16.4383300	3.359284642	8.657354E-001	-17.0895800	3.359284642	2.032014E-001	-63.4596400
1680	3.361280640	2.093676E-001	-75.1873100	3.361280640	8.558077E-001	-16.8889800	3.361280640	8.671114E-001	-17.5281900	3.361280640	2.031108E-001	-63.8615300
1681	3.363276638	2.094758E-001	-75.5294100	3.363276638	8.559542E-001	-17.2928200	3.363276638	8.678759E-001	-17.9502000	3.363276638	2.031655E-001	-64.2820100
1682	3.365272636	2.095041E-001	-75.9320300	3.365272636	8.565621E-001	-17.7397400	3.365272636	8.687038E-001	-18.4242900	3.365272636	2.032697E-001	-64.6615100
1683	3.367268634	2.095298E-001	-76.3433500	3.367268634	8.562635E-001	-18.1778700	3.367268634	8.696208E-001	-18.8564500	3.367268634	2.032490E-001	-65.1132200
1684	3.369264632	2.097956E-001	-76.6572300	3.369264632	8.568943E-001	-18.6438900	3.369264632	8.699853E-001	-19.2664100	3.369264632	2.034420E-001	-65.5190000
1685	3.371260630	2.098756E-001	-77.0700900	3.371260630	8.570974E-001	-19.0870600	3.371260630	8.706559E-001	-19.7357600	3.371260630	2.034971E-001	-65.9675100
1686	3.373256628	2.100480E-001	-77.4493500	3.373256628	8.570893E-001	-19.5161000	3.373256628	8.714749E-001	-20.1686800	3.373256628	2.033648E-001	-66.4096900
1687	3.375252626	2.102471E-001	-77.8182800	3.375252626	8.572665E-001	-19.9737300	3.375252626	8.719027E-001	-20.6330100	3.375252626	2.034724E-001	-66.8204800
1688	3.377248624	2.103405E-001	-78.1862000	3.377248624	8.574098E-001	-20.4020400	3.377248624	8.729024E-001	-21.0722600	3.377248624	2.034658E-001	-67.2272000
1689	3.379244622	2.104378E-001	-78.5366400	3.379244622	8.574040E-001	-20.8300300	3.379244622	8.734341E-001	-21.5431300	3.379244622	2.035633E-001	-67.6437600
1690	3.381240620	2.106499E-001	-78.9470000	3.381240620	8.576563E-001	-21.2832400	3.381240620	8.740407E-001	-22.0150000	3.381240620	2.035481E-001	-68.0661200
1691	3.383236618	2.106782E-001	-79.3299800	3.383236618	8.576343E-001	-21.7074800	3.383236618	8.741857E-001	-22.4807900	3.383236618	2.036194E-001	-68.4971800
1692	3.385232616	2.109343E-001	-79.6762300	3.385232616	8.577076E-001	-22.1587600	3.385232616	8.750597E-001	-22.8993000	3.385232616	2.037140E-001	-68.9413100
1693	3.387228614	2.110513E-001	-80.0958800	3.387228614	8.578639E-001	-22.5695500	3.387228614	8.756922E-001	-23.4037100	3.387228614	2.036827E-001	-69.3233900
1694	3.389224612	2.112605E-001	-80.4898700	3.389224612	8.577589E-001	-23.0145700	3.389224612	8.761442E-001	-23.9082200	3.389224612	2.037878E-001	-69.7257900
1695	3.391220610	2.114701E-001	-80.8299500	3.391220610	8.579720E-001	-23.4702100	3.391220610	8.770913E-001	-24.3947300	3.391220610	2.039149E-001	-70.1248900
1696	3.393216608	2.116539E-001	-81.2444200	3.393216608	8.582172E-001	-23.8778900	3.393216608	8.772505E-001	-24.8730300	3.393216608	2.039924E-001	-70.5377200
1697	3.395212606	2.118598E-001	-81.6311000	3.395212606	8.584222E-001	-24.3087000	3.395212606	8.775989E-001	-25.3927800	3.395212606	2.041203E-001	-70.9339800
1698	3.397208604	2.121820E-001	-81.9986100	3.397208604	8.586211E-001	-24.7365300	3.397208604	8.779409E-001	-25.8556300	3.397208604	2.041437E-001	-71.3554200
1699	3.399204602	2.126800E-001	-82.3684100	3.399204602	8.587115E-001	-25.1677500	3.399204602	8.782752E-001	-26.3767100	3.399204602	2.044004E-001	-71.8127400
1700	3.401200600	2.126888E-001	-82.7300200	3.401200600	8.590667E-001	-25.6101700	3.401200600	8.783106E-001	-26.8573700	3.401200600	2.044861E-001	-72.2302200
1701	3.403196598	2.130231E-001	-83.1711300	3.403196598	8.592228E-001	-26.0451900	3.403196598	8.784286E-001	-27.3814700	3.403196598	2.046310E-001	-72.6582900
1702	3.405192596	2.135506E-001	-83.5395100	3.405192596	8.595460E-001	-26.4837500	3.405192596	8.782945E-001	-27.9011600	3.405192596	2.047475E-001	-73.0984000
1703	3.407188594	2.138118E-001	-83.9885400	3.407188594	8.599826E-001	-26.9457300	3.407188594	8.777503E-001	-28.4156200	3.407188594	2.050321E-001	-73.5213200
1704	3.409184592	2.141449E-001	-84.3652600	3.409184592	8.604642E-001	-27.3765900	3.409184592	8.782383E-001	-28.9187300	3.409184592	2.051705E-001	-73.9833100
1705	3.411180590	2.144091E-001	-84.7633500	3.411180590	8.606294E-001	-27.8542300	3.411180590	8.762656E-001	-29.3836400	3.411180590	2.052571E-001	-74.4274200
1706	3.413176588	2.149584E-001	-85.2087400	3.413176588	8.607973E-001	-28.3188900	3.413176588	8.767951E-001	-29.8901700	3.413176588	2.053462E-001	-74.8835000
1707	3.415172586	2.150982E-001	-85.7008900	3.415172586	8.610770E-001	-28.7934800	3.415172586	8.752220E-001	-30.4348000	3.415172586	2.055243E-001	-75.3455000
1708	3.417168584	2.153455E-001	-86.0824200	3.417168584	8.610434E-001	-29.2252900	3.417168584	8.745805E-001	-30.8929800	3.417168584	2.055611E-001	-75.8446300
1709	3.419164582	2.156395E-001	-86.5732000	3.419164582	8.611015E-001	-29.7314300	3.419164582	8.729908E-001	-31.4101100	3.419164582	2.056122E-001	-76.3476700
1710	3.421160580	2.160644E-001	-87.0465200	3.421160580	8.611062E-001	-30.1981200	3.421160580	8.719924E-001	-31.8724300	3.421160580	2.056637E-001	-76.8063000
1711	3.423156578	2.165596E-001	-87.4768100	3.423156578	8.610862E-001	-30.6690700	3.423156578	8.707616E-001	-32.3177400	3.423156578	2.057206E-001	-77.2750500
1712	3.425152576	2.165906E-001	-87.9738300	3.425152576	8.609136E-001	-31.1364300	3.425152576	8.694031E-001	-32.7762900	3.425152576	2.057586E-001	-77.7283200
1713	3.427148574	2.169996E-001	-88.4057200	3.427148574	8.606737E-001	-31.5974300	3.427148574	8.680307E-001	-33.2283700	3.427148574	2.057557E-001	-78.1774200
1714	3.429144572	2.170802E-001	-88.9040100	3.429144572	8.604462E-001	-32.0644300	3.429144572	8.662957E-001	-33.6655800	3.429144572	2.057353E-001	-78.5891000
1715	3.431140570	2.172670E-001	-89.3876300	3.431140570	8.601978E-001	-32.5199400	3.431140570	8.653315E-001	-34.1114700	3.431140570	2.057480E-001	-79.0110300
1716	3.433136568	2.174363E-001	-89.8674900	3.433136568	8.596261E-001	-32.9644300	3.433136568	8.638463E-001	-34.4681700	3.433136568	2.057657E-001	-79.4013400
1717	3.435132566	2.174453E-001	-90.3481100	3.435132566	8.592851E-001	-33.4335900	3.435132566	8.622103E-001	-34.8817200	3.435132566	2.057466E-001	-79.7978400
1718	3.437128564	2.176388E-001	-90.7908100	3.437128564	8.587490E-001	-33.8793800	3.437128564	8.613988E-001	-35.2357400	3.437128564	2.057569E-001	-80.2182500
1719	3.439124562	2.179005E-001	-91.2872600	3.439124562	8.581008E-001	-34.3230100	3.439124562	8.594041E-001	-35.6099200	3.439124562	2.057625E-001	-80.6358000
1720	3.441120560	2.181297E-001	-91.7518100	3.441120560	8.577574E-001	-34.7590300	3.441120560	8.594282E-001	-35.9981100	3.441120560	2.059097E-001	-81.0548100
1721	3.443116558	2.183004E-001	-92.2422100	3.443116558	8.572059E-001	-35.2003700	3.443116558	8.583028E-001	-36.3368800	3.443116558	2.059216E-001	-81.4463000
1722	3.445112556	2.184711E-001	-92.7108800	3.445112556	8.570631E-001	-35.6201600	3.445112556	8.568860E-001	-36.6741600	3.445112556	2.061538E-001	-81.8693000
1723	3.447108554	2.185647E-001	-93.2067700	3.447108554	8.564006E-001	-36.0525700	3.447108554	8.567104E-001	-37.0367500	3.447108554	2.062121E-001	-82.3089400
1724	3.449104552	2.187524E-001	-93.6656900	3.449104552	8.559824E-001	-36.4862100	3.449104552	8.568028E-001	-37.3769900	3.449104552	2.063556E-001	-82.7178600
1725	3.451100550	2.187247E-001	-94.1578100	3.451100550	8.552986E-001	-36.8877800	3.451100550	8.568041E-001	-37.7202600	3.451100550	2.065001E-001	-83.1447100
1726	3.453096548	2.187601E-001	-94.6208300	3.453096548	8.553140E-001	-37.3270500	3.453096548	8.565790E-001	-38.0901700	3.453096548	2.066820E-001	-83.6194800
1727	3.455092546	2.187019E-001	-95.0557200	3.455092546	8.551759E-001	-37.7594600	3.455092546	8.570089E-001	-38.3791100	3.455092546	2.068656E-001	-84.0800600
1728	3.457088544	2.187202E-001	-95.5568600	3.457088544	8.546982E-001	-38.1573800	3.457088544	8.574201E-001	-38.7154200	3.457088544	2.069703E-001	-84.4802600
1729	3.459084542	2.186469E-001	-95.9926900	3.459084542	8.551311E-001	-38.6010800	3.459084542	8.578935E-001	-39.0847200	3.459084542	2.071018E-001	-84.9627100
1730	3.461080540	2.186359E-001	-96.4532300	3.461080540	8.548452E-001	-39.0362200	3.461080540	8.586760E-001	-39.4475700	3.461080540	2.072839E-001	-85.4062900
1731	3.463076538	2.185967E-001	-96.8808900	3.463076538	8.541281E-001	-39.4548600	3.463076538	8.595252E-001	-39.7908600	3.463076538	2.072912E-001	-85.8611000
1732	3.465072536	2.186559E-001	-97.2846500	3.465072536	8.538177E-001	-39.8595900	3.465072536	8.608236E-001	-40.1615100	3.465072536	2.075065E-001	-86.3039000
1733	3.467068534	2.186337E-001	-97.7504200	3.467068534	8.535912E-001	-40.2881900	3.467068534	8.617100E-001	-40.5473000	3.467068534	2.074114E-001	-86.7830400
1734	3.469064532	2.186168E-001	-98.1600300	3.469064532	8.532689E-001	-40.7150200	3.469064532	8.631837E-001	-40.9217800	3.469064532	2.075355E-001	-87.2603100
1735	3.471060530	2.184934E-001	-98.5688500	3.471060530	8.531880E-001	-41.1334700	3.471060530	8.640609E-001	-41.2770900	3.471060530	2.075965E-001	-87.7468700
1736	3.473056528	2.187196E-001	-99.0096300	3.473056528	8.527396E-001	-41.5614100	3.473056528	8.657681E-001	-41.6985900	3.473056528	2.076281E-001	-88.2099300
1737	3.475052526	2.186816E-001	-99.4366100	3.475052526	8.523250E-001	-41.9871900	3.475052526	8.672931E-001	-42.1738000	3.475052526	2.075254E-001	-88.6580000
1738	3.477048524	2.186151E-001	-99.8291300	3.477048524	8.525822E-001	-42.3930500	3.477048524	8.684248E-001	-42.5121600	3.477048524	2.075888E-001	-89.1191300
1739	3.479044522	2.185333E-001	-100.2495000	3.479044522	8.523263E-001	-42.7864300	3.479044522	8.702142E-001	-42.9921500	3.479044522	2.074851E-001	-89.5654600
1740	3.481040520	2.184921E-001	-100.6542000	3.481040520	8.525019E-001	-43.2068500	3.481040520	8.712983E-001	-43.4210400	3.481040520	2.074428E-001	-90.0362900
1741	3.483036518	2.184908E-001	-101.0460000	3.483036518	8.523809E-001	-43.6177100	3.483036518	8.727356E-001	-43.8623200	3.483036518	2.074033E-001	-90.5223800
1742	3.485032516	2.185588E-001	-101.4345000	3.485032516	8.520080E-001	-44.0223700	3.485032516	8.738940E-001	-44.3027900	3.485032516	2.073660E-001	-90.9427100
1743	3.487028514	2.185688E-001	-101.8129000	3.487028514	8.519190E-001	-44.4459500	3.487028514	8.756905E-001	-44.7900400	3.487028514	2.070903E-001	-91.3838900
1744	3.489024512	2.186584E-001	-102.1566000	3.489024512	8.519763E-001	-44.8362100	3.489024512	8.767342E-001	-45.2319900	3.489024512	2.071236E-001	-91.8146700
1745	3.491020510	2.186879E-001	-102.5276000	3.491020510	8.520312E-001	-45.2411000	3.491020510	8.778985E-001	-45.7245600	3.491020510	2.071490E-001	-92.2388600
1746	3.493016508	2.187463E-001	-102.9321000	3.493016508	8.518787E-001	-45.6392300	3.493016508	8.791044E-001	-46.2290600	3.493016508	2.071018E-001	-92.6650800
1747	3.495012506	2.188206E-001	-103.2365000	3.495012506	8.520908E-001	-46.0327800	3.495012506	8.805941E-001	-46.7035600	3.495012506	2.069719E-001	-93.0420400
1748	3.497008504	2.189401E-001	-103.5945000	3.497008504	8.522950E-001	-46.4280900	3.497008504	8.812609E-001	-47.2235600	3.497008504	2.069946E-001	-93.4545900
1749	3.499004502	2.192673E-001	-103.9650000	3.499004502	8.526182E-001	-46.8466700	3.499004502	8.826649E-001	-47.7752800	3.499004502	2.069094E-001	-93.8317300
1750	3.501000500	2.194726E-001	-104.3138000	3.501000500	8.529395E-001	-47.2408500	3.501000500	8.835285E-001	-48.2770500	3.501000500	2.070155E-001	-94.2604100
1751	3.502996498	2.196712E-001	-104.6425000	3.502996498	8.535517E-001	-47.6365500	3.502996498	8.839040E-001	-48.8079900	3.502996498	2.071197E-001	-94.6400800
1752	3.504992496	2.200020E-001	-105.0203000	3.504992496	8.536328E-001	-48.0587800	3.504992496	8.844533E-001	-49.3656200	3.504992496	2.071690E-001	-95.0217500
1753	3.506988494	2.204127E-001	-105.3735000	3.506988494	8.541284E-001	-48.4818500	3.506988494	8.844427E-001	-49.8720400	3.506988494	2.074020E-001	-95.4279800
1754	3.508984492	2.208225E-001	-105.7260000	3.508984492	8.552613E-001	-48.8845100	3.508984492	8.850402E-001	-50.4249100	3.508984492	2.076967E-001	-95.8069300
1755	3.510980490	2.212169E-001	-106.1344000	3.510980490	8.554319E-001	-49.3063400	3.510980490	8.851916E-001	-50.9972600	3.510980490	2.079080E-001	-96.2066500
1756	3.512976488	2.216692E-001	-106.5095000	3.512976488	8.566355E-001	-49.7408100	3.512976488	8.847851E-001	-51.5213900	3.512976488	2.082129E-001	-96.6215500
1757	3.514972486	2.221335E-001	-106.8935000	3.514972486	8.568991E-001	-50.1557200	3.514972486	8.845949E-001	-52.0437200	3.514972486	2.084282E-001	-97.0623800
1758	3.516968484	2.228458E-001	-107.3312000	3.516968484	8.580412E-001	-50.6342500	3.516968484	8.844863E-001	-52.6237100	3.516968484	2.088806E-001	-97.5429800
1759	3.518964482	2.233812E-001	-107.7331000	3.518964482	8.587070E-001	-51.0738100	3.518964482	8.834750E-001	-53.1104600	3.518964482	2.091571E-001	-98.0444600
1760	3.520960480	2.238749E-001	-108.1540000	3.520960480	8.593048E-001	-51.5350100	3.520960480	8.824938E-001	-53.6436300	3.520960480	2.095840E-001	-98.5726500
1761	3.522956478	2.246148E-001	-108.6182000	3.522956478	8.600321E-001	-52.0102500	3.522956478	8.822895E-001	-54.1583100	3.522956478	2.099730E-001	-99.0799200
1762	3.524952476	2.250411E-001	-109.0938000	3.524952476	8.607337E-001	-52.4684000	3.524952476	8.805220E-001	-54.6696800	3.524952476	2.103200E-001	-99.6030100
1763	3.526948474	2.253914E-001	-109.5747000	3.526948474	8.616818E-001	-52.9552400	3.526948474	8.789757E-001	-55.2079500	3.526948474	2.106383E-001	-100.1448000
1764	3.528944472	2.258056E-001	-110.1276000	3.528944472	8.621625E-001	-53.4442300	3.528944472	8.771256E-001	-55.7262500	3.528944472	2.108861E-001	-100.6750000
1765	3.530940470	2.260310E-001	-110.6255000	3.530940470	8.627564E-001	-53.9324100	3.530940470	8.753110E-001	-56.1935000	3.530940470	2.109016E-001	-101.2171000
1766	3.532936468	2.265280E-001	-111.1223000	3.532936468	8.632931E-001	-54.4219100	3.532936468	8.747346E-001	-56.6524800	3.532936468	2.109964E-001	-101.7204000
1767	3.534932466	2.266277E-001	-111.6152000	3.534932466	8.632917E-001	-54.9239900	3.534932466	8.727115E-001	-57.0954900	3.534932466	2.109602E-001	-102.2610000
1768	3.536928464	2.271654E-001	-112.1945000	3.536928464	8.632932E-001	-55.4296600	3.536928464	8.712192E-001	-57.5874100	3.536928464	2.107362E-001	-102.8182000
1769	3.538924462	2.273294E-001	-112.7280000	3.538924462	8.635326E-001	-55.9409700	3.538924462	8.692364E-001	-58.0467700	3.538924462	2.106254E-001	-103.3747000
1770	3.540920460	2.274584E-001	-113.2103000	3.540920460	8.638554E-001	-56.4344400	3.540920460	8.668152E-001	-58.4366000	3.540920460	2.103353E-001	-103.8492000
1771	3.542916458	2.276565E-001	-113.7033000	3.542916458	8.631762E-001	-56.9612400	3.542916458	8.656772E-001	-58.8567700	3.542916458	2.100337E-001	-104.3546000
1772	3.544912456	2.278051E-001	-114.1754000	3.544912456	8.626844E-001	-57.4546400	3.544912456	8.640828E-001	-59.2199200	3.544912456	2.098162E-001	-104.8702000
1773	3.546908454	2.280258E-001	-114.6805000	3.546908454	8.621756E-001	-57.9716300	3.546908454	8.631929E-001	-59.6138100	3.546908454	2.095340E-001	-105.3340000
1774	3.548904452	2.281957E-001	-115.1594000	3.548904452	8.614401E-001	-58.4700200	3.548904452	8.614084E-001	-59.9839400	3.548904452	2.092738E-001	-105.7756000
1775	3.550900450	2.281620E-001	-115.6756000	3.550900450	8.606381E-001	-58.9509000	3.550900450	8.601168E-001	-60.3464000	3.550900450	2.089246E-001	-106.2208000
1776	3.552896448	2.283215E-001	-116.1619000	3.552896448	8.594965E-001	-59.4504700	3.552896448	8.586593E-001	-60.7126200	3.552896448	2.087004E-001	-106.5925000
1777	3.554892446	2.284136E-001	-116.5949000	3.554892446	8.586123E-001	-59.9339300	3.554892446	8.576417E-001	-61.0107800	3.554892446	2.085723E-001	-106.9679000
1778	3.556888444	2.283263E-001	-117.0801000	3.556888444	8.574237E-001	-60.4053300	3.556888444	8.568460E-001	-61.3631000	3.556888444	2.085191E-001	-107.3225000
1779	3.558884442	2.284642E-001	-117.5538000	3.558884442	8.560428E-001	-60.8625700	3.558884442	8.557407E-001	-61.6766600	3.558884442	2.084682E-001	-107.6803000
1780	3.560880440	2.285604E-001	-117.9957000	3.560880440	8.547357E-001	-61.3199200	3.560880440	8.563369E-001	-61.9841000	3.560880440	2.086226E-001	-108.0629000
1781	3.562876438	2.288104E-001	-118.4748000	3.562876438	8.535435E-001	-61.7599900	3.562876438	8.555461E-001	-62.3101200	3.562876438	2.087084E-001	-108.4275000
1782	3.564872436	2.287986E-001	-118.9535000	3.564872436	8.522843E-001	-62.1966100	3.564872436	8.558724E-001	-62.6381600	3.564872436	2.088547E-001	-108.8401000
1783	3.566868434	2.291785E-001	-119.4576000	3.566868434	8.509263E-001	-62.6054500	3.566868434	8.562981E-001	-62.9796600	3.566868434	2.090467E-001	-109.2266000
1784	3.568864432	2.291592E-001	-119.9555000	3.568864432	8.494074E-001	-63.0264200	3.568864432	8.568068E-001	-63.2657800	3.568864432	2.094865E-001	-109.6387000
1785	3.570860430	2.292649E-001	-120.4294000	3.570860430	8.484221E-001	-63.4229000	3.570860430	8.579985E-001	-63.5929200	3.570860430	2.098223E-001	-110.1080000
1786	3.572856428	2.291979E-001	-120.9310000	3.572856428	8.472314E-001	-63.7800700	3.572856428	8.589540E-001	-63.9399200	3.572856428	2.100488E-001	-110.5347000
1787	3.574852426	2.290719E-001	-121.4252000	3.574852426	8.461235E-001	-64.1429800	3.574852426	8.598923E-001	-64.2764100	3.574852426	2.101690E-001	-110.9890000
1788	3.576848424	2.290870E-001	-121.9093000	3.576848424	8.454719E-001	-64.5192900	3.576848424	8.612294E-001	-64.6132000	3.576848424	2.104114E-001	-111.4708000
1789	3.578844422	2.287458E-001	-122.4219000	3.578844422	8.447969E-001	-64.8492200	3.578844422	8.623047E-001	-64.9966700	3.578844422	2.103990E-001	-111.9471000
1790	3.580840420	2.288756E-001	-122.8833000	3.580840420	8.438883E-001	-65.2348100	3.580840420	8.642533E-001	-65.3660900	3.580840420	2.104756E-001	-112.4742000
1791	3.582836418	2.285639E-001	-123.3111000	3.582836418	8.440105E-001	-65.5690900	3.582836418	8.655871E-001	-65.7440300	3.582836418	2.105176E-001	-112.9738000
1792	3.584832416	2.282095E-001	-123.7360000	3.584832416	8.436986E-001	-65.9262700	3.584832416	8.678483E-001	-66.1088100	3.584832416	2.104113E-001	-113.4999000
1793	3.586828414	2.282447E-001	-124.1713000	3.586828414	8.439354E-001	-66.2805800	3.586828414	8.692432E-001	-66.5312700	3.586828414	2.103563E-001	-113.9324000
1794	3.588824412	2.277039E-001	-124.5839000	3.588824412	8.434411E-001	-66.6150700	3.588824412	8.706503E-001	-66.9702100	3.588824412	2.102489E-001	-114.3605000
1795	3.590820410	2.276447E-001	-124.9609000	3.590820410	8.439797E-001	-66.9794600	3.590820410	8.731185E-001	-67.4364400	3.590820410	2.099099E-001	-114.8260000
1796	3.592816408	2.272598E-001	-125.3519000	3.592816408	8.443761E-001	-67.3321500	3.592816408	8.749037E-001	-67.8764300	3.592816408	2.099069E-001	-115.2437000
1797	3.594812406	2.269779E-001	-125.6439000	3.594812406	8.448334E-001	-67.6791200	3.594812406	8.766965E-001	-68.2923100	3.594812406	2.098356E-001	-115.6691000
1798	3.596808404	2.269166E-001	-125.9649000	3.596808404	8.452243E-001	-68.0381900	3.596808404	8.788486E-001	-68.8067700	3.596808404	2.096519E-001	-116.0367000
1799	3.598804402	2.268786E-001	-126.2744000	3.598804402	8.464681E-001	-68.4091500	3.598804402	8.808069E-001	-69.3090000	3.598804402	2.094616E-001	-116.4026000
1800	3.600800400	2.270064E-001	-126.5547000	3.600800400	8.472574E-001	-68.7972600	3.600800400	8.824528E-001	-69.7681000	3.600800400	2.095839E-001	-116.8066000
1801	3.602796398	2.271951E-001	-126.8656000	3.602796398	8.486622E-001	-69.1873300	3.602796398	8.838356E-001	-70.3264700	3.602796398	2.096464E-001	-117.1275000
1802	3.604792396	2.274612E-001	-127.1397000	3.604792396	8.496305E-001	-69.5883500	3.604792396	8.858426E-001	-70.8535500	3.604792396	2.098375E-001	-117.4714000
1803	3.606788394	2.278683E-001	-127.4058000	3.606788394	8.510799E-001	-69.9875600	3.606788394	8.871850E-001	-71.3965800	3.606788394	2.100505E-001	-117.8390000
1804	3.608784392	2.284695E-001	-127.7293000	3.608784392	8.523423E-001	-70.4046200	3.608784392	8.886106E-001	-71.9860100	3.608784392	2.104491E-001	-118.1925000
1805	3.610780390	2.291025E-001	-128.0355000	3.610780390	8.535086E-001	-70.8399100	3.610780390	8.893883E-001	-72.5486600	3.610780390	2.109955E-001	-118.5699000
1806	3.612776388	2.295798E-001	-128.3605000	3.612776388	8.546982E-001	-71.3084300	3.612776388	8.901017E-001	-73.1131800	3.612776388	2.114091E-001	-119.0054000
1807	3.614772386	2.304846E-001	-128.7151000	3.614772386	8.561151E-001	-71.7483100	3.614772386	8.911681E-001	-73.7123800	3.614772386	2.120764E-001	-119.4333000
1808	3.616768384	2.311807E-001	-129.1098000	3.616768384	8.572849E-001	-72.2182300	3.616768384	8.904378E-001	-74.3065100	3.616768384	2.126898E-001	-119.9401000
1809	3.618764382	2.320687E-001	-129.5061000	3.618764382	8.585207E-001	-72.6927700	3.618764382	8.908980E-001	-74.9013000	3.618764382	2.132948E-001	-120.4781000
1810	3.620760380	2.330603E-001	-129.9653000	3.620760380	8.595229E-001	-73.2063100	3.620760380	8.902758E-001	-75.5145400	3.620760380	2.138394E-001	-121.0652000
1811	3.622756378	2.338095E-001	-130.4531000	3.622756378	8.605499E-001	-73.7098700	3.622756378	8.892106E-001	-76.1125600	3.622756378	2.144316E-001	-121.6691000
1812	3.624752376	2.344348E-001	-130.8945000	3.624752376	8.614161E-001	-74.1918000	3.624752376	8.874645E-001	-76.6701600	3.624752376	2.148617E-001	-122.3007000
1813	3.626748374	2.352639E-001	-131.3933000	3.626748374	8.618122E-001	-74.7167600	3.626748374	8.875104E-001	-77.2280400	3.626748374	2.151776E-001	-122.9039000
1814	3.628744372	2.358035E-001	-131.9366000	3.628744372	8.623987E-001	-75.2544800	3.628744372	8.852997E-001	-77.7711300	3.628744372	2.152352E-001	-123.5506000
1815	3.630740370	2.360865E-001	-132.5124000	3.630740370	8.629363E-001	-75.7812900	3.630740370	8.825544E-001	-78.3500500	3.630740370	2.153334E-001	-124.1754000
1816	3.632736368	2.366106E-001	-133.0562000	3.632736368	8.628297E-001	-76.3054500	3.632736368	8.815190E-001	-78.8587200	3.632736368	2.151549E-001	-124.7919000
1817	3.634732366	2.370465E-001	-133.6275000	3.634732366	8.626528E-001	-76.8467900	3.634732366	8.788326E-001	-79.3832900	3.634732366	2.150273E-001	-125.4294000
1818	3.636728364	2.372122E-001	-134.1605000	3.636728364	8.623374E-001	-77.3503800	3.636728364	8.765374E-001	-79.8502100	3.636728364	2.146188E-001	-126.0016000
1819	3.638724362	2.374287E-001	-134.7271000	3.638724362	8.617070E-001	-77.8961300	3.638724362	8.744431E-001	-80.3334000	3.638724362	2.141630E-001	-126.6099000
1820	3.640720360	2.378263E-001	-135.2547000	3.640720360	8.615037E-001	-78.3907400	3.640720360	8.722458E-001	-80.8133900	3.640720360	2.136703E-001	-127.1517000
1821	3.642716358	2.379024E-001	-135.8074000	3.642716358	8.607286E-001	-78.9048300	3.642716358	8.697694E-001	-81.2299100	3.642716358	2.129572E-001	-127.6760000
1822	3.644712356	2.380465E-001	-136.2997000	3.644712356	8.596721E-001	-79.3970300	3.644712356	8.674067E-001	-81.6692100	3.644712356	2.123896E-001	-128.1613000
1823	3.646708354	2.382302E-001	-136.7984000	3.646708354	8.588141E-001	-79.8821000	3.646708354	8.656332E-001	-82.0306200	3.646708354	2.117608E-001	-128.5763000
1824	3.648704352	2.383600E-001	-137.3180000	3.648704352	8.578532E-001	-80.3844500	3.648704352	8.635417E-001	-82.4652300	3.648704352	2.112617E-001	-128.9776000
1825	3.650700350	2.385137E-001	-137.8093000	3.650700350	8.567896E-001	-80.8718100	3.650700350	8.616085E-001	-82.8129100	3.650700350	2.108042E-001	-129.3536000
1826	3.652696348	2.383051E-001	-138.2810000	3.652696348	8.558979E-001	-81.3430300	3.652696348	8.593130E-001	-83.1903000	3.652696348	2.103352E-001	-129.7313000
1827	3.654692346	2.386343E-001	-138.7666000	3.654692346	8.542024E-001	-81.7850000	3.654692346	8.585050E-001	-83.5233600	3.654692346	2.102182E-001	-130.0681000
1828	3.656688344	2.386938E-001	-139.2459000	3.656688344	8.532425E-001	-82.2442300	3.656688344	8.567589E-001	-83.8420900	3.656688344	2.100348E-001	-130.3775000
1829	3.658684342	2.387957E-001	-139.7228000	3.658684342	8.519188E-001	-82.6899800	3.658684342	8.556135E-001	-84.1972200	3.658684342	2.100034E-001	-130.7196000
1830	3.660680340	2.388328E-001	-140.2019000	3.660680340	8.505194E-001	-83.1004800	3.660680340	8.539729E-001	-84.5010100	3.660680340	2.100395E-001	-130.9782000
1831	3.662676338	2.392301E-001	-140.6853000	3.662676338	8.494055E-001	-83.5044600	3.662676338	8.536625E-001	-84.7926000	3.662676338	2.102936E-001	-131.3185000
1832	3.664672336	2.393185E-001	-141.1921000	3.664672336	8.482613E-001	-83.9199400	3.664672336	8.532233E-001	-85.1160700	3.664672336	2.105850E-001	-131.6922000
1833	3.666668334	2.393095E-001	-141.6951000	3.666668334	8.472294E-001	-84.3172800	3.666668334	8.527907E-001	-85.4414700	3.666668334	2.108159E-001	-132.0499000
1834	3.668664332	2.395406E-001	-142.1804000	3.668664332	8.461869E-001	-84.6880100	3.668664332	8.529944E-001	-85.7078900	3.668664332	2.113073E-001	-132.4049000
1835	3.670660330	2.396888E-001	-142.7118000	3.670660330	8.455660E-001	-85.0849800	3.670660330	8.533790E-001	-86.0499200	3.670660330	2.116988E-001	-132.8396000
1836	3.672656328	2.396852E-001	-143.1770000	3.672656328	8.448350E-001	-85.4768900	3.672656328	8.542070E-001	-86.3353300	3.672656328	2.121253E-001	-133.2573000
1837	3.674652326	2.395501E-001	-143.6753000	3.674652326	8.443847E-001	-85.8737400	3.674652326	8.543615E-001	-86.6564200	3.674652326	2.124776E-001	-133.6904000
1838	3.676648324	2.395561E-001	-144.1877000	3.676648324	8.440270E-001	-86.2342200	3.676648324	8.552604E-001	-86.9814800	3.676648324	2.128843E-001	-134.1730000
1839	3.678644322	2.394807E-001	-144.6817000	3.678644322	8.438587E-001	-86.5994300	3.678644322	8.566841E-001	-87.3537600	3.678644322	2.130912E-001	-134.6547000
1840	3.680640320	2.394247E-001	-145.1440000	3.680640320	8.435170E-001	-86.9973600	3.680640320	8.572922E-001	-87.6395000	3.680640320	2.135565E-001	-135.1359000
1841	3.682636318	2.392875E-001	-145.6264000	3.682636318	8.434498E-001	-87.3583800	3.682636318	8.585055E-001	-88.0244900	3.682636318	2.136980E-001	-135.6085000
1842	3.684632316	2.391113E-001	-146.0643000	3.684632316	8.435045E-001	-87.7278700	3.684632316	8.597027E-001	-88.3878100	3.684632316	2.138761E-001	-136.1074000
1843	3.686628314	2.389378E-001	-146.4644000	3.686628314	8.440324E-001	-88.1118500	3.686628314	8.611994E-001	-88.7575800	3.686628314	2.140988E-001	-136.5803000
1844	3.688624312	2.387952E-001	-146.9111000	3.688624312	8.437197E-001	-88.5129300	3.688624312	8.623821E-001	-89.1405100	3.688624312	2.141184E-001	-137.0760000
1845	3.690620310	2.386938E-001	-147.3173000	3.690620310	8.438651E-001	-88.8684800	3.690620310	8.643201E-001	-89.5532700	3.690620310	2.142715E-001	-137.5581000
1846	3.692616308	2.385576E-001	-147.7120000	3.692616308	8.442239E-001	-89.2588200	3.692616308	8.658239E-001	-89.9428000	3.692616308	2.144352E-001	-138.0506000
1847	3.694612306	2.385461E-001	-148.1156000	3.694612306	8.445021E-001	-89.6664100	3.694612306	8.679596E-001	-90.3747600	3.694612306	2.144374E-001	-138.5194000
1848	3.696608304	2.383103E-001	-148.5064000	3.696608304	8.451864E-001	-90.0413100	3.696608304	8.694280E-001	-90.8193700	3.696608304	2.144486E-001	-138.9840000
1849	3.698604302	2.382980E-001	-148.8769000	3.698604302	8.453241E-001	-90.4571800	3.698604302	8.706878E-001	-91.2241400	3.698604302	2.145177E-001	-139.4281000
1850	3.700600300	2.384620E-001	-149.2899000	3.700600300	8.458816E-001	-90.8645200	3.700600300	8.725188E-001	-91.7359200	3.700600300	2.145214E-001	-139.8779000
1851	3.702596298	2.383485E-001	-149.6374000	3.702596298	8.463328E-001	-91.2771900	3.702596298	8.742175E-001	-92.1720800	3.702596298	2.145731E-001	-140.3338000
1852	3.704592296	2.384972E-001	-150.0183000	3.704592296	8.466501E-001	-91.6962400	3.704592296	8.757761E-001	-92.6731900	3.704592296	2.146339E-001	-140.7569000
1853	3.706588294	2.387519E-001	-150.3128000	3.706588294	8.474962E-001	-92.1139500	3.706588294	8.779351E-001	-93.0906500	3.706588294	2.147669E-001	-141.2394000
1854	3.708584292	2.388591E-001	-150.6846000	3.708584292	8.481678E-001	-92.5538900	3.708584292	8.783514E-001	-93.6186600	3.708584292	2.149311E-001	-141.6396000
1855	3.710580290	2.392176E-001	-151.0244000	3.710580290	8.488165E-001	-92.9614000	3.710580290	8.802100E-001	-94.1099100	3.710580290	2.149558E-001	-142.1075000
1856	3.712576288	2.394831E-001	-151.3815000	3.712576288	8.494905E-001	-93.3843800	3.712576288	8.813124E-001	-94.6733600	3.712576288	2.151072E-001	-142.5164000
1857	3.714572286	2.399173E-001	-151.7589000	3.714572286	8.497685E-001	-93.8507200	3.714572286	8.824698E-001	-95.1636400	3.714572286	2.151613E-001	-142.9657000
1858	3.716568284	2.401096E-001	-152.1219000	3.716568284	8.503310E-001	-94.2886700	3.716568284	8.837242E-001	-95.6753800	3.716568284	2.153643E-001	-143.4429000
1859	3.718564282	2.406368E-001	-152.5026000	3.718564282	8.503767E-001	-94.7613100	3.718564282	8.844684E-001	-96.2118100	3.718564282	2.154715E-001	-143.9368000
1860	3.720560280	2.411387E-001	-152.8514000	3.720560280	8.513750E-001	-95.1648200	3.720560280	8.855704E-001	-96.7624200	3.720560280	2.156459E-001	-144.4063000
1861	3.722556278	2.415140E-001	-153.2533000	3.722556278	8.514553E-001	-95.6403500	3.722556278	8.854339E-001	-97.3012800	3.722556278	2.158205E-001	-144.9186000
1862	3.724552276	2.420809E-001	-153.6385000	3.724552276	8.520266E-001	-96.0768000	3.724552276	8.862944E-001	-97.8496900	3.724552276	2.161165E-001	-145.4331000
1863	3.726548274	2.427316E-001	-154.0346000	3.726548274	8.530676E-001	-96.5400800	3.726548274	8.858585E-001	-98.3925800	3.726548274	2.164079E-001	-145.8821000
1864	3.728544272	2.431433E-001	-154.4465000	3.728544272	8.529983E-001	-97.0060100	3.728544272	8.860198E-001	-98.9720700	3.728544272	2.165423E-001	-146.3965000
1865	3.730540270	2.436997E-001	-154.8962000	3.730540270	8.532408E-001	-97.4740900	3.730540270	8.861885E-001	-99.5126600	3.730540270	2.168470E-001	-146.8819000
1866	3.732536268	2.440047E-001	-155.3395000	3.732536268	8.533486E-001	-97.9261100	3.732536268	8.845554E-001	-100.0456000	3.732536268	2.169511E-001	-147.3698000
1867	3.734532266	2.446474E-001	-155.7902000	3.734532266	8.539578E-001	-98.3938500	3.734532266	8.842475E-001	-100.5784000	3.734532266	2.172345E-001	-147.8884000
1868	3.736528264	2.453491E-001	-156.2672000	3.736528264	8.540838E-001	-98.8610200	3.736528264	8.837435E-001	-101.1311000	3.736528264	2.173018E-001	-148.3971000
1869	3.738524262	2.457420E-001	-156.7457000	3.738524262	8.540531E-001	-99.3300900	3.738524262	8.823450E-001	-101.6446000	3.738524262	2.173984E-001	-148.9336000
1870	3.740520260	2.465599E-001	-157.2211000	3.740520260	8.545690E-001	-99.8085900	3.740520260	8.808931E-001	-102.2038000	3.740520260	2.174071E-001	-149.4402000
1871	3.742516258	2.469849E-001	-157.7466000	3.742516258	8.543790E-001	-100.3032000	3.742516258	8.795545E-001	-102.7094000	3.742516258	2.174377E-001	-150.0092000
1872	3.744512256	2.473771E-001	-158.2262000	3.744512256	8.545200E-001	-100.7645000	3.744512256	8.786494E-001	-103.2342000	3.744512256	2.174069E-001	-150.5170000
1873	3.746508254	2.480503E-001	-158.6969000	3.746508254	8.546668E-001	-101.2108000	3.746508254	8.767674E-001	-103.7408000	3.746508254	2.174312E-001	-151.0305000
1874	3.748504252	2.482688E-001	-159.2103000	3.748504252	8.545941E-001	-101.6705000	3.748504252	8.752130E-001	-104.2070000	3.748504252	2.173321E-001	-151.5642000
1875	3.750500250	2.486372E-001	-159.7419000	3.750500250	8.541084E-001	-102.1496000	3.750500250	8.730984E-001	-104.6811000	3.750500250	2.171388E-001	-152.0880000
1876	3.752496248	2.491931E-001	-160.2692000	3.752496248	8.543932E-001	-102.6493000	3.752496248	8.721972E-001	-105.1246000	3.752496248	2.170700E-001	-152.6426000
1877	3.754492246	2.494137E-001	-160.7755000	3.754492246	8.538997E-001	-103.1139000	3.754492246	8.697550E-001	-105.5744000	3.754492246	2.168301E-001	-153.1055000
1878	3.756488244	2.496032E-001	-161.3031000	3.756488244	8.532337E-001	-103.6107000	3.756488244	8.680055E-001	-105.9772000	3.756488244	2.165384E-001	-153.6018000
1879	3.758484242	2.496811E-001	-161.8271000	3.758484242	8.533326E-001	-104.0616000	3.758484242	8.658465E-001	-106.3738000	3.758484242	2.164227E-001	-154.0606000
1880	3.760480240	2.500069E-001	-162.3236000	3.760480240	8.529962E-001	-104.5445000	3.760480240	8.648008E-001	-106.7676000	3.760480240	2.162709E-001	-154.5602000
1881	3.762476238	2.500851E-001	-162.8657000	3.762476238	8.525186E-001	-105.0087000	3.762476238	8.631230E-001	-107.1775000	3.762476238	2.160642E-001	-155.0188000
1882	3.764472236	2.502155E-001	-163.3651000	3.764472236	8.520086E-001	-105.4779000	3.764472236	8.613735E-001	-107.5059000	3.764472236	2.159534E-001	-155.4179000
1883	3.766468234	2.503068E-001	-163.8736000	3.766468234	8.512829E-001	-105.9296000	3.766468234	8.597741E-001	-107.8766000	3.766468234	2.158123E-001	-155.7975000
1884	3.768464232	2.502847E-001	-164.3788000	3.768464232	8.502066E-001	-106.4026000	3.768464232	8.590238E-001	-108.2186000	3.768464232	2.157182E-001	-156.2467000
1885	3.770460230	2.505920E-001	-164.8889000	3.770460230	8.500902E-001	-106.8269000	3.770460230	8.588873E-001	-108.5788000	3.770460230	2.157737E-001	-156.6861000
1886	3.772456228	2.508267E-001	-165.3196000	3.772456228	8.491979E-001	-107.2774000	3.772456228	8.578653E-001	-108.8652000	3.772456228	2.158112E-001	-157.0599000
1887	3.774452226	2.505939E-001	-165.8508000	3.774452226	8.486304E-001	-107.7270000	3.774452226	8.574697E-001	-109.2384000	3.774452226	2.157919E-001	-157.4811000
1888	3.776448224	2.507979E-001	-166.3191000	3.776448224	8.473282E-001	-108.1588000	3.776448224	8.570644E-001	-109.5528000	3.776448224	2.159414E-001	-157.9071000
1889	3.778444222	2.507757E-001	-166.8206000	3.778444222	8.472393E-001	-108.6028000	3.778444222	8.577393E-001	-109.8959000	3.778444222	2.161612E-001	-158.3297000
1890	3.780440220	2.509592E-001	-167.3363000	3.780440220	8.464240E-001	-109.0082000	3.780440220	8.576824E-001	-110.2394000	3.780440220	2.162372E-001	-158.7601000
1891	3.782436218	2.508928E-001	-167.7746000	3.782436218	8.466698E-001	-109.4123000	3.782436218	8.582531E-001	-110.5202000	3.782436218	2.166354E-001	-159.1832000
1892	3.784432216	2.510934E-001	-168.2951000	3.784432216	8.453325E-001	-109.8914000	3.784432216	8.585708E-001	-110.8774000	3.784432216	2.167319E-001	-159.6486000
1893	3.786428214	2.509277E-001	-168.7419000	3.786428214	8.448724E-001	-110.2651000	3.786428214	8.595316E-001	-111.2325000	3.786428214	2.169928E-001	-160.1038000
1894	3.788424212	2.507921E-001	-169.2080000	3.788424212	8.446286E-001	-110.6886000	3.788424212	8.602613E-001	-111.5934000	3.788424212	2.171812E-001	-160.5506000
1895	3.790420210	2.507785E-001	-169.6483000	3.790420210	8.436506E-001	-111.1117000	3.790420210	8.609376E-001	-111.9493000	3.790420210	2.174449E-001	-161.0054000
1896	3.792416208	2.508969E-001	-170.1187000	3.792416208	8.430285E-001	-111.5135000	3.792416208	8.621216E-001	-112.3011000	3.792416208	2.176607E-001	-161.4859000
1897	3.794412206	2.509052E-001	-170.5704000	3.794412206	8.432272E-001	-111.9136000	3.794412206	8.639342E-001	-112.7170000	3.794412206	2.177900E-001	-161.9792000
1898	3.796408204	2.507966E-001	-170.9609000	3.796408204	8.433779E-001	-112.2755000	3.796408204	8.654543E-001	-113.0842000	3.796408204	2.179642E-001	-162.4482000
1899	3.798404202	2.509011E-001	-171.3898000	3.798404202	8.431223E-001	-112.6995000	3.798404202	8.668904E-001	-113.5196000	3.798404202	2.180672E-001	-162.9054000
1900	3.800400200	2.507812E-001	-171.8273000	3.800400200	8.427279E-001	-113.0893000	3.800400200	8.683320E-001	-113.9409000	3.800400200	2.181784E-001	-163.3558000
1901	3.802396198	2.508323E-001	-172.2492000	3.802396198	8.424965E-001	-113.5029000	3.802396198	8.696190E-001	-114.3662000	3.802396198	2.183207E-001	-163.8796000
1902	3.804392196	2.507890E-001	-172.6366000	3.804392196	8.424186E-001	-113.9224000	3.804392196	8.713996E-001	-114.7674000	3.804392196	2.182899E-001	-164.3838000
1903	3.806388194	2.509347E-001	-173.0424000	3.806388194	8.426789E-001	-114.3146000	3.806388194	8.731197E-001	-115.2827000	3.806388194	2.182910E-001	-164.8073000
1904	3.808384192	2.508664E-001	-173.4156000	3.808384192	8.422666E-001	-114.7201000	3.808384192	8.738673E-001	-115.7085000	3.808384192	2.183143E-001	-165.2424000
1905	3.810380190	2.511459E-001	-173.8213000	3.810380190	8.428695E-001	-115.1142000	3.810380190	8.757957E-001	-116.2318000	3.810380190	2.183561E-001	-165.7119000
1906	3.812376188	2.511749E-001	-174.2288000	3.812376188	8.423186E-001	-115.5376000	3.812376188	8.770640E-001	-116.6981000	3.812376188	2.181536E-001	-166.1829000
1907	3.814372186	2.513234E-001	-174.5796000	3.814372186	8.418216E-001	-115.9190000	3.814372186	8.783193E-001	-117.1851000	3.814372186	2.181017E-001	-166.6402000
1908	3.816368184	2.516018E-001	-174.9595000	3.816368184	8.423733E-001	-116.3395000	3.816368184	8.792894E-001	-117.7136000	3.816368184	2.182411E-001	-167.0990000
1909	3.818364182	2.517106E-001	-175.3539000	3.818364182	8.418177E-001	-116.7723000	3.818364182	8.797089E-001	-118.1858000	3.818364182	2.181141E-001	-167.5048000
1910	3.820360180	2.521999E-001	-175.6583000	3.820360180	8.430008E-001	-117.1534000	3.820360180	8.811007E-001	-118.6764000	3.820360180	2.182108E-001	-167.9537000
1911	3.822356178	2.526440E-001	-176.0733000	3.822356178	8.423399E-001	-117.5891000	3.822356178	8.821362E-001	-119.2230000	3.822356178	2.180768E-001	-168.4211000
1912	3.824352176	2.527481E-001	-176.4359000	3.824352176	8.428314E-001	-117.9845000	3.824352176	8.820024E-001	-119.7201000	3.824352176	2.183071E-001	-168.8071000
1913	3.826348174	2.532569E-001	-176.8168000	3.826348174	8.429626E-001	-118.3990000	3.826348174	8.830950E-001	-120.2441000	3.826348174	2.183728E-001	-169.2672000
1914	3.828344172	2.535206E-001	-177.2071000	3.828344172	8.436260E-001	-118.8040000	3.828344172	8.825598E-001	-120.7467000	3.828344172	2.188009E-001	-169.6612000
1915	3.830340170	2.539963E-001	-177.6205000	3.830340170	8.437799E-001	-119.2160000	3.830340170	8.822967E-001	-121.2927000	3.830340170	2.188944E-001	-170.0222000
1916	3.832336168	2.545313E-001	-178.0527000	3.832336168	8.449445E-001	-119.6415000	3.832336168	8.828324E-001	-121.8281000	3.832336168	2.192618E-001	-170.4287000
1917	3.834332166	2.548593E-001	-178.4836000	3.834332166	8.446820E-001	-120.0413000	3.834332166	8.823653E-001	-122.3633000	3.834332166	2.194287E-001	-170.8296000
1918	3.836328164	2.556452E-001	-178.8725000	3.836328164	8.450971E-001	-120.4782000	3.836328164	8.829622E-001	-122.8440000	3.836328164	2.197370E-001	-171.2913000
1919	3.838324162	2.561158E-001	-179.2866000	3.838324162	8.456731E-001	-120.8948000	3.838324162	8.819148E-001	-123.3742000	3.838324162	2.200361E-001	-171.7039000
1920	3.840320160	2.567490E-001	-179.7346000	3.840320160	8.465307E-001	-121.3191000	3.840320160	8.813211E-001	-123.9222000	3.840320160	2.203722E-001	-172.1351000
1921	3.842316158	2.574401E-001	179.8259000	3.842316158	8.467794E-001	-121.7519000	3.842316158	8.813326E-001	-124.4132000	3.842316158	2.206968E-001	-172.5964000
1922	3.844312156	2.578926E-001	179.3940000	3.844312156	8.476551E-001	-122.1824000	3.844312156	8.800089E-001	-124.8931000	3.844312156	2.210792E-001	-173.0516000
1923	3.846308154	2.583929E-001	178.9084000	3.846308154	8.475891E-001	-122.6209000	3.846308154	8.795449E-001	-125.3530000	3.846308154	2.212947E-001	-173.5373000
1924	3.848304152	2.588530E-001	178.4786000	3.848304152	8.487507E-001	-123.0712000	3.848304152	8.780173E-001	-125.8608000	3.848304152	2.218233E-001	-174.0352000
1925	3.850300150	2.593132E-001	177.9733000	3.850300150	8.485520E-001	-123.5023000	3.850300150	8.777423E-001	-126.3325000	3.850300150	2.220624E-001	-174.5449000
1926	3.852296148	2.598425E-001	177.5368000	3.852296148	8.497396E-001	-123.9643000	3.852296148	8.765375E-001	-126.8025000	3.852296148	2.224472E-001	-175.0266000
1927	3.854292146	2.602026E-001	177.0308000	3.854292146	8.501124E-001	-124.4263000	3.854292146	8.756887E-001	-127.3064000	3.854292146	2.227904E-001	-175.5863000
1928	3.856288144	2.606323E-001	176.5389000	3.856288144	8.505284E-001	-124.8999000	3.856288144	8.747132E-001	-127.7442000	3.856288144	2.230940E-001	-176.1227000
1929	3.858284142	2.612967E-001	176.0554000	3.858284142	8.512782E-001	-125.3571000	3.858284142	8.748924E-001	-128.2188000	3.858284142	2.234494E-001	-176.6714000
1930	3.860280140	2.617147E-001	175.5657000	3.860280140	8.514349E-001	-125.8278000	3.860280140	8.740816E-001	-128.6736000	3.860280140	2.235748E-001	-177.2415000
1931	3.862276138	2.619606E-001	175.0802000	3.862276138	8.514698E-001	-126.3030000	3.862276138	8.730419E-001	-129.0687000	3.862276138	2.237542E-001	-177.7903000
1932	3.864272136	2.619874E-001	174.5784000	3.864272136	8.521091E-001	-126.7937000	3.864272136	8.716089E-001	-129.5465000	3.864272136	2.240138E-001	-178.3393000
1933	3.866268134	2.622818E-001	174.0598000	3.866268134	8.518904E-001	-127.2801000	3.866268134	8.706576E-001	-129.9482000	3.866268134	2.239821E-001	-178.9066000
1934	3.868264132	2.626754E-001	173.5636000	3.868264132	8.526664E-001	-127.7740000	3.868264132	8.695366E-001	-130.4078000	3.868264132	2.240355E-001	-179.4702000
1935	3.870260130	2.630228E-001	173.0766000	3.870260130	8.528190E-001	-128.2751000	3.870260130	8.697322E-001	-130.8375000	3.870260130	2.241140E-001	179.9651000
1936	3.872256128	2.632711E-001	172.5907000	3.872256128	8.527455E-001	-128.7639000	3.872256128	8.687210E-001	-131.2570000	3.872256128	2.241002E-001	179.3751000
1937	3.874252126	2.635573E-001	172.1127000	3.874252126	8.525073E-001	-129.2555000	3.874252126	8.684867E-001	-131.6627000	3.874252126	2.238327E-001	178.8507000
1938	3.876248124	2.636946E-001	171.5800000	3.876248124	8.524085E-001	-129.7217000	3.876248124	8.676862E-001	-132.1431000	3.876248124	2.236292E-001	178.2706000
1939	3.878244122	2.639675E-001	171.0956000	3.878244122	8.522342E-001	-130.2322000	3.878244122	8.669457E-001	-132.5188000	3.878244122	2.235291E-001	177.7390000
1940	3.880240120	2.641558E-001	170.6038000	3.880240120	8.520167E-001	-130.7249000	3.880240120	8.666767E-001	-132.9437000	3.880240120	2.232407E-001	177.2294000
1941	3.882236118	2.643184E-001	170.1169000	3.882236118	8.520701E-001	-131.2033000	3.882236118	8.659868E-001	-133.3931000	3.882236118	2.230771E-001	176.6626000
1942	3.884232116	2.644028E-001	169.6230000	3.884232116	8.513836E-001	-131.7168000	3.884232116	8.654829E-001	-133.8270000	3.884232116	2.226346E-001	176.1506000
1943	3.886228114	2.646247E-001	169.1725000	3.886228114	8.510337E-001	-132.1970000	3.886228114	8.647458E-001	-134.1371000	3.886228114	2.225763E-001	175.6898000
1944	3.888224112	2.648055E-001	168.7164000	3.888224112	8.493038E-001	-132.6794000	3.888224112	8.644282E-001	-134.5851000	3.888224112	2.220423E-001	175.2242000
1945	3.890220110	2.649850E-001	168.2280000	3.890220110	8.485633E-001	-133.1435000	3.890220110	8.642689E-001	-135.0116000	3.890220110	2.218281E-001	174.7415000
1946	3.892216108	2.651168E-001	167.7343000	3.892216108	8.478405E-001	-133.6330000	3.892216108	8.633921E-001	-135.3626000	3.892216108	2.214516E-001	174.3206000
1947	3.894212106	2.651289E-001	167.2542000	3.894212106	8.461210E-001	-134.1048000	3.894212106	8.631286E-001	-135.8393000	3.894212106	2.210023E-001	173.8909000
1948	3.896208104	2.653566E-001	166.7752000	3.896208104	8.461220E-001	-134.5707000	3.896208104	8.627246E-001	-136.2235000	3.896208104	2.208692E-001	173.4889000
1949	3.898204102	2.655307E-001	166.2698000	3.898204102	8.443668E-001	-134.9819000	3.898204102	8.626474E-001	-136.6160000	3.898204102	2.207277E-001	173.0809000
1950	3.900200100	2.657600E-001	165.8823000	3.900200100	8.433476E-001	-135.4022000	3.900200100	8.624935E-001	-137.0076000	3.900200100	2.205219E-001	172.7202000
1951	3.902196098	2.659323E-001	165.3611000	3.902196098	8.427752E-001	-135.8156000	3.902196098	8.623113E-001	-137.4389000	3.902196098	2.204019E-001	172.3687000
1952	3.904192096	2.661605E-001	164.9091000	3.904192096	8.415534E-001	-136.2694000	3.904192096	8.624106E-001	-137.7635000	3.904192096	2.205179E-001	171.9965000
1953	3.906188094	2.663210E-001	164.4548000	3.906188094	8.407646E-001	-136.6548000	3.906188094	8.620256E-001	-138.1891000	3.906188094	2.203023E-001	171.6131000
1954	3.908184092	2.664295E-001	164.0088000	3.908184092	8.397479E-001	-137.0639000	3.908184092	8.622866E-001	-138.5630000	3.908184092	2.203800E-001	171.2669000
1955	3.910180090	2.667129E-001	163.5437000	3.910180090	8.383961E-001	-137.4855000	3.910180090	8.622463E-001	-138.9755000	3.910180090	2.204782E-001	170.9430000
1956	3.912176088	2.667219E-001	163.0474000	3.912176088	8.376390E-001	-137.8387000	3.912176088	8.623703E-001	-139.4178000	3.912176088	2.203268E-001	170.5561000
1957	3.914172086	2.668809E-001	162.6080000	3.914172086	8.367012E-001	-138.2576000	3.914172086	8.626015E-001	-139.7258000	3.914172086	2.208728E-001	170.1902000
1958	3.916168084	2.670136E-001	162.1629000	3.916168084	8.362659E-001	-138.5943000	3.916168084	8.631127E-001	-140.1358000	3.916168084	2.208274E-001	169.8229000
1959	3.918164082	2.671172E-001	161.6967000	3.918164082	8.352388E-001	-138.9786000	3.918164082	8.634726E-001	-140.5226000	3.918164082	2.210921E-001	169.4569000
1960	3.920160080	2.671092E-001	161.2874000	3.920160080	8.352873E-001	-139.3391000	3.920160080	8.635502E-001	-140.8937000	3.920160080	2.214703E-001	169.0556000
1961	3.922156078	2.672671E-001	160.7919000	3.922156078	8.348072E-001	-139.6835000	3.922156078	8.650473E-001	-141.2959000	3.922156078	2.216614E-001	168.6005000
1962	3.924152076	2.672032E-001	160.4073000	3.924152076	8.348085E-001	-140.0462000	3.924152076	8.649267E-001	-141.6929000	3.924152076	2.219438E-001	168.2297000
1963	3.926148074	2.671446E-001	159.9767000	3.926148074	8.342532E-001	-140.3790000	3.926148074	8.656129E-001	-142.0751000	3.926148074	2.223947E-001	167.8359000
1964	3.928144072	2.673064E-001	159.5416000	3.928144072	8.346395E-001	-140.7681000	3.928144072	8.670261E-001	-142.5294000	3.928144072	2.226033E-001	167.4607000
1965	3.930140070	2.672906E-001	159.1061000	3.930140070	8.351176E-001	-141.1323000	3.930140070	8.674378E-001	-142.9146000	3.930140070	2.231133E-001	167.0350000
1966	3.932136068	2.672922E-001	158.6921000	3.932136068	8.354008E-001	-141.4668000	3.932136068	8.685058E-001	-143.3913000	3.932136068	2.234279E-001	166.6368000
1967	3.934132066	2.673833E-001	158.3067000	3.934132066	8.361176E-001	-141.8508000	3.934132066	8.699575E-001	-143.8177000	3.934132066	2.238882E-001	166.2100000
1968	3.936128064	2.674493E-001	157.8989000	3.936128064	8.364179E-001	-142.2305000	3.936128064	8.707662E-001	-144.2385000	3.936128064	2.241571E-001	165.8341000
1969	3.938124062	2.676537E-001	157.4933000	3.938124062	8.371601E-001	-142.5713000	3.938124062	8.715718E-001	-144.6890000	3.938124062	2.247006E-001	165.4098000
1970	3.940120060	2.678418E-001	157.1280000	3.940120060	8.376561E-001	-142.9729000	3.940120060	8.731501E-001	-145.1527000	3.940120060	2.250018E-001	164.9781000
1971	3.942116058	2.681965E-001	156.7818000	3.942116058	8.391579E-001	-143.3454000	3.942116058	8.743185E-001	-145.5611000	3.942116058	2.254524E-001	164.5325000
1972	3.944112056	2.683596E-001	156.3905000	3.944112056	8.398654E-001	-143.7593000	3.944112056	8.750044E-001	-146.0978000	3.944112056	2.258587E-001	164.1456000
1973	3.946108054	2.688252E-001	156.0270000	3.946108054	8.409052E-001	-144.1541000	3.946108054	8.766273E-001	-146.5352000	3.946108054	2.262197E-001	163.7216000
1974	3.948104052	2.692123E-001	155.6910000	3.948104052	8.419113E-001	-144.5785000	3.948104052	8.773140E-001	-147.0549000	3.948104052	2.268501E-001	163.2814000
1975	3.950100050	2.697998E-001	155.3513000	3.950100050	8.435792E-001	-145.0001000	3.950100050	8.784262E-001	-147.5390000	3.950100050	2.273105E-001	162.8117000
1976	3.952096048	2.701863E-001	154.9543000	3.952096048	8.446435E-001	-145.4183000	3.952096048	8.790792E-001	-148.0591000	3.952096048	2.280621E-001	162.3749000
1977	3.954092046	2.708336E-001	154.6010000	3.954092046	8.456195E-001	-145.8613000	3.954092046	8.799154E-001	-148.5644000	3.954092046	2.288127E-001	161.8855000
1978	3.956088044	2.715265E-001	154.2075000	3.956088044	8.472477E-001	-146.3167000	3.956088044	8.805798E-001	-149.1133000	3.956088044	2.295774E-001	161.4404000
1979	3.958084042	2.721774E-001	153.8247000	3.958084042	8.481801E-001	-146.7637000	3.958084042	8.807875E-001	-149.5896000	3.958084042	2.303827E-001	160.8547000
1980	3.960080040	2.728479E-001	153.3850000	3.960080040	8.494754E-001	-147.2623000	3.960080040	8.809005E-001	-150.1434000	3.960080040	2.309455E-001	160.3073000
1981	3.962076038	2.735748E-001	153.0262000	3.962076038	8.506457E-001	-147.7200000	3.962076038	8.810967E-001	-150.6594000	3.962076038	2.318281E-001	159.7227000
1982	3.964072036	2.742982E-001	152.4869000	3.964072036	8.516604E-001	-148.2256000	3.964072036	8.806341E-001	-151.2328000	3.964072036	2.323017E-001	159.1126000
1983	3.966068034	2.751099E-001	152.0682000	3.966068034	8.528417E-001	-148.7179000	3.966068034	8.806796E-001	-151.7435000	3.966068034	2.328458E-001	158.4706000
1984	3.968064032	2.758512E-001	151.6249000	3.968064032	8.537894E-001	-149.2381000	3.968064032	8.798130E-001	-152.2538000	3.968064032	2.330693E-001	157.8582000
[truncated: 16 more rows]
