# Supplementary material for: Tailoring the refractive index of impedance-matched ferrite composites
Source: Sci Rep. 2022 Sep 22;12:15818. doi: 10.1038/s41598-022-19188-3 (PMC9500025; doi:10.1038/s41598-022-19188-3)
Supplement: Supplementary file 1 — Supplementary Information 1. [file 41598_2022_19188_MOESM1_ESM.zip › 41598_2022_19188_MOESM1/63-75 um.csv]

MS4644A
!10/30/2013.11:20:50.AM
!CHANNEL.1
!TR.MEASUREMENT
!RF.CORRECTION: FULL.TWO.PORT.CAL.PORT.1.2
!AVERAGING.OFF
!IF.BANDWIDTH: 1KHZ
!NUMBER.OF.TRACES: 4
!TRACE:	TRACE.1	TRACE.2	TRACE.3	TRACE.4
!PARAMETER:	S11	S12	S21	S22
!PORT:	PORT1	PORT2	PORT1	PORT2
!GRAPH:	LINMAG.PHASE	LINMAG.PHASE	LINMAG.PHASE	LINMAG.PHASE
!SMOOTHING:	OFF	OFF	OFF	OFF
!TIMEDOMAIN:	OFF	OFF	OFF	OFF
!SWEEPTYPE: FREQ.SWEEP(Linear)
PNT	FREQ1.GHZ	LINMAG1	PHASE1.DEG	FREQ2.GHZ	LINMAG2	PHASE2.DEG	FREQ3.GHZ	LINMAG3	PHASE3.DEG	FREQ4.GHZ	LINMAG4	PHASE4.DEG
1	0.010000000	4.515674E-004	-2.1232910	0.010000000	9.994789E-001	-2.4083420	0.010000000	9.997876E-001	-2.4411250	0.010000000	4.194097E-004	78.1173200
2	0.011995998	4.313341E-004	1.0936300	0.011995998	9.997074E-001	-2.8917250	0.011995998	1.000214E+000	-2.9300590	0.011995998	5.455236E-004	87.0565000
3	0.013991996	3.217012E-004	4.0345780	0.013991996	9.994529E-001	-3.3950260	0.013991996	1.000071E+000	-3.4226310	0.013991996	7.122706E-004	85.4596300
4	0.015987994	2.441980E-004	21.6693900	0.015987994	9.995306E-001	-3.8836560	0.015987994	9.999319E-001	-3.9024990	0.015987994	8.064178E-004	84.7179500
5	0.017983992	2.467361E-004	51.4255200	0.017983992	9.994978E-001	-4.3709090	0.017983992	1.000173E+000	-4.3876390	0.017983992	9.156998E-004	82.8012600
6	0.019979990	3.070589E-004	75.9509400	0.019979990	9.996852E-001	-4.8483080	0.019979990	9.999756E-001	-4.8827090	0.019979990	1.026319E-003	81.3226900
7	0.021975988	4.508044E-004	87.3764300	0.021975988	9.996150E-001	-5.3401590	0.021975988	1.000055E+000	-5.3540410	0.021975988	1.146818E-003	79.5564500
8	0.023971986	6.046284E-004	90.7388800	0.023971986	9.995705E-001	-5.8157890	0.023971986	9.998780E-001	-5.8555320	0.023971986	1.271370E-003	77.6286200
9	0.025967984	7.827551E-004	91.0543400	0.025967984	9.996328E-001	-6.3096080	0.025967984	9.999439E-001	-6.3423210	0.025967984	1.405142E-003	75.3612400
10	0.027963982	9.753389E-004	89.7444600	0.027963982	9.993183E-001	-6.7908350	0.027963982	9.997989E-001	-6.8262320	0.027963982	1.517067E-003	73.3802200
11	0.029959980	1.155763E-003	87.7560300	0.029959980	9.995242E-001	-7.2893630	0.029959980	9.996483E-001	-7.3077590	0.029959980	1.655057E-003	70.6470000
12	0.031955978	1.366484E-003	84.6767000	0.031955978	9.992226E-001	-7.7656600	0.031955978	9.995673E-001	-7.7961730	0.031955978	1.780898E-003	68.3558500
13	0.033951976	1.578097E-003	81.3688100	0.033951976	9.991336E-001	-8.2600570	0.033951976	9.995071E-001	-8.2780650	0.033951976	1.908079E-003	66.0958600
14	0.035947974	1.771524E-003	78.0006300	0.035947974	9.989479E-001	-8.7469720	0.035947974	9.994603E-001	-8.7670990	0.035947974	1.963560E-003	61.4183900
15	0.037943972	1.986111E-003	74.4294400	0.037943972	9.991308E-001	-9.2278510	0.037943972	9.993616E-001	-9.2591690	0.037943972	2.131931E-003	59.7990900
16	0.039939970	2.193593E-003	71.1968300	0.039939970	9.988222E-001	-9.7186230	0.039939970	9.990708E-001	-9.7439350	0.039939970	2.248200E-003	56.7870200
17	0.041935968	2.369558E-003	69.0510200	0.041935968	9.986559E-001	-10.1989500	0.041935968	9.990251E-001	-10.2257800	0.041935968	2.370148E-003	54.3923800
18	0.043931966	2.611833E-003	65.7171600	0.043931966	9.984623E-001	-10.6884700	0.043931966	9.988574E-001	-10.7181600	0.043931966	2.505740E-003	51.9246200
19	0.045927964	2.822329E-003	61.5029000	0.045927964	9.985148E-001	-11.1648400	0.045927964	9.987894E-001	-11.1956000	0.045927964	2.644095E-003	49.6235500
20	0.047923962	3.041232E-003	58.6499400	0.047923962	9.983202E-001	-11.6553000	0.047923962	9.986342E-001	-11.6768200	0.047923962	2.770256E-003	47.8362100
21	0.049919960	3.252974E-003	55.1690800	0.049919960	9.980352E-001	-12.1402500	0.049919960	9.983701E-001	-12.1692800	0.049919960	2.829672E-003	45.0577200
22	0.051915958	3.476038E-003	51.1505700	0.051915958	9.980286E-001	-12.6180600	0.051915958	9.983988E-001	-12.6554200	0.051915958	3.024767E-003	43.5301400
23	0.053911956	3.679802E-003	47.9784400	0.053911956	9.979268E-001	-13.1111800	0.053911956	9.982429E-001	-13.1277600	0.053911956	3.146106E-003	41.0838100
24	0.055907954	3.931004E-003	44.3246300	0.055907954	9.975505E-001	-13.5914300	0.055907954	9.979845E-001	-13.6056100	0.055907954	3.327671E-003	38.5326500
25	0.057903952	4.107721E-003	41.1136200	0.057903952	9.976366E-001	-14.0751500	0.057903952	9.976605E-001	-14.0942900	0.057903952	3.420168E-003	37.1785100
26	0.059899950	4.314213E-003	37.5772100	0.059899950	9.974104E-001	-14.5572100	0.059899950	9.978392E-001	-14.5781200	0.059899950	3.593255E-003	35.3134300
27	0.061895948	4.513316E-003	34.7123300	0.061895948	9.970745E-001	-15.0399300	0.061895948	9.975138E-001	-15.0577300	0.061895948	3.738779E-003	32.8371200
28	0.063891946	4.705320E-003	31.1776100	0.063891946	9.969726E-001	-15.5186200	0.063891946	9.971983E-001	-15.5441600	0.063891946	3.894574E-003	30.6904800
29	0.065887944	4.902472E-003	28.2004300	0.065887944	9.967718E-001	-16.0103400	0.065887944	9.971417E-001	-16.0245600	0.065887944	4.069253E-003	29.1502300
30	0.067883942	5.074517E-003	25.0875700	0.067883942	9.966297E-001	-16.4839700	0.067883942	9.969830E-001	-16.5025300	0.067883942	4.231868E-003	27.0755900
31	0.069879940	5.234366E-003	22.1537400	0.069879940	9.962919E-001	-16.9635300	0.069879940	9.969209E-001	-16.9872400	0.069879940	4.340099E-003	24.8881000
32	0.071875938	5.363690E-003	19.0802100	0.071875938	9.963990E-001	-17.4465900	0.071875938	9.963712E-001	-17.4640000	0.071875938	4.547954E-003	23.3496200
33	0.073871936	5.494050E-003	16.4308200	0.073871936	9.960477E-001	-17.9275500	0.073871936	9.965110E-001	-17.9553000	0.073871936	4.695542E-003	21.3303400
34	0.075867934	5.624180E-003	13.5168000	0.075867934	9.958981E-001	-18.4090800	0.075867934	9.963426E-001	-18.4317900	0.075867934	4.852836E-003	19.9004200
35	0.077863932	5.728426E-003	10.8821200	0.077863932	9.955982E-001	-18.8823300	0.077863932	9.960555E-001	-18.9111100	0.077863932	4.999776E-003	17.4848900
36	0.079859930	5.808772E-003	8.6130880	0.079859930	9.954048E-001	-19.3625900	0.079859930	9.960078E-001	-19.3913500	0.079859930	5.208501E-003	15.7467500
37	0.081855928	5.879057E-003	6.5726050	0.081855928	9.953092E-001	-19.8404700	0.081855928	9.957964E-001	-19.8542500	0.081855928	5.299855E-003	14.1885900
38	0.083851926	5.949712E-003	4.6730300	0.083851926	9.952075E-001	-20.3145800	0.083851926	9.954443E-001	-20.3589400	0.083851926	5.529889E-003	12.3723400
39	0.085847924	6.016147E-003	2.8837620	0.085847924	9.949676E-001	-20.8059100	0.085847924	9.955517E-001	-20.8237400	0.085847924	5.717210E-003	10.9248900
40	0.087843922	6.076642E-003	1.2638130	0.087843922	9.950271E-001	-21.2903800	0.087843922	9.950584E-001	-21.3051100	0.087843922	5.843353E-003	9.3806710
41	0.089839920	6.197406E-003	-0.4049803	0.089839920	9.947645E-001	-21.7603500	0.089839920	9.949191E-001	-21.7898200	0.089839920	6.012482E-003	7.6636520
42	0.091835918	6.251816E-003	-1.7657840	0.091835918	9.946233E-001	-22.2299800	0.091835918	9.947106E-001	-22.2695500	0.091835918	6.135807E-003	6.0584950
43	0.093831916	6.314181E-003	-2.7888020	0.093831916	9.943537E-001	-22.7186700	0.093831916	9.945934E-001	-22.7460000	0.093831916	6.318461E-003	4.4580660
44	0.095827914	6.364383E-003	-3.9659780	0.095827914	9.940898E-001	-23.2050400	0.095827914	9.941776E-001	-23.2142700	0.095827914	6.467626E-003	2.9644450
45	0.097823912	6.454896E-003	-4.2262540	0.097823912	9.942366E-001	-23.6781000	0.097823912	9.941483E-001	-23.7050700	0.097823912	6.638582E-003	1.4584160
46	0.099819910	6.620431E-003	-4.5385520	0.099819910	9.939812E-001	-24.1579100	0.099819910	9.940509E-001	-24.1957500	0.099819910	6.850183E-003	0.0156283
47	0.101815908	6.728702E-003	-5.9526680	0.101815908	9.936075E-001	-24.6407300	0.101815908	9.937865E-001	-24.6577500	0.101815908	6.982978E-003	-0.9840233
48	0.103811906	6.858627E-003	-7.2151370	0.103811906	9.932264E-001	-25.1164700	0.103811906	9.936827E-001	-25.1304300	0.103811906	7.137061E-003	-3.0193260
49	0.105807904	6.966989E-003	-8.2042520	0.105807904	9.931282E-001	-25.5960200	0.105807904	9.933434E-001	-25.6217300	0.105807904	7.255387E-003	-4.0420290
50	0.107803902	7.015467E-003	-8.8281250	0.107803902	9.928747E-001	-26.0694500	0.107803902	9.932747E-001	-26.0868400	0.107803902	7.367803E-003	-5.4574460
51	0.109799900	7.138720E-003	-9.4373480	0.109799900	9.926388E-001	-26.5542300	0.109799900	9.931178E-001	-26.5694400	0.109799900	7.604353E-003	-7.0425340
52	0.111795898	7.281016E-003	-9.5819160	0.111795898	9.926520E-001	-27.0230800	0.111795898	9.929709E-001	-27.0470500	0.111795898	7.721103E-003	-8.1767690
53	0.113791896	7.404713E-003	-10.2094000	0.113791896	9.921451E-001	-27.4970500	0.113791896	9.926904E-001	-27.5222100	0.113791896	7.892043E-003	-8.8255090
54	0.115787894	7.625669E-003	-10.7635600	0.115787894	9.921059E-001	-27.9752900	0.115787894	9.925275E-001	-28.0053900	0.115787894	8.060818E-003	-10.0683300
55	0.117783892	7.829200E-003	-10.9701900	0.117783892	9.919989E-001	-28.4530500	0.117783892	9.924002E-001	-28.4749300	0.117783892	8.216175E-003	-11.6002600
56	0.119779890	8.053473E-003	-11.6137800	0.119779890	9.918990E-001	-28.9297400	0.119779890	9.922271E-001	-28.9557800	0.119779890	8.420793E-003	-12.8232500
57	0.121775888	8.281333E-003	-12.2381600	0.121775888	9.916653E-001	-29.4154700	0.121775888	9.917880E-001	-29.4325400	0.121775888	8.583853E-003	-13.6568300
58	0.123771886	8.530842E-003	-12.9706700	0.123771886	9.914294E-001	-29.8754000	0.123771886	9.916050E-001	-29.9092400	0.123771886	8.759244E-003	-14.7881900
59	0.125767884	8.771797E-003	-13.8099000	0.125767884	9.912205E-001	-30.3694900	0.125767884	9.914322E-001	-30.3869200	0.125767884	8.856027E-003	-15.8609400
60	0.127763882	9.074108E-003	-15.2844900	0.127763882	9.911250E-001	-30.8387600	0.127763882	9.912026E-001	-30.8584400	0.127763882	9.056158E-003	-16.8888600
61	0.129759880	9.326272E-003	-16.1139500	0.129759880	9.907357E-001	-31.3181100	0.129759880	9.913089E-001	-31.3469200	0.129759880	9.241998E-003	-18.0169300
62	0.131755878	9.609552E-003	-16.5420800	0.131755878	9.906712E-001	-31.7861400	0.131755878	9.908031E-001	-31.8193300	0.131755878	9.453426E-003	-19.0185300
63	0.133751876	9.901702E-003	-17.8605400	0.133751876	9.903373E-001	-32.2658800	0.133751876	9.907933E-001	-32.2956600	0.133751876	9.662682E-003	-20.1061600
64	0.135747874	1.019648E-002	-19.0996300	0.135747874	9.900683E-001	-32.7480800	0.135747874	9.905764E-001	-32.7714500	0.135747874	9.854708E-003	-21.1384500
65	0.137743872	1.063993E-002	-20.3861500	0.137743872	9.898666E-001	-33.2268600	0.137743872	9.903826E-001	-33.2561100	0.137743872	1.007457E-002	-22.2134200
66	0.139739870	1.094756E-002	-21.8781300	0.139739870	9.897464E-001	-33.6916400	0.139739870	9.901460E-001	-33.7279700	0.139739870	1.036292E-002	-23.4647600
67	0.141735868	1.107180E-002	-23.0876600	0.141735868	9.896303E-001	-34.1746800	0.141735868	9.898457E-001	-34.1870700	0.141735868	1.057471E-002	-24.7525300
68	0.143731866	1.139527E-002	-24.1774200	0.143731866	9.893442E-001	-34.6476000	0.143731866	9.897762E-001	-34.6707800	0.143731866	1.065526E-002	-25.7395400
69	0.145727864	1.160089E-002	-25.7179100	0.145727864	9.892469E-001	-35.1416600	0.145727864	9.895346E-001	-35.1475300	0.145727864	1.089878E-002	-26.7931100
70	0.147723862	1.191459E-002	-27.1707200	0.147723862	9.888548E-001	-35.5937700	0.147723862	9.889973E-001	-35.6255200	0.147723862	1.112295E-002	-27.7347400
71	0.149719860	1.220118E-002	-28.6173800	0.149719860	9.886075E-001	-36.0732100	0.149719860	9.889297E-001	-36.1122000	0.149719860	1.130064E-002	-28.6721600
72	0.151715858	1.249106E-002	-30.1564300	0.151715858	9.883850E-001	-36.5534900	0.151715858	9.889143E-001	-36.5764700	0.151715858	1.152201E-002	-29.9380500
73	0.153711856	1.273886E-002	-31.4788900	0.153711856	9.880828E-001	-37.0185000	0.153711856	9.885038E-001	-37.0563400	0.153711856	1.179373E-002	-30.7209500
74	0.155707854	1.297243E-002	-32.7348100	0.155707854	9.881639E-001	-37.5027500	0.155707854	9.880431E-001	-37.5315300	0.155707854	1.198075E-002	-32.0715400
75	0.157703852	1.322197E-002	-34.2096700	0.157703852	9.878285E-001	-37.9795400	0.157703852	9.877950E-001	-38.0050100	0.157703852	1.226514E-002	-33.2156200
76	0.159699850	1.345060E-002	-35.4838700	0.159699850	9.874646E-001	-38.4572500	0.159699850	9.879314E-001	-38.4804100	0.159699850	1.245389E-002	-34.0417600
77	0.161695848	1.365003E-002	-36.8226600	0.161695848	9.873838E-001	-38.9160600	0.161695848	9.877447E-001	-38.9454600	0.161695848	1.265367E-002	-35.1710100
78	0.163691846	1.387116E-002	-38.1680100	0.163691846	9.872433E-001	-39.3877700	0.163691846	9.875166E-001	-39.4215800	0.163691846	1.289110E-002	-36.2999400
79	0.165687844	1.404546E-002	-39.3441200	0.165687844	9.871826E-001	-39.8726300	0.165687844	9.870992E-001	-39.8917700	0.165687844	1.313628E-002	-37.3585400
80	0.167683842	1.428345E-002	-40.4993400	0.167683842	9.866388E-001	-40.3475400	0.167683842	9.868730E-001	-40.3764800	0.167683842	1.340043E-002	-38.2142100
81	0.169679840	1.446025E-002	-41.7327800	0.169679840	9.863427E-001	-40.8112500	0.169679840	9.867147E-001	-40.8426900	0.169679840	1.360528E-002	-39.1058500
82	0.171675838	1.464897E-002	-42.8636100	0.171675838	9.861982E-001	-41.2899700	0.171675838	9.865978E-001	-41.3127000	0.171675838	1.384519E-002	-40.0869100
83	0.173671836	1.479868E-002	-43.8392000	0.173671836	9.859303E-001	-41.7704200	0.173671836	9.862984E-001	-41.8089500	0.173671836	1.407415E-002	-41.0163200
84	0.175667834	1.497969E-002	-44.6374900	0.175667834	9.860560E-001	-42.2426600	0.175667834	9.860283E-001	-42.2545600	0.175667834	1.424172E-002	-41.8727100
85	0.177663832	1.512971E-002	-45.6603900	0.177663832	9.856731E-001	-42.7110700	0.177663832	9.858395E-001	-42.7316000	0.177663832	1.447638E-002	-42.8056800
86	0.179659830	1.528244E-002	-46.3863200	0.179659830	9.854627E-001	-43.1948500	0.179659830	9.856336E-001	-43.2043100	0.179659830	1.471374E-002	-43.7435000
87	0.181655828	1.544594E-002	-47.2693500	0.181655828	9.853495E-001	-43.6569700	0.181655828	9.856520E-001	-43.6781800	0.181655828	1.492220E-002	-44.5435600
88	0.183651826	1.560122E-002	-47.9593400	0.183651826	9.852167E-001	-44.1378700	0.183651826	9.853318E-001	-44.1470200	0.183651826	1.517808E-002	-45.5273200
89	0.185647824	1.579897E-002	-48.6659600	0.185647824	9.849025E-001	-44.6028700	0.185647824	9.850713E-001	-44.6309200	0.185647824	1.537816E-002	-46.1932300
90	0.187643822	1.599587E-002	-49.2948400	0.187643822	9.845158E-001	-45.0795800	0.187643822	9.849034E-001	-45.1020100	0.187643822	1.563415E-002	-46.9021200
91	0.189639820	1.613505E-002	-50.0012400	0.189639820	9.843740E-001	-45.5572100	0.189639820	9.846299E-001	-45.5739000	0.189639820	1.594437E-002	-47.9986900
92	0.191635818	1.634199E-002	-50.5595500	0.191635818	9.841843E-001	-46.0188700	0.191635818	9.843068E-001	-46.0321200	0.191635818	1.615264E-002	-48.6822300
93	0.193631816	1.655706E-002	-51.1809400	0.193631816	9.839073E-001	-46.5009800	0.193631816	9.843635E-001	-46.5238200	0.193631816	1.637585E-002	-49.4752600
94	0.195627814	1.677047E-002	-51.7493900	0.195627814	9.837550E-001	-46.9766800	0.195627814	9.840948E-001	-46.9940000	0.195627814	1.660762E-002	-50.2552900
95	0.197623812	1.698282E-002	-52.1004000	0.197623812	9.836811E-001	-47.4517900	0.197623812	9.838079E-001	-47.4614900	0.197623812	1.683389E-002	-51.1061300
96	0.199619810	1.718101E-002	-52.5964700	0.199619810	9.833356E-001	-47.9103300	0.199619810	9.837499E-001	-47.9235800	0.199619810	1.705705E-002	-51.8957300
97	0.201615808	1.743134E-002	-53.1102100	0.201615808	9.830680E-001	-48.3957400	0.201615808	9.835346E-001	-48.4089500	0.201615808	1.731990E-002	-52.6700100
98	0.203611806	1.766407E-002	-53.6589200	0.203611806	9.829461E-001	-48.8588300	0.203611806	9.830549E-001	-48.8729600	0.203611806	1.753347E-002	-53.5226800
99	0.205607804	1.795640E-002	-54.2210700	0.205607804	9.826070E-001	-49.3343300	0.205607804	9.831176E-001	-49.3490900	0.205607804	1.777086E-002	-54.2945600
100	0.207603802	1.824252E-002	-54.7522700	0.207603802	9.824914E-001	-49.8201900	0.207603802	9.830315E-001	-49.8223100	0.207603802	1.803022E-002	-55.1241000
101	0.209599800	1.851905E-002	-55.2938000	0.209599800	9.820368E-001	-50.2708400	0.209599800	9.824876E-001	-50.2997400	0.209599800	1.825030E-002	-55.9671400
102	0.211595798	1.882055E-002	-55.9183600	0.211595798	9.820066E-001	-50.7444700	0.211595798	9.823009E-001	-50.7866300	0.211595798	1.851975E-002	-56.7957000
103	0.213591796	1.914597E-002	-56.5308900	0.213591796	9.818156E-001	-51.2253500	0.213591796	9.819415E-001	-51.2444200	0.213591796	1.872922E-002	-57.5963700
104	0.215587794	1.949226E-002	-57.3218700	0.215587794	9.816960E-001	-51.6965600	0.215587794	9.817293E-001	-51.7241400	0.215587794	1.899967E-002	-58.3721600
105	0.217583792	1.986730E-002	-58.0669600	0.217583792	9.813717E-001	-52.1774400	0.217583792	9.817802E-001	-52.1844300	0.217583792	1.923419E-002	-59.1797900
106	0.219579790	2.017951E-002	-58.8565100	0.219579790	9.809946E-001	-52.6271200	0.219579790	9.814082E-001	-52.6868400	0.219579790	1.947638E-002	-59.9798600
107	0.221575788	2.051139E-002	-59.5913800	0.221575788	9.809859E-001	-53.1180200	0.221575788	9.810650E-001	-53.1283000	0.221575788	1.970311E-002	-60.7794400
108	0.223571786	2.083380E-002	-60.3881300	0.223571786	9.806687E-001	-53.5760700	0.223571786	9.809304E-001	-53.6035100	0.223571786	1.993573E-002	-61.5502400
109	0.225567784	2.115711E-002	-61.2310600	0.225567784	9.804496E-001	-54.0411100	0.225567784	9.809147E-001	-54.0745000	0.225567784	2.016821E-002	-62.3028600
110	0.227563782	2.145849E-002	-61.8615400	0.227563782	9.802239E-001	-54.5160400	0.227563782	9.804160E-001	-54.5528900	0.227563782	2.041725E-002	-63.0824500
111	0.229559780	2.178873E-002	-62.8036700	0.229559780	9.802362E-001	-55.0015900	0.229559780	9.802467E-001	-55.0301700	0.229559780	2.066006E-002	-63.8623000
112	0.231555778	2.209874E-002	-63.7148900	0.231555778	9.798476E-001	-55.4670800	0.231555778	9.797704E-001	-55.4999800	0.231555778	2.085700E-002	-64.5851900
113	0.233551776	2.241368E-002	-64.6486100	0.233551776	9.798661E-001	-55.9353600	0.233551776	9.797977E-001	-55.9682100	0.233551776	2.112796E-002	-65.3121000
114	0.235547774	2.270403E-002	-65.6267900	0.235547774	9.796036E-001	-56.4199200	0.235547774	9.794528E-001	-56.4404500	0.235547774	2.136640E-002	-66.0509200
115	0.237543772	2.300175E-002	-66.5478900	0.237543772	9.793734E-001	-56.8751300	0.237543772	9.792863E-001	-56.9221100	0.237543772	2.160778E-002	-66.7859500
116	0.239539770	2.327543E-002	-67.5070400	0.239539770	9.790421E-001	-57.3598000	0.239539770	9.789596E-001	-57.3824200	0.239539770	2.185528E-002	-67.4897300
117	0.241535768	2.352676E-002	-68.4092900	0.241535768	9.787865E-001	-57.8502300	0.241535768	9.787266E-001	-57.8530400	0.241535768	2.210587E-002	-68.1688000
118	0.243531766	2.379881E-002	-69.3519600	0.243531766	9.786085E-001	-58.2928400	0.243531766	9.783697E-001	-58.3262900	0.243531766	2.235904E-002	-68.7992200
119	0.245527764	2.405452E-002	-70.2086900	0.245527764	9.782918E-001	-58.7663000	0.245527764	9.784033E-001	-58.7879200	0.245527764	2.262848E-002	-69.4925200
120	0.247523762	2.430728E-002	-71.1030400	0.247523762	9.781671E-001	-59.2283400	0.247523762	9.779605E-001	-59.2694700	0.247523762	2.289213E-002	-70.1709500
121	0.249519760	2.453161E-002	-71.9306400	0.249519760	9.778708E-001	-59.7172500	0.249519760	9.778396E-001	-59.7176800	0.249519760	2.318464E-002	-70.8190600
122	0.251515758	2.477150E-002	-72.7941400	0.251515758	9.776873E-001	-60.1893600	0.251515758	9.776372E-001	-60.1983500	0.251515758	2.345795E-002	-71.5179500
123	0.253511756	2.501260E-002	-73.5803100	0.253511756	9.773782E-001	-60.6675700	0.253511756	9.774619E-001	-60.6763300	0.253511756	2.374907E-002	-72.2493400
124	0.255507754	2.524080E-002	-74.3554900	0.255507754	9.771068E-001	-61.1264900	0.255507754	9.773275E-001	-61.1354100	0.255507754	2.404604E-002	-72.9235900
125	0.257503752	2.545550E-002	-75.1305700	0.257503752	9.768198E-001	-61.5912400	0.257503752	9.769081E-001	-61.6096600	0.257503752	2.432643E-002	-73.5859100
126	0.259499750	2.568389E-002	-75.9089500	0.259499750	9.765207E-001	-62.0562400	0.259499750	9.766726E-001	-62.0748700	0.259499750	2.463705E-002	-74.2844600
127	0.261495748	2.591110E-002	-76.6240800	0.261495748	9.763263E-001	-62.5271300	0.261495748	9.764717E-001	-62.5643900	0.261495748	2.492028E-002	-74.9927700
128	0.263491746	2.611611E-002	-77.3147700	0.263491746	9.759831E-001	-63.0026300	0.263491746	9.761881E-001	-63.0191900	0.263491746	2.529531E-002	-75.7573900
129	0.265487744	2.635004E-002	-77.9937400	0.265487744	9.759113E-001	-63.4850500	0.265487744	9.759855E-001	-63.4972600	0.265487744	2.557212E-002	-76.5356100
130	0.267483742	2.659033E-002	-78.6589400	0.267483742	9.754706E-001	-63.9483300	0.267483742	9.757249E-001	-63.9776500	0.267483742	2.587928E-002	-77.1665900
131	0.269479740	2.679030E-002	-79.2564600	0.269479740	9.754761E-001	-64.4267000	0.269479740	9.755493E-001	-64.4236100	0.269479740	2.615541E-002	-78.0267900
132	0.271475738	2.703083E-002	-79.8757400	0.271475738	9.749865E-001	-64.8958900	0.271475738	9.750661E-001	-64.9072000	0.271475738	2.645108E-002	-78.7145200
133	0.273471736	2.725453E-002	-80.3815200	0.273471736	9.747062E-001	-65.3421600	0.273471736	9.751331E-001	-65.3745500	0.273471736	2.670945E-002	-79.4348000
134	0.275467734	2.750537E-002	-80.9709100	0.275467734	9.745520E-001	-65.8301700	0.275467734	9.748833E-001	-65.8386500	0.275467734	2.700722E-002	-80.2113600
135	0.277463732	2.776533E-002	-81.5335800	0.277463732	9.743127E-001	-66.2912300	0.277463732	9.744293E-001	-66.3094200	0.277463732	2.728447E-002	-80.8653100
136	0.279459730	2.803494E-002	-82.0334900	0.279459730	9.741064E-001	-66.7623100	0.279459730	9.743409E-001	-66.7855500	0.279459730	2.757716E-002	-81.6382800
137	0.281455728	2.828617E-002	-82.5769700	0.281455728	9.738407E-001	-67.2178900	0.281455728	9.743458E-001	-67.2361800	0.281455728	2.782563E-002	-82.3387600
138	0.283451726	2.857131E-002	-83.1242100	0.283451726	9.737151E-001	-67.6971400	0.283451726	9.740986E-001	-67.7150700	0.283451726	2.808188E-002	-83.0237300
139	0.285447724	2.886932E-002	-83.6603900	0.285447724	9.733995E-001	-68.1523400	0.285447724	9.737812E-001	-68.1875800	0.285447724	2.835177E-002	-83.6829300
140	0.287443722	2.918454E-002	-84.1983600	0.287443722	9.731331E-001	-68.6337400	0.287443722	9.734917E-001	-68.6570900	0.287443722	2.864236E-002	-84.4341000
141	0.289439720	2.949646E-002	-84.7475900	0.289439720	9.728324E-001	-69.1029400	0.289439720	9.731911E-001	-69.1159600	0.289439720	2.892265E-002	-85.0916100
142	0.291435718	2.982249E-002	-85.2875200	0.291435718	9.726873E-001	-69.5606600	0.291435718	9.728335E-001	-69.5951300	0.291435718	2.920929E-002	-85.7173000
143	0.293431716	3.015477E-002	-85.8821100	0.293431716	9.723541E-001	-70.0281500	0.293431716	9.727154E-001	-70.0630200	0.293431716	2.948640E-002	-86.3502700
144	0.295427714	3.047794E-002	-86.4749000	0.295427714	9.721926E-001	-70.4848200	0.295427714	9.724790E-001	-70.5444000	0.295427714	2.976412E-002	-86.9754500
145	0.297423712	3.085409E-002	-87.0711200	0.297423712	9.719749E-001	-70.9587300	0.297423712	9.722840E-001	-71.0041800	0.297423712	3.002300E-002	-87.4164000
146	0.299419710	3.121925E-002	-87.6926000	0.299419710	9.717246E-001	-71.4228100	0.299419710	9.717975E-001	-71.4707700	0.299419710	3.036296E-002	-88.0947600
147	0.301415708	3.155435E-002	-88.5291600	0.301415708	9.715011E-001	-71.9157900	0.301415708	9.718304E-001	-71.9290200	0.301415708	3.058172E-002	-88.7066900
148	0.303411706	3.193228E-002	-89.2295700	0.303411706	9.712408E-001	-72.3704600	0.303411706	9.714880E-001	-72.3970600	0.303411706	3.087896E-002	-89.3562500
149	0.305407704	3.245919E-002	-89.6702100	0.305407704	9.709977E-001	-72.8465100	0.305407704	9.712545E-001	-72.8762000	0.305407704	3.121436E-002	-89.9838300
150	0.307403702	3.285928E-002	-90.2501400	0.307403702	9.710129E-001	-73.3145200	0.307403702	9.708905E-001	-73.3144700	0.307403702	3.147956E-002	-90.5629600
151	0.309399700	3.323388E-002	-91.0338600	0.309399700	9.705808E-001	-73.7632400	0.309399700	9.708019E-001	-73.8018600	0.309399700	3.174010E-002	-91.3140900
152	0.311395698	3.358849E-002	-91.6393200	0.311395698	9.702802E-001	-74.2332800	0.311395698	9.707089E-001	-74.2621500	0.311395698	3.205100E-002	-91.8738600
153	0.313391696	3.394749E-002	-92.3530000	0.313391696	9.702117E-001	-74.6986500	0.313391696	9.702402E-001	-74.7234300	0.313391696	3.234690E-002	-92.4679000
154	0.315387694	3.430235E-002	-93.1064000	0.315387694	9.702604E-001	-75.1687100	0.315387694	9.700304E-001	-75.2085500	0.315387694	3.264395E-002	-93.2239200
155	0.317383692	3.466948E-002	-93.8846800	0.317383692	9.697191E-001	-75.6432300	0.317383692	9.698546E-001	-75.6631500	0.317383692	3.295182E-002	-93.8630500
156	0.319379690	3.501604E-002	-94.5708900	0.319379690	9.698907E-001	-76.0960800	0.319379690	9.696434E-001	-76.1366700	0.319379690	3.317617E-002	-94.4252700
157	0.321375688	3.533086E-002	-95.3312200	0.321375688	9.695754E-001	-76.5662200	0.321375688	9.693135E-001	-76.6019700	0.321375688	3.345208E-002	-95.0638100
158	0.323371686	3.565975E-002	-96.1890200	0.323371686	9.690902E-001	-77.0219800	0.323371686	9.691846E-001	-77.0608600	0.323371686	3.369440E-002	-95.6932500
159	0.325367684	3.600436E-002	-96.9434700	0.325367684	9.688698E-001	-77.4942700	0.325367684	9.691689E-001	-77.5313400	0.325367684	3.403062E-002	-96.2997400
160	0.327363682	3.625708E-002	-97.6686900	0.327363682	9.685482E-001	-77.9569500	0.327363682	9.689180E-001	-78.0085900	0.327363682	3.430051E-002	-96.9436700
161	0.329359680	3.654942E-002	-98.5376500	0.329359680	9.682678E-001	-78.4330200	0.329359680	9.684232E-001	-78.4635500	0.329359680	3.453217E-002	-97.5549500
162	0.331355678	3.677484E-002	-99.1694000	0.331355678	9.681477E-001	-78.8892300	0.331355678	9.683812E-001	-78.9284700	0.331355678	3.482723E-002	-98.1509200
163	0.333351676	3.705009E-002	-99.9565700	0.333351676	9.678807E-001	-79.3656200	0.333351676	9.681595E-001	-79.3995800	0.333351676	3.508230E-002	-98.7762100
164	0.335347674	3.734555E-002	-100.6871000	0.335347674	9.677143E-001	-79.8498500	0.335347674	9.679156E-001	-79.8698400	0.335347674	3.538030E-002	-99.4022700
165	0.337343672	3.752893E-002	-101.2538000	0.337343672	9.676442E-001	-80.3079300	0.337343672	9.677945E-001	-80.3416500	0.337343672	3.565859E-002	-99.9668500
166	0.339339670	3.778937E-002	-101.9500000	0.339339670	9.676178E-001	-80.7640700	0.339339670	9.673212E-001	-80.8029300	0.339339670	3.597020E-002	-100.5445000
167	0.341335668	3.797463E-002	-102.5999000	0.341335668	9.673888E-001	-81.2467300	0.341335668	9.672338E-001	-81.2696500	0.341335668	3.627521E-002	-101.2328000
168	0.343331666	3.827136E-002	-103.1873000	0.343331666	9.673804E-001	-81.7251100	0.343331666	9.670115E-001	-81.7382700	0.343331666	3.661420E-002	-101.8499000
169	0.345327664	3.848442E-002	-103.8018000	0.345327664	9.671217E-001	-82.1833500	0.345327664	9.667794E-001	-82.1978300	0.345327664	3.686872E-002	-102.5180000
170	0.347323662	3.868725E-002	-104.4987000	0.347323662	9.666008E-001	-82.6545800	0.347323662	9.667326E-001	-82.6873200	0.347323662	3.719334E-002	-103.1192000
171	0.349319660	3.891766E-002	-104.9635000	0.349319660	9.665897E-001	-83.1133100	0.349319660	9.663408E-001	-83.1443500	0.349319660	3.743936E-002	-103.7257000
172	0.351315658	3.920831E-002	-105.6076000	0.351315658	9.663295E-001	-83.5830600	0.351315658	9.662957E-001	-83.6224100	0.351315658	3.774179E-002	-104.3346000
173	0.353311656	3.947592E-002	-106.0546000	0.353311656	9.659657E-001	-84.0679500	0.353311656	9.662477E-001	-84.0863600	0.353311656	3.807832E-002	-104.9704000
174	0.355307654	3.978251E-002	-106.5082000	0.355307654	9.658701E-001	-84.5330600	0.355307654	9.660289E-001	-84.5556800	0.355307654	3.835742E-002	-105.5791000
175	0.357303652	4.003117E-002	-106.9676000	0.357303652	9.656398E-001	-84.9958900	0.357303652	9.653352E-001	-85.0217100	0.357303652	3.861190E-002	-106.2275000
176	0.359299650	4.024204E-002	-107.5455000	0.359299650	9.654092E-001	-85.4579800	0.359299650	9.654528E-001	-85.5041900	0.359299650	3.905439E-002	-106.9088000
177	0.361295648	4.052266E-002	-108.1310000	0.361295648	9.651333E-001	-85.9527800	0.361295648	9.650075E-001	-85.9656400	0.361295648	3.936086E-002	-107.5923000
178	0.363291646	4.081555E-002	-108.5700000	0.363291646	9.650241E-001	-86.4048600	0.363291646	9.647847E-001	-86.4510100	0.363291646	3.965455E-002	-108.2623000
179	0.365287644	4.109792E-002	-108.9875000	0.365287644	9.645215E-001	-86.8788000	0.365287644	9.643787E-001	-86.9054300	0.365287644	3.997522E-002	-108.8258000
180	0.367283642	4.144733E-002	-109.5706000	0.367283642	9.646296E-001	-87.3547500	0.367283642	9.640377E-001	-87.3746200	0.367283642	4.025549E-002	-109.5183000
181	0.369279640	4.179874E-002	-109.9897000	0.369279640	9.642267E-001	-87.8101100	0.369279640	9.639004E-001	-87.8551900	0.369279640	4.055417E-002	-110.1418000
182	0.371275638	4.214480E-002	-110.5607000	0.371275638	9.641266E-001	-88.2985100	0.371275638	9.634184E-001	-88.3195300	0.371275638	4.084093E-002	-110.7643000
183	0.373271636	4.248661E-002	-111.0478000	0.373271636	9.635459E-001	-88.7733200	0.373271636	9.629772E-001	-88.7826400	0.373271636	4.112996E-002	-111.3686000
184	0.375267634	4.285168E-002	-111.5587000	0.375267634	9.631827E-001	-89.2362700	0.375267634	9.630383E-001	-89.2496700	0.375267634	4.145029E-002	-112.0377000
185	0.377263632	4.326885E-002	-112.1066000	0.377263632	9.630361E-001	-89.6932900	0.377263632	9.625913E-001	-89.7148400	0.377263632	4.172489E-002	-112.6991000
186	0.379259630	4.361517E-002	-112.6049000	0.379259630	9.626422E-001	-90.1762600	0.379259630	9.622682E-001	-90.1971600	0.379259630	4.200179E-002	-113.3154000
187	0.381255628	4.400346E-002	-113.2143000	0.381255628	9.624745E-001	-90.6346000	0.381255628	9.619738E-001	-90.6474200	0.381255628	4.233049E-002	-113.9058000
188	0.383251626	4.444792E-002	-113.7387000	0.383251626	9.619374E-001	-91.1222800	0.383251626	9.615254E-001	-91.1171800	0.383251626	4.261757E-002	-114.4480000
189	0.385247624	4.480449E-002	-114.3008000	0.385247624	9.616641E-001	-91.5810400	0.385247624	9.613748E-001	-91.5865600	0.385247624	4.292827E-002	-115.0782000
190	0.387243622	4.524311E-002	-114.9433000	0.387243622	9.612761E-001	-92.0500000	0.387243622	9.609897E-001	-92.0372300	0.387243622	4.325673E-002	-115.6286000
191	0.389239620	4.566471E-002	-115.5207000	0.389239620	9.610064E-001	-92.5200800	0.389239620	9.607476E-001	-92.5306400	0.389239620	4.352126E-002	-116.2603000
192	0.391235618	4.606696E-002	-116.1658000	0.391235618	9.603392E-001	-92.9806200	0.391235618	9.606131E-001	-92.9742600	0.391235618	4.389460E-002	-116.8441000
193	0.393231616	4.644512E-002	-116.8079000	0.393231616	9.600467E-001	-93.4413900	0.393231616	9.600764E-001	-93.4402100	0.393231616	4.422274E-002	-117.5351000
194	0.395227614	4.684457E-002	-117.4427000	0.395227614	9.598074E-001	-93.9072500	0.395227614	9.597728E-001	-93.9012600	0.395227614	4.457416E-002	-118.0258000
195	0.397223612	4.726892E-002	-118.1572000	0.397223612	9.593206E-001	-94.3622600	0.397223612	9.596851E-001	-94.3563000	0.397223612	4.488175E-002	-118.6775000
196	0.399219610	4.759940E-002	-118.8559000	0.399219610	9.591960E-001	-94.8325000	0.399219610	9.593105E-001	-94.8405400	0.399219610	4.519458E-002	-119.2223000
197	0.401215608	4.794546E-002	-119.5353000	0.401215608	9.589725E-001	-95.2789500	0.401215608	9.592682E-001	-95.2931900	0.401215608	4.553239E-002	-119.8911000
198	0.403211606	4.834715E-002	-120.1528000	0.403211606	9.585692E-001	-95.7314400	0.403211606	9.587205E-001	-95.7479200	0.403211606	4.588380E-002	-120.4918000
199	0.405207604	4.865202E-002	-121.0714000	0.405207604	9.584604E-001	-96.1840100	0.405207604	9.585552E-001	-96.2128200	0.405207604	4.623065E-002	-121.1286000
200	0.407203602	4.892821E-002	-121.8835000	0.407203602	9.581159E-001	-96.6488000	0.407203602	9.582595E-001	-96.6676100	0.407203602	4.655076E-002	-121.6799000
201	0.409199600	4.934403E-002	-122.5000000	0.409199600	9.579802E-001	-97.1015900	0.409199600	9.580324E-001	-97.1221100	0.409199600	4.692034E-002	-122.3793000
202	0.411195598	4.960851E-002	-123.1924000	0.411195598	9.578192E-001	-97.5535600	0.411195598	9.578325E-001	-97.5907000	0.411195598	4.727714E-002	-122.9477000
203	0.413191596	4.991407E-002	-123.9091000	0.413191596	9.574870E-001	-98.0211000	0.413191596	9.575549E-001	-98.0580700	0.413191596	4.755355E-002	-123.4887000
204	0.415187594	5.016729E-002	-124.6036000	0.415187594	9.574293E-001	-98.4811000	0.415187594	9.575825E-001	-98.5041600	0.415187594	4.782792E-002	-124.2447000
205	0.417183592	5.040993E-002	-125.2510000	0.417183592	9.573176E-001	-98.9373100	0.417183592	9.575379E-001	-98.9594000	0.417183592	4.809237E-002	-124.8275000
206	0.419179590	5.064518E-002	-125.8558000	0.419179590	9.572290E-001	-99.3979000	0.419179590	9.572946E-001	-99.4357500	0.419179590	4.847590E-002	-125.4012000
207	0.421175588	5.089366E-002	-126.4962000	0.421175588	9.570803E-001	-99.8609300	0.421175588	9.571963E-001	-99.8984500	0.421175588	4.871801E-002	-126.0454000
208	0.423171586	5.115513E-002	-127.1750000	0.423171586	9.569763E-001	-100.3254000	0.423171586	9.570571E-001	-100.3640000	0.423171586	4.899947E-002	-126.6271000
209	0.425167584	5.131594E-002	-127.6355000	0.425167584	9.569528E-001	-100.7818000	0.425167584	9.570904E-001	-100.8158000	0.425167584	4.922354E-002	-126.9790000
210	0.427163582	5.169835E-002	-128.2504000	0.427163582	9.565680E-001	-101.2472000	0.427163582	9.567687E-001	-101.2868000	0.427163582	4.968737E-002	-127.5520000
211	0.429159580	5.196583E-002	-128.7372000	0.429159580	9.566190E-001	-101.7222000	0.429159580	9.566546E-001	-101.7630000	0.429159580	5.000126E-002	-128.1648000
212	0.431155578	5.218699E-002	-129.1148000	0.431155578	9.565822E-001	-102.1768000	0.431155578	9.564334E-001	-102.2121000	0.431155578	5.035525E-002	-129.0401000
213	0.433151576	5.251310E-002	-129.7769000	0.433151576	9.564511E-001	-102.6462000	0.433151576	9.564719E-001	-102.6923000	0.433151576	5.064036E-002	-129.5023000
214	0.435147574	5.284536E-002	-130.2398000	0.435147574	9.564160E-001	-103.1055000	0.435147574	9.561806E-001	-103.1570000	0.435147574	5.122693E-002	-129.9348000
215	0.437143572	5.300678E-002	-130.7110000	0.437143572	9.560636E-001	-103.5734000	0.437143572	9.559922E-001	-103.6239000	0.437143572	5.128956E-002	-130.5242000
216	0.439139570	5.337798E-002	-131.2952000	0.439139570	9.559956E-001	-104.0466000	0.439139570	9.559085E-001	-104.0812000	0.439139570	5.157240E-002	-131.1461000
217	0.441135568	5.367249E-002	-131.6843000	0.441135568	9.562569E-001	-104.5150000	0.441135568	9.557263E-001	-104.5443000	0.441135568	5.207257E-002	-131.7796000
218	0.443131566	5.416727E-002	-132.2088000	0.443131566	9.558771E-001	-104.9834000	0.443131566	9.557433E-001	-105.0209000	0.443131566	5.223575E-002	-132.2320000
219	0.445127564	5.453827E-002	-132.6055000	0.445127564	9.556857E-001	-105.4424000	0.445127564	9.552385E-001	-105.4926000	0.445127564	5.266264E-002	-132.9366000
220	0.447123562	5.491394E-002	-133.1375000	0.447123562	9.557198E-001	-105.9220000	0.447123562	9.551077E-001	-105.9747000	0.447123562	5.297887E-002	-133.4842000
221	0.449119560	5.519191E-002	-133.6329000	0.449119560	9.554956E-001	-106.3910000	0.449119560	9.551666E-001	-106.4360000	0.449119560	5.338460E-002	-133.8971000
222	0.451115558	5.572104E-002	-134.2017000	0.451115558	9.554279E-001	-106.8609000	0.451115558	9.548224E-001	-106.9100000	0.451115558	5.369233E-002	-134.5352000
223	0.453111556	5.606061E-002	-134.7045000	0.453111556	9.551467E-001	-107.3431000	0.453111556	9.547510E-001	-107.3887000	0.453111556	5.410607E-002	-135.1229000
224	0.455107554	5.643902E-002	-135.1989000	0.455107554	9.549153E-001	-107.8142000	0.455107554	9.544974E-001	-107.8508000	0.455107554	5.436515E-002	-135.7734000
225	0.457103552	5.679663E-002	-135.7491000	0.457103552	9.547682E-001	-108.2874000	0.457103552	9.538877E-001	-108.3254000	0.457103552	5.469408E-002	-136.3524000
226	0.459099550	5.721588E-002	-136.3177000	0.459099550	9.545972E-001	-108.7625000	0.459099550	9.538107E-001	-108.7984000	0.459099550	5.498227E-002	-136.9477000
227	0.461095548	5.764684E-002	-136.8427000	0.461095548	9.546046E-001	-109.2349000	0.461095548	9.535884E-001	-109.2735000	0.461095548	5.529992E-002	-137.5763000
228	0.463091546	5.799866E-002	-137.4524000	0.463091546	9.541672E-001	-109.7107000	0.463091546	9.532202E-001	-109.7449000	0.463091546	5.554646E-002	-138.0899000
229	0.465087544	5.834590E-002	-137.9588000	0.465087544	9.538634E-001	-110.1726000	0.465087544	9.528770E-001	-110.2063000	0.465087544	5.580782E-002	-138.5871000
230	0.467083542	5.875766E-002	-138.5643000	0.467083542	9.535406E-001	-110.6567000	0.467083542	9.526338E-001	-110.6766000	0.467083542	5.612784E-002	-139.2699000
231	0.469079540	5.907296E-002	-139.1878000	0.469079540	9.533013E-001	-111.1260000	0.469079540	9.520372E-001	-111.1406000	0.469079540	5.635950E-002	-139.8489000
232	0.471075538	5.951459E-002	-139.7418000	0.471075538	9.529116E-001	-111.6016000	0.471075538	9.518327E-001	-111.6203000	0.471075538	5.670553E-002	-140.3985000
233	0.473071536	5.983995E-002	-140.2617000	0.473071536	9.525930E-001	-112.0653000	0.473071536	9.515091E-001	-112.0742000	0.473071536	5.697533E-002	-140.9620000
234	0.475067534	6.017932E-002	-140.9131000	0.475067534	9.522309E-001	-112.5427000	0.475067534	9.509982E-001	-112.5371000	0.475067534	5.724883E-002	-141.4899000
235	0.477063532	6.051034E-002	-141.4817000	0.477063532	9.518785E-001	-112.9968000	0.477063532	9.505882E-001	-113.0038000	0.477063532	5.755372E-002	-142.0143000
236	0.479059530	6.083584E-002	-142.0812000	0.479059530	9.517226E-001	-113.4740000	0.479059530	9.500709E-001	-113.4495000	0.479059530	5.788854E-002	-142.5087000
237	0.481055528	6.117846E-002	-142.6125000	0.481055528	9.513191E-001	-113.9377000	0.481055528	9.498491E-001	-113.9162000	0.481055528	5.818082E-002	-143.0169000
238	0.483051526	6.156374E-002	-143.2155000	0.483051526	9.508414E-001	-114.3886000	0.483051526	9.494709E-001	-114.3704000	0.483051526	5.849981E-002	-143.5142000
239	0.485047524	6.187735E-002	-143.7548000	0.485047524	9.504873E-001	-114.8543000	0.485047524	9.490712E-001	-114.8441000	0.485047524	5.883145E-002	-144.0789000
240	0.487043522	6.213562E-002	-144.3408000	0.487043522	9.502074E-001	-115.3272000	0.487043522	9.487162E-001	-115.2811000	0.487043522	5.920002E-002	-144.6340000
241	0.489039520	6.243544E-002	-144.9066000	0.489039520	9.499045E-001	-115.7866000	0.489039520	9.485716E-001	-115.7411000	0.489039520	5.957771E-002	-145.1808000
242	0.491035518	6.275298E-002	-145.4840000	0.491035518	9.492964E-001	-116.2587000	0.491035518	9.480283E-001	-116.2102000	0.491035518	5.987551E-002	-145.6200000
243	0.493031516	6.302651E-002	-146.0054000	0.493031516	9.488639E-001	-116.7138000	0.493031516	9.478940E-001	-116.6524000	0.493031516	6.027144E-002	-146.2716000
244	0.495027514	6.338976E-002	-146.6644000	0.495027514	9.484243E-001	-117.1757000	0.495027514	9.473265E-001	-117.1143000	0.495027514	6.066845E-002	-146.8453000
245	0.497023512	6.366053E-002	-147.1803000	0.497023512	9.481065E-001	-117.6403000	0.497023512	9.472544E-001	-117.5707000	0.497023512	6.099997E-002	-147.4065000
246	0.499019510	6.392511E-002	-147.7843000	0.499019510	9.478606E-001	-118.1013000	0.499019510	9.469004E-001	-118.0367000	0.499019510	6.133004E-002	-147.9103000
247	0.501015508	6.425530E-002	-148.3681000	0.501015508	9.474937E-001	-118.5586000	0.501015508	9.464768E-001	-118.4798000	0.501015508	6.166425E-002	-148.5182000
248	0.503011506	6.451185E-002	-148.8670000	0.503011506	9.471449E-001	-119.0375000	0.503011506	9.461862E-001	-118.9385000	0.503011506	6.203775E-002	-149.0447000
249	0.505007504	6.478778E-002	-149.4663000	0.505007504	9.469078E-001	-119.4812000	0.505007504	9.461814E-001	-119.4011000	0.505007504	6.234463E-002	-149.6711000
250	0.507003502	6.513338E-002	-150.1052000	0.507003502	9.466853E-001	-119.9365000	0.507003502	9.455805E-001	-119.8428000	0.507003502	6.279864E-002	-150.2669000
251	0.508999500	6.549449E-002	-150.5991000	0.508999500	9.461267E-001	-120.3871000	0.508999500	9.456261E-001	-120.3084000	0.508999500	6.307063E-002	-150.8922000
252	0.510995498	6.574986E-002	-151.1070000	0.510995498	9.460338E-001	-120.8498000	0.510995498	9.453811E-001	-120.7689000	0.510995498	6.338432E-002	-151.3840000
253	0.512991496	6.598403E-002	-151.6542000	0.512991496	9.454884E-001	-121.3144000	0.512991496	9.452147E-001	-121.2353000	0.512991496	6.377117E-002	-151.9341000
254	0.514987494	6.632317E-002	-152.2471000	0.514987494	9.453184E-001	-121.7673000	0.514987494	9.451189E-001	-121.6870000	0.514987494	6.406904E-002	-152.5585000
255	0.516983492	6.661972E-002	-152.7966000	0.516983492	9.450005E-001	-122.2089000	0.516983492	9.449065E-001	-122.1403000	0.516983492	6.447966E-002	-153.1996000
256	0.518979490	6.696992E-002	-153.3467000	0.518979490	9.445326E-001	-122.6615000	0.518979490	9.444993E-001	-122.6080000	0.518979490	6.486161E-002	-153.6401000
257	0.520975488	6.729785E-002	-153.9119000	0.520975488	9.445485E-001	-123.1089000	0.520975488	9.444171E-001	-123.0593000	0.520975488	6.515925E-002	-154.2662000
258	0.522971486	6.761318E-002	-154.4653000	0.522971486	9.439011E-001	-123.5839000	0.522971486	9.445660E-001	-123.5252000	0.522971486	6.548807E-002	-154.7406000
259	0.524967484	6.786420E-002	-154.9787000	0.524967484	9.442014E-001	-124.0167000	0.524967484	9.443331E-001	-123.9658000	0.524967484	6.578607E-002	-155.3646000
260	0.526963482	6.817461E-002	-155.5546000	0.526963482	9.437116E-001	-124.4748000	0.526963482	9.443046E-001	-124.4278000	0.526963482	6.614280E-002	-155.8766000
261	0.528959480	6.843005E-002	-156.0982000	0.528959480	9.436671E-001	-124.9136000	0.528959480	9.439103E-001	-124.8909000	0.528959480	6.644493E-002	-156.5788000
262	0.530955478	6.873371E-002	-156.5822000	0.530955478	9.433230E-001	-125.3677000	0.530955478	9.438476E-001	-125.3489000	0.530955478	6.659561E-002	-157.0598000
263	0.532951476	6.895941E-002	-157.1076000	0.532951476	9.435054E-001	-125.8098000	0.532951476	9.439049E-001	-125.8197000	0.532951476	6.712914E-002	-157.6675000
264	0.534947474	6.958015E-002	-157.6094000	0.534947474	9.433659E-001	-126.2542000	0.534947474	9.438754E-001	-126.2664000	0.534947474	6.741722E-002	-158.0445000
265	0.536943472	7.003144E-002	-157.9961000	0.536943472	9.432395E-001	-126.7117000	0.536943472	9.433524E-001	-126.7095000	0.536943472	6.763568E-002	-158.7059000
266	0.538939470	7.022063E-002	-158.5043000	0.538939470	9.431359E-001	-127.1835000	0.538939470	9.432101E-001	-127.2027000	0.538939470	6.802328E-002	-159.1760000
267	0.540935468	7.058386E-002	-159.0412000	0.540935468	9.431508E-001	-127.6206000	0.540935468	9.431547E-001	-127.6527000	0.540935468	6.827973E-002	-159.6492000
268	0.542931466	7.106050E-002	-159.4268000	0.542931466	9.431924E-001	-128.0786000	0.542931466	9.428207E-001	-128.1223000	0.542931466	6.855506E-002	-160.1433000
269	0.544927464	7.138950E-002	-159.7638000	0.544927464	9.432517E-001	-128.5313000	0.544927464	9.430945E-001	-128.5788000	0.544927464	6.880281E-002	-160.6381000
270	0.546923462	7.167687E-002	-160.2143000	0.546923462	9.431194E-001	-128.9897000	0.546923462	9.428324E-001	-129.0462000	0.546923462	6.937426E-002	-161.0809000
271	0.548919460	7.213467E-002	-160.6884000	0.548919460	9.430426E-001	-129.4561000	0.548919460	9.428296E-001	-129.4741000	0.548919460	6.954894E-002	-161.5668000
272	0.550915458	7.255795E-002	-161.2626000	0.550915458	9.431863E-001	-129.9121000	0.550915458	9.422392E-001	-129.9653000	0.550915458	6.979954E-002	-162.1805000
273	0.552911456	7.312959E-002	-161.6454000	0.552911456	9.433280E-001	-130.3662000	0.552911456	9.422855E-001	-130.4394000	0.552911456	7.022621E-002	-162.6113000
274	0.554907454	7.354045E-002	-162.1068000	0.554907454	9.431545E-001	-130.8265000	0.554907454	9.422410E-001	-130.8930000	0.554907454	7.041384E-002	-162.9200000
275	0.556903452	7.382151E-002	-162.5798000	0.556903452	9.434269E-001	-131.2882000	0.556903452	9.419509E-001	-131.3732000	0.556903452	7.104398E-002	-163.6250000
276	0.558899450	7.422467E-002	-163.1053000	0.558899450	9.433826E-001	-131.7736000	0.558899450	9.415617E-001	-131.8393000	0.558899450	7.148179E-002	-163.9939000
277	0.560895448	7.480758E-002	-163.6056000	0.560895448	9.433528E-001	-132.2332000	0.560895448	9.414693E-001	-132.3141000	0.560895448	7.151682E-002	-164.4896000
278	0.562891446	7.522127E-002	-163.9755000	0.562891446	9.433353E-001	-132.7041000	0.562891446	9.410508E-001	-132.7423000	0.562891446	7.180081E-002	-164.9691000
279	0.564887444	7.564355E-002	-164.6398000	0.564887444	9.430963E-001	-133.1893000	0.564887444	9.411799E-001	-133.2436000	0.564887444	7.220992E-002	-165.4368000
280	0.566883442	7.595979E-002	-165.1819000	0.566883442	9.430654E-001	-133.6693000	0.566883442	9.407310E-001	-133.7088000	0.566883442	7.255628E-002	-166.0086000
281	0.568879440	7.638858E-002	-165.6393000	0.568879440	9.428657E-001	-134.1499000	0.568879440	9.404116E-001	-134.1634000	0.568879440	7.282725E-002	-166.5139000
282	0.570875438	7.674447E-002	-166.2712000	0.570875438	9.427700E-001	-134.6210000	0.570875438	9.401489E-001	-134.6356000	0.570875438	7.313862E-002	-167.0514000
283	0.572871436	7.701702E-002	-166.8760000	0.572871436	9.426962E-001	-135.1076000	0.572871436	9.398828E-001	-135.1002000	0.572871436	7.350214E-002	-167.4743000
284	0.574867434	7.744785E-002	-167.3686000	0.574867434	9.423292E-001	-135.5877000	0.574867434	9.395904E-001	-135.5523000	0.574867434	7.375183E-002	-167.9257000
285	0.576863432	7.772906E-002	-167.8594000	0.576863432	9.419712E-001	-136.0557000	0.576863432	9.392070E-001	-136.0242000	0.576863432	7.403038E-002	-168.5104000
286	0.578859430	7.812078E-002	-168.4753000	0.578859430	9.419051E-001	-136.5419000	0.578859430	9.389912E-001	-136.5151000	0.578859430	7.445567E-002	-169.0073000
287	0.580855428	7.820988E-002	-169.0088000	0.580855428	9.411304E-001	-137.0044000	0.580855428	9.386331E-001	-136.9587000	0.580855428	7.468852E-002	-169.4473000
288	0.582851426	7.850179E-002	-169.4709000	0.582851426	9.410377E-001	-137.4796000	0.582851426	9.382978E-001	-137.4034000	0.582851426	7.508338E-002	-169.9382000
289	0.584847424	7.877137E-002	-170.0365000	0.584847424	9.406092E-001	-137.9776000	0.584847424	9.378055E-001	-137.8974000	0.584847424	7.542487E-002	-170.4820000
290	0.586843422	7.896347E-002	-170.5930000	0.586843422	9.400606E-001	-138.4354000	0.586843422	9.375765E-001	-138.3572000	0.586843422	7.580233E-002	-170.9460000
291	0.588839420	7.895223E-002	-171.1512000	0.588839420	9.400117E-001	-138.9026000	0.588839420	9.372156E-001	-138.8060000	0.588839420	7.610518E-002	-171.2845000
292	0.590835418	7.926640E-002	-171.6086000	0.590835418	9.395041E-001	-139.3809000	0.590835418	9.369097E-001	-139.2790000	0.590835418	7.636601E-002	-171.8660000
293	0.592831416	7.936268E-002	-172.0240000	0.592831416	9.385179E-001	-139.8324000	0.592831416	9.366779E-001	-139.7557000	0.592831416	7.673585E-002	-172.4987000
294	0.594827414	7.952144E-002	-172.5732000	0.594827414	9.385564E-001	-140.3350000	0.594827414	9.357769E-001	-140.2448000	0.594827414	7.731371E-002	-172.9162000
295	0.596823412	7.942925E-002	-173.1814000	0.596823412	9.379087E-001	-140.7941000	0.596823412	9.353019E-001	-140.6780000	0.596823412	7.757368E-002	-173.4238000
296	0.598819410	7.960150E-002	-173.5951000	0.598819410	9.372469E-001	-141.2613000	0.598819410	9.349429E-001	-141.1450000	0.598819410	7.787921E-002	-174.0041000
297	0.600815408	7.977496E-002	-174.0835000	0.600815408	9.368824E-001	-141.7444000	0.600815408	9.349336E-001	-141.6174000	0.600815408	7.811248E-002	-174.4436000
298	0.602811406	8.005374E-002	-174.4689000	0.602811406	9.363254E-001	-142.2045000	0.602811406	9.345637E-001	-142.0878000	0.602811406	7.852378E-002	-175.0674000
299	0.604807404	8.035915E-002	-174.9511000	0.604807404	9.358316E-001	-142.6962000	0.604807404	9.344965E-001	-142.5254000	0.604807404	7.882714E-002	-175.6551000
300	0.606803402	8.083332E-002	-175.3073000	0.606803402	9.348085E-001	-143.1246000	0.606803402	9.337227E-001	-143.0315000	0.606803402	7.911748E-002	-176.2856000
301	0.608799400	8.100684E-002	-175.8703000	0.608799400	9.341837E-001	-143.6103000	0.608799400	9.335765E-001	-143.4721000	0.608799400	7.960738E-002	-176.8211000
302	0.610795398	8.157990E-002	-176.2248000	0.610795398	9.339705E-001	-144.0433000	0.610795398	9.333139E-001	-143.9361000	0.610795398	7.978262E-002	-177.3968000
303	0.612791396	8.215859E-002	-176.6654000	0.612791396	9.331591E-001	-144.5173000	0.612791396	9.323772E-001	-144.3873000	0.612791396	8.024031E-002	-177.8996000
304	0.614787394	8.259331E-002	-177.2044000	0.614787394	9.331447E-001	-144.9440000	0.614787394	9.319431E-001	-144.8313000	0.614787394	8.079346E-002	-178.4045000
305	0.616783392	8.318146E-002	-177.5849000	0.616783392	9.323943E-001	-145.3777000	0.616783392	9.315721E-001	-145.2875000	0.616783392	8.131140E-002	-178.9381000
306	0.618779390	8.355148E-002	-178.0798000	0.618779390	9.320188E-001	-145.8401000	0.618779390	9.313814E-001	-145.7295000	0.618779390	8.171348E-002	-179.4441000
307	0.620775388	8.415516E-002	-178.5225000	0.620775388	9.314572E-001	-146.2439000	0.620775388	9.305772E-001	-146.1900000	0.620775388	8.225440E-002	179.9629000
308	0.622771386	8.453613E-002	-179.0939000	0.622771386	9.313358E-001	-146.6776000	0.622771386	9.307206E-001	-146.6238000	0.622771386	8.262791E-002	179.3914000
309	0.624767384	8.502270E-002	-179.6638000	0.624767384	9.305395E-001	-147.0992000	0.624767384	9.300388E-001	-147.0730000	0.624767384	8.309454E-002	178.7971000
310	0.626763382	8.544315E-002	179.6924000	0.626763382	9.304069E-001	-147.5079000	0.626763382	9.293566E-001	-147.4973000	0.626763382	8.362137E-002	178.1074000
311	0.628759380	8.575416E-002	179.0129000	0.628759380	9.303737E-001	-147.9255000	0.628759380	9.295859E-001	-147.9332000	0.628759380	8.378697E-002	177.5155000
312	0.630755378	8.601762E-002	178.3814000	0.630755378	9.299871E-001	-148.3575000	0.630755378	9.295778E-001	-148.3813000	0.630755378	8.408909E-002	176.9172000
313	0.632751376	8.629675E-002	177.6420000	0.632751376	9.298431E-001	-148.7911000	0.632751376	9.296853E-001	-148.8051000	0.632751376	8.426324E-002	176.2702000
314	0.634747374	8.658114E-002	176.9224000	0.634747374	9.300195E-001	-149.2150000	0.634747374	9.295555E-001	-149.2207000	0.634747374	8.448888E-002	175.4399000
315	0.636743372	8.699282E-002	176.3029000	0.636743372	9.298563E-001	-149.6695000	0.636743372	9.294896E-001	-149.6537000	0.636743372	8.439742E-002	174.8782000
316	0.638739370	8.704612E-002	175.6508000	0.638739370	9.297799E-001	-150.1165000	0.638739370	9.300550E-001	-150.1010000	0.638739370	8.444323E-002	174.3207000
317	0.640735368	8.763030E-002	175.0811000	0.640735368	9.295337E-001	-150.5776000	0.640735368	9.296446E-001	-150.5134000	0.640735368	8.471667E-002	173.6290000
318	0.642731366	8.781870E-002	174.4210000	0.642731366	9.295281E-001	-151.0349000	0.642731366	9.302416E-001	-150.9790000	0.642731366	8.487422E-002	173.1563000
319	0.644727364	8.824529E-002	173.9299000	0.644727364	9.297047E-001	-151.4644000	0.644727364	9.301281E-001	-151.4186000	0.644727364	8.536711E-002	172.6643000
320	0.646723362	8.839037E-002	173.3747000	0.646723362	9.294916E-001	-151.9066000	0.646723362	9.301947E-001	-151.8572000	0.646723362	8.534667E-002	172.1841000
321	0.648719360	8.868985E-002	173.0256000	0.648719360	9.298713E-001	-152.3534000	0.648719360	9.299803E-001	-152.3288000	0.648719360	8.593639E-002	171.6100000
322	0.650715358	8.906152E-002	172.6085000	0.650715358	9.299456E-001	-152.8072000	0.650715358	9.300317E-001	-152.7736000	0.650715358	8.600827E-002	171.2688000
323	0.652711356	8.952667E-002	172.1602000	0.652711356	9.297640E-001	-153.2793000	0.652711356	9.302084E-001	-153.2290000	0.652711356	8.626439E-002	170.7075000
324	0.654707354	8.996434E-002	171.7625000	0.654707354	9.299840E-001	-153.7435000	0.654707354	9.302698E-001	-153.6905000	0.654707354	8.671743E-002	170.4094000
325	0.656703352	9.008943E-002	171.3601000	0.656703352	9.302891E-001	-154.1823000	0.656703352	9.300644E-001	-154.1541000	0.656703352	8.692080E-002	169.9739000
326	0.658699350	9.054953E-002	170.8641000	0.658699350	9.298548E-001	-154.6282000	0.658699350	9.299536E-001	-154.6216000	0.658699350	8.715059E-002	169.6701000
327	0.660695348	9.084335E-002	170.4311000	0.660695348	9.302816E-001	-155.1042000	0.660695348	9.295940E-001	-155.0976000	0.660695348	8.770246E-002	169.1739000
328	0.662691346	9.118887E-002	169.9727000	0.662691346	9.302244E-001	-155.5370000	0.662691346	9.294231E-001	-155.5461000	0.662691346	8.797890E-002	168.9402000
329	0.664687344	9.147962E-002	169.6143000	0.664687344	9.304134E-001	-155.9673000	0.664687344	9.294344E-001	-156.0290000	0.664687344	8.845330E-002	168.5411000
330	0.666683342	9.182228E-002	169.1376000	0.666683342	9.301856E-001	-156.4350000	0.666683342	9.296431E-001	-156.4888000	0.666683342	8.859596E-002	168.2795000
331	0.668679340	9.203846E-002	168.7137000	0.668679340	9.299698E-001	-156.8962000	0.668679340	9.291326E-001	-156.9446000	0.668679340	8.876418E-002	167.8671000
332	0.670675338	9.254485E-002	168.2673000	0.670675338	9.302940E-001	-157.3472000	0.670675338	9.290408E-001	-157.4283000	0.670675338	8.942359E-002	167.5293000
333	0.672671336	9.271910E-002	167.8691000	0.672671336	9.304890E-001	-157.8064000	0.672671336	9.289648E-001	-157.8983000	0.672671336	8.974805E-002	167.0991000
334	0.674667334	9.323144E-002	167.5033000	0.674667334	9.306321E-001	-158.2569000	0.674667334	9.290152E-001	-158.3629000	0.674667334	9.010593E-002	166.7681000
335	0.676663332	9.373893E-002	167.0792000	0.676663332	9.307179E-001	-158.7263000	0.676663332	9.289646E-001	-158.8050000	0.676663332	9.039766E-002	166.3159000
336	0.678659330	9.422411E-002	166.6661000	0.678659330	9.308255E-001	-159.1941000	0.678659330	9.289451E-001	-159.2764000	0.678659330	9.081651E-002	165.9915000
337	0.680655328	9.457939E-002	166.1383000	0.680655328	9.307606E-001	-159.6969000	0.680655328	9.284340E-001	-159.7441000	0.680655328	9.121453E-002	165.4201000
338	0.682651326	9.494022E-002	165.5735000	0.682651326	9.305083E-001	-160.1604000	0.682651326	9.278739E-001	-160.2370000	0.682651326	9.165704E-002	164.9300000
339	0.684647324	9.559921E-002	164.9578000	0.684647324	9.307702E-001	-160.6685000	0.684647324	9.279003E-001	-160.7249000	0.684647324	9.239072E-002	164.4066000
340	0.686643322	9.604217E-002	164.4166000	0.686643322	9.305751E-001	-161.1682000	0.686643322	9.274788E-001	-161.1740000	0.686643322	9.269053E-002	163.9034000
341	0.688639320	9.652235E-002	163.8926000	0.688639320	9.306002E-001	-161.6653000	0.688639320	9.272840E-001	-161.6500000	0.688639320	9.320528E-002	163.4048000
342	0.690635318	9.719390E-002	163.2486000	0.690635318	9.301750E-001	-162.1612000	0.690635318	9.269682E-001	-162.1682000	0.690635318	9.359331E-002	162.7769000
343	0.692631316	9.739812E-002	162.6342000	0.692631316	9.296445E-001	-162.6540000	0.692631316	9.262377E-001	-162.6533000	0.692631316	9.387666E-002	162.1881000
344	0.694627314	9.766699E-002	162.0817000	0.694627314	9.296827E-001	-163.1631000	0.694627314	9.258520E-001	-163.1425000	0.694627314	9.423210E-002	161.6107000
345	0.696623312	9.774212E-002	161.5201000	0.696623312	9.289551E-001	-163.6378000	0.696623312	9.248849E-001	-163.6210000	0.696623312	9.440784E-002	161.0540000
346	0.698619310	9.788132E-002	160.9639000	0.698619310	9.288327E-001	-164.1479000	0.698619310	9.249676E-001	-164.1035000	0.698619310	9.484666E-002	160.5198000
347	0.700615308	9.777991E-002	160.3199000	0.700615308	9.281183E-001	-164.6499000	0.700615308	9.238366E-001	-164.5785000	0.700615308	9.487883E-002	159.8308000
348	0.702611306	9.817474E-002	159.8061000	0.702611306	9.280195E-001	-165.1498000	0.702611306	9.238929E-001	-165.0725000	0.702611306	9.525337E-002	159.3172000
349	0.704607304	9.796853E-002	159.4996000	0.704607304	9.271045E-001	-165.6380000	0.704607304	9.234576E-001	-165.5208000	0.704607304	9.556781E-002	158.7258000
350	0.706603302	9.827765E-002	158.8326000	0.706603302	9.269961E-001	-166.1272000	0.706603302	9.224709E-001	-166.0171000	0.706603302	9.573835E-002	158.2132000
351	0.708599300	9.828851E-002	158.3645000	0.708599300	9.264470E-001	-166.6023000	0.708599300	9.218639E-001	-166.4665000	0.708599300	9.606656E-002	157.6017000
352	0.710595298	9.836588E-002	158.0262000	0.710595298	9.255901E-001	-167.1244000	0.710595298	9.217897E-001	-166.9394000	0.710595298	9.645153E-002	157.0318000
353	0.712591296	9.885962E-002	157.4768000	0.712591296	9.249408E-001	-167.5841000	0.712591296	9.205635E-001	-167.4034000	0.712591296	9.668784E-002	156.4143000
354	0.714587294	9.903695E-002	157.0631000	0.714587294	9.241782E-001	-168.0793000	0.714587294	9.203014E-001	-167.8396000	0.714587294	9.738278E-002	156.0264000
355	0.716583292	9.954826E-002	156.4975000	0.716583292	9.233922E-001	-168.5430000	0.716583292	9.195947E-001	-168.2848000	0.716583292	9.805689E-002	155.4352000
356	0.718579290	1.001014E-001	156.0997000	0.718579290	9.223324E-001	-169.0435000	0.718579290	9.190398E-001	-168.7376000	0.718579290	9.838963E-002	154.9801000
357	0.720575288	1.008053E-001	155.5760000	0.720575288	9.212180E-001	-169.4646000	0.720575288	9.185929E-001	-169.1723000	0.720575288	9.931836E-002	154.4467000
358	0.722571286	1.015690E-001	155.0256000	0.722571286	9.202111E-001	-169.9082000	0.722571286	9.178825E-001	-169.5834000	0.722571286	9.978826E-002	153.8576000
359	0.724567284	1.022498E-001	154.5284000	0.724567284	9.192191E-001	-170.3506000	0.724567284	9.178128E-001	-170.0124000	0.724567284	1.005241E-001	153.3607000
360	0.726563282	1.030986E-001	153.9303000	0.726563282	9.179156E-001	-170.7917000	0.726563282	9.174681E-001	-170.4118000	0.726563282	1.010888E-001	152.6875000
361	0.728559280	1.035224E-001	153.3633000	0.728559280	9.174753E-001	-171.2024000	0.728559280	9.170662E-001	-170.8620000	0.728559280	1.015691E-001	152.1279000
362	0.730555278	1.040298E-001	152.7507000	0.730555278	9.165421E-001	-171.6273000	0.730555278	9.169201E-001	-171.2787000	0.730555278	1.019483E-001	151.4707000
363	0.732551276	1.043619E-001	152.0933000	0.732551276	9.157889E-001	-172.0464000	0.732551276	9.171721E-001	-171.6890000	0.732551276	1.022196E-001	150.7406000
364	0.734547274	1.046909E-001	151.4657000	0.734547274	9.152028E-001	-172.4606000	0.734547274	9.171183E-001	-172.1241000	0.734547274	1.025038E-001	150.1264000
365	0.736543272	1.047937E-001	150.8435000	0.736543272	9.154225E-001	-172.8639000	0.736543272	9.170883E-001	-172.5758000	0.736543272	1.025987E-001	149.4867000
366	0.738539270	1.050036E-001	150.1303000	0.738539270	9.148021E-001	-173.2733000	0.738539270	9.172581E-001	-173.0258000	0.738539270	1.027136E-001	148.8599000
367	0.740535268	1.050263E-001	149.3822000	0.740535268	9.151325E-001	-173.6715000	0.740535268	9.173003E-001	-173.4757000	0.740535268	1.026816E-001	148.0914000
368	0.742531266	1.051559E-001	148.8934000	0.742531266	9.153186E-001	-174.1017000	0.742531266	9.173785E-001	-173.9110000	0.742531266	1.027600E-001	147.4835000
369	0.744527264	1.049891E-001	148.3184000	0.744527264	9.154986E-001	-174.5282000	0.744527264	9.175756E-001	-174.3793000	0.744527264	1.029168E-001	146.9228000
370	0.746523262	1.053411E-001	147.6714000	0.746523262	9.160928E-001	-174.9511000	0.746523262	9.176108E-001	-174.8201000	0.746523262	1.031727E-001	146.3105000
371	0.748519260	1.055034E-001	147.1376000	0.748519260	9.162225E-001	-175.3852000	0.748519260	9.179981E-001	-175.2711000	0.748519260	1.031793E-001	145.7380000
372	0.750515258	1.056445E-001	146.6964000	0.750515258	9.166248E-001	-175.8097000	0.750515258	9.178675E-001	-175.7494000	0.750515258	1.033004E-001	145.3093000
373	0.752511256	1.058454E-001	146.2965000	0.752511256	9.171367E-001	-176.2385000	0.752511256	9.183596E-001	-176.1879000	0.752511256	1.032384E-001	144.7618000
374	0.754507254	1.060562E-001	145.6453000	0.754507254	9.169148E-001	-176.6702000	0.754507254	9.184791E-001	-176.6608000	0.754507254	1.033555E-001	144.4015000
375	0.756503252	1.061470E-001	145.2241000	0.756503252	9.178075E-001	-177.1172000	0.756503252	9.184817E-001	-177.1288000	0.756503252	1.039383E-001	143.9754000
376	0.758499250	1.064541E-001	144.8372000	0.758499250	9.177914E-001	-177.5565000	0.758499250	9.187529E-001	-177.5858000	0.758499250	1.040924E-001	143.5520000
377	0.760495248	1.069590E-001	144.3419000	0.760495248	9.180202E-001	-178.0240000	0.760495248	9.187615E-001	-178.0435000	0.760495248	1.045300E-001	143.1388000
378	0.762491246	1.071458E-001	143.9992000	0.762491246	9.184127E-001	-178.4674000	0.762491246	9.189972E-001	-178.5034000	0.762491246	1.047375E-001	142.9083000
379	0.764487244	1.076393E-001	143.6790000	0.764487244	9.188972E-001	-178.9213000	0.764487244	9.190580E-001	-178.9593000	0.764487244	1.051916E-001	142.4496000
380	0.766483242	1.082596E-001	143.1689000	0.766483242	9.191202E-001	-179.3911000	0.766483242	9.190766E-001	-179.4424000	0.766483242	1.058059E-001	142.0636000
381	0.768479240	1.086871E-001	143.0186000	0.768479240	9.193457E-001	-179.8114000	0.768479240	9.191515E-001	-179.8994000	0.768479240	1.060893E-001	141.7944000
382	0.770475238	1.093948E-001	142.5764000	0.770475238	9.196129E-001	179.7170000	0.770475238	9.189674E-001	179.6344000	0.770475238	1.064966E-001	141.3063000
383	0.772471236	1.097251E-001	142.1575000	0.772471236	9.197417E-001	179.2398000	0.772471236	9.190233E-001	179.1526000	0.772471236	1.071443E-001	140.8555000
384	0.774467234	1.102170E-001	141.7428000	0.774467234	9.197770E-001	178.7740000	0.774467234	9.187588E-001	178.7086000	0.774467234	1.073804E-001	140.4109000
385	0.776463232	1.106658E-001	141.2782000	0.776463232	9.200414E-001	178.3042000	0.776463232	9.185098E-001	178.2214000	0.776463232	1.078564E-001	139.9662000
386	0.778459230	1.113071E-001	140.9358000	0.778459230	9.205617E-001	177.8152000	0.778459230	9.184608E-001	177.7606000	0.778459230	1.082771E-001	139.4897000
387	0.780455228	1.118491E-001	140.3490000	0.780455228	9.207228E-001	177.3440000	0.780455228	9.184838E-001	177.2732000	0.780455228	1.087519E-001	138.9610000
388	0.782451226	1.121810E-001	139.8491000	0.782451226	9.206557E-001	176.8686000	0.782451226	9.180112E-001	176.7996000	0.782451226	1.090520E-001	138.4822000
389	0.784447224	1.124588E-001	139.3132000	0.784447224	9.204429E-001	176.4022000	0.784447224	9.174337E-001	176.3353000	0.784447224	1.094698E-001	138.0597000
390	0.786443222	1.129279E-001	138.8386000	0.786443222	9.207084E-001	175.9146000	0.786443222	9.174336E-001	175.8836000	0.786443222	1.098233E-001	137.5458000
391	0.788439220	1.134526E-001	138.2249000	0.788439220	9.205379E-001	175.3997000	0.788439220	9.172701E-001	175.3966000	0.788439220	1.100967E-001	136.9994000
392	0.790435218	1.138067E-001	137.5966000	0.790435218	9.202732E-001	174.9482000	0.790435218	9.169093E-001	174.9140000	0.790435218	1.104763E-001	136.4399000
393	0.792431216	1.142955E-001	137.0935000	0.792431216	9.203501E-001	174.4456000	0.792431216	9.167028E-001	174.4618000	0.792431216	1.108415E-001	136.0167000
394	0.794427214	1.146503E-001	136.4588000	0.794427214	9.203562E-001	173.9499000	0.794427214	9.159231E-001	173.9712000	0.794427214	1.113378E-001	135.2844000
395	0.796423212	1.149336E-001	135.9260000	0.796423212	9.200578E-001	173.4821000	0.796423212	9.159228E-001	173.5107000	0.796423212	1.117680E-001	134.8970000
396	0.798419210	1.152159E-001	135.3318000	0.798419210	9.191920E-001	172.9765000	0.798419210	9.151340E-001	173.0537000	0.798419210	1.119971E-001	134.2233000
397	0.800415208	1.157050E-001	134.7692000	0.800415208	9.195967E-001	172.5174000	0.800415208	9.149981E-001	172.5570000	0.800415208	1.124445E-001	133.8323000
398	0.802411206	1.160044E-001	134.2273000	0.802411206	9.186069E-001	172.0200000	0.802411206	9.142363E-001	172.0941000	0.802411206	1.128614E-001	133.2138000
399	0.804407204	1.161437E-001	133.6202000	0.804407204	9.181988E-001	171.5148000	0.804407204	9.134094E-001	171.6299000	0.804407204	1.130390E-001	132.6315000
400	0.806403202	1.164056E-001	133.1271000	0.806403202	9.178299E-001	171.0471000	0.806403202	9.134219E-001	171.1649000	0.806403202	1.134229E-001	132.1915000
401	0.808399200	1.165275E-001	132.6349000	0.808399200	9.176916E-001	170.5571000	0.808399200	9.127024E-001	170.7069000	0.808399200	1.137963E-001	131.7259000
402	0.810395198	1.168497E-001	132.0919000	0.810395198	9.170561E-001	170.0783000	0.810395198	9.122916E-001	170.2209000	0.810395198	1.139859E-001	131.1320000
403	0.812391196	1.169764E-001	131.5069000	0.812391196	9.159970E-001	169.5900000	0.812391196	9.114413E-001	169.7750000	0.812391196	1.143345E-001	130.5833000
404	0.814387194	1.170946E-001	131.0681000	0.814387194	9.158156E-001	169.1304000	0.814387194	9.110985E-001	169.3136000	0.814387194	1.146243E-001	130.0632000
405	0.816383192	1.172571E-001	130.5524000	0.816383192	9.155312E-001	168.6479000	0.816383192	9.108639E-001	168.8504000	0.816383192	1.148839E-001	129.5200000
406	0.818379190	1.172751E-001	130.0328000	0.818379190	9.150593E-001	168.1752000	0.818379190	9.101514E-001	168.4027000	0.818379190	1.153200E-001	129.1186000
407	0.820375188	1.175570E-001	129.5708000	0.820375188	9.143340E-001	167.6872000	0.820375188	9.101052E-001	167.9486000	0.820375188	1.157461E-001	128.5181000
408	0.822371186	1.176923E-001	128.9825000	0.822371186	9.134520E-001	167.2352000	0.822371186	9.096962E-001	167.4976000	0.822371186	1.159501E-001	127.8789000
409	0.824367184	1.181205E-001	128.5687000	0.824367184	9.132378E-001	166.7479000	0.824367184	9.092817E-001	167.0329000	0.824367184	1.163056E-001	127.4216000
410	0.826363182	1.184030E-001	127.9968000	0.826363182	9.125318E-001	166.2854000	0.826363182	9.086933E-001	166.5881000	0.826363182	1.166511E-001	126.9027000
411	0.828359180	1.185971E-001	127.5598000	0.828359180	9.116818E-001	165.8235000	0.828359180	9.086364E-001	166.1446000	0.828359180	1.171458E-001	126.3904000
412	0.830355178	1.190409E-001	127.0579000	0.830355178	9.115985E-001	165.3594000	0.830355178	9.083401E-001	165.7127000	0.830355178	1.174502E-001	125.8114000
413	0.832351176	1.194171E-001	126.4423000	0.832351176	9.104295E-001	164.8861000	0.832351176	9.081326E-001	165.2700000	0.832351176	1.180915E-001	125.2215000
414	0.834347174	1.198431E-001	125.9988000	0.834347174	9.100330E-001	164.4393000	0.834347174	9.080030E-001	164.8321000	0.834347174	1.186271E-001	124.6731000
415	0.836343172	1.203073E-001	125.5262000	0.836343172	9.089571E-001	164.0003000	0.836343172	9.080443E-001	164.3725000	0.836343172	1.190558E-001	124.1131000
416	0.838339170	1.205850E-001	125.0267000	0.838339170	9.087701E-001	163.5411000	0.838339170	9.078051E-001	163.9525000	0.838339170	1.195914E-001	123.6248000
417	0.840335168	1.210480E-001	124.5602000	0.840335168	9.081832E-001	163.0982000	0.840335168	9.071272E-001	163.5062000	0.840335168	1.200885E-001	123.0553000
418	0.842331166	1.215068E-001	124.0442000	0.842331166	9.073421E-001	162.6567000	0.842331166	9.074222E-001	163.0797000	0.842331166	1.205831E-001	122.4882000
419	0.844327164	1.218417E-001	123.6149000	0.844327164	9.067541E-001	162.2127000	0.844327164	9.068597E-001	162.6199000	0.844327164	1.208835E-001	121.9519000
420	0.846323162	1.222775E-001	123.1443000	0.846323162	9.059258E-001	161.8033000	0.846323162	9.067909E-001	162.1811000	0.846323162	1.213538E-001	121.4160000
421	0.848319160	1.223362E-001	122.5749000	0.848319160	9.058505E-001	161.3688000	0.848319160	9.069948E-001	161.7403000	0.848319160	1.214795E-001	120.8095000
422	0.850315158	1.226825E-001	122.1722000	0.850315158	9.052307E-001	160.9217000	0.850315158	9.066671E-001	161.2997000	0.850315158	1.216040E-001	120.2786000
423	0.852311156	1.231530E-001	121.6523000	0.852311156	9.048585E-001	160.5115000	0.852311156	9.067981E-001	160.8303000	0.852311156	1.217232E-001	119.6978000
424	0.854307154	1.233582E-001	121.1887000	0.854307154	9.047025E-001	160.0881000	0.854307154	9.069119E-001	160.3798000	0.854307154	1.218690E-001	119.0264000
425	0.856303152	1.236931E-001	120.6368000	0.856303152	9.040551E-001	159.6618000	0.856303152	9.062186E-001	159.9319000	0.856303152	1.222248E-001	118.5693000
426	0.858299150	1.241936E-001	120.1417000	0.858299150	9.038710E-001	159.2425000	0.858299150	9.066048E-001	159.5141000	0.858299150	1.222439E-001	117.8906000
427	0.860295148	1.244935E-001	119.6843000	0.860295148	9.038249E-001	158.8215000	0.860295148	9.060296E-001	159.0334000	0.860295148	1.222476E-001	117.4275000
428	0.862291146	1.246014E-001	119.1586000	0.862291146	9.034921E-001	158.4205000	0.862291146	9.060985E-001	158.5712000	0.862291146	1.226602E-001	116.9725000
429	0.864287144	1.249832E-001	118.6314000	0.864287144	9.035666E-001	157.9968000	0.864287144	9.061064E-001	158.1186000	0.864287144	1.228267E-001	116.3695000
430	0.866283142	1.251747E-001	118.1716000	0.866283142	9.034207E-001	157.5611000	0.866283142	9.060350E-001	157.6527000	0.866283142	1.228827E-001	115.9083000
431	0.868279140	1.255082E-001	117.6709000	0.868279140	9.042217E-001	157.1363000	0.868279140	9.058108E-001	157.2041000	0.868279140	1.233548E-001	115.3914000
432	0.870275138	1.256679E-001	117.2075000	0.870275138	9.043751E-001	156.7218000	0.870275138	9.057285E-001	156.7495000	0.870275138	1.234377E-001	114.9299000
433	0.872271136	1.258845E-001	116.6870000	0.872271136	9.043437E-001	156.2776000	0.872271136	9.058060E-001	156.2798000	0.872271136	1.237036E-001	114.4782000
434	0.874267134	1.264394E-001	116.1895000	0.874267134	9.048910E-001	155.8480000	0.874267134	9.058654E-001	155.8260000	0.874267134	1.240408E-001	114.0493000
435	0.876263132	1.265157E-001	115.6854000	0.876263132	9.053529E-001	155.4180000	0.876263132	9.059837E-001	155.3463000	0.876263132	1.243329E-001	113.5340000
436	0.878259130	1.270192E-001	115.2403000	0.878259130	9.055626E-001	154.9724000	0.878259130	9.061036E-001	154.8949000	0.878259130	1.245968E-001	113.2124000
437	0.880255128	1.273082E-001	114.7181000	0.880255128	9.062400E-001	154.5199000	0.880255128	9.061602E-001	154.4457000	0.880255128	1.247453E-001	112.7967000
438	0.882251126	1.275303E-001	114.3140000	0.882251126	9.063697E-001	154.0870000	0.882251126	9.058712E-001	153.9810000	0.882251126	1.251220E-001	112.4071000
439	0.884247124	1.279579E-001	113.8474000	0.884247124	9.069976E-001	153.6355000	0.884247124	9.057592E-001	153.5247000	0.884247124	1.252360E-001	111.9698000
440	0.886243122	1.282995E-001	113.3896000	0.886243122	9.076942E-001	153.1705000	0.886243122	9.059216E-001	153.0649000	0.886243122	1.257627E-001	111.6125000
441	0.888239120	1.285700E-001	112.8554000	0.888239120	9.079026E-001	152.7142000	0.888239120	9.058110E-001	152.6034000	0.888239120	1.260810E-001	111.1640000
442	0.890235118	1.290036E-001	112.4242000	0.890235118	9.085819E-001	152.2418000	0.890235118	9.058660E-001	152.1211000	0.890235118	1.265619E-001	110.8255000
443	0.892231116	1.293971E-001	111.9861000	0.892231116	9.090037E-001	151.7772000	0.892231116	9.055077E-001	151.6798000	0.892231116	1.266557E-001	110.3980000
444	0.894227114	1.297235E-001	111.5175000	0.894227114	9.095473E-001	151.2882000	0.894227114	9.054463E-001	151.2142000	0.894227114	1.271791E-001	109.9983000
445	0.896223112	1.303141E-001	110.9654000	0.896223112	9.100969E-001	150.8072000	0.896223112	9.055232E-001	150.7350000	0.896223112	1.276751E-001	109.6225000
446	0.898219110	1.304019E-001	110.5341000	0.898219110	9.103299E-001	150.3419000	0.898219110	9.052615E-001	150.2821000	0.898219110	1.279328E-001	109.0234000
447	0.900215108	1.311490E-001	110.1160000	0.900215108	9.109162E-001	149.8369000	0.900215108	9.057328E-001	149.8287000	0.900215108	1.285313E-001	108.7137000
448	0.902211106	1.312392E-001	109.5025000	0.902211106	9.107168E-001	149.3369000	0.902211106	9.052038E-001	149.3515000	0.902211106	1.288174E-001	108.1408000
449	0.904207104	1.315676E-001	108.9301000	0.904207104	9.109973E-001	148.8379000	0.904207104	9.045664E-001	148.8786000	0.904207104	1.292343E-001	107.6529000
450	0.906203102	1.321371E-001	108.4425000	0.906203102	9.111210E-001	148.3120000	0.906203102	9.051908E-001	148.4189000	0.906203102	1.299435E-001	107.1626000
451	0.908199100	1.323259E-001	107.9042000	0.908199100	9.108850E-001	147.8214000	0.908199100	9.045296E-001	147.9432000	0.908199100	1.302270E-001	106.5899000
452	0.910195098	1.325234E-001	107.2225000	0.910195098	9.108962E-001	147.3061000	0.910195098	9.040154E-001	147.4603000	0.910195098	1.307601E-001	106.0361000
453	0.912191096	1.329200E-001	106.7110000	0.912191096	9.105833E-001	146.8041000	0.912191096	9.038925E-001	147.0181000	0.912191096	1.311022E-001	105.4925000
454	0.914187094	1.331388E-001	106.1300000	0.914187094	9.099941E-001	146.2597000	0.914187094	9.035200E-001	146.5295000	0.914187094	1.316303E-001	104.9025000
455	0.916183092	1.334423E-001	105.4667000	0.916183092	9.097200E-001	145.7743000	0.916183092	9.027344E-001	146.0306000	0.916183092	1.318786E-001	104.2851000
456	0.918179090	1.337048E-001	104.9110000	0.918179090	9.090444E-001	145.2764000	0.918179090	9.024190E-001	145.5630000	0.918179090	1.322142E-001	103.7784000
457	0.920175088	1.338179E-001	104.3933000	0.920175088	9.078518E-001	144.7699000	0.920175088	9.022012E-001	145.0970000	0.920175088	1.324796E-001	103.1940000
458	0.922171086	1.339346E-001	103.7631000	0.922171086	9.074454E-001	144.2678000	0.922171086	9.013835E-001	144.6333000	0.922171086	1.329194E-001	102.6511000
459	0.924167084	1.339666E-001	103.2464000	0.924167084	9.063966E-001	143.7702000	0.924167084	9.010416E-001	144.1584000	0.924167084	1.334366E-001	102.0437000
460	0.926163082	1.340468E-001	102.8292000	0.926163082	9.057058E-001	143.2902000	0.926163082	9.007047E-001	143.6850000	0.926163082	1.337106E-001	101.5455000
461	0.928159080	1.341437E-001	102.2485000	0.928159080	9.041269E-001	142.8431000	0.928159080	8.995960E-001	143.2127000	0.928159080	1.339843E-001	100.9586000
462	0.930155078	1.341934E-001	101.8038000	0.930155078	9.030868E-001	142.3568000	0.930155078	8.994045E-001	142.7688000	0.930155078	1.346001E-001	100.3989000
463	0.932151076	1.343911E-001	101.3444000	0.932151076	9.025953E-001	141.8969000	0.932151076	8.988731E-001	142.3080000	0.932151076	1.348093E-001	99.9386500
464	0.934147074	1.346494E-001	100.9934000	0.934147074	9.014455E-001	141.4444000	0.934147074	8.983823E-001	141.8497000	0.934147074	1.351487E-001	99.4633500
465	0.936143072	1.347813E-001	100.4923000	0.936143072	9.002667E-001	140.9837000	0.936143072	8.978327E-001	141.4021000	0.936143072	1.356134E-001	98.8667400
466	0.938139070	1.351976E-001	100.0559000	0.938139070	8.995610E-001	140.5435000	0.938139070	8.967500E-001	140.9273000	0.938139070	1.362537E-001	98.3021900
467	0.940135068	1.355820E-001	99.6771900	0.940135068	8.986300E-001	140.1171000	0.940135068	8.967590E-001	140.4877000	0.940135068	1.366303E-001	97.8013300
468	0.942131066	1.360440E-001	99.3098900	0.942131066	8.979951E-001	139.6517000	0.942131066	8.961859E-001	140.0464000	0.942131066	1.369777E-001	97.2637500
469	0.944127064	1.364970E-001	98.7882800	0.944127064	8.969567E-001	139.2206000	0.944127064	8.957775E-001	139.6112000	0.944127064	1.375228E-001	96.7351200
470	0.946123062	1.370383E-001	98.4130500	0.946123062	8.964246E-001	138.8147000	0.946123062	8.953274E-001	139.1709000	0.946123062	1.380449E-001	96.2001100
471	0.948119060	1.373727E-001	97.8964500	0.948119060	8.965078E-001	138.3872000	0.948119060	8.954036E-001	138.7306000	0.948119060	1.382940E-001	95.6491700
472	0.950115058	1.381244E-001	97.4121200	0.950115058	8.955961E-001	137.9505000	0.950115058	8.948120E-001	138.3138000	0.950115058	1.386717E-001	95.1827500
473	0.952111056	1.385551E-001	96.9270900	0.952111056	8.953429E-001	137.5261000	0.952111056	8.942754E-001	137.8920000	0.952111056	1.389594E-001	94.6243100
474	0.954107054	1.390253E-001	96.4737500	0.954107054	8.953205E-001	137.1185000	0.954107054	8.941456E-001	137.4504000	0.954107054	1.393350E-001	94.0359900
475	0.956103052	1.394958E-001	95.8901700	0.956103052	8.954360E-001	136.7029000	0.956103052	8.941888E-001	137.0191000	0.956103052	1.395898E-001	93.4129600
476	0.958099050	1.396804E-001	95.3419600	0.958099050	8.954459E-001	136.2346000	0.958099050	8.940884E-001	136.6060000	0.958099050	1.395816E-001	92.8704200
477	0.960095048	1.402040E-001	94.8290400	0.960095048	8.952655E-001	135.8161000	0.960095048	8.941176E-001	136.1541000	0.960095048	1.398818E-001	92.3265000
478	0.962091046	1.405409E-001	94.3155200	0.962091046	8.952427E-001	135.3985000	0.962091046	8.934539E-001	135.7297000	0.962091046	1.402868E-001	91.8867600
479	0.964087044	1.407795E-001	93.8816100	0.964087044	8.953486E-001	134.9331000	0.964087044	8.938340E-001	135.2858000	0.964087044	1.400980E-001	91.2889100
480	0.966083042	1.410417E-001	93.2156700	0.966083042	8.953038E-001	134.5123000	0.966083042	8.942127E-001	134.8323000	0.966083042	1.404942E-001	90.8689900
481	0.968079040	1.412443E-001	92.8245500	0.968079040	8.955240E-001	134.0598000	0.968079040	8.939095E-001	134.4045000	0.968079040	1.407421E-001	90.3655500
482	0.970075038	1.415910E-001	92.2949300	0.970075038	8.954517E-001	133.6082000	0.970075038	8.939692E-001	133.9740000	0.970075038	1.408482E-001	89.9208300
483	0.972071036	1.417352E-001	91.8257600	0.972071036	8.955047E-001	133.1524000	0.972071036	8.944473E-001	133.5225000	0.972071036	1.412599E-001	89.3725700
484	0.974067034	1.420164E-001	91.3479400	0.974067034	8.954310E-001	132.6983000	0.974067034	8.940020E-001	133.0600000	0.974067034	1.412900E-001	88.9303300
485	0.976063032	1.424022E-001	90.8547400	0.976063032	8.950250E-001	132.2517000	0.976063032	8.939682E-001	132.6057000	0.976063032	1.415096E-001	88.4841300
486	0.978059030	1.425156E-001	90.3204900	0.978059030	8.953490E-001	131.7916000	0.978059030	8.939074E-001	132.1483000	0.978059030	1.417763E-001	87.9483200
487	0.980055028	1.429874E-001	89.8124700	0.980055028	8.956768E-001	131.3518000	0.980055028	8.948034E-001	131.6918000	0.980055028	1.422452E-001	87.5247600
488	0.982051026	1.430812E-001	89.2783400	0.982051026	8.954373E-001	130.8774000	0.982051026	8.947372E-001	131.2400000	0.982051026	1.424099E-001	86.9280500
489	0.984047024	1.434431E-001	88.8662300	0.984047024	8.954689E-001	130.4494000	0.984047024	8.945615E-001	130.7824000	0.984047024	1.426573E-001	86.6154300
490	0.986043022	1.435515E-001	88.3857200	0.986043022	8.958848E-001	129.9734000	0.986043022	8.947017E-001	130.3061000	0.986043022	1.429337E-001	86.0782800
491	0.988039020	1.437441E-001	87.9390600	0.988039020	8.958855E-001	129.5413000	0.988039020	8.945763E-001	129.8528000	0.988039020	1.431206E-001	85.5849500
492	0.990035018	1.441206E-001	87.3415500	0.990035018	8.954053E-001	129.0779000	0.990035018	8.952796E-001	129.3763000	0.990035018	1.434013E-001	85.2215700
493	0.992031016	1.443420E-001	86.9265600	0.992031016	8.959169E-001	128.6142000	0.992031016	8.951196E-001	128.9074000	0.992031016	1.438656E-001	84.6624600
494	0.994027014	1.446880E-001	86.3822400	0.994027014	8.952567E-001	128.1772000	0.994027014	8.951474E-001	128.4384000	0.994027014	1.438624E-001	84.1868100
495	0.996023012	1.447892E-001	85.8969300	0.996023012	8.955024E-001	127.7228000	0.996023012	8.949305E-001	127.9623000	0.996023012	1.440671E-001	83.7297100
496	0.998019010	1.453074E-001	85.5107900	0.998019010	8.958126E-001	127.2764000	0.998019010	8.951455E-001	127.4871000	0.998019010	1.446027E-001	83.3387700
497	1.000015008	1.454972E-001	84.9665000	1.000015008	8.955464E-001	126.8249000	1.000015008	8.952850E-001	127.0240000	1.000015008	1.450001E-001	82.8017000
498	1.002011006	1.459525E-001	84.4306200	1.002011006	8.957551E-001	126.3551000	1.002011006	8.954436E-001	126.5288000	1.002011006	1.453905E-001	82.3565100
499	1.004007004	1.464019E-001	83.9978000	1.004007004	8.962049E-001	125.8916000	1.004007004	8.955936E-001	126.0430000	1.004007004	1.458692E-001	81.7984800
500	1.006003002	1.464587E-001	83.4546200	1.006003002	8.956773E-001	125.4381000	1.006003002	8.948509E-001	125.5681000	1.006003002	1.459351E-001	81.2976200
501	1.007998999	1.467235E-001	83.0260100	1.007998999	8.965891E-001	124.9937000	1.007998999	8.947537E-001	125.0954000	1.007998999	1.464048E-001	80.8990000
502	1.009994997	1.470055E-001	82.4934900	1.009994997	8.959932E-001	124.5464000	1.009994997	8.942956E-001	124.6121000	1.009994997	1.466234E-001	80.3287400
503	1.011990995	1.474474E-001	81.9882400	1.011990995	8.963852E-001	124.0683000	1.011990995	8.943951E-001	124.1235000	1.011990995	1.469166E-001	79.8188600
504	1.013986993	1.479948E-001	81.4567800	1.013986993	8.968973E-001	123.5813000	1.013986993	8.940694E-001	123.6389000	1.013986993	1.476601E-001	79.3130000
505	1.015982991	1.483200E-001	80.8586100	1.015982991	8.971590E-001	123.1247000	1.015982991	8.935579E-001	123.1563000	1.015982991	1.479261E-001	78.7899800
506	1.017978989	1.485775E-001	80.3327300	1.017978989	8.975661E-001	122.6413000	1.017978989	8.928365E-001	122.6843000	1.017978989	1.483037E-001	78.3186300
507	1.019974987	1.488797E-001	79.8007400	1.019974987	8.974968E-001	122.1549000	1.019974987	8.925229E-001	122.2108000	1.019974987	1.485731E-001	77.7556200
508	1.021970985	1.491248E-001	79.2897600	1.021970985	8.973262E-001	121.6893000	1.021970985	8.920516E-001	121.7279000	1.021970985	1.490165E-001	77.2317600
509	1.023966983	1.494068E-001	78.6291400	1.023966983	8.978997E-001	121.1975000	1.023966983	8.911167E-001	121.2648000	1.023966983	1.493611E-001	76.7151300
510	1.025962981	1.496978E-001	78.0697200	1.025962981	8.978610E-001	120.6957000	1.025962981	8.906198E-001	120.7908000	1.025962981	1.497871E-001	76.2291200
511	1.027958979	1.498395E-001	77.5720200	1.027958979	8.982058E-001	120.2193000	1.027958979	8.904672E-001	120.3363000	1.027958979	1.500849E-001	75.7505200
512	1.029954977	1.500398E-001	77.0230900	1.029954977	8.980917E-001	119.7012000	1.029954977	8.899585E-001	119.8536000	1.029954977	1.505933E-001	75.1719400
513	1.031950975	1.500257E-001	76.4076700	1.031950975	8.974004E-001	119.2185000	1.031950975	8.885791E-001	119.4049000	1.031950975	1.508333E-001	74.6157100
514	1.033946973	1.501084E-001	75.9152800	1.033946973	8.973153E-001	118.7096000	1.033946973	8.884816E-001	118.9544000	1.033946973	1.513901E-001	74.1384400
515	1.035942971	1.500599E-001	75.4902000	1.035942971	8.967829E-001	118.2116000	1.035942971	8.882223E-001	118.5073000	1.035942971	1.517999E-001	73.6633900
516	1.037938969	1.502988E-001	74.9633300	1.037938969	8.965796E-001	117.6984000	1.037938969	8.868210E-001	118.0647000	1.037938969	1.520449E-001	73.1714200
517	1.039934967	1.502649E-001	74.5770000	1.039934967	8.960161E-001	117.2070000	1.039934967	8.867463E-001	117.6230000	1.039934967	1.527502E-001	72.6685300
518	1.041930965	1.504142E-001	74.1058200	1.041930965	8.956215E-001	116.6911000	1.041930965	8.861439E-001	117.1949000	1.041930965	1.530735E-001	72.2601900
519	1.043926963	1.506081E-001	73.7313800	1.043926963	8.952465E-001	116.1985000	1.043926963	8.853469E-001	116.7676000	1.043926963	1.533953E-001	71.7597500
520	1.045922961	1.508157E-001	73.3367800	1.045922961	8.942397E-001	115.7028000	1.045922961	8.847965E-001	116.3216000	1.045922961	1.540016E-001	71.3266100
521	1.047918959	1.511993E-001	72.9922300	1.047918959	8.930605E-001	115.2142000	1.047918959	8.845159E-001	115.8904000	1.047918959	1.545277E-001	70.7337300
522	1.049914957	1.513848E-001	72.6022300	1.049914957	8.920648E-001	114.7161000	1.049914957	8.845151E-001	115.4777000	1.049914957	1.551067E-001	70.2768200
523	1.051910955	1.519568E-001	72.2134200	1.051910955	8.907972E-001	114.2387000	1.051910955	8.841423E-001	115.0435000	1.051910955	1.556683E-001	69.7442900
524	1.053906953	1.524184E-001	71.8532300	1.053906953	8.895927E-001	113.7740000	1.053906953	8.842425E-001	114.6131000	1.053906953	1.562708E-001	69.2547500
525	1.055902951	1.530543E-001	71.3803200	1.055902951	8.886912E-001	113.3278000	1.055902951	8.834348E-001	114.1940000	1.055902951	1.568049E-001	68.6999700
526	1.057898949	1.535853E-001	70.9267100	1.057898949	8.879486E-001	112.8767000	1.057898949	8.835920E-001	113.7492000	1.057898949	1.572471E-001	68.1707600
527	1.059894947	1.541572E-001	70.4667000	1.059894947	8.865853E-001	112.4424000	1.059894947	8.839939E-001	113.3431000	1.059894947	1.576092E-001	67.5867100
528	1.061890945	1.546881E-001	69.9854300	1.061890945	8.854308E-001	112.0307000	1.061890945	8.837831E-001	112.8972000	1.061890945	1.582200E-001	67.0058700
529	1.063886943	1.552261E-001	69.5019500	1.063886943	8.845401E-001	111.5999000	1.063886943	8.840568E-001	112.4666000	1.063886943	1.582557E-001	66.4296600
530	1.065882941	1.558017E-001	68.8834500	1.065882941	8.834335E-001	111.1860000	1.065882941	8.843133E-001	112.0273000	1.065882941	1.584545E-001	65.9249000
531	1.067878939	1.563711E-001	68.4176300	1.067878939	8.828227E-001	110.7906000	1.067878939	8.838511E-001	111.5760000	1.067878939	1.587741E-001	65.3492400
532	1.069874937	1.566654E-001	67.8198500	1.069874937	8.820733E-001	110.4009000	1.069874937	8.839729E-001	111.1294000	1.069874937	1.589387E-001	64.8184600
533	1.071870935	1.571058E-001	67.1917400	1.071870935	8.814429E-001	110.0043000	1.071870935	8.843919E-001	110.6849000	1.071870935	1.590669E-001	64.3243600
534	1.073866933	1.572488E-001	66.7313000	1.073866933	8.810103E-001	109.6107000	1.073866933	8.842860E-001	110.2352000	1.073866933	1.592994E-001	63.8158100
535	1.075862931	1.575117E-001	66.1237100	1.075862931	8.809509E-001	109.2086000	1.075862931	8.845488E-001	109.7769000	1.075862931	1.592167E-001	63.3469000
536	1.077858929	1.574397E-001	65.6506700	1.077858929	8.809827E-001	108.8190000	1.077858929	8.844211E-001	109.3191000	1.077858929	1.591754E-001	62.8172000
537	1.079854927	1.576395E-001	65.1591100	1.079854927	8.811973E-001	108.4074000	1.079854927	8.845704E-001	108.8524000	1.079854927	1.595735E-001	62.3301900
538	1.081850925	1.576248E-001	64.6645100	1.081850925	8.813946E-001	108.0191000	1.081850925	8.845136E-001	108.3908000	1.081850925	1.594580E-001	61.8608900
539	1.083846923	1.577400E-001	64.1990600	1.083846923	8.817294E-001	107.5995000	1.083846923	8.845236E-001	107.9406000	1.083846923	1.594240E-001	61.4229500
540	1.085842921	1.577392E-001	63.7305400	1.085842921	8.820767E-001	107.1962000	1.085842921	8.846243E-001	107.4807000	1.085842921	1.597538E-001	61.0206500
541	1.087838919	1.579801E-001	63.2377800	1.087838919	8.824190E-001	106.7849000	1.087838919	8.846651E-001	107.0112000	1.087838919	1.598372E-001	60.5906100
542	1.089834917	1.580264E-001	62.8159300	1.089834917	8.829849E-001	106.3379000	1.089834917	8.846163E-001	106.5212000	1.089834917	1.600715E-001	60.1841200
543	1.091830915	1.583851E-001	62.3242400	1.091830915	8.832902E-001	105.9231000	1.091830915	8.849775E-001	106.0646000	1.091830915	1.603430E-001	59.8113900
544	1.093826913	1.587328E-001	61.9455000	1.093826913	8.836173E-001	105.4823000	1.093826913	8.850634E-001	105.6064000	1.093826913	1.604353E-001	59.3327300
545	1.095822911	1.587935E-001	61.4638700	1.095822911	8.841302E-001	105.0278000	1.095822911	8.847085E-001	105.1322000	1.095822911	1.606483E-001	58.9294700
546	1.097818909	1.589989E-001	61.0796700	1.097818909	8.853638E-001	104.5760000	1.097818909	8.844898E-001	104.6650000	1.097818909	1.611428E-001	58.4719400
547	1.099814907	1.594045E-001	60.6962300	1.099814907	8.861237E-001	104.1328000	1.099814907	8.843743E-001	104.1923000	1.099814907	1.613460E-001	58.0782500
548	1.101810905	1.597910E-001	60.1764100	1.101810905	8.863329E-001	103.6468000	1.101810905	8.839483E-001	103.7125000	1.101810905	1.615801E-001	57.5358900
549	1.103806903	1.603414E-001	59.6960900	1.103806903	8.870716E-001	103.1634000	1.103806903	8.842467E-001	103.2443000	1.103806903	1.618914E-001	57.1327700
550	1.105802901	1.606585E-001	59.2008200	1.105802901	8.872053E-001	102.6829000	1.105802901	8.836433E-001	102.7787000	1.105802901	1.623544E-001	56.6547700
551	1.107798899	1.610362E-001	58.7251300	1.107798899	8.881187E-001	102.1973000	1.107798899	8.836617E-001	102.2990000	1.107798899	1.627457E-001	56.2363000
552	1.109794897	1.614592E-001	58.1754300	1.109794897	8.884471E-001	101.7090000	1.109794897	8.835052E-001	101.8181000	1.109794897	1.630954E-001	55.7508800
553	1.111790895	1.615429E-001	57.6576700	1.111790895	8.887575E-001	101.1934000	1.111790895	8.827054E-001	101.3451000	1.111790895	1.635556E-001	55.1846600
554	1.113786893	1.618757E-001	57.1439200	1.113786893	8.891442E-001	100.6928000	1.113786893	8.825119E-001	100.8858000	1.113786893	1.640246E-001	54.7217900
555	1.115782891	1.622814E-001	56.5752900	1.115782891	8.892978E-001	100.1816000	1.115782891	8.821631E-001	100.4139000	1.115782891	1.646735E-001	54.2287300
556	1.117778889	1.623161E-001	56.0241300	1.117778889	8.889185E-001	99.6656600	1.117778889	8.816867E-001	99.9401300	1.117778889	1.648917E-001	53.7068200
557	1.119774887	1.626376E-001	55.4796900	1.119774887	8.889247E-001	99.1726700	1.119774887	8.811561E-001	99.4638400	1.119774887	1.653974E-001	53.2062300
558	1.121770885	1.629059E-001	54.9561300	1.121770885	8.884293E-001	98.6535800	1.121770885	8.809701E-001	98.9967400	1.121770885	1.658834E-001	52.6611900
559	1.123766883	1.631876E-001	54.4366400	1.123766883	8.880897E-001	98.1568500	1.123766883	8.804406E-001	98.5441700	1.123766883	1.663118E-001	52.1089700
560	1.125762881	1.631826E-001	53.9227900	1.125762881	8.875598E-001	97.6603200	1.125762881	8.798532E-001	98.0829200	1.125762881	1.668689E-001	51.6413300
561	1.127758879	1.634801E-001	53.3435200	1.127758879	8.868622E-001	97.1735800	1.127758879	8.794356E-001	97.6287300	1.127758879	1.668884E-001	51.1193200
562	1.129754877	1.637388E-001	52.8492600	1.129754877	8.865268E-001	96.6851700	1.129754877	8.792031E-001	97.1605000	1.129754877	1.672915E-001	50.5858400
563	1.131750875	1.638773E-001	52.4010900	1.131750875	8.856205E-001	96.2107600	1.131750875	8.787932E-001	96.7147700	1.131750875	1.678726E-001	50.0957100
564	1.133746873	1.640237E-001	51.8948200	1.133746873	8.851439E-001	95.7302900	1.133746873	8.782545E-001	96.2663300	1.133746873	1.684325E-001	49.5498300
565	1.135742871	1.642226E-001	51.3813100	1.135742871	8.844001E-001	95.2587500	1.135742871	8.778027E-001	95.8247400	1.135742871	1.686838E-001	49.0385800
566	1.137738869	1.645600E-001	50.8936600	1.137738869	8.839390E-001	94.8037600	1.137738869	8.775590E-001	95.3644200	1.137738869	1.692504E-001	48.5147000
567	1.139734867	1.647444E-001	50.4554300	1.139734867	8.830331E-001	94.3463500	1.139734867	8.772266E-001	94.9468500	1.139734867	1.696368E-001	48.0019400
568	1.141730865	1.651578E-001	49.9562600	1.141730865	8.825709E-001	93.8963100	1.141730865	8.769239E-001	94.4561700	1.141730865	1.700239E-001	47.4683800
569	1.143726863	1.653807E-001	49.5256800	1.143726863	8.819535E-001	93.4237700	1.143726863	8.768517E-001	94.0499300	1.143726863	1.706042E-001	46.9671900
570	1.145722861	1.656726E-001	49.0380200	1.145722861	8.813825E-001	93.0004000	1.145722861	8.765060E-001	93.6129400	1.145722861	1.709663E-001	46.4285700
571	1.147718859	1.660011E-001	48.6045600	1.147718859	8.810572E-001	92.5533100	1.147718859	8.763401E-001	93.1458400	1.147718859	1.712850E-001	45.9195500
572	1.149714857	1.662250E-001	48.0767900	1.149714857	8.805704E-001	92.1346600	1.149714857	8.759959E-001	92.7137400	1.149714857	1.716216E-001	45.4141300
573	1.151710855	1.665637E-001	47.6189000	1.151710855	8.805881E-001	91.6668700	1.151710855	8.757456E-001	92.2835700	1.151710855	1.719641E-001	44.9309100
574	1.153706853	1.669587E-001	47.1262600	1.153706853	8.801660E-001	91.2356600	1.153706853	8.756222E-001	91.8255200	1.153706853	1.722881E-001	44.4662700
575	1.155702851	1.672397E-001	46.6253100	1.155702851	8.797435E-001	90.7942800	1.155702851	8.756520E-001	91.3750700	1.155702851	1.728169E-001	43.9880500
576	1.157698849	1.675971E-001	46.1646200	1.157698849	8.795403E-001	90.3373300	1.157698849	8.753473E-001	90.9351300	1.157698849	1.731073E-001	43.5126000
577	1.159694847	1.678153E-001	45.7371300	1.159694847	8.798582E-001	89.8995600	1.159694847	8.751147E-001	90.4736100	1.159694847	1.735127E-001	43.0005800
578	1.161690845	1.680726E-001	45.2211100	1.161690845	8.794667E-001	89.4388700	1.161690845	8.747869E-001	90.0344500	1.161690845	1.738905E-001	42.5256700
579	1.163686843	1.684338E-001	44.7857200	1.163686843	8.795010E-001	88.9820800	1.163686843	8.749105E-001	89.5795900	1.163686843	1.742792E-001	42.0326700
580	1.165682841	1.686258E-001	44.3483000	1.165682841	8.793687E-001	88.5239500	1.165682841	8.747895E-001	89.1451100	1.165682841	1.745218E-001	41.6633200
581	1.167678839	1.689384E-001	43.8300100	1.167678839	8.793704E-001	88.0400000	1.167678839	8.747147E-001	88.6943700	1.167678839	1.747572E-001	41.1649700
582	1.169674837	1.692164E-001	43.3869200	1.169674837	8.793459E-001	87.5875700	1.169674837	8.745684E-001	88.2474200	1.169674837	1.751177E-001	40.6953000
583	1.171670835	1.694787E-001	42.9066500	1.171670835	8.790696E-001	87.1186200	1.171670835	8.744015E-001	87.7934800	1.171670835	1.754930E-001	40.2309200
584	1.173666833	1.696079E-001	42.4980000	1.173666833	8.786439E-001	86.6609100	1.173666833	8.739273E-001	87.3255800	1.173666833	1.756937E-001	39.7537700
585	1.175662831	1.700279E-001	42.0421100	1.175662831	8.781430E-001	86.1824000	1.175662831	8.737328E-001	86.8635300	1.175662831	1.761357E-001	39.2914700
586	1.177658829	1.702319E-001	41.5745700	1.177658829	8.779313E-001	85.7148900	1.177658829	8.737770E-001	86.4216000	1.177658829	1.766347E-001	38.7330200
587	1.179654827	1.705412E-001	41.1256600	1.179654827	8.776025E-001	85.2521800	1.179654827	8.735687E-001	85.9632900	1.179654827	1.768185E-001	38.3005100
588	1.181650825	1.708362E-001	40.6304200	1.181650825	8.770500E-001	84.7743700	1.181650825	8.737017E-001	85.4970000	1.181650825	1.772325E-001	37.7956300
589	1.183646823	1.709155E-001	40.1478900	1.183646823	8.763066E-001	84.3236800	1.183646823	8.733643E-001	85.0592200	1.183646823	1.775198E-001	37.3742200
590	1.185642821	1.713078E-001	39.7053300	1.185642821	8.755687E-001	83.8740100	1.185642821	8.729782E-001	84.6008700	1.185642821	1.778512E-001	36.8732600
591	1.187638819	1.714619E-001	39.2140400	1.187638819	8.752053E-001	83.4147000	1.187638819	8.729382E-001	84.1564700	1.187638819	1.782730E-001	36.3535300
592	1.189634817	1.719866E-001	38.7487200	1.189634817	8.743442E-001	82.9769900	1.189634817	8.728796E-001	83.7097100	1.189634817	1.784188E-001	35.8343700
593	1.191630815	1.721330E-001	38.3080100	1.191630815	8.739265E-001	82.5212600	1.191630815	8.725091E-001	83.2345400	1.191630815	1.786096E-001	35.2487200
594	1.193626813	1.722568E-001	37.7478000	1.193626813	8.731301E-001	82.0801500	1.193626813	8.722597E-001	82.7863800	1.193626813	1.790300E-001	34.8130900
595	1.195622811	1.726325E-001	37.2967100	1.195622811	8.726552E-001	81.6512500	1.195622811	8.720102E-001	82.3297400	1.195622811	1.791544E-001	34.2953400
596	1.197618809	1.728492E-001	36.8065100	1.197618809	8.719193E-001	81.2254300	1.197618809	8.717236E-001	81.8708300	1.197618809	1.793472E-001	33.7801400
597	1.199614807	1.731285E-001	36.2926000	1.199614807	8.716300E-001	80.8115500	1.199614807	8.715718E-001	81.4135400	1.199614807	1.795937E-001	33.2465200
598	1.201610805	1.733973E-001	35.7580300	1.201610805	8.713118E-001	80.3894700	1.201610805	8.714828E-001	80.9734400	1.201610805	1.798448E-001	32.7421300
599	1.203606803	1.737192E-001	35.3247600	1.203606803	8.708842E-001	79.9702400	1.203606803	8.711407E-001	80.5279000	1.203606803	1.798108E-001	32.1942600
600	1.205602801	1.739559E-001	34.7995500	1.205602801	8.708724E-001	79.5441100	1.205602801	8.709358E-001	80.0655000	1.205602801	1.801045E-001	31.6732200
601	1.207598799	1.742572E-001	34.3070800	1.207598799	8.709779E-001	79.1406100	1.207598799	8.709104E-001	79.6089500	1.207598799	1.804207E-001	31.2140100
602	1.209594797	1.744744E-001	33.7751000	1.209594797	8.711216E-001	78.7470600	1.209594797	8.707199E-001	79.1748300	1.209594797	1.806444E-001	30.7680400
603	1.211590795	1.745474E-001	33.2345500	1.211590795	8.709437E-001	78.3198200	1.211590795	8.703441E-001	78.7001000	1.211590795	1.807763E-001	30.2142200
604	1.213586793	1.748538E-001	32.7037000	1.213586793	8.712445E-001	77.8902700	1.213586793	8.703386E-001	78.2437900	1.213586793	1.809707E-001	29.7086600
605	1.215582791	1.751667E-001	32.2363900	1.215582791	8.716882E-001	77.4748500	1.215582791	8.703772E-001	77.7938800	1.215582791	1.814094E-001	29.3104100
606	1.217578789	1.755257E-001	31.7645600	1.217578789	8.720905E-001	77.0234600	1.217578789	8.701775E-001	77.3482500	1.217578789	1.815755E-001	28.8293100
607	1.219574787	1.757441E-001	31.2588100	1.219574787	8.724931E-001	76.5991900	1.219574787	8.701754E-001	76.8803000	1.219574787	1.817039E-001	28.3374100
608	1.221570785	1.759804E-001	30.7304200	1.221570785	8.735554E-001	76.1612000	1.221570785	8.698965E-001	76.4330600	1.221570785	1.820917E-001	27.9153500
609	1.223566783	1.762469E-001	30.2481100	1.223566783	8.738768E-001	75.7105300	1.223566783	8.698608E-001	75.9726000	1.223566783	1.822764E-001	27.4798800
610	1.225562781	1.765748E-001	29.7481100	1.225562781	8.749734E-001	75.2569600	1.225562781	8.699203E-001	75.5137600	1.225562781	1.827142E-001	27.0964300
611	1.227558779	1.768363E-001	29.2227800	1.227558779	8.754472E-001	74.7836200	1.227558779	8.698003E-001	75.0433300	1.227558779	1.829865E-001	26.6025800
612	1.229554777	1.772577E-001	28.7546900	1.229554777	8.760193E-001	74.3269400	1.229554777	8.698483E-001	74.5728500	1.229554777	1.834380E-001	26.1997700
613	1.231550775	1.774350E-001	28.2352200	1.231550775	8.766071E-001	73.8082200	1.231550775	8.696261E-001	74.1145800	1.231550775	1.839934E-001	25.7429000
614	1.233546773	1.775685E-001	27.7319800	1.233546773	8.773417E-001	73.3322800	1.233546773	8.693669E-001	73.6530800	1.233546773	1.844254E-001	25.2939800
615	1.235542771	1.779777E-001	27.2348300	1.235542771	8.778669E-001	72.8259000	1.235542771	8.690707E-001	73.2002300	1.235542771	1.849027E-001	24.8479600
616	1.237538769	1.784058E-001	26.7462300	1.237538769	8.781749E-001	72.3168500	1.237538769	8.691776E-001	72.7152300	1.237538769	1.854972E-001	24.3295800
617	1.239534767	1.787972E-001	26.2280800	1.239534767	8.784540E-001	71.8129300	1.239534767	8.688372E-001	72.2643100	1.239534767	1.860075E-001	23.8759200
618	1.241530765	1.790827E-001	25.7377200	1.241530765	8.787327E-001	71.2819000	1.241530765	8.686954E-001	71.8024000	1.241530765	1.866440E-001	23.4145200
619	1.243526763	1.796162E-001	25.2502700	1.243526763	8.787940E-001	70.7465100	1.243526763	8.687246E-001	71.3290500	1.243526763	1.872828E-001	22.9407200
620	1.245522761	1.799041E-001	24.7402400	1.245522761	8.785698E-001	70.2327400	1.245522761	8.682716E-001	70.8688900	1.245522761	1.878387E-001	22.4361700
621	1.247518759	1.803325E-001	24.2366800	1.247518759	8.782679E-001	69.6973900	1.247518759	8.681151E-001	70.3926400	1.247518759	1.884902E-001	21.9818500
622	1.249514757	1.805420E-001	23.7360400	1.249514757	8.776511E-001	69.1995500	1.249514757	8.677197E-001	69.9337300	1.249514757	1.889712E-001	21.4674200
623	1.251510755	1.808580E-001	23.2218800	1.251510755	8.770587E-001	68.6701400	1.251510755	8.677692E-001	69.4596100	1.251510755	1.896563E-001	20.9916000
624	1.253506753	1.810670E-001	22.7318100	1.253506753	8.762982E-001	68.1638000	1.253506753	8.672324E-001	68.9907900	1.253506753	1.901218E-001	20.4841700
625	1.255502751	1.813027E-001	22.2576300	1.255502751	8.754115E-001	67.6602300	1.255502751	8.667038E-001	68.5391300	1.255502751	1.907274E-001	19.9801200
626	1.257498749	1.814734E-001	21.8019600	1.257498749	8.744386E-001	67.1692200	1.257498749	8.666641E-001	68.0654200	1.257498749	1.912082E-001	19.5347500
627	1.259494747	1.816879E-001	21.2996100	1.259494747	8.733410E-001	66.6694700	1.259494747	8.661950E-001	67.6190100	1.259494747	1.916269E-001	18.9667100
628	1.261490745	1.817661E-001	20.8517100	1.261490745	8.722460E-001	66.2136200	1.261490745	8.657736E-001	67.1552000	1.261490745	1.920719E-001	18.4913100
629	1.263486743	1.820092E-001	20.4282700	1.263486743	8.709283E-001	65.7377200	1.263486743	8.653564E-001	66.6950300	1.263486743	1.925473E-001	17.9938900
630	1.265482741	1.821492E-001	20.0001500	1.265482741	8.697405E-001	65.3081700	1.265482741	8.648955E-001	66.2478800	1.265482741	1.929752E-001	17.5253300
631	1.267478739	1.822848E-001	19.5777500	1.267478739	8.687717E-001	64.8466900	1.267478739	8.644552E-001	65.7762100	1.267478739	1.932691E-001	16.9982000
632	1.269474737	1.826952E-001	19.1560800	1.269474737	8.676227E-001	64.4110700	1.269474737	8.638064E-001	65.3301500	1.269474737	1.936493E-001	16.5046800
633	1.271470735	1.828758E-001	18.7749900	1.271470735	8.666267E-001	63.9900700	1.271470735	8.635616E-001	64.8941300	1.271470735	1.939748E-001	16.0134300
634	1.273466733	1.830550E-001	18.3404900	1.273466733	8.657219E-001	63.5776200	1.273466733	8.631009E-001	64.4539400	1.273466733	1.942096E-001	15.5058300
635	1.275462731	1.834959E-001	17.9199500	1.275462731	8.650210E-001	63.1807800	1.275462731	8.625548E-001	64.0237700	1.275462731	1.944396E-001	15.0118600
636	1.277458729	1.838003E-001	17.4654800	1.277458729	8.646590E-001	62.7792100	1.277458729	8.622525E-001	63.5696600	1.277458729	1.947853E-001	14.5364400
637	1.279454727	1.840372E-001	17.0192700	1.279454727	8.638340E-001	62.3674200	1.279454727	8.621277E-001	63.1444300	1.279454727	1.947764E-001	13.9881100
638	1.281450725	1.844747E-001	16.5964600	1.281450725	8.635502E-001	61.9658300	1.281450725	8.617105E-001	62.7005900	1.281450725	1.949349E-001	13.5646300
639	1.283446723	1.846255E-001	16.1088400	1.283446723	8.634910E-001	61.5798500	1.283446723	8.615210E-001	62.2631800	1.283446723	1.950608E-001	13.0781400
640	1.285442721	1.850684E-001	15.5998600	1.285442721	8.635727E-001	61.1774400	1.285442721	8.613001E-001	61.8474300	1.285442721	1.951276E-001	12.5598400
641	1.287438719	1.851352E-001	15.1325000	1.287438719	8.636552E-001	60.7737700	1.287438719	8.612136E-001	61.3914100	1.287438719	1.952511E-001	12.0980800
642	1.289434717	1.853198E-001	14.6265200	1.289434717	8.638815E-001	60.3534200	1.289434717	8.608644E-001	60.9440400	1.289434717	1.955377E-001	11.6327800
643	1.291430715	1.856203E-001	14.1564100	1.291430715	8.645199E-001	59.9360200	1.291430715	8.605995E-001	60.5227700	1.291430715	1.955081E-001	11.1654900
644	1.293426713	1.856984E-001	13.6828900	1.293426713	8.643786E-001	59.4958000	1.293426713	8.604853E-001	60.0794900	1.293426713	1.956199E-001	10.7177200
645	1.295422711	1.857284E-001	13.1640200	1.295422711	8.650969E-001	59.0576400	1.295422711	8.606249E-001	59.6317500	1.295422711	1.958835E-001	10.2722600
646	1.297418709	1.859016E-001	12.7145900	1.297418709	8.654653E-001	58.6049000	1.297418709	8.604045E-001	59.2004700	1.297418709	1.959333E-001	9.7834770
647	1.299414707	1.860283E-001	12.2021900	1.299414707	8.658060E-001	58.1614600	1.299414707	8.604003E-001	58.7555500	1.299414707	1.960827E-001	9.3688130
648	1.301410705	1.861571E-001	11.6957600	1.301410705	8.663027E-001	57.6928000	1.301410705	8.604324E-001	58.3116900	1.301410705	1.963404E-001	8.9263790
649	1.303406703	1.863800E-001	11.1924400	1.303406703	8.667096E-001	57.2375400	1.303406703	8.601558E-001	57.8675200	1.303406703	1.964629E-001	8.4974660
650	1.305402701	1.863901E-001	10.7232500	1.305402701	8.670945E-001	56.7525800	1.305402701	8.605546E-001	57.4076200	1.305402701	1.967866E-001	7.9850140
651	1.307398699	1.866978E-001	10.1869300	1.307398699	8.674698E-001	56.2728300	1.307398699	8.604037E-001	56.9725500	1.307398699	1.971159E-001	7.5296570
652	1.309394697	1.867334E-001	9.7192600	1.309394697	8.678049E-001	55.7660700	1.309394697	8.606733E-001	56.5174400	1.309394697	1.976304E-001	7.0383270
653	1.311390695	1.871559E-001	9.1809510	1.311390695	8.678643E-001	55.2693100	1.311390695	8.606910E-001	56.0478700	1.311390695	1.979556E-001	6.5706930
654	1.313386693	1.874634E-001	8.6916440	1.313386693	8.677572E-001	54.7677100	1.313386693	8.608114E-001	55.5738600	1.313386693	1.984395E-001	6.0947070
655	1.315382691	1.879022E-001	8.1767870	1.315382691	8.677052E-001	54.2648700	1.315382691	8.607040E-001	55.1359300	1.315382691	1.987552E-001	5.6147540
656	1.317378689	1.881831E-001	7.6855340	1.317378689	8.673121E-001	53.7722500	1.317378689	8.608403E-001	54.6719800	1.317378689	1.991604E-001	5.0908340
657	1.319374687	1.885995E-001	7.0943300	1.319374687	8.670118E-001	53.2392300	1.319374687	8.610667E-001	54.2068300	1.319374687	1.998863E-001	4.5319620
658	1.321370685	1.888529E-001	6.5870250	1.321370685	8.666083E-001	52.7533100	1.321370685	8.610951E-001	53.7374000	1.321370685	2.002492E-001	4.0187760
659	1.323366683	1.893709E-001	5.9850480	1.323366683	8.660094E-001	52.2611000	1.323366683	8.610376E-001	53.2599000	1.323366683	2.009183E-001	3.4735870
660	1.325362681	1.896801E-001	5.3843630	1.325362681	8.649863E-001	51.7847600	1.325362681	8.612527E-001	52.7644300	1.325362681	2.012913E-001	2.9644890
661	1.327358679	1.900609E-001	4.8138450	1.327358679	8.644418E-001	51.2987200	1.327358679	8.610682E-001	52.2989600	1.327358679	2.017998E-001	2.3920430
662	1.329354677	1.903336E-001	4.2551010	1.329354677	8.636029E-001	50.8048500	1.329354677	8.610514E-001	51.8218800	1.329354677	2.022501E-001	1.8226830
663	1.331350675	1.905961E-001	3.6918040	1.331350675	8.625931E-001	50.3773900	1.331350675	8.610430E-001	51.3376500	1.331350675	2.026379E-001	1.3214790
664	1.333346673	1.908671E-001	3.1053190	1.333346673	8.618580E-001	49.9189800	1.333346673	8.606987E-001	50.8747800	1.333346673	2.031329E-001	0.7581305
665	1.335342671	1.910682E-001	2.5836910	1.335342671	8.610685E-001	49.4716800	1.335342671	8.604806E-001	50.3919400	1.335342671	2.034656E-001	0.2180176
666	1.337338669	1.913937E-001	1.9877690	1.337338669	8.604125E-001	49.0486900	1.337338669	8.599846E-001	49.8790400	1.337338669	2.038904E-001	-0.2645101
667	1.339334667	1.915419E-001	1.4846550	1.339334667	8.598191E-001	48.6051200	1.339334667	8.597979E-001	49.4133600	1.339334667	2.042475E-001	-0.7917978
668	1.341330665	1.918468E-001	0.9744205	1.341330665	8.593674E-001	48.1789500	1.341330665	8.594489E-001	48.9644500	1.341330665	2.046197E-001	-1.3095460
669	1.343326663	1.920380E-001	0.4632070	1.343326663	8.589150E-001	47.7661500	1.343326663	8.593901E-001	48.4557700	1.343326663	2.049857E-001	-1.8094450
670	1.345322661	1.924617E-001	-0.0245805	1.345322661	8.585310E-001	47.3571200	1.345322661	8.587307E-001	47.9912000	1.345322661	2.053666E-001	-2.3035250
671	1.347318659	1.926161E-001	-0.4704173	1.347318659	8.584127E-001	46.9621500	1.347318659	8.580916E-001	47.5117800	1.347318659	2.058290E-001	-2.7586830
672	1.349314657	1.930798E-001	-0.9726285	1.349314657	8.585482E-001	46.5453600	1.349314657	8.576959E-001	47.0367100	1.349314657	2.061920E-001	-3.2294190
673	1.351310655	1.933935E-001	-1.4595320	1.351310655	8.584294E-001	46.1342800	1.351310655	8.571920E-001	46.5644700	1.351310655	2.065559E-001	-3.7124540
674	1.353306653	1.938446E-001	-1.8955320	1.353306653	8.588486E-001	45.7142200	1.353306653	8.564794E-001	46.1115200	1.353306653	2.068757E-001	-4.1804100
675	1.355302651	1.942573E-001	-2.3742130	1.355302651	8.592857E-001	45.3114700	1.355302651	8.560079E-001	45.6445900	1.355302651	2.073609E-001	-4.6087470
676	1.357298649	1.947182E-001	-2.8420990	1.357298649	8.599423E-001	44.8719300	1.357298649	8.552105E-001	45.1912300	1.357298649	2.076782E-001	-5.0792720
677	1.359294647	1.950913E-001	-3.3389310	1.359294647	8.602908E-001	44.4416100	1.359294647	8.547584E-001	44.7305200	1.359294647	2.080462E-001	-5.5224180
678	1.361290645	1.953522E-001	-3.7871360	1.361290645	8.611998E-001	43.9950900	1.361290645	8.540711E-001	44.3052700	1.361290645	2.084701E-001	-5.9432120
679	1.363286643	1.958355E-001	-4.3040610	1.363286643	8.616236E-001	43.5263600	1.363286643	8.534828E-001	43.8137900	1.363286643	2.089899E-001	-6.3918230
680	1.365282641	1.960875E-001	-4.8114410	1.365282641	8.623556E-001	43.0766600	1.365282641	8.527849E-001	43.3913100	1.365282641	2.092227E-001	-6.8182510
681	1.367278639	1.962935E-001	-5.2265280	1.367278639	8.630830E-001	42.6036400	1.367278639	8.523455E-001	42.9581600	1.367278639	2.096236E-001	-7.2327290
682	1.369274637	1.964830E-001	-5.6654250	1.369274637	8.636073E-001	42.1287400	1.369274637	8.519806E-001	42.5228500	1.369274637	2.099801E-001	-7.6265220
683	1.371270635	1.966033E-001	-6.1458380	1.371270635	8.639614E-001	41.6263600	1.371270635	8.513370E-001	42.1104500	1.371270635	2.102590E-001	-8.0586790
684	1.373266633	1.966471E-001	-6.5789290	1.373266633	8.644784E-001	41.1097900	1.373266633	8.510953E-001	41.6729700	1.373266633	2.106370E-001	-8.4417210
685	1.375262631	1.968260E-001	-6.9571740	1.375262631	8.649471E-001	40.6042600	1.375262631	8.506672E-001	41.2304300	1.375262631	2.110102E-001	-8.8560680
686	1.377258629	1.969462E-001	-7.3868650	1.377258629	8.653284E-001	40.0983700	1.377258629	8.502156E-001	40.8128100	1.377258629	2.115289E-001	-9.2435120
687	1.379254627	1.970143E-001	-7.7152160	1.379254627	8.652483E-001	39.5706900	1.379254627	8.501223E-001	40.3815600	1.379254627	2.120352E-001	-9.6637950
688	1.381250625	1.971088E-001	-8.0956540	1.381250625	8.652958E-001	39.0483200	1.381250625	8.496860E-001	39.9730300	1.381250625	2.124180E-001	-10.0471000
689	1.383246623	1.973091E-001	-8.4311160	1.383246623	8.651160E-001	38.5144400	1.383246623	8.496678E-001	39.5572500	1.383246623	2.129177E-001	-10.4500300
690	1.385242621	1.976025E-001	-8.8009300	1.385242621	8.646421E-001	37.9748200	1.385242621	8.495086E-001	39.1196600	1.385242621	2.134136E-001	-10.8992700
691	1.387238619	1.980523E-001	-9.1865030	1.387238619	8.638890E-001	37.4680000	1.387238619	8.494406E-001	38.6997400	1.387238619	2.140091E-001	-11.3378000
692	1.389234617	1.982393E-001	-9.5201200	1.389234617	8.630969E-001	36.9229000	1.389234617	8.497527E-001	38.2686000	1.389234617	2.143813E-001	-11.8060800
693	1.391230615	1.986858E-001	-9.9478450	1.391230615	8.620890E-001	36.4339400	1.391230615	8.499572E-001	37.8217200	1.391230615	2.150117E-001	-12.2257700
694	1.393226613	1.991578E-001	-10.3397900	1.393226613	8.610597E-001	35.9218800	1.393226613	8.496341E-001	37.4182500	1.393226613	2.154880E-001	-12.7428600
695	1.395222611	1.995628E-001	-10.7488400	1.395222611	8.597223E-001	35.4236500	1.395222611	8.502131E-001	36.9644400	1.395222611	2.159149E-001	-13.2601400
696	1.397218609	1.999379E-001	-11.2239000	1.397218609	8.584858E-001	34.9512800	1.397218609	8.502895E-001	36.5497900	1.397218609	2.163413E-001	-13.7665800
697	1.399214607	2.004642E-001	-11.7253700	1.399214607	8.569353E-001	34.4845500	1.399214607	8.504180E-001	36.0928000	1.399214607	2.166440E-001	-14.3009100
698	1.401210605	2.008206E-001	-12.2411000	1.401210605	8.553990E-001	34.0505600	1.401210605	8.507876E-001	35.6434400	1.401210605	2.169061E-001	-14.8547900
699	1.403206603	2.011897E-001	-12.7286200	1.403206603	8.540717E-001	33.5872700	1.403206603	8.508654E-001	35.1755500	1.403206603	2.170641E-001	-15.4152500
700	1.405202601	2.013102E-001	-13.2994900	1.405202601	8.526469E-001	33.1687400	1.405202601	8.509369E-001	34.7241400	1.405202601	2.171140E-001	-16.0122900
701	1.407198599	2.015180E-001	-13.8224000	1.407198599	8.514466E-001	32.7616400	1.407198599	8.509361E-001	34.2551900	1.407198599	2.173866E-001	-16.5654200
702	1.409194597	2.015889E-001	-14.3941200	1.409194597	8.505881E-001	32.3711900	1.409194597	8.512446E-001	33.7980500	1.409194597	2.174430E-001	-17.0922800
703	1.411190595	2.018140E-001	-14.9734500	1.411190595	8.496583E-001	31.9662800	1.411190595	8.513148E-001	33.3177000	1.411190595	2.174865E-001	-17.6297400
704	1.413186593	2.018046E-001	-15.5195700	1.413186593	8.488936E-001	31.5571800	1.413186593	8.512679E-001	32.8303400	1.413186593	2.175927E-001	-18.1596800
705	1.415182591	2.018624E-001	-16.0508200	1.415182591	8.484864E-001	31.1823900	1.415182591	8.511746E-001	32.3787200	1.415182591	2.175334E-001	-18.6626000
706	1.417178589	2.018118E-001	-16.6477500	1.417178589	8.480695E-001	30.7794900	1.417178589	8.511639E-001	31.8766900	1.417178589	2.175898E-001	-19.1796800
707	1.419174587	2.019808E-001	-17.1715600	1.419174587	8.478880E-001	30.4295900	1.419174587	8.509980E-001	31.4037000	1.419174587	2.177375E-001	-19.6591500
708	1.421170585	2.019711E-001	-17.6740300	1.421170585	8.480185E-001	30.0314400	1.421170585	8.510281E-001	30.9159400	1.421170585	2.177594E-001	-20.1727000
709	1.423166583	2.019348E-001	-18.1952000	1.423166583	8.479366E-001	29.6245200	1.423166583	8.506151E-001	30.4523000	1.423166583	2.178198E-001	-20.6232700
710	1.425162581	2.021200E-001	-18.7407100	1.425162581	8.483180E-001	29.2251800	1.425162581	8.502175E-001	29.9571300	1.425162581	2.181478E-001	-21.0936400
711	1.427158579	2.022394E-001	-19.2363100	1.427158579	8.488333E-001	28.8235100	1.427158579	8.500903E-001	29.4980900	1.427158579	2.182531E-001	-21.6083500
712	1.429154577	2.024649E-001	-19.7604500	1.429154577	8.493660E-001	28.4093600	1.429154577	8.496858E-001	29.0266300	1.429154577	2.184971E-001	-22.0170600
713	1.431150575	2.028245E-001	-20.2739400	1.431150575	8.500816E-001	28.0024300	1.431150575	8.492965E-001	28.5439900	1.431150575	2.188613E-001	-22.5231400
714	1.433146573	2.030115E-001	-20.7682200	1.433146573	8.505678E-001	27.5351200	1.433146573	8.488572E-001	28.0784100	1.433146573	2.191159E-001	-22.9774700
715	1.435142571	2.031751E-001	-21.3339000	1.435142571	8.514184E-001	27.1068600	1.435142571	8.485850E-001	27.5721900	1.435142571	2.195868E-001	-23.4195200
716	1.437138569	2.035429E-001	-21.8779100	1.437138569	8.521270E-001	26.6425200	1.437138569	8.479732E-001	27.1232400	1.437138569	2.198141E-001	-23.8822500
717	1.439134567	2.038964E-001	-22.4273500	1.439134567	8.527148E-001	26.1753800	1.439134567	8.474644E-001	26.6621500	1.439134567	2.202947E-001	-24.3837900
718	1.441130565	2.041120E-001	-22.9510900	1.441130565	8.534606E-001	25.6967300	1.441130565	8.467528E-001	26.1844900	1.441130565	2.208035E-001	-24.8379500
719	1.443126563	2.045318E-001	-23.5084400	1.443126563	8.541349E-001	25.2004700	1.443126563	8.463385E-001	25.7268800	1.443126563	2.212577E-001	-25.3621200
720	1.445122561	2.047238E-001	-24.0236000	1.445122561	8.546094E-001	24.6897000	1.445122561	8.457234E-001	25.2760300	1.445122561	2.217019E-001	-25.7911100
721	1.447118559	2.048144E-001	-24.5574600	1.447118559	8.549990E-001	24.2051900	1.447118559	8.452891E-001	24.8082300	1.447118559	2.222636E-001	-26.2668800
722	1.449114557	2.050303E-001	-25.0274600	1.449114557	8.551805E-001	23.6861500	1.449114557	8.449252E-001	24.3723200	1.449114557	2.227807E-001	-26.7052000
723	1.451110555	2.052485E-001	-25.5203100	1.451110555	8.553686E-001	23.1648100	1.451110555	8.442703E-001	23.9166900	1.451110555	2.233555E-001	-27.1446500
724	1.453106553	2.055382E-001	-26.0130000	1.453106553	8.553423E-001	22.6368400	1.453106553	8.438759E-001	23.4806700	1.453106553	2.239280E-001	-27.6210800
725	1.455102551	2.058529E-001	-26.4964700	1.455102551	8.550254E-001	22.1426700	1.455102551	8.434513E-001	23.0292200	1.455102551	2.245218E-001	-28.1084900
726	1.457098549	2.061237E-001	-26.9017600	1.457098549	8.547279E-001	21.6521900	1.457098549	8.430237E-001	22.6106200	1.457098549	2.250749E-001	-28.5143300
727	1.459094547	2.065578E-001	-27.4025600	1.459094547	8.542007E-001	21.1117600	1.459094547	8.426488E-001	22.1702400	1.459094547	2.257143E-001	-29.0233200
728	1.461090545	2.069264E-001	-27.8154000	1.461090545	8.536735E-001	20.6066100	1.461090545	8.426440E-001	21.7263900	1.461090545	2.263649E-001	-29.4910700
729	1.463086543	2.074977E-001	-28.2443000	1.463086543	8.527229E-001	20.1200300	1.463086543	8.422777E-001	21.3004700	1.463086543	2.269160E-001	-29.9643100
730	1.465082541	2.078674E-001	-28.6774500	1.465082541	8.520469E-001	19.6185300	1.465082541	8.420866E-001	20.8596000	1.465082541	2.275166E-001	-30.4709600
731	1.467078539	2.084047E-001	-29.0768000	1.467078539	8.511029E-001	19.1223900	1.467078539	8.419594E-001	20.4276100	1.467078539	2.281439E-001	-30.9437900
732	1.469074537	2.088609E-001	-29.5100900	1.469074537	8.502795E-001	18.6865700	1.469074537	8.417976E-001	20.0139700	1.469074537	2.287110E-001	-31.4174100
733	1.471070535	2.094019E-001	-30.0003400	1.471070535	8.491101E-001	18.2267200	1.471070535	8.419048E-001	19.5724200	1.471070535	2.291816E-001	-31.9130500
734	1.473066533	2.099411E-001	-30.4309900	1.473066533	8.484769E-001	17.7886300	1.473066533	8.420441E-001	19.1267500	1.473066533	2.296422E-001	-32.4066100
735	1.475062531	2.104228E-001	-30.9133600	1.475062531	8.477046E-001	17.3519500	1.475062531	8.418608E-001	18.6978200	1.475062531	2.300145E-001	-32.8905200
736	1.477058529	2.108349E-001	-31.3540600	1.477058529	8.467573E-001	16.9126200	1.477058529	8.420035E-001	18.2448800	1.477058529	2.303289E-001	-33.3780900
737	1.479054527	2.113109E-001	-31.8744500	1.479054527	8.462877E-001	16.5208600	1.479054527	8.420905E-001	17.8060700	1.479054527	2.306329E-001	-33.8657600
738	1.481050525	2.117254E-001	-32.2759400	1.481050525	8.457288E-001	16.0911800	1.481050525	8.422741E-001	17.3671300	1.481050525	2.308778E-001	-34.3197500
739	1.483046523	2.121224E-001	-32.8100100	1.483046523	8.452852E-001	15.6820200	1.483046523	8.421590E-001	16.8886700	1.483046523	2.311512E-001	-34.7981200
740	1.485042521	2.124466E-001	-33.2299000	1.485042521	8.453005E-001	15.2757800	1.485042521	8.423102E-001	16.4539500	1.485042521	2.313226E-001	-35.2409200
741	1.487038519	2.126544E-001	-33.7142500	1.487038519	8.450042E-001	14.8578700	1.487038519	8.423467E-001	15.9761900	1.487038519	2.316695E-001	-35.6804300
742	1.489034517	2.128604E-001	-34.1960700	1.489034517	8.452789E-001	14.4536400	1.489034517	8.424106E-001	15.5298300	1.489034517	2.317982E-001	-36.1120100
743	1.491030515	2.131168E-001	-34.6252700	1.491030515	8.455501E-001	14.0238300	1.491030515	8.425585E-001	15.0555200	1.491030515	2.319859E-001	-36.5446300
744	1.493026513	2.133602E-001	-35.0833800	1.493026513	8.456355E-001	13.6018100	1.493026513	8.425360E-001	14.5872700	1.493026513	2.322467E-001	-36.9595600
745	1.495022511	2.134351E-001	-35.5194900	1.495022511	8.458512E-001	13.1662700	1.495022511	8.423711E-001	14.1580700	1.495022511	2.323467E-001	-37.3829600
746	1.497018509	2.136617E-001	-35.9888800	1.497018509	8.464109E-001	12.7329700	1.497018509	8.423322E-001	13.6746100	1.497018509	2.326444E-001	-37.7935200
747	1.499014507	2.138058E-001	-36.5083700	1.499014507	8.468508E-001	12.2742500	1.499014507	8.422397E-001	13.1824300	1.499014507	2.329311E-001	-38.2069100
748	1.501010505	2.139904E-001	-36.9381100	1.501010505	8.474171E-001	11.8101400	1.501010505	8.420603E-001	12.7247600	1.501010505	2.331801E-001	-38.6473700
749	1.503006503	2.141595E-001	-37.4140900	1.503006503	8.478069E-001	11.3264200	1.503006503	8.418396E-001	12.2509900	1.503006503	2.335531E-001	-39.0937600
750	1.505002501	2.142387E-001	-37.8975800	1.505002501	8.484089E-001	10.8586600	1.505002501	8.417273E-001	11.7710700	1.505002501	2.338365E-001	-39.5113900
751	1.506998499	2.144639E-001	-38.3747400	1.506998499	8.486077E-001	10.3527300	1.506998499	8.414272E-001	11.2832700	1.506998499	2.342186E-001	-39.9539700
752	1.508994497	2.145418E-001	-38.8516700	1.508994497	8.488901E-001	9.8387440	1.508994497	8.411341E-001	10.8263400	1.508994497	2.346390E-001	-40.4297800
753	1.510990495	2.146374E-001	-39.3511700	1.510990495	8.489930E-001	9.3425810	1.510990495	8.408502E-001	10.3558900	1.510990495	2.350186E-001	-40.8692600
754	1.512986493	2.147056E-001	-39.8556300	1.512986493	8.488001E-001	8.8525280	1.512986493	8.402934E-001	9.8993240	1.512986493	2.353340E-001	-41.3213900
755	1.514982491	2.146957E-001	-40.3360000	1.514982491	8.487084E-001	8.3254880	1.514982491	8.397956E-001	9.4109300	1.514982491	2.356277E-001	-41.8145000
756	1.516978489	2.148182E-001	-40.8345000	1.516978489	8.483862E-001	7.8354510	1.516978489	8.392438E-001	8.9472710	1.516978489	2.360518E-001	-42.2871700
757	1.518974487	2.148153E-001	-41.3309600	1.518974487	8.479389E-001	7.3031200	1.518974487	8.387734E-001	8.4762160	1.518974487	2.364543E-001	-42.7720000
758	1.520970485	2.148253E-001	-41.8386300	1.520970485	8.470537E-001	6.8115800	1.520970485	8.382013E-001	8.0461010	1.520970485	2.368089E-001	-43.2559300
759	1.522966483	2.149597E-001	-42.3220000	1.522966483	8.463234E-001	6.2843900	1.522966483	8.378620E-001	7.5625660	1.522966483	2.372511E-001	-43.7963900
760	1.524962481	2.149432E-001	-42.8109200	1.524962481	8.454794E-001	5.8041770	1.524962481	8.372584E-001	7.1125180	1.524962481	2.375860E-001	-44.2861800
761	1.526958479	2.150615E-001	-43.2869000	1.526958479	8.442586E-001	5.3109670	1.526958479	8.367285E-001	6.6525550	1.526958479	2.380084E-001	-44.8289900
762	1.528954477	2.151517E-001	-43.7781700	1.528954477	8.431730E-001	4.8192580	1.528954477	8.361235E-001	6.2194310	1.528954477	2.384301E-001	-45.3462200
763	1.530950475	2.154171E-001	-44.2570900	1.530950475	8.418546E-001	4.3639680	1.530950475	8.357481E-001	5.7633630	1.530950475	2.388315E-001	-45.8763600
764	1.532946473	2.155690E-001	-44.7361600	1.532946473	8.408287E-001	3.8939040	1.532946473	8.354160E-001	5.3203830	1.532946473	2.392794E-001	-46.4220200
765	1.534942471	2.157771E-001	-45.2234200	1.534942471	8.394508E-001	3.4398530	1.534942471	8.348796E-001	4.8785050	1.534942471	2.395669E-001	-46.9696100
766	1.536938469	2.160139E-001	-45.7115200	1.536938469	8.382292E-001	3.0049530	1.536938469	8.343465E-001	4.4519600	1.536938469	2.399428E-001	-47.5038500
767	1.538934467	2.162819E-001	-46.2130600	1.538934467	8.370644E-001	2.6031050	1.538934467	8.342763E-001	4.0123060	1.538934467	2.402622E-001	-48.0680500
768	1.540930465	2.166862E-001	-46.7306300	1.540930465	8.362703E-001	2.1921700	1.540930465	8.343178E-001	3.5797730	1.540930465	2.405451E-001	-48.6012300
769	1.542926463	2.170784E-001	-47.2439500	1.542926463	8.351677E-001	1.7894500	1.542926463	8.340937E-001	3.1408970	1.542926463	2.408260E-001	-49.1484300
770	1.544922461	2.175340E-001	-47.7484700	1.544922461	8.347846E-001	1.4212970	1.544922461	8.338246E-001	2.6798230	1.544922461	2.409697E-001	-49.6434000
771	1.546918459	2.178143E-001	-48.2405100	1.546918459	8.342547E-001	1.0228670	1.546918459	8.336514E-001	2.2628190	1.546918459	2.412328E-001	-50.1863200
772	1.548914457	2.182541E-001	-48.8020700	1.548914457	8.339717E-001	0.6594872	1.548914457	8.336051E-001	1.7863410	1.548914457	2.414325E-001	-50.6988100
773	1.550910455	2.187546E-001	-49.3572200	1.550910455	8.340970E-001	0.2912563	1.550910455	8.335086E-001	1.3759500	1.550910455	2.415928E-001	-51.1821600
774	1.552906453	2.191082E-001	-49.8742100	1.552906453	8.340407E-001	-0.1156755	1.552906453	8.336062E-001	0.9057247	1.552906453	2.418112E-001	-51.6512900
775	1.554902451	2.195102E-001	-50.4109400	1.554902451	8.344204E-001	-0.5050517	1.554902451	8.335775E-001	0.4603439	1.554902451	2.420976E-001	-52.1260800
776	1.556898449	2.198327E-001	-50.8716000	1.556898449	8.348830E-001	-0.9046240	1.556898449	8.335295E-001	0.0188739	1.556898449	2.423703E-001	-52.5769000
777	1.558894447	2.202229E-001	-51.4300500	1.558894447	8.354740E-001	-1.2929050	1.558894447	8.337565E-001	-0.4348778	1.558894447	2.425934E-001	-53.0177500
778	1.560890445	2.205423E-001	-51.9014100	1.560890445	8.366180E-001	-1.6922280	1.560890445	8.337117E-001	-0.8753965	1.560890445	2.428532E-001	-53.4447400
779	1.562886443	2.210468E-001	-52.4076700	1.562886443	8.373057E-001	-2.1225150	1.562886443	8.337377E-001	-1.3283510	1.562886443	2.432317E-001	-53.8651600
780	1.564882441	2.213947E-001	-52.9053000	1.564882441	8.380598E-001	-2.5628570	1.564882441	8.338298E-001	-1.8074470	1.564882441	2.436400E-001	-54.2630300
781	1.566878439	2.217442E-001	-53.3747700	1.566878439	8.390686E-001	-3.0204860	1.566878439	8.338464E-001	-2.2624490	1.566878439	2.440176E-001	-54.6861600
782	1.568874437	2.221806E-001	-53.8481100	1.568874437	8.402435E-001	-3.4859360	1.568874437	8.337728E-001	-2.7212940	1.568874437	2.445024E-001	-55.0882300
783	1.570870435	2.224643E-001	-54.2878500	1.570870435	8.412847E-001	-3.9479390	1.570870435	8.338352E-001	-3.1944140	1.570870435	2.449122E-001	-55.4754100
784	1.572866433	2.230059E-001	-54.7781400	1.572866433	8.421546E-001	-4.4571520	1.572866433	8.339828E-001	-3.6772550	1.572866433	2.455498E-001	-55.8865200
785	1.574862431	2.233252E-001	-55.2480100	1.574862431	8.430048E-001	-4.9190810	1.574862431	8.339737E-001	-4.0996560	1.574862431	2.460543E-001	-56.2573200
786	1.576858429	2.237637E-001	-55.7406800	1.576858429	8.435643E-001	-5.4655310	1.576858429	8.338360E-001	-4.6149200	1.576858429	2.466533E-001	-56.7034400
787	1.578854427	2.242511E-001	-56.2285000	1.578854427	8.442200E-001	-5.9791880	1.578854427	8.335912E-001	-5.1023830	1.578854427	2.473862E-001	-57.1318400
788	1.580850425	2.246463E-001	-56.7038000	1.580850425	8.448285E-001	-6.5144270	1.580850425	8.333701E-001	-5.5892770	1.580850425	2.479573E-001	-57.5600900
789	1.582846423	2.249958E-001	-57.1793700	1.582846423	8.449541E-001	-7.0500370	1.582846423	8.332137E-001	-6.0445170	1.582846423	2.485621E-001	-57.9672100
790	1.584842421	2.253483E-001	-57.6597900	1.584842421	8.451967E-001	-7.5817850	1.584842421	8.327501E-001	-6.5190490	1.584842421	2.492248E-001	-58.4091800
791	1.586838419	2.256941E-001	-58.1578200	1.586838419	8.451133E-001	-8.1303990	1.586838419	8.324819E-001	-6.9822310	1.586838419	2.499123E-001	-58.8551400
792	1.588834417	2.259977E-001	-58.6601500	1.588834417	8.446357E-001	-8.6565580	1.588834417	8.322476E-001	-7.4523820	1.588834417	2.504801E-001	-59.2950600
793	1.590830415	2.261809E-001	-59.1551400	1.590830415	8.440396E-001	-9.2042670	1.590830415	8.317057E-001	-7.9549480	1.590830415	2.510496E-001	-59.7728300
794	1.592826413	2.263445E-001	-59.5962500	1.592826413	8.433697E-001	-9.7408660	1.592826413	8.313885E-001	-8.4050730	1.592826413	2.514900E-001	-60.2217500
795	1.594822411	2.264454E-001	-60.1112200	1.594822411	8.422188E-001	-10.2677400	1.594822411	8.304957E-001	-8.9010520	1.594822411	2.519270E-001	-60.7135800
796	1.596818409	2.263945E-001	-60.5539100	1.596818409	8.413601E-001	-10.7676300	1.596818409	8.300409E-001	-9.3613300	1.596818409	2.524515E-001	-61.1779900
797	1.598814407	2.265233E-001	-61.0321500	1.598814407	8.400891E-001	-11.2966100	1.598814407	8.292704E-001	-9.8259200	1.598814407	2.528862E-001	-61.6643200
798	1.600810405	2.263239E-001	-61.4799700	1.600810405	8.387451E-001	-11.7853400	1.600810405	8.289044E-001	-10.2801600	1.600810405	2.533273E-001	-62.1453900
799	1.602806403	2.263200E-001	-61.9134300	1.602806403	8.373749E-001	-12.2595900	1.602806403	8.281370E-001	-10.7427900	1.602806403	2.536059E-001	-62.6316900
800	1.604802401	2.264832E-001	-62.3456700	1.604802401	8.360808E-001	-12.7279500	1.604802401	8.275053E-001	-11.1801300	1.604802401	2.540166E-001	-63.1163600
801	1.606798399	2.265119E-001	-62.7864200	1.606798399	8.346662E-001	-13.1924300	1.606798399	8.267539E-001	-11.6243300	1.606798399	2.543189E-001	-63.5971400
802	1.608794397	2.265524E-001	-63.1824000	1.608794397	8.331590E-001	-13.6271200	1.608794397	8.263660E-001	-12.0667000	1.608794397	2.545221E-001	-64.1119800
803	1.610790395	2.267659E-001	-63.5927000	1.610790395	8.321075E-001	-14.0417900	1.610790395	8.256292E-001	-12.4993500	1.610790395	2.548164E-001	-64.6011900
804	1.612786393	2.268858E-001	-63.9915600	1.612786393	8.308862E-001	-14.4547500	1.612786393	8.250858E-001	-12.9375300	1.612786393	2.551245E-001	-65.0904900
805	1.614782391	2.270336E-001	-64.4163800	1.614782391	8.301461E-001	-14.8893100	1.614782391	8.248147E-001	-13.3580400	1.614782391	2.553029E-001	-65.5776800
806	1.616778389	2.273424E-001	-64.8877900	1.616778389	8.292168E-001	-15.2627500	1.616778389	8.243231E-001	-13.7731800	1.616778389	2.555152E-001	-66.0884600
807	1.618774387	2.276594E-001	-65.3302200	1.618774387	8.285995E-001	-15.6653900	1.618774387	8.238057E-001	-14.2221400	1.618774387	2.556866E-001	-66.5757100
808	1.620770385	2.279416E-001	-65.7714300	1.620770385	8.278682E-001	-16.0672000	1.620770385	8.238359E-001	-14.6345300	1.620770385	2.557777E-001	-67.0649800
809	1.622766383	2.282179E-001	-66.2347200	1.622766383	8.275397E-001	-16.4569800	1.622766383	8.237194E-001	-15.0681700	1.622766383	2.559120E-001	-67.5677000
810	1.624762381	2.284112E-001	-66.7365200	1.624762381	8.274095E-001	-16.8498600	1.624762381	8.235289E-001	-15.5036600	1.624762381	2.560428E-001	-68.0535400
811	1.626758379	2.286685E-001	-67.2476700	1.626758379	8.272979E-001	-17.2452400	1.626758379	8.231729E-001	-15.9292600	1.626758379	2.561594E-001	-68.5402400
812	1.628754377	2.288283E-001	-67.7040300	1.628754377	8.276516E-001	-17.6742500	1.628754377	8.232223E-001	-16.3690300	1.628754377	2.563337E-001	-69.0372900
813	1.630750375	2.291549E-001	-68.2188300	1.630750375	8.278285E-001	-18.0540400	1.630750375	8.231786E-001	-16.7928400	1.630750375	2.564342E-001	-69.4875500
814	1.632746373	2.293085E-001	-68.7587200	1.632746373	8.282212E-001	-18.4860700	1.632746373	8.227618E-001	-17.2299300	1.632746373	2.566049E-001	-69.9660000
815	1.634742371	2.296875E-001	-69.3004000	1.634742371	8.284109E-001	-18.9025600	1.634742371	8.231991E-001	-17.6779800	1.634742371	2.567338E-001	-70.4130700
816	1.636738369	2.297697E-001	-69.8186800	1.636738369	8.291059E-001	-19.3391700	1.636738369	8.230891E-001	-18.1061300	1.636738369	2.569671E-001	-70.8813200
817	1.638734367	2.301962E-001	-70.3212900	1.638734367	8.293687E-001	-19.8057800	1.638734367	8.230706E-001	-18.5602200	1.638734367	2.572925E-001	-71.3382300
818	1.640730365	2.304031E-001	-70.8237400	1.640730365	8.298365E-001	-20.2739300	1.640730365	8.232092E-001	-19.0204600	1.640730365	2.576044E-001	-71.7711000
819	1.642726363	2.306024E-001	-71.3377500	1.642726363	8.302957E-001	-20.7377900	1.642726363	8.233349E-001	-19.4481600	1.642726363	2.579464E-001	-72.2287200
820	1.644722361	2.308517E-001	-71.8291300	1.644722361	8.306089E-001	-21.2162400	1.644722361	8.234934E-001	-19.9252900	1.644722361	2.583758E-001	-72.6855000
821	1.646718359	2.313762E-001	-72.3643500	1.646718359	8.308381E-001	-21.6989900	1.646718359	8.234020E-001	-20.3748200	1.646718359	2.588766E-001	-73.1325000
822	1.648714357	2.315302E-001	-72.8647100	1.648714357	8.310159E-001	-22.1971000	1.648714357	8.235631E-001	-20.8491600	1.648714357	2.593653E-001	-73.6005200
823	1.650710355	2.319237E-001	-73.3828700	1.650710355	8.311257E-001	-22.6687000	1.650710355	8.235373E-001	-21.3148800	1.650710355	2.598725E-001	-74.0585900
824	1.652706353	2.323661E-001	-73.9209700	1.652706353	8.309144E-001	-23.2008900	1.652706353	8.237849E-001	-21.7845400	1.652706353	2.603817E-001	-74.5292800
825	1.654702351	2.327797E-001	-74.4280900	1.654702351	8.307950E-001	-23.6962700	1.654702351	8.241248E-001	-22.2555400	1.654702351	2.610324E-001	-75.0035700
826	1.656698349	2.332478E-001	-74.9560200	1.656698349	8.305045E-001	-24.1945300	1.656698349	8.240077E-001	-22.7340800	1.656698349	2.616207E-001	-75.4705400
827	1.658694347	2.336175E-001	-75.5025600	1.658694347	8.302327E-001	-24.6933300	1.658694347	8.237725E-001	-23.2308100	1.658694347	2.621546E-001	-75.9484000
828	1.660690345	2.339118E-001	-75.9753900	1.660690345	8.295537E-001	-25.1707100	1.660690345	8.238127E-001	-23.6764500	1.660690345	2.626981E-001	-76.4223600
829	1.662686343	2.344999E-001	-76.5262400	1.662686343	8.290062E-001	-25.6596900	1.662686343	8.239126E-001	-24.1741600	1.662686343	2.633186E-001	-76.9244800
830	1.664682341	2.347649E-001	-77.0761400	1.664682341	8.282094E-001	-26.1452700	1.664682341	8.234208E-001	-24.6418900	1.664682341	2.637878E-001	-77.3977900
831	1.666678339	2.350760E-001	-77.5846100	1.666678339	8.271527E-001	-26.6222100	1.666678339	8.230299E-001	-25.1202600	1.666678339	2.642258E-001	-77.8785200
832	1.668674337	2.355273E-001	-78.0560900	1.668674337	8.266532E-001	-27.0764900	1.668674337	8.229646E-001	-25.6059600	1.668674337	2.647821E-001	-78.3628500
833	1.670670335	2.357270E-001	-78.6240500	1.670670335	8.256727E-001	-27.5417000	1.670670335	8.226355E-001	-26.0939900	1.670670335	2.652397E-001	-78.8690200
834	1.672666333	2.361168E-001	-79.0884200	1.672666333	8.248202E-001	-27.9744400	1.672666333	8.223757E-001	-26.5527600	1.672666333	2.656054E-001	-79.3387300
835	1.674662331	2.363906E-001	-79.6146000	1.674662331	8.242332E-001	-28.4234900	1.674662331	8.219143E-001	-27.0435800	1.674662331	2.660169E-001	-79.8238800
836	1.676658329	2.367556E-001	-80.0733300	1.676658329	8.235506E-001	-28.8342900	1.676658329	8.213267E-001	-27.5089500	1.676658329	2.664758E-001	-80.3005100
837	1.678654327	2.371889E-001	-80.5215200	1.678654327	8.229596E-001	-29.2803500	1.678654327	8.208572E-001	-27.9685600	1.678654327	2.667622E-001	-80.7819400
838	1.680650325	2.374163E-001	-81.0015000	1.680650325	8.225105E-001	-29.6838900	1.680650325	8.202186E-001	-28.4224800	1.680650325	2.671103E-001	-81.2560900
839	1.682646323	2.378223E-001	-81.4841200	1.682646323	8.222356E-001	-30.1052600	1.682646323	8.197131E-001	-28.8936700	1.682646323	2.674406E-001	-81.7220300
840	1.684642321	2.381320E-001	-81.8992200	1.684642321	8.219857E-001	-30.4962600	1.684642321	8.193650E-001	-29.3597300	1.684642321	2.677624E-001	-82.1731500
841	1.686638319	2.384112E-001	-82.3593300	1.686638319	8.218277E-001	-30.9163100	1.686638319	8.185084E-001	-29.8047500	1.686638319	2.680469E-001	-82.6045200
842	1.688634317	2.386726E-001	-82.8141500	1.688634317	8.219948E-001	-31.3275900	1.688634317	8.179656E-001	-30.2465700	1.688634317	2.682771E-001	-83.0959000
843	1.690630315	2.390544E-001	-83.2385900	1.690630315	8.221454E-001	-31.7502500	1.690630315	8.173630E-001	-30.7003100	1.690630315	2.687486E-001	-83.5508700
844	1.692626313	2.393373E-001	-83.7484100	1.692626313	8.221422E-001	-32.1597600	1.692626313	8.170187E-001	-31.1366700	1.692626313	2.688795E-001	-83.9701800
845	1.694622311	2.393202E-001	-84.1790600	1.694622311	8.224762E-001	-32.5787200	1.694622311	8.165073E-001	-31.5841400	1.694622311	2.690945E-001	-84.4201700
846	1.696618309	2.396498E-001	-84.6654300	1.696618309	8.232708E-001	-33.0103600	1.696618309	8.158183E-001	-32.0177000	1.696618309	2.694327E-001	-84.8188900
847	1.698614307	2.399204E-001	-85.0930300	1.698614307	8.235663E-001	-33.4452400	1.698614307	8.154989E-001	-32.4323300	1.698614307	2.696089E-001	-85.2481800
848	1.700610305	2.401695E-001	-85.5886700	1.700610305	8.241826E-001	-33.9104600	1.700610305	8.151428E-001	-32.8640900	1.700610305	2.698646E-001	-85.6608800
849	1.702606303	2.402482E-001	-86.0433800	1.702606303	8.246807E-001	-34.3661500	1.702606303	8.146470E-001	-33.2866700	1.702606303	2.700897E-001	-86.1033200
850	1.704602301	2.404453E-001	-86.4901700	1.704602301	8.249864E-001	-34.8307500	1.704602301	8.143833E-001	-33.7307400	1.704602301	2.702127E-001	-86.5132300
851	1.706598299	2.405649E-001	-86.9283800	1.706598299	8.256407E-001	-35.3118000	1.706598299	8.143955E-001	-34.1629400	1.706598299	2.705351E-001	-86.9125600
852	1.708594297	2.408861E-001	-87.3836300	1.708594297	8.262065E-001	-35.8167400	1.708594297	8.140492E-001	-34.5861900	1.708594297	2.710966E-001	-87.3502300
853	1.710590295	2.410357E-001	-87.7958500	1.710590295	8.265426E-001	-36.2871100	1.710590295	8.138422E-001	-35.0165200	1.710590295	2.713133E-001	-87.7483600
854	1.712586293	2.412632E-001	-88.2679600	1.712586293	8.268235E-001	-36.8125600	1.712586293	8.140403E-001	-35.4506400	1.712586293	2.716388E-001	-88.1644600
855	1.714582291	2.416170E-001	-88.6967300	1.714582291	8.267827E-001	-37.3245600	1.714582291	8.137268E-001	-35.8836900	1.714582291	2.722684E-001	-88.6194800
856	1.716578289	2.418679E-001	-89.1189000	1.716578289	8.266060E-001	-37.8403600	1.716578289	8.140232E-001	-36.3223200	1.716578289	2.727036E-001	-89.0314200
857	1.718574287	2.421792E-001	-89.5485600	1.718574287	8.265213E-001	-38.3456800	1.718574287	8.140852E-001	-36.7607700	1.718574287	2.731126E-001	-89.4590300
858	1.720570285	2.424918E-001	-90.0341000	1.720570285	8.262195E-001	-38.8605700	1.720570285	8.139508E-001	-37.2155600	1.720570285	2.736064E-001	-89.9046900
859	1.722566283	2.427258E-001	-90.4620800	1.722566283	8.256041E-001	-39.3953900	1.722566283	8.143663E-001	-37.6428700	1.722566283	2.741155E-001	-90.3808300
860	1.724562281	2.433384E-001	-90.9701000	1.724562281	8.249395E-001	-39.9048700	1.724562281	8.141146E-001	-38.1198500	1.724562281	2.746150E-001	-90.8725400
861	1.726558279	2.433633E-001	-91.4163900	1.726558279	8.243349E-001	-40.4111700	1.726558279	8.142168E-001	-38.5440300	1.726558279	2.751245E-001	-91.3608200
862	1.728554277	2.440389E-001	-91.9088200	1.728554277	8.232051E-001	-40.9066900	1.728554277	8.146898E-001	-39.0148000	1.728554277	2.756292E-001	-91.8485000
863	1.730550275	2.443376E-001	-92.3900100	1.730550275	8.220318E-001	-41.3777700	1.730550275	8.142952E-001	-39.4664600	1.730550275	2.760584E-001	-92.3057100
864	1.732546273	2.445716E-001	-92.8823200	1.732546273	8.210783E-001	-41.8884800	1.732546273	8.148109E-001	-39.9328300	1.732546273	2.765688E-001	-92.8421300
865	1.734542271	2.451416E-001	-93.4149900	1.734542271	8.197845E-001	-42.3474300	1.734542271	8.145956E-001	-40.4008300	1.734542271	2.770070E-001	-93.3471000
866	1.736538269	2.453402E-001	-93.9184000	1.736538269	8.187749E-001	-42.8254700	1.736538269	8.145165E-001	-40.8841400	1.736538269	2.774599E-001	-93.8569000
867	1.738534267	2.457451E-001	-94.4738100	1.738534267	8.174322E-001	-43.2532800	1.738534267	8.149110E-001	-41.3526300	1.738534267	2.778398E-001	-94.3875800
868	1.740530265	2.459393E-001	-95.0000000	1.740530265	8.161585E-001	-43.6941800	1.740530265	8.145691E-001	-41.8300000	1.740530265	2.779542E-001	-94.9012200
869	1.742526263	2.461837E-001	-95.5240200	1.742526263	8.150162E-001	-44.1146500	1.742526263	8.146359E-001	-42.3054400	1.742526263	2.781293E-001	-95.4024700
870	1.744522261	2.464085E-001	-96.0319100	1.744522261	8.143044E-001	-44.5225200	1.744522261	8.143584E-001	-42.7880900	1.744522261	2.783599E-001	-95.9201300
871	1.746518259	2.465203E-001	-96.5854700	1.746518259	8.133634E-001	-44.9291600	1.746518259	8.142123E-001	-43.2615200	1.746518259	2.787624E-001	-96.3935800
872	1.748514257	2.467001E-001	-97.1143400	1.748514257	8.128335E-001	-45.3507300	1.748514257	8.136775E-001	-43.7423400	1.748514257	2.790698E-001	-96.8877900
873	1.750510255	2.468833E-001	-97.5762900	1.750510255	8.122066E-001	-45.7232500	1.750510255	8.135228E-001	-44.2277000	1.750510255	2.792465E-001	-97.4295700
874	1.752506253	2.471813E-001	-98.1175000	1.752506253	8.119497E-001	-46.1405700	1.752506253	8.131557E-001	-44.7122400	1.752506253	2.796396E-001	-97.8494200
875	1.754502251	2.473843E-001	-98.6028400	1.754502251	8.119123E-001	-46.5239700	1.754502251	8.128788E-001	-45.1932800	1.754502251	2.796897E-001	-98.3835300
876	1.756498249	2.476458E-001	-99.1293000	1.756498249	8.114429E-001	-46.9246300	1.756498249	8.120550E-001	-45.6562900	1.756498249	2.800561E-001	-98.8426700
877	1.758494247	2.479661E-001	-99.6219900	1.758494247	8.117346E-001	-47.3173900	1.758494247	8.120246E-001	-46.1370600	1.758494247	2.802964E-001	-99.2986600
878	1.760490245	2.482090E-001	-100.0776000	1.760490245	8.117040E-001	-47.7171100	1.760490245	8.114920E-001	-46.6020600	1.760490245	2.805021E-001	-99.7042400
879	1.762486243	2.485435E-001	-100.6009000	1.762486243	8.120363E-001	-48.1360100	1.762486243	8.106964E-001	-47.0612800	1.762486243	2.807990E-001	-100.2040000
880	1.764482241	2.487932E-001	-101.0728000	1.764482241	8.125750E-001	-48.5526700	1.764482241	8.102184E-001	-47.5282300	1.764482241	2.811416E-001	-100.6315000
881	1.766478239	2.492021E-001	-101.5804000	1.766478239	8.131118E-001	-48.9881100	1.766478239	8.095801E-001	-48.0008200	1.766478239	2.814258E-001	-101.1214000
882	1.768474237	2.495276E-001	-102.0801000	1.768474237	8.137690E-001	-49.4270400	1.768474237	8.091175E-001	-48.4577400	1.768474237	2.818044E-001	-101.5095000
883	1.770470235	2.498511E-001	-102.5657000	1.770470235	8.142119E-001	-49.8794600	1.770470235	8.086611E-001	-48.8938900	1.770470235	2.821417E-001	-101.9387000
884	1.772466233	2.502309E-001	-103.0359000	1.772466233	8.146452E-001	-50.3432200	1.772466233	8.081692E-001	-49.3479100	1.772466233	2.825929E-001	-102.4054000
885	1.774462231	2.504576E-001	-103.5075000	1.774462231	8.152078E-001	-50.8113400	1.774462231	8.074052E-001	-49.7852600	1.774462231	2.827910E-001	-102.8105000
886	1.776458229	2.506970E-001	-103.9971000	1.776458229	8.155567E-001	-51.2855200	1.776458229	8.070294E-001	-50.2318200	1.776458229	2.833509E-001	-103.2587000
887	1.778454227	2.511005E-001	-104.4563000	1.778454227	8.159887E-001	-51.7764200	1.778454227	8.063316E-001	-50.6526800	1.778454227	2.837069E-001	-103.6903000
888	1.780450225	2.514231E-001	-104.9230000	1.780450225	8.165174E-001	-52.2781300	1.780450225	8.061084E-001	-51.0927800	1.780450225	2.841289E-001	-104.1395000
889	1.782446223	2.515352E-001	-105.3731000	1.782446223	8.167419E-001	-52.7538800	1.782446223	8.057379E-001	-51.5340000	1.782446223	2.846659E-001	-104.5092000
890	1.784442221	2.517549E-001	-105.8443000	1.784442221	8.168485E-001	-53.2582000	1.784442221	8.053045E-001	-51.9414700	1.784442221	2.850968E-001	-104.9672000
891	1.786438219	2.522081E-001	-106.2965000	1.786438219	8.165637E-001	-53.7751200	1.786438219	8.051299E-001	-52.3948800	1.786438219	2.855404E-001	-105.3798000
892	1.788434217	2.524339E-001	-106.7128000	1.788434217	8.166473E-001	-54.2709500	1.788434217	8.049691E-001	-52.8211900	1.788434217	2.859963E-001	-105.7969000
893	1.790430215	2.527657E-001	-107.1368000	1.790430215	8.163203E-001	-54.7642800	1.790430215	8.045676E-001	-53.2591500	1.790430215	2.866554E-001	-106.2118000
894	1.792426213	2.531082E-001	-107.5715000	1.792426213	8.158754E-001	-55.2926900	1.792426213	8.046013E-001	-53.6645400	1.792426213	2.871854E-001	-106.6997000
895	1.794422211	2.535410E-001	-108.0161000	1.794422211	8.151369E-001	-55.7910000	1.794422211	8.045112E-001	-54.0925800	1.794422211	2.875515E-001	-107.1069000
896	1.796418209	2.540024E-001	-108.4563000	1.796418209	8.148761E-001	-56.2751800	1.796418209	8.048646E-001	-54.5502200	1.796418209	2.880380E-001	-107.5992000
897	1.798414207	2.544414E-001	-108.9019000	1.798414207	8.141708E-001	-56.7726400	1.798414207	8.047457E-001	-54.9548900	1.798414207	2.886250E-001	-108.0684000
898	1.800410205	2.548490E-001	-109.3244000	1.800410205	8.133507E-001	-57.2372200	1.800410205	8.050645E-001	-55.4121400	1.800410205	2.890354E-001	-108.5457000
899	1.802406203	2.553520E-001	-109.8028000	1.802406203	8.121899E-001	-57.7241800	1.802406203	8.047697E-001	-55.8573800	1.802406203	2.894676E-001	-108.9922000
900	1.804402201	2.555543E-001	-110.2886000	1.804402201	8.113636E-001	-58.1933700	1.804402201	8.047336E-001	-56.3059500	1.804402201	2.896670E-001	-109.4444000
901	1.806398199	2.561468E-001	-110.7832000	1.806398199	8.105107E-001	-58.6207500	1.806398199	8.047434E-001	-56.7425800	1.806398199	2.901254E-001	-109.9799000
902	1.808394197	2.565808E-001	-111.2571000	1.808394197	8.094358E-001	-59.0958600	1.808394197	8.050125E-001	-57.2162000	1.808394197	2.905289E-001	-110.4458000
903	1.810390195	2.568859E-001	-111.7699000	1.810390195	8.085001E-001	-59.5226400	1.810390195	8.054942E-001	-57.6631000	1.810390195	2.908107E-001	-110.9081000
904	1.812386193	2.571614E-001	-112.2370000	1.812386193	8.079734E-001	-59.9464900	1.812386193	8.055117E-001	-58.1273200	1.812386193	2.908770E-001	-111.3431000
905	1.814382191	2.574219E-001	-112.7817000	1.814382191	8.073503E-001	-60.3583000	1.814382191	8.053721E-001	-58.5861800	1.814382191	2.913259E-001	-111.8417000
906	1.816378189	2.578439E-001	-113.2683000	1.816378189	8.068500E-001	-60.7846500	1.816378189	8.055503E-001	-59.0721500	1.816378189	2.915328E-001	-112.3396000
907	1.818374187	2.580429E-001	-113.7752000	1.818374187	8.063363E-001	-61.1929900	1.818374187	8.052623E-001	-59.5501300	1.818374187	2.917545E-001	-112.7872000
908	1.820370185	2.584241E-001	-114.2868000	1.820370185	8.057661E-001	-61.5970800	1.820370185	8.052964E-001	-60.0158300	1.820370185	2.919185E-001	-113.2473000
909	1.822366183	2.585459E-001	-114.7906000	1.822366183	8.057740E-001	-62.0066400	1.822366183	8.053361E-001	-60.5049000	1.822366183	2.921129E-001	-113.7043000
910	1.824362181	2.586887E-001	-115.2966000	1.824362181	8.055596E-001	-62.4071500	1.824362181	8.051409E-001	-60.9498800	1.824362181	2.922564E-001	-114.1690000
911	1.826358179	2.589339E-001	-115.8200000	1.826358179	8.057896E-001	-62.8515200	1.826358179	8.049148E-001	-61.4690800	1.826358179	2.923689E-001	-114.6404000
912	1.828354177	2.592023E-001	-116.2910000	1.828354177	8.057771E-001	-63.2588800	1.828354177	8.043993E-001	-61.9351200	1.828354177	2.925753E-001	-115.0821000
913	1.830350175	2.594002E-001	-116.8004000	1.830350175	8.059418E-001	-63.7042600	1.830350175	8.044448E-001	-62.4293200	1.830350175	2.928676E-001	-115.5082000
914	1.832346173	2.597108E-001	-117.2901000	1.832346173	8.061057E-001	-64.1230500	1.832346173	8.040886E-001	-62.9153400	1.832346173	2.932492E-001	-115.9821000
915	1.834342171	2.599632E-001	-117.7926000	1.834342171	8.065598E-001	-64.5709900	1.834342171	8.039811E-001	-63.3967700	1.834342171	2.934581E-001	-116.4713000
916	1.836338169	2.601885E-001	-118.2882000	1.836338169	8.067895E-001	-65.0244600	1.836338169	8.033802E-001	-63.8748800	1.836338169	2.936980E-001	-116.8744000
917	1.838334167	2.604148E-001	-118.8033000	1.838334167	8.072534E-001	-65.4804000	1.838334167	8.027691E-001	-64.3553900	1.838334167	2.941228E-001	-117.3270000
918	1.840330165	2.606460E-001	-119.2720000	1.840330165	8.076096E-001	-65.9540900	1.840330165	8.024595E-001	-64.8285400	1.840330165	2.944624E-001	-117.7772000
919	1.842326163	2.609563E-001	-119.7791000	1.842326163	8.079886E-001	-66.4249900	1.842326163	8.015561E-001	-65.2984000	1.842326163	2.947783E-001	-118.2549000
920	1.844322161	2.611020E-001	-120.2842000	1.844322161	8.084728E-001	-66.8856400	1.844322161	8.009478E-001	-65.8128800	1.844322161	2.954610E-001	-118.7210000
921	1.846318159	2.614130E-001	-120.8016000	1.846318159	8.085016E-001	-67.4002800	1.846318159	8.002070E-001	-66.2586200	1.846318159	2.957355E-001	-119.1487000
922	1.848314157	2.617515E-001	-121.2479000	1.848314157	8.086331E-001	-67.8868100	1.848314157	7.998016E-001	-66.7065400	1.848314157	2.961074E-001	-119.6043000
923	1.850310155	2.618499E-001	-121.7590000	1.850310155	8.086488E-001	-68.3796100	1.850310155	7.992498E-001	-67.1700700	1.850310155	2.965551E-001	-120.0737000
924	1.852306153	2.621631E-001	-122.2512000	1.852306153	8.087993E-001	-68.9071800	1.852306153	7.982029E-001	-67.6463200	1.852306153	2.968578E-001	-120.5638000
925	1.854302151	2.624193E-001	-122.7304000	1.854302151	8.083362E-001	-69.3797900	1.854302151	7.973418E-001	-68.0877700	1.854302151	2.971851E-001	-120.9801000
926	1.856298149	2.625267E-001	-123.2093000	1.856298149	8.081548E-001	-69.9131200	1.856298149	7.969654E-001	-68.5268700	1.856298149	2.976997E-001	-121.4292000
927	1.858294147	2.628700E-001	-123.6551000	1.858294147	8.077287E-001	-70.3902600	1.858294147	7.960888E-001	-68.9827200	1.858294147	2.981157E-001	-121.8958000
928	1.860290145	2.630037E-001	-124.1140000	1.860290145	8.074592E-001	-70.9172700	1.860290145	7.958275E-001	-69.4230300	1.860290145	2.985757E-001	-122.3842000
929	1.862286143	2.633549E-001	-124.6013000	1.862286143	8.069458E-001	-71.4088700	1.862286143	7.950332E-001	-69.8713600	1.862286143	2.989976E-001	-122.8606000
930	1.864282141	2.635661E-001	-125.0295000	1.864282141	8.058934E-001	-71.8998800	1.864282141	7.944771E-001	-70.2850400	1.864282141	2.994997E-001	-123.2870000
931	1.866278139	2.636677E-001	-125.5145000	1.866278139	8.050960E-001	-72.4023500	1.866278139	7.937177E-001	-70.7464000	1.866278139	2.999795E-001	-123.7399000
932	1.868274137	2.639553E-001	-125.9707000	1.868274137	8.045194E-001	-72.8751800	1.868274137	7.937120E-001	-71.1679600	1.868274137	3.002918E-001	-124.2280000
933	1.870270135	2.643707E-001	-126.3910000	1.870270135	8.035085E-001	-73.3527600	1.870270135	7.930097E-001	-71.5947800	1.870270135	3.007791E-001	-124.6867000
934	1.872266133	2.647810E-001	-126.8085000	1.872266133	8.026997E-001	-73.8346800	1.872266133	7.926398E-001	-71.9954500	1.872266133	3.014027E-001	-125.1743000
935	1.874262131	2.651005E-001	-127.2603000	1.874262131	8.016903E-001	-74.2940800	1.874262131	7.922615E-001	-72.4203300	1.874262131	3.016962E-001	-125.6225000
936	1.876258129	2.655596E-001	-127.7468000	1.876258129	8.007320E-001	-74.7326600	1.876258129	7.920930E-001	-72.8465500	1.876258129	3.021177E-001	-126.1166000
937	1.878254127	2.659570E-001	-128.1644000	1.878254127	7.999745E-001	-75.1882300	1.878254127	7.918476E-001	-73.2779200	1.878254127	3.025365E-001	-126.5882000
938	1.880250125	2.662768E-001	-128.6236000	1.880250125	7.989903E-001	-75.6052900	1.880250125	7.915608E-001	-73.7026400	1.880250125	3.028624E-001	-127.0346000
939	1.882246123	2.668716E-001	-129.0293000	1.882246123	7.982174E-001	-76.0534400	1.882246123	7.914531E-001	-74.1129600	1.882246123	3.030808E-001	-127.5186000
940	1.884242121	2.673804E-001	-129.5009000	1.884242121	7.976204E-001	-76.4862100	1.884242121	7.912226E-001	-74.5504900	1.884242121	3.034190E-001	-127.9851000
941	1.886238119	2.678132E-001	-129.9816000	1.886238119	7.970737E-001	-76.8962500	1.886238119	7.915995E-001	-75.0030400	1.886238119	3.037694E-001	-128.4661000
942	1.888234117	2.684106E-001	-130.4768000	1.888234117	7.965906E-001	-77.3241500	1.888234117	7.914502E-001	-75.4449600	1.888234117	3.041239E-001	-128.9820000
943	1.890230115	2.688020E-001	-130.9557000	1.890230115	7.959460E-001	-77.7504500	1.890230115	7.912035E-001	-75.8682300	1.890230115	3.042292E-001	-129.4063000
944	1.892226113	2.691800E-001	-131.4043000	1.892226113	7.957258E-001	-78.1466000	1.892226113	7.911255E-001	-76.3162300	1.892226113	3.045959E-001	-129.8585000
945	1.894222111	2.695393E-001	-131.8720000	1.894222111	7.952911E-001	-78.5783200	1.894222111	7.913749E-001	-76.7583000	1.894222111	3.046393E-001	-130.3152000
946	1.896218109	2.699129E-001	-132.3270000	1.896218109	7.952426E-001	-78.9998900	1.896218109	7.915699E-001	-77.1884500	1.896218109	3.050023E-001	-130.7511000
947	1.898214107	2.703897E-001	-132.8588000	1.898214107	7.951168E-001	-79.4203400	1.898214107	7.915022E-001	-77.6548800	1.898214107	3.052742E-001	-131.2250000
948	1.900210105	2.706053E-001	-133.3250000	1.900210105	7.950209E-001	-79.8514800	1.900210105	7.914016E-001	-78.0965300	1.900210105	3.054470E-001	-131.6726000
949	1.902206103	2.709610E-001	-133.8069000	1.902206103	7.948962E-001	-80.2662600	1.902206103	7.913656E-001	-78.5570600	1.902206103	3.055836E-001	-132.1601000
950	1.904202101	2.713815E-001	-134.2954000	1.904202101	7.947627E-001	-80.6997100	1.904202101	7.914738E-001	-79.0061300	1.904202101	3.056639E-001	-132.5539000
951	1.906198099	2.717026E-001	-134.7615000	1.906198099	7.951043E-001	-81.1215100	1.906198099	7.916476E-001	-79.4635600	1.906198099	3.059952E-001	-133.0007000
952	1.908194097	2.721063E-001	-135.2472000	1.908194097	7.950986E-001	-81.5865600	1.908194097	7.913684E-001	-79.9239500	1.908194097	3.061744E-001	-133.4583000
953	1.910190095	2.720825E-001	-135.7361000	1.910190095	7.951428E-001	-82.0360600	1.910190095	7.914543E-001	-80.3702700	1.910190095	3.062916E-001	-133.9078000
954	1.912186093	2.724573E-001	-136.2105000	1.912186093	7.951198E-001	-82.4852800	1.912186093	7.912315E-001	-80.8367200	1.912186093	3.065894E-001	-134.3663000
955	1.914182091	2.728027E-001	-136.7272000	1.914182091	7.952517E-001	-82.9330900	1.914182091	7.911241E-001	-81.2848400	1.914182091	3.067901E-001	-134.8088000
956	1.916178089	2.729883E-001	-137.2231000	1.916178089	7.952271E-001	-83.4072800	1.916178089	7.911114E-001	-81.7509200	1.916178089	3.072525E-001	-135.2125000
957	1.918174087	2.732818E-001	-137.7245000	1.918174087	7.953729E-001	-83.8632600	1.918174087	7.909304E-001	-82.2246600	1.918174087	3.072907E-001	-135.6874000
958	1.920170085	2.735379E-001	-138.2560000	1.920170085	7.954245E-001	-84.3134300	1.920170085	7.907549E-001	-82.6919600	1.920170085	3.076479E-001	-136.2009000
959	1.922166083	2.738808E-001	-138.7076000	1.922166083	7.952326E-001	-84.8060800	1.922166083	7.903413E-001	-83.1621000	1.922166083	3.077282E-001	-136.6070000
960	1.924162081	2.740936E-001	-139.2792000	1.924162081	7.950532E-001	-85.2597000	1.924162081	7.901949E-001	-83.6347400	1.924162081	3.081571E-001	-137.0478000
961	1.926158079	2.743748E-001	-139.7905000	1.926158079	7.949957E-001	-85.7279600	1.926158079	7.900479E-001	-84.0922800	1.926158079	3.084695E-001	-137.5624000
962	1.928154077	2.747928E-001	-140.2803000	1.928154077	7.947637E-001	-86.2255500	1.928154077	7.899249E-001	-84.5720100	1.928154077	3.087335E-001	-137.9968000
963	1.930150075	2.748797E-001	-140.7708000	1.930150075	7.944279E-001	-86.6846200	1.930150075	7.893953E-001	-85.0464600	1.930150075	3.091767E-001	-138.4544000
964	1.932146073	2.752407E-001	-141.3181000	1.932146073	7.944117E-001	-87.1624200	1.932146073	7.890363E-001	-85.5006800	1.932146073	3.093174E-001	-138.9261000
965	1.934142071	2.754152E-001	-141.8084000	1.934142071	7.940739E-001	-87.6106600	1.934142071	7.887789E-001	-85.9885600	1.934142071	3.096646E-001	-139.4115000
966	1.936138069	2.757165E-001	-142.3492000	1.936138069	7.935854E-001	-88.1144000	1.936138069	7.885909E-001	-86.4405500	1.936138069	3.101192E-001	-139.8511000
967	1.938134067	2.760429E-001	-142.8476000	1.938134067	7.930832E-001	-88.5592000	1.938134067	7.879685E-001	-86.9025200	1.938134067	3.103172E-001	-140.3636000
968	1.940130065	2.764363E-001	-143.3872000	1.940130065	7.926339E-001	-89.0352500	1.940130065	7.877278E-001	-87.3654400	1.940130065	3.106529E-001	-140.7628000
969	1.942126063	2.767608E-001	-143.9136000	1.942126063	7.925395E-001	-89.4943800	1.942126063	7.873085E-001	-87.8416000	1.942126063	3.110521E-001	-141.2473000
970	1.944122061	2.772129E-001	-144.3852000	1.944122061	7.920825E-001	-89.9511000	1.944122061	7.870277E-001	-88.2908600	1.944122061	3.114799E-001	-141.6595000
971	1.946118059	2.775436E-001	-144.9245000	1.946118059	7.918449E-001	-90.4221700	1.946118059	7.867423E-001	-88.7614800	1.946118059	3.116109E-001	-142.1714000
972	1.948114057	2.779332E-001	-145.4309000	1.948114057	7.914826E-001	-90.8800000	1.948114057	7.862895E-001	-89.2387100	1.948114057	3.121522E-001	-142.6004000
973	1.950110055	2.782863E-001	-145.9445000	1.950110055	7.911333E-001	-91.3403900	1.950110055	7.859081E-001	-89.7163200	1.950110055	3.124375E-001	-143.0673000
974	1.952106053	2.785929E-001	-146.4655000	1.952106053	7.906197E-001	-91.7900300	1.952106053	7.855040E-001	-90.1667200	1.952106053	3.124337E-001	-143.5201000
975	1.954102051	2.789912E-001	-146.9651000	1.954102051	7.904080E-001	-92.2571900	1.954102051	7.851601E-001	-90.6339300	1.954102051	3.129783E-001	-143.9737000
976	1.956098049	2.793288E-001	-147.4375000	1.956098049	7.902456E-001	-92.7259600	1.956098049	7.847036E-001	-91.0709800	1.956098049	3.132699E-001	-144.4446000
977	1.958094047	2.798092E-001	-147.9135000	1.958094047	7.901099E-001	-93.1807600	1.958094047	7.844538E-001	-91.5652200	1.958094047	3.137360E-001	-144.8856000
978	1.960090045	2.802143E-001	-148.4086000	1.960090045	7.897343E-001	-93.6423200	1.960090045	7.838836E-001	-92.0156600	1.960090045	3.138767E-001	-145.3755000
979	1.962086043	2.805691E-001	-148.9052000	1.962086043	7.892081E-001	-94.1294200	1.962086043	7.834595E-001	-92.4910400	1.962086043	3.142545E-001	-145.8157000
980	1.964082041	2.811117E-001	-149.3965000	1.964082041	7.888909E-001	-94.6019400	1.964082041	7.832828E-001	-92.9520900	1.964082041	3.143795E-001	-146.2667000
981	1.966078039	2.814354E-001	-149.8654000	1.966078039	7.886305E-001	-95.0353200	1.966078039	7.827588E-001	-93.3942000	1.966078039	3.147537E-001	-146.7464000
982	1.968074037	2.818939E-001	-150.3478000	1.968074037	7.883371E-001	-95.5416000	1.968074037	7.823050E-001	-93.8555100	1.968074037	3.150416E-001	-147.1793000
983	1.970070035	2.822816E-001	-150.8196000	1.970070035	7.877013E-001	-95.9978000	1.970070035	7.820159E-001	-94.3056100	1.970070035	3.152044E-001	-147.6797000
984	1.972066033	2.827017E-001	-151.3031000	1.972066033	7.874179E-001	-96.4859800	1.972066033	7.815536E-001	-94.7662700	1.972066033	3.154266E-001	-148.1210000
985	1.974062031	2.832519E-001	-151.7674000	1.974062031	7.869397E-001	-96.9296000	1.974062031	7.811037E-001	-95.2217500	1.974062031	3.156714E-001	-148.5869000
986	1.976058029	2.835214E-001	-152.1994000	1.976058029	7.866082E-001	-97.4143600	1.976058029	7.808508E-001	-95.6798100	1.976058029	3.161872E-001	-149.0603000
987	1.978054027	2.840269E-001	-152.6647000	1.978054027	7.859393E-001	-97.8830300	1.978054027	7.803827E-001	-96.1382400	1.978054027	3.164054E-001	-149.5074000
988	1.980050025	2.844851E-001	-153.1357000	1.980050025	7.851141E-001	-98.3479400	1.980050025	7.799851E-001	-96.5676000	1.980050025	3.166384E-001	-149.9685000
989	1.982046023	2.847879E-001	-153.5558000	1.982046023	7.848459E-001	-98.8134200	1.982046023	7.795339E-001	-96.9865000	1.982046023	3.169438E-001	-150.4016000
990	1.984042021	2.851416E-001	-153.9987000	1.984042021	7.841746E-001	-99.2972600	1.984042021	7.789119E-001	-97.4533800	1.984042021	3.172200E-001	-150.8666000
991	1.986038019	2.854800E-001	-154.4826000	1.986038019	7.833160E-001	-99.7382000	1.986038019	7.788827E-001	-97.8994800	1.986038019	3.174070E-001	-151.3242000
992	1.988034017	2.858565E-001	-154.9370000	1.988034017	7.826546E-001	-100.1936000	1.988034017	7.782334E-001	-98.3417600	1.988034017	3.177417E-001	-151.7907000
993	1.990030015	2.861167E-001	-155.4227000	1.990030015	7.819332E-001	-100.6798000	1.990030015	7.776236E-001	-98.7678100	1.990030015	3.180396E-001	-152.2480000
994	1.992026013	2.864161E-001	-155.8990000	1.992026013	7.809502E-001	-101.1211000	1.992026013	7.773210E-001	-99.2156700	1.992026013	3.181759E-001	-152.7105000
995	1.994022011	2.867890E-001	-156.3664000	1.994022011	7.802886E-001	-101.5682000	1.994022011	7.770218E-001	-99.6578500	1.994022011	3.184595E-001	-153.1828000
996	1.996018009	2.872317E-001	-156.8237000	1.996018009	7.795661E-001	-102.0058000	1.996018009	7.766047E-001	-100.1030000	1.996018009	3.185655E-001	-153.6093000
997	1.998014007	2.877610E-001	-157.2645000	1.998014007	7.787241E-001	-102.4200000	1.998014007	7.762407E-001	-100.5352000	1.998014007	3.185143E-001	-154.0567000
998	2.000010005	2.881216E-001	-157.7431000	2.000010005	7.779932E-001	-102.8692000	2.000010005	7.758133E-001	-100.9875000	2.000010005	3.187193E-001	-154.5837000
999	2.002006003	2.885168E-001	-158.2165000	2.002006003	7.774256E-001	-103.2875000	2.002006003	7.754813E-001	-101.4085000	2.002006003	3.186742E-001	-154.9720000
1000	2.004002001	2.889176E-001	-158.6837000	2.004002001	7.768935E-001	-103.7042000	2.004002001	7.751345E-001	-101.8374000	2.004002001	3.187392E-001	-155.4287000
1001	2.005997999	2.891378E-001	-159.1543000	2.005997999	7.759423E-001	-104.1194000	2.005997999	7.750774E-001	-102.2950000	2.005997999	3.186570E-001	-155.9169000
1002	2.007993997	2.895818E-001	-159.6256000	2.007993997	7.753528E-001	-104.5506000	2.007993997	7.750232E-001	-102.7053000	2.007993997	3.188647E-001	-156.4265000
1003	2.009989995	2.897501E-001	-160.1194000	2.009989995	7.750620E-001	-104.9561000	2.009989995	7.746235E-001	-103.1661000	2.009989995	3.186637E-001	-156.8333000
1004	2.011985993	2.900722E-001	-160.5870000	2.011985993	7.747332E-001	-105.3351000	2.011985993	7.744694E-001	-103.6041000	2.011985993	3.186105E-001	-157.2631000
1005	2.013981991	2.903061E-001	-161.1111000	2.013981991	7.741562E-001	-105.7581000	2.013981991	7.745072E-001	-104.0308000	2.013981991	3.184728E-001	-157.7516000
1006	2.015977989	2.906605E-001	-161.6054000	2.015977989	7.738503E-001	-106.1796000	2.015977989	7.743969E-001	-104.4801000	2.015977989	3.184416E-001	-158.2598000
1007	2.017973987	2.909369E-001	-162.0833000	2.017973987	7.735546E-001	-106.6016000	2.017973987	7.742150E-001	-104.9313000	2.017973987	3.183314E-001	-158.6844000
1008	2.019969985	2.911189E-001	-162.5784000	2.019969985	7.734138E-001	-107.0273000	2.019969985	7.739600E-001	-105.3735000	2.019969985	3.182718E-001	-159.1444000
1009	2.021965983	2.914080E-001	-163.0725000	2.021965983	7.732714E-001	-107.4244000	2.021965983	7.738530E-001	-105.8508000	2.021965983	3.183314E-001	-159.5971000
1010	2.023961981	2.916412E-001	-163.5887000	2.023961981	7.732517E-001	-107.8405000	2.023961981	7.739936E-001	-106.2782000	2.023961981	3.180620E-001	-160.0494000
1011	2.025957979	2.917320E-001	-164.0970000	2.025957979	7.731344E-001	-108.2757000	2.025957979	7.736490E-001	-106.7509000	2.025957979	3.182564E-001	-160.4992000
1012	2.027953977	2.920549E-001	-164.6052000	2.027953977	7.733287E-001	-108.7001000	2.027953977	7.735828E-001	-107.2153000	2.027953977	3.180722E-001	-160.9440000
1013	2.029949975	2.921553E-001	-165.1491000	2.029949975	7.732879E-001	-109.1300000	2.029949975	7.733462E-001	-107.6610000	2.029949975	3.180656E-001	-161.3776000
1014	2.031945973	2.924246E-001	-165.6637000	2.031945973	7.735077E-001	-109.5526000	2.031945973	7.733972E-001	-108.1312000	2.031945973	3.181053E-001	-161.8411000
1015	2.033941971	2.926134E-001	-166.1808000	2.033941971	7.735714E-001	-109.9920000	2.033941971	7.734563E-001	-108.5804000	2.033941971	3.180082E-001	-162.2660000
1016	2.035937969	2.928711E-001	-166.6979000	2.035937969	7.737055E-001	-110.4478000	2.035937969	7.729545E-001	-109.0578000	2.035937969	3.179726E-001	-162.7135000
1017	2.037933967	2.930573E-001	-167.2176000	2.037933967	7.737945E-001	-110.8951000	2.037933967	7.729272E-001	-109.5423000	2.037933967	3.181143E-001	-163.1604000
1018	2.039929965	2.933999E-001	-167.7245000	2.039929965	7.739274E-001	-111.3783000	2.039929965	7.724991E-001	-110.0287000	2.039929965	3.181660E-001	-163.6057000
1019	2.041925963	2.935395E-001	-168.2786000	2.041925963	7.740774E-001	-111.8158000	2.041925963	7.722620E-001	-110.4883000	2.041925963	3.183818E-001	-164.0418000
1020	2.043921961	2.939729E-001	-168.7764000	2.043921961	7.740091E-001	-112.3070000	2.043921961	7.719958E-001	-110.9766000	2.043921961	3.184262E-001	-164.4866000
1021	2.045917959	2.942136E-001	-169.3549000	2.045917959	7.739924E-001	-112.7664000	2.045917959	7.715932E-001	-111.4477000	2.045917959	3.182893E-001	-164.9233000
1022	2.047913957	2.944756E-001	-169.8557000	2.047913957	7.739623E-001	-113.2430000	2.047913957	7.710319E-001	-111.9405000	2.047913957	3.185497E-001	-165.3912000
1023	2.049909955	2.948397E-001	-170.3938000	2.049909955	7.738701E-001	-113.7362000	2.049909955	7.704008E-001	-112.4046000	2.049909955	3.184908E-001	-165.8486000
1024	2.051905953	2.951691E-001	-170.9769000	2.051905953	7.737319E-001	-114.2155000	2.051905953	7.700561E-001	-112.9001000	2.051905953	3.186558E-001	-166.2620000
1025	2.053901951	2.953361E-001	-171.4501000	2.053901951	7.733928E-001	-114.6936000	2.053901951	7.693821E-001	-113.3781000	2.053901951	3.187890E-001	-166.7086000
1026	2.055897949	2.956849E-001	-172.0311000	2.055897949	7.729842E-001	-115.1928000	2.055897949	7.688471E-001	-113.8839000	2.055897949	3.186204E-001	-167.1837000
1027	2.057893947	2.959091E-001	-172.5219000	2.057893947	7.728146E-001	-115.6751000	2.057893947	7.678861E-001	-114.3158000	2.057893947	3.189393E-001	-167.6284000
1028	2.059889945	2.962611E-001	-173.0632000	2.059889945	7.721509E-001	-116.1596000	2.059889945	7.673506E-001	-114.8009000	2.059889945	3.189197E-001	-168.0966000
1029	2.061885943	2.964976E-001	-173.6088000	2.061885943	7.718309E-001	-116.6468000	2.061885943	7.664577E-001	-115.2630000	2.061885943	3.190284E-001	-168.5081000
1030	2.063881941	2.966607E-001	-174.1216000	2.063881941	7.711116E-001	-117.1393000	2.063881941	7.654833E-001	-115.7452000	2.063881941	3.190490E-001	-168.9857000
1031	2.065877939	2.970911E-001	-174.6372000	2.065877939	7.703570E-001	-117.6260000	2.065877939	7.646896E-001	-116.2114000	2.065877939	3.191297E-001	-169.4011000
1032	2.067873937	2.973542E-001	-175.1631000	2.067873937	7.698007E-001	-118.1029000	2.067873937	7.637874E-001	-116.6528000	2.067873937	3.192095E-001	-169.8455000
1033	2.069869935	2.975549E-001	-175.6728000	2.069869935	7.688805E-001	-118.5845000	2.069869935	7.628165E-001	-117.1166000	2.069869935	3.190776E-001	-170.3015000
1034	2.071865933	2.976649E-001	-176.1662000	2.071865933	7.680089E-001	-119.0671000	2.071865933	7.619992E-001	-117.5673000	2.071865933	3.190078E-001	-170.7487000
1035	2.073861931	2.978958E-001	-176.6592000	2.073861931	7.670862E-001	-119.5466000	2.073861931	7.612588E-001	-118.0007000	2.073861931	3.190402E-001	-171.1966000
1036	2.075857929	2.982188E-001	-177.1163000	2.075857929	7.660056E-001	-120.0038000	2.075857929	7.600225E-001	-118.4230000	2.075857929	3.188851E-001	-171.6017000
1037	2.077853927	2.984401E-001	-177.6099000	2.077853927	7.649536E-001	-120.4574000	2.077853927	7.590346E-001	-118.8651000	2.077853927	3.189372E-001	-172.0416000
1038	2.079849925	2.986369E-001	-178.1258000	2.079849925	7.637986E-001	-120.9306000	2.079849925	7.582278E-001	-119.3000000	2.079849925	3.188266E-001	-172.4731000
1039	2.081845923	2.990150E-001	-178.5796000	2.081845923	7.627143E-001	-121.3722000	2.081845923	7.572947E-001	-119.7344000	2.081845923	3.188180E-001	-172.9295000
1040	2.083841921	2.993041E-001	-179.0507000	2.083841921	7.616174E-001	-121.7938000	2.083841921	7.564719E-001	-120.1316000	2.083841921	3.187097E-001	-173.3321000
1041	2.085837919	2.994800E-001	-179.5325000	2.085837919	7.602673E-001	-122.2252000	2.085837919	7.556102E-001	-120.5471000	2.085837919	3.184112E-001	-173.7540000
1042	2.087833917	2.998440E-001	-179.9919000	2.087833917	7.592027E-001	-122.6725000	2.087833917	7.550039E-001	-120.9592000	2.087833917	3.183763E-001	-174.1869000
1043	2.089829915	3.001544E-001	179.5593000	2.089829915	7.580706E-001	-123.0935000	2.089829915	7.545405E-001	-121.3630000	2.089829915	3.182902E-001	-174.6440000
1044	2.091825913	3.003953E-001	179.0998000	2.091825913	7.571998E-001	-123.4834000	2.091825913	7.538922E-001	-121.7519000	2.091825913	3.182323E-001	-175.0213000
1045	2.093821911	3.007264E-001	178.6121000	2.093821911	7.559841E-001	-123.9200000	2.093821911	7.533289E-001	-122.1720000	2.093821911	3.179897E-001	-175.4630000
1046	2.095817909	3.010749E-001	178.1541000	2.095817909	7.551093E-001	-124.3116000	2.095817909	7.526426E-001	-122.5702000	2.095817909	3.178411E-001	-175.8663000
1047	2.097813907	3.014494E-001	177.6473000	2.097813907	7.538382E-001	-124.7001000	2.097813907	7.522168E-001	-122.9699000	2.097813907	3.175010E-001	-176.2769000
1048	2.099809905	3.016008E-001	177.1723000	2.099809905	7.529761E-001	-125.0639000	2.099809905	7.519565E-001	-123.3709000	2.099809905	3.172001E-001	-176.6623000
1049	2.101805903	3.019323E-001	176.7323000	2.101805903	7.521514E-001	-125.4600000	2.101805903	7.513245E-001	-123.7534000	2.101805903	3.170663E-001	-177.0639000
1050	2.103801901	3.021799E-001	176.2002000	2.103801901	7.516336E-001	-125.8333000	2.103801901	7.512532E-001	-124.1592000	2.103801901	3.167342E-001	-177.4996000
1051	2.105797899	3.022908E-001	175.7289000	2.105797899	7.506536E-001	-126.1960000	2.105797899	7.510271E-001	-124.5716000	2.105797899	3.163238E-001	-177.8813000
1052	2.107793897	3.025703E-001	175.2557000	2.107793897	7.504771E-001	-126.5566000	2.107793897	7.507217E-001	-124.9735000	2.107793897	3.160911E-001	-178.3106000
1053	2.109789895	3.027484E-001	174.7754000	2.109789895	7.499030E-001	-126.9290000	2.109789895	7.504740E-001	-125.3936000	2.109789895	3.156410E-001	-178.6888000
1054	2.111785893	3.027669E-001	174.2644000	2.111785893	7.495502E-001	-127.2888000	2.111785893	7.501589E-001	-125.7929000	2.111785893	3.152623E-001	-179.0518000
1055	2.113781891	3.029948E-001	173.7742000	2.113781891	7.492554E-001	-127.6524000	2.113781891	7.498867E-001	-126.1893000	2.113781891	3.150741E-001	-179.4312000
1056	2.115777889	3.032039E-001	173.2673000	2.115777889	7.491705E-001	-128.0183000	2.115777889	7.497460E-001	-126.6102000	2.115777889	3.146847E-001	-179.7930000
1057	2.117773887	3.031777E-001	172.7945000	2.117773887	7.489671E-001	-128.3850000	2.117773887	7.498096E-001	-127.0224000	2.117773887	3.141975E-001	179.8389000
1058	2.119769885	3.029595E-001	172.3388000	2.119769885	7.491109E-001	-128.7621000	2.119769885	7.496400E-001	-127.4341000	2.119769885	3.138504E-001	179.4751000
1059	2.121765883	3.029232E-001	171.8298000	2.121765883	7.490935E-001	-129.1463000	2.121765883	7.496977E-001	-127.8437000	2.121765883	3.135123E-001	179.1128000
1060	2.123761881	3.028555E-001	171.3130000	2.123761881	7.494211E-001	-129.5171000	2.123761881	7.493806E-001	-128.2989000	2.123761881	3.130685E-001	178.7829000
1061	2.125757879	3.028816E-001	170.8233000	2.125757879	7.498798E-001	-129.9357000	2.125757879	7.495753E-001	-128.6977000	2.125757879	3.128850E-001	178.4314000
1062	2.127753877	3.028164E-001	170.3375000	2.127753877	7.501671E-001	-130.3150000	2.127753877	7.494441E-001	-129.1339000	2.127753877	3.125121E-001	178.0922000
1063	2.129749875	3.026572E-001	169.8525000	2.129749875	7.507650E-001	-130.7195000	2.129749875	7.491600E-001	-129.5443000	2.129749875	3.122190E-001	177.7646000
1064	2.131745873	3.025771E-001	169.3497000	2.131745873	7.511811E-001	-131.1376000	2.131745873	7.489277E-001	-129.9836000	2.131745873	3.119797E-001	177.4332000
1065	2.133741871	3.024284E-001	168.8523000	2.133741871	7.516592E-001	-131.5480000	2.133741871	7.486712E-001	-130.3999000	2.133741871	3.116439E-001	177.1079000
1066	2.135737869	3.023907E-001	168.3771000	2.135737869	7.520378E-001	-131.9632000	2.135737869	7.485752E-001	-130.8284000	2.135737869	3.114246E-001	176.7784000
1067	2.137733867	3.021797E-001	167.8869000	2.137733867	7.525827E-001	-132.3812000	2.137733867	7.485346E-001	-131.2687000	2.137733867	3.112954E-001	176.4858000
1068	2.139729865	3.021038E-001	167.3842000	2.139729865	7.530100E-001	-132.8124000	2.139729865	7.483490E-001	-131.7227000	2.139729865	3.111054E-001	176.1808000
1069	2.141725863	3.020311E-001	166.9097000	2.141725863	7.533918E-001	-133.2909000	2.141725863	7.481507E-001	-132.1428000	2.141725863	3.110348E-001	175.8684000
1070	2.143721861	3.019332E-001	166.4204000	2.143721861	7.537600E-001	-133.7206000	2.143721861	7.481031E-001	-132.5693000	2.143721861	3.108925E-001	175.5587000
1071	2.145717859	3.018612E-001	165.9128000	2.145717859	7.540863E-001	-134.1706000	2.145717859	7.478528E-001	-133.0028000	2.145717859	3.108445E-001	175.2754000
1072	2.147713857	3.017455E-001	165.4401000	2.147713857	7.542269E-001	-134.6388000	2.147713857	7.476404E-001	-133.4259000	2.147713857	3.108259E-001	174.9601000
1073	2.149709855	3.015782E-001	164.9506000	2.149709855	7.544824E-001	-135.1008000	2.149709855	7.473272E-001	-133.8607000	2.149709855	3.108765E-001	174.6451000
1074	2.151705853	3.016399E-001	164.4445000	2.151705853	7.544402E-001	-135.5910000	2.151705853	7.468742E-001	-134.2793000	2.151705853	3.109100E-001	174.3440000
1075	2.153701851	3.015685E-001	163.9852000	2.153701851	7.544338E-001	-136.0568000	2.153701851	7.467054E-001	-134.7082000	2.153701851	3.110312E-001	174.0058000
1076	2.155697849	3.014002E-001	163.4817000	2.155697849	7.543962E-001	-136.5302000	2.155697849	7.464410E-001	-135.1511000	2.155697849	3.111058E-001	173.7263000
1077	2.157693847	3.013054E-001	163.0120000	2.157693847	7.541200E-001	-137.0100000	2.157693847	7.460224E-001	-135.5800000	2.157693847	3.112383E-001	173.4059000
1078	2.159689845	3.012905E-001	162.5265000	2.159689845	7.535848E-001	-137.4848000	2.159689845	7.458604E-001	-135.9767000	2.159689845	3.114130E-001	173.1298000
1079	2.161685843	3.012745E-001	162.0480000	2.161685843	7.531791E-001	-137.9718000	2.161685843	7.455868E-001	-136.4209000	2.161685843	3.116379E-001	172.7799000
1080	2.163681841	3.012109E-001	161.5208000	2.163681841	7.524676E-001	-138.4222000	2.163681841	7.453676E-001	-136.8188000	2.163681841	3.119609E-001	172.4989000
1081	2.165677839	3.010863E-001	161.0767000	2.165677839	7.517239E-001	-138.8730000	2.165677839	7.452520E-001	-137.2615000	2.165677839	3.120736E-001	172.1695000
1082	2.167673837	3.011610E-001	160.5925000	2.167673837	7.512019E-001	-139.3229000	2.167673837	7.450305E-001	-137.6590000	2.167673837	3.123463E-001	171.8633000
1083	2.169669835	3.010109E-001	160.1141000	2.169669835	7.499668E-001	-139.7756000	2.169669835	7.447389E-001	-138.0677000	2.169669835	3.125227E-001	171.5284000
1084	2.171665833	3.010721E-001	159.6618000	2.171665833	7.490715E-001	-140.2055000	2.171665833	7.445648E-001	-138.4859000	2.171665833	3.128924E-001	171.2412000
1085	2.173661831	3.011544E-001	159.2025000	2.173661831	7.482279E-001	-140.6290000	2.173661831	7.446588E-001	-138.9016000	2.173661831	3.130814E-001	170.9149000
1086	2.175657829	3.010393E-001	158.7305000	2.175657829	7.474175E-001	-141.0488000	2.175657829	7.443712E-001	-139.3047000	2.175657829	3.134354E-001	170.5749000
1087	2.177653827	3.008920E-001	158.2592000	2.177653827	7.464483E-001	-141.4523000	2.177653827	7.442323E-001	-139.7292000	2.177653827	3.135055E-001	170.2870000
1088	2.179649825	3.008938E-001	157.8269000	2.179649825	7.457250E-001	-141.8520000	2.179649825	7.440881E-001	-140.1453000	2.179649825	3.140550E-001	169.9477000
1089	2.181645823	3.010364E-001	157.3615000	2.181645823	7.451386E-001	-142.2361000	2.181645823	7.439617E-001	-140.5602000	2.181645823	3.140677E-001	169.6385000
1090	2.183641821	3.011400E-001	156.9359000	2.183641821	7.444330E-001	-142.5990000	2.183641821	7.439149E-001	-140.9587000	2.183641821	3.146423E-001	169.2976000
1091	2.185637819	3.012514E-001	156.5363000	2.185637819	7.439910E-001	-142.9900000	2.185637819	7.440000E-001	-141.3564000	2.185637819	3.147153E-001	168.9342000
1092	2.187633817	3.012583E-001	156.0390000	2.187633817	7.434931E-001	-143.3429000	2.187633817	7.439913E-001	-141.8005000	2.187633817	3.150238E-001	168.6299000
1093	2.189629815	3.013814E-001	155.6735000	2.189629815	7.431617E-001	-143.7066000	2.189629815	7.440892E-001	-142.1849000	2.189629815	3.153372E-001	168.3180000
1094	2.191625813	3.014710E-001	155.1941000	2.191625813	7.430126E-001	-144.0759000	2.191625813	7.439585E-001	-142.6143000	2.191625813	3.157448E-001	167.9824000
1095	2.193621811	3.015771E-001	154.8118000	2.193621811	7.429404E-001	-144.4439000	2.193621811	7.441570E-001	-143.0283000	2.193621811	3.158225E-001	167.6586000
1096	2.195617809	3.015855E-001	154.4088000	2.195617809	7.427812E-001	-144.7972000	2.195617809	7.441294E-001	-143.4578000	2.195617809	3.162847E-001	167.3812000
1097	2.197613807	3.017018E-001	153.9644000	2.197613807	7.430623E-001	-145.1750000	2.197613807	7.442153E-001	-143.8629000	2.197613807	3.168210E-001	167.0195000
1098	2.199609805	3.018042E-001	153.5577000	2.199609805	7.436469E-001	-145.5468000	2.199609805	7.444725E-001	-144.2763000	2.199609805	3.169651E-001	166.6937000
1099	2.201605803	3.018584E-001	153.1446000	2.201605803	7.442465E-001	-145.9103000	2.201605803	7.445568E-001	-144.7018000	2.201605803	3.173090E-001	166.3672000
1100	2.203601801	3.020420E-001	152.7249000	2.203601801	7.445424E-001	-146.2941000	2.203601801	7.446405E-001	-145.1059000	2.203601801	3.179003E-001	166.0498000
1101	2.205597799	3.020183E-001	152.3013000	2.205597799	7.450864E-001	-146.6853000	2.205597799	7.447606E-001	-145.5328000	2.205597799	3.182360E-001	165.7631000
1102	2.207593797	3.021121E-001	151.9029000	2.207593797	7.456661E-001	-147.0539000	2.207593797	7.448909E-001	-145.9511000	2.207593797	3.185454E-001	165.4409000
1103	2.209589795	3.020899E-001	151.5376000	2.209589795	7.462281E-001	-147.4625000	2.209589795	7.451297E-001	-146.3719000	2.209589795	3.190438E-001	165.1332000
1104	2.211585793	3.022515E-001	151.1064000	2.211585793	7.473202E-001	-147.8901000	2.211585793	7.453011E-001	-146.7956000	2.211585793	3.194196E-001	164.8202000
1105	2.213581791	3.023165E-001	150.7050000	2.213581791	7.482326E-001	-148.2909000	2.213581791	7.453377E-001	-147.2143000	2.213581791	3.198265E-001	164.5079000
1106	2.215577789	3.024610E-001	150.3332000	2.215577789	7.488278E-001	-148.7313000	2.215577789	7.454773E-001	-147.6423000	2.215577789	3.203103E-001	164.1734000
1107	2.217573787	3.025642E-001	149.9219000	2.217573787	7.495374E-001	-149.1646000	2.217573787	7.458585E-001	-148.0543000	2.217573787	3.208844E-001	163.8492000
1108	2.219569785	3.025206E-001	149.5434000	2.219569785	7.504955E-001	-149.5901000	2.219569785	7.459767E-001	-148.4722000	2.219569785	3.213842E-001	163.5684000
1109	2.221565783	3.025229E-001	149.1507000	2.221565783	7.509587E-001	-150.0339000	2.221565783	7.461421E-001	-148.9086000	2.221565783	3.219260E-001	163.2492000
1110	2.223561781	3.026646E-001	148.7795000	2.223561781	7.517701E-001	-150.4802000	2.223561781	7.462338E-001	-149.3347000	2.223561781	3.224439E-001	162.9291000
1111	2.225557779	3.027691E-001	148.3831000	2.225557779	7.525485E-001	-150.9361000	2.225557779	7.466264E-001	-149.7497000	2.225557779	3.231304E-001	162.6332000
1112	2.227553777	3.028760E-001	147.9950000	2.227553777	7.530064E-001	-151.4120000	2.227553777	7.468908E-001	-150.1748000	2.227553777	3.238704E-001	162.2836000
1113	2.229549775	3.030182E-001	147.6192000	2.229549775	7.535841E-001	-151.8776000	2.229549775	7.470828E-001	-150.6108000	2.229549775	3.242868E-001	161.9585000
1114	2.231545773	3.031923E-001	147.2608000	2.231545773	7.539947E-001	-152.3464000	2.231545773	7.473941E-001	-151.0175000	2.231545773	3.249932E-001	161.6302000
1115	2.233541771	3.032738E-001	146.8846000	2.233541771	7.542686E-001	-152.8125000	2.233541771	7.476578E-001	-151.4544000	2.233541771	3.256505E-001	161.2795000
1116	2.235537769	3.035154E-001	146.4944000	2.235537769	7.546424E-001	-153.2738000	2.235537769	7.482514E-001	-151.8710000	2.235537769	3.262875E-001	160.9474000
1117	2.237533767	3.035793E-001	146.0966000	2.237533767	7.548838E-001	-153.7467000	2.237533767	7.486850E-001	-152.3102000	2.237533767	3.270223E-001	160.5952000
1118	2.239529765	3.037136E-001	145.7092000	2.239529765	7.551913E-001	-154.2261000	2.239529765	7.489313E-001	-152.7373000	2.239529765	3.277340E-001	160.2542000
1119	2.241525763	3.038203E-001	145.3225000	2.241525763	7.552570E-001	-154.6958000	2.241525763	7.493507E-001	-153.1788000	2.241525763	3.284041E-001	159.8940000
1120	2.243521761	3.040584E-001	144.9180000	2.243521761	7.552834E-001	-155.1458000	2.243521761	7.498244E-001	-153.5907000	2.243521761	3.290977E-001	159.5460000
1121	2.245517759	3.042638E-001	144.5186000	2.245517759	7.555056E-001	-155.6041000	2.245517759	7.502892E-001	-154.0401000	2.245517759	3.298328E-001	159.1900000
1122	2.247513757	3.044766E-001	144.1154000	2.247513757	7.553994E-001	-156.0617000	2.247513757	7.507486E-001	-154.4790000	2.247513757	3.304413E-001	158.8136000
1123	2.249509755	3.046215E-001	143.7243000	2.249509755	7.554474E-001	-156.5285000	2.249509755	7.511719E-001	-154.9072000	2.249509755	3.311961E-001	158.4601000
1124	2.251505753	3.048622E-001	143.2968000	2.251505753	7.556311E-001	-156.9734000	2.251505753	7.518095E-001	-155.3648000	2.251505753	3.318595E-001	158.0937000
1125	2.253501751	3.051744E-001	142.8867000	2.253501751	7.555839E-001	-157.4323000	2.253501751	7.523267E-001	-155.8140000	2.253501751	3.324680E-001	157.7472000
1126	2.255497749	3.053186E-001	142.4568000	2.255497749	7.557110E-001	-157.8763000	2.255497749	7.527315E-001	-156.2576000	2.255497749	3.332461E-001	157.3790000
1127	2.257493747	3.056084E-001	142.0596000	2.257493747	7.558249E-001	-158.3499000	2.257493747	7.533720E-001	-156.7196000	2.257493747	3.337888E-001	156.9574000
1128	2.259489745	3.058266E-001	141.6217000	2.259489745	7.560285E-001	-158.7934000	2.259489745	7.539290E-001	-157.2078000	2.259489745	3.342678E-001	156.6014000
1129	2.261485743	3.060600E-001	141.2093000	2.261485743	7.558234E-001	-159.2438000	2.261485743	7.542718E-001	-157.6696000	2.261485743	3.350324E-001	156.2338000
1130	2.263481741	3.062938E-001	140.7793000	2.263481741	7.562757E-001	-159.6944000	2.263481741	7.547885E-001	-158.1273000	2.263481741	3.356698E-001	155.8543000
1131	2.265477739	3.064148E-001	140.3614000	2.265477739	7.563579E-001	-160.1533000	2.265477739	7.551631E-001	-158.6021000	2.265477739	3.363788E-001	155.4883000
1132	2.267473737	3.066901E-001	139.8878000	2.267473737	7.565711E-001	-160.6024000	2.267473737	7.557188E-001	-159.1045000	2.267473737	3.371466E-001	155.1039000
1133	2.269469735	3.069257E-001	139.4775000	2.269469735	7.567953E-001	-161.0730000	2.269469735	7.558822E-001	-159.5630000	2.269469735	3.376663E-001	154.7347000
1134	2.271465733	3.072520E-001	139.0593000	2.271465733	7.567203E-001	-161.5186000	2.271465733	7.563157E-001	-160.0437000	2.271465733	3.385035E-001	154.3670000
1135	2.273461731	3.074873E-001	138.6417000	2.273461731	7.566980E-001	-161.9932000	2.273461731	7.564796E-001	-160.5512000	2.273461731	3.389509E-001	153.9710000
1136	2.275457729	3.077174E-001	138.1771000	2.275457729	7.564521E-001	-162.4588000	2.275457729	7.563961E-001	-161.0241000	2.275457729	3.397011E-001	153.5809000
1137	2.277453727	3.080780E-001	137.7519000	2.277453727	7.567458E-001	-162.9300000	2.277453727	7.567341E-001	-161.5069000	2.277453727	3.404206E-001	153.1895000
1138	2.279449725	3.082062E-001	137.2917000	2.279449725	7.564148E-001	-163.4275000	2.279449725	7.570395E-001	-162.0181000	2.279449725	3.409685E-001	152.7946000
1139	2.281445723	3.085116E-001	136.8385000	2.281445723	7.563213E-001	-163.8750000	2.281445723	7.567217E-001	-162.5316000	2.281445723	3.415465E-001	152.4192000
1140	2.283441721	3.086739E-001	136.4111000	2.283441721	7.561551E-001	-164.3596000	2.283441721	7.568702E-001	-163.0187000	2.283441721	3.423408E-001	152.0029000
1141	2.285437719	3.089447E-001	136.0365000	2.285437719	7.557340E-001	-164.8050000	2.285437719	7.565585E-001	-163.5078000	2.285437719	3.429528E-001	151.5975000
1142	2.287433717	3.092249E-001	135.5788000	2.287433717	7.555928E-001	-165.2872000	2.287433717	7.563797E-001	-164.0060000	2.287433717	3.436148E-001	151.1715000
1143	2.289429715	3.095221E-001	135.1248000	2.289429715	7.549025E-001	-165.7630000	2.289429715	7.562249E-001	-164.4894000	2.289429715	3.440576E-001	150.7937000
1144	2.291425713	3.097475E-001	134.7064000	2.291425713	7.544095E-001	-166.2342000	2.291425713	7.558681E-001	-164.9734000	2.291425713	3.447413E-001	150.4256000
1145	2.293421711	3.099723E-001	134.2698000	2.293421711	7.537990E-001	-166.6778000	2.293421711	7.553965E-001	-165.4477000	2.293421711	3.453502E-001	149.9875000
1146	2.295417709	3.102962E-001	133.8706000	2.295417709	7.532331E-001	-167.1307000	2.295417709	7.548050E-001	-165.9125000	2.295417709	3.458079E-001	149.5826000
1147	2.297413707	3.105640E-001	133.4782000	2.297413707	7.524861E-001	-167.5695000	2.297413707	7.542784E-001	-166.3763000	2.297413707	3.462987E-001	149.1550000
1148	2.299409705	3.107641E-001	133.0701000	2.299409705	7.518145E-001	-168.0074000	2.299409705	7.539404E-001	-166.8554000	2.299409705	3.468688E-001	148.7325000
1149	2.301405703	3.110933E-001	132.6377000	2.301405703	7.512462E-001	-168.4247000	2.301405703	7.533398E-001	-167.3048000	2.301405703	3.474405E-001	148.3102000
1150	2.303401701	3.114432E-001	132.2570000	2.303401701	7.505490E-001	-168.8392000	2.303401701	7.526298E-001	-167.7365000	2.303401701	3.479821E-001	147.8891000
1151	2.305397699	3.118281E-001	131.8587000	2.305397699	7.500502E-001	-169.2641000	2.305397699	7.522075E-001	-168.1889000	2.305397699	3.484606E-001	147.4392000
1152	2.307393697	3.125247E-001	131.4411000	2.307393697	7.495071E-001	-169.6599000	2.307393697	7.516046E-001	-168.6244000	2.307393697	3.489922E-001	147.0253000
1153	2.309389695	3.128053E-001	131.0522000	2.309389695	7.490873E-001	-170.0601000	2.309389695	7.511047E-001	-169.0457000	2.309389695	3.494011E-001	146.5719000
1154	2.311385693	3.134293E-001	130.6293000	2.311385693	7.488029E-001	-170.4525000	2.311385693	7.507117E-001	-169.4676000	2.311385693	3.498486E-001	146.1359000
1155	2.313381691	3.138626E-001	130.2133000	2.313381691	7.485653E-001	-170.8373000	2.313381691	7.504188E-001	-169.8878000	2.313381691	3.503682E-001	145.7249000
1156	2.315377689	3.144659E-001	129.7908000	2.315377689	7.484215E-001	-171.2106000	2.315377689	7.502023E-001	-170.3063000	2.315377689	3.508441E-001	145.2786000
1157	2.317373687	3.149123E-001	129.3739000	2.317373687	7.486119E-001	-171.6204000	2.317373687	7.499325E-001	-170.7290000	2.317373687	3.512777E-001	144.8438000
1158	2.319369685	3.154011E-001	128.9275000	2.319369685	7.490654E-001	-171.9931000	2.319369685	7.496572E-001	-171.1371000	2.319369685	3.515803E-001	144.4547000
1159	2.321365683	3.160543E-001	128.5291000	2.321365683	7.493070E-001	-172.3796000	2.321365683	7.496316E-001	-171.5462000	2.321365683	3.520452E-001	143.9737000
1160	2.323361681	3.164198E-001	128.1121000	2.323361681	7.498679E-001	-172.7709000	2.323361681	7.497121E-001	-171.9497000	2.323361681	3.525065E-001	143.5806000
1161	2.325357679	3.170668E-001	127.6490000	2.325357679	7.505865E-001	-173.1567000	2.325357679	7.498223E-001	-172.3891000	2.325357679	3.529961E-001	143.2084000
1162	2.327353677	3.173962E-001	127.2551000	2.327353677	7.512124E-001	-173.5555000	2.327353677	7.500555E-001	-172.7899000	2.327353677	3.533742E-001	142.7876000
1163	2.329349675	3.178335E-001	126.7891000	2.329349675	7.519335E-001	-173.9942000	2.329349675	7.500940E-001	-173.2045000	2.329349675	3.537868E-001	142.3725000
1164	2.331345673	3.182101E-001	126.3866000	2.331345673	7.530950E-001	-174.4158000	2.331345673	7.505308E-001	-173.6181000	2.331345673	3.541884E-001	141.9852000
1165	2.333341671	3.184804E-001	125.9462000	2.333341671	7.538831E-001	-174.8577000	2.333341671	7.508265E-001	-174.0583000	2.333341671	3.545803E-001	141.5826000
1166	2.335337669	3.188049E-001	125.5534000	2.335337669	7.550374E-001	-175.2964000	2.335337669	7.515306E-001	-174.4803000	2.335337669	3.548858E-001	141.2169000
1167	2.337333667	3.192753E-001	125.1334000	2.337333667	7.561713E-001	-175.7637000	2.337333667	7.518633E-001	-174.9094000	2.337333667	3.553423E-001	140.8250000
1168	2.339329665	3.196171E-001	124.7599000	2.339329665	7.574282E-001	-176.2315000	2.339329665	7.524845E-001	-175.3742000	2.339329665	3.560184E-001	140.4336000
1169	2.341325663	3.200234E-001	124.3336000	2.341325663	7.584695E-001	-176.6977000	2.341325663	7.530736E-001	-175.8005000	2.341325663	3.563021E-001	140.0962000
1170	2.343321661	3.202767E-001	123.9564000	2.343321661	7.593670E-001	-177.2030000	2.343321661	7.536597E-001	-176.2622000	2.343321661	3.569812E-001	139.7239000
1171	2.345317659	3.206251E-001	123.5465000	2.345317659	7.603707E-001	-177.7134000	2.345317659	7.542539E-001	-176.7428000	2.345317659	3.577154E-001	139.3487000
1172	2.347313657	3.211465E-001	123.1644000	2.347313657	7.608868E-001	-178.2233000	2.347313657	7.550954E-001	-177.2034000	2.347313657	3.582723E-001	138.9606000
1173	2.349309655	3.215387E-001	122.7435000	2.349309655	7.616795E-001	-178.7312000	2.349309655	7.555265E-001	-177.6764000	2.349309655	3.588292E-001	138.5966000
1174	2.351305653	3.218816E-001	122.3536000	2.351305653	7.621089E-001	-179.2823000	2.351305653	7.564189E-001	-178.1640000	2.351305653	3.595373E-001	138.2050000
1175	2.353301651	3.223864E-001	121.9312000	2.353301651	7.625887E-001	-179.8111000	2.353301651	7.570633E-001	-178.6479000	2.353301651	3.602228E-001	137.8098000
1176	2.355297649	3.228240E-001	121.4954000	2.355297649	7.627264E-001	179.6514000	2.355297649	7.574449E-001	-179.1444000	2.355297649	3.609548E-001	137.4216000
1177	2.357293647	3.231520E-001	121.0664000	2.357293647	7.627696E-001	179.0950000	2.357293647	7.579176E-001	-179.6499000	2.357293647	3.617188E-001	137.0036000
1178	2.359289645	3.235271E-001	120.6238000	2.359289645	7.623068E-001	178.5758000	2.359289645	7.581071E-001	179.8235000	2.359289645	3.623414E-001	136.5939000
1179	2.361285643	3.238294E-001	120.2125000	2.361285643	7.621037E-001	178.0193000	2.361285643	7.586841E-001	179.3114000	2.361285643	3.630215E-001	136.1742000
1180	2.363281641	3.242508E-001	119.7435000	2.363281641	7.614723E-001	177.4924000	2.363281641	7.588801E-001	178.8114000	2.363281641	3.636469E-001	135.7449000
1181	2.365277639	3.243858E-001	119.3090000	2.365277639	7.604519E-001	176.9695000	2.365277639	7.587964E-001	178.2717000	2.365277639	3.644284E-001	135.3103000
1182	2.367273637	3.246261E-001	118.8541000	2.367273637	7.594504E-001	176.4625000	2.367273637	7.587878E-001	177.7421000	2.367273637	3.649705E-001	134.8615000
1183	2.369269635	3.249962E-001	118.3936000	2.369269635	7.588497E-001	175.9516000	2.369269635	7.583118E-001	177.2180000	2.369269635	3.654355E-001	134.4364000
1184	2.371265633	3.250133E-001	117.9268000	2.371265633	7.574308E-001	175.4705000	2.371265633	7.581812E-001	176.7114000	2.371265633	3.658944E-001	134.0376000
1185	2.373261631	3.251436E-001	117.5141000	2.373261631	7.561724E-001	174.9941000	2.373261631	7.573212E-001	176.1800000	2.373261631	3.663450E-001	133.6006000
1186	2.375257629	3.253101E-001	117.0689000	2.375257629	7.550004E-001	174.5338000	2.375257629	7.568126E-001	175.6584000	2.375257629	3.669246E-001	133.1724000
1187	2.377253627	3.253990E-001	116.6298000	2.377253627	7.539383E-001	174.0936000	2.377253627	7.559143E-001	175.1551000	2.377253627	3.672280E-001	132.7220000
1188	2.379249625	3.256063E-001	116.2271000	2.379249625	7.525616E-001	173.6912000	2.379249625	7.550752E-001	174.6600000	2.379249625	3.676395E-001	132.3035000
1189	2.381245623	3.257338E-001	115.7527000	2.381245623	7.517532E-001	173.2570000	2.381245623	7.539292E-001	174.1629000	2.381245623	3.681655E-001	131.8533000
1190	2.383241621	3.259140E-001	115.3288000	2.383241621	7.505378E-001	172.8160000	2.383241621	7.532431E-001	173.6655000	2.383241621	3.684710E-001	131.4108000
1191	2.385237619	3.261800E-001	114.8929000	2.385237619	7.497252E-001	172.4543000	2.385237619	7.521571E-001	173.1959000	2.385237619	3.689335E-001	130.9760000
1192	2.387233617	3.264977E-001	114.4360000	2.387233617	7.488743E-001	172.0666000	2.387233617	7.510015E-001	172.7426000	2.387233617	3.692921E-001	130.5390000
1193	2.389229615	3.267082E-001	114.0087000	2.389229615	7.482526E-001	171.6998000	2.389229615	7.500461E-001	172.2796000	2.389229615	3.697476E-001	130.1101000
1194	2.391225613	3.270820E-001	113.5427000	2.391225613	7.478903E-001	171.3157000	2.391225613	7.488843E-001	171.8423000	2.391225613	3.702582E-001	129.6761000
1195	2.393221611	3.274989E-001	113.0926000	2.393221611	7.478225E-001	170.9404000	2.393221611	7.479646E-001	171.4065000	2.393221611	3.705374E-001	129.2160000
1196	2.395217609	3.278269E-001	112.5994000	2.395217609	7.475176E-001	170.5767000	2.395217609	7.467423E-001	170.9534000	2.395217609	3.710781E-001	128.8120000
1197	2.397213607	3.282572E-001	112.1826000	2.397213607	7.477409E-001	170.1793000	2.397213607	7.459452E-001	170.5744000	2.397213607	3.714839E-001	128.3854000
1198	2.399209605	3.288909E-001	111.6702000	2.399209605	7.479604E-001	169.7915000	2.399209605	7.454025E-001	170.1780000	2.399209605	3.720286E-001	127.8742000
1199	2.401205603	3.293987E-001	111.1880000	2.401205603	7.483142E-001	169.4148000	2.401205603	7.446573E-001	169.7752000	2.401205603	3.723249E-001	127.4558000
1200	2.403201601	3.299280E-001	110.7176000	2.403201601	7.487993E-001	169.0049000	2.403201601	7.441499E-001	169.3808000	2.403201601	3.726516E-001	127.0311000
1201	2.405197599	3.302439E-001	110.2485000	2.405197599	7.492635E-001	168.5998000	2.405197599	7.436768E-001	168.9918000	2.405197599	3.731873E-001	126.6049000
1202	2.407193597	3.307886E-001	109.7607000	2.407193597	7.498515E-001	168.1765000	2.407193597	7.434884E-001	168.6003000	2.407193597	3.734192E-001	126.1620000
1203	2.409189595	3.313475E-001	109.2566000	2.409189595	7.502584E-001	167.7558000	2.409189595	7.431044E-001	168.2180000	2.409189595	3.736798E-001	125.7620000
1204	2.411185593	3.317976E-001	108.7985000	2.411185593	7.509618E-001	167.3006000	2.411185593	7.433850E-001	167.8308000	2.411185593	3.743868E-001	125.3194000
1205	2.413181591	3.323670E-001	108.3589000	2.413181591	7.516295E-001	166.8995000	2.413181591	7.433053E-001	167.4437000	2.413181591	3.744651E-001	124.9358000
1206	2.415177589	3.328608E-001	107.8756000	2.415177589	7.520229E-001	166.4164000	2.415177589	7.436706E-001	167.0632000	2.415177589	3.749257E-001	124.5215000
1207	2.417173587	3.336016E-001	107.4535000	2.417173587	7.525139E-001	165.9766000	2.417173587	7.442582E-001	166.6482000	2.417173587	3.753017E-001	124.1156000
1208	2.419169585	3.340939E-001	106.9870000	2.419169585	7.530453E-001	165.4958000	2.419169585	7.445677E-001	166.2646000	2.419169585	3.756924E-001	123.7465000
1209	2.421165583	3.347248E-001	106.6059000	2.421165583	7.535931E-001	165.0221000	2.421165583	7.450904E-001	165.8577000	2.421165583	3.760153E-001	123.3280000
1210	2.423161581	3.351452E-001	106.1799000	2.423161581	7.538303E-001	164.5308000	2.423161581	7.456462E-001	165.4523000	2.423161581	3.765950E-001	122.9091000
1211	2.425157579	3.358853E-001	105.7695000	2.425157579	7.540106E-001	164.0475000	2.425157579	7.464923E-001	165.0388000	2.425157579	3.771987E-001	122.5380000
1212	2.427153577	3.367508E-001	105.3553000	2.427153577	7.537507E-001	163.5670000	2.427153577	7.473968E-001	164.6145000	2.427153577	3.773762E-001	122.0922000
1213	2.429149575	3.370943E-001	104.9058000	2.429149575	7.540798E-001	163.0895000	2.429149575	7.477834E-001	164.1788000	2.429149575	3.781845E-001	121.6936000
1214	2.431145573	3.375974E-001	104.5198000	2.431145573	7.538005E-001	162.6081000	2.431145573	7.484444E-001	163.7376000	2.431145573	3.785573E-001	121.3103000
1215	2.433141571	3.381949E-001	104.1076000	2.433141571	7.540233E-001	162.1387000	2.433141571	7.492098E-001	163.2816000	2.433141571	3.793550E-001	120.9002000
1216	2.435137569	3.386792E-001	103.6700000	2.435137569	7.535400E-001	161.6609000	2.435137569	7.501070E-001	162.8210000	2.435137569	3.797496E-001	120.5019000
1217	2.437133567	3.393421E-001	103.2270000	2.437133567	7.531385E-001	161.1638000	2.437133567	7.507088E-001	162.3350000	2.437133567	3.804938E-001	120.0863000
1218	2.439129565	3.393995E-001	102.7693000	2.439129565	7.527704E-001	160.7151000	2.439129565	7.510701E-001	161.8709000	2.439129565	3.809108E-001	119.6623000
1219	2.441125563	3.402068E-001	102.3366000	2.441125563	7.522830E-001	160.2554000	2.441125563	7.518191E-001	161.3889000	2.441125563	3.815940E-001	119.2354000
1220	2.443121561	3.406976E-001	101.8676000	2.443121561	7.516671E-001	159.8173000	2.443121561	7.522415E-001	160.8877000	2.443121561	3.821685E-001	118.8044000
1221	2.445117559	3.412263E-001	101.4535000	2.445117559	7.516497E-001	159.3516000	2.445117559	7.525597E-001	160.3769000	2.445117559	3.822617E-001	118.3361000
1222	2.447113557	3.418494E-001	100.9963000	2.447113557	7.510857E-001	158.9106000	2.447113557	7.531714E-001	159.8732000	2.447113557	3.831666E-001	117.9523000
1223	2.449109555	3.421065E-001	100.6281000	2.449109555	7.510370E-001	158.4799000	2.449109555	7.533025E-001	159.3697000	2.449109555	3.834510E-001	117.5495000
1224	2.451105553	3.425811E-001	100.2050000	2.451105553	7.505952E-001	158.0629000	2.451105553	7.536294E-001	158.8615000	2.451105553	3.838297E-001	117.1203000
1225	2.453101551	3.427852E-001	99.7802600	2.453101551	7.504271E-001	157.6263000	2.453101551	7.534289E-001	158.3389000	2.453101551	3.842729E-001	116.7129000
1226	2.455097549	3.432814E-001	99.3392600	2.455097549	7.501596E-001	157.2085000	2.455097549	7.534580E-001	157.8104000	2.455097549	3.844932E-001	116.2829000
1227	2.457093547	3.440643E-001	98.9127600	2.457093547	7.504588E-001	156.7882000	2.457093547	7.532579E-001	157.3051000	2.457093547	3.851969E-001	115.8856000
1228	2.459089545	3.441029E-001	98.4936300	2.459089545	7.502787E-001	156.3740000	2.459089545	7.527261E-001	156.7788000	2.459089545	3.856346E-001	115.4713000
1229	2.461085543	3.444344E-001	98.0629000	2.461085543	7.510086E-001	155.9502000	2.461085543	7.523299E-001	156.2916000	2.461085543	3.860356E-001	115.0277000
1230	2.463081541	3.447630E-001	97.6646300	2.463081541	7.508633E-001	155.5181000	2.463081541	7.517099E-001	155.7851000	2.463081541	3.865239E-001	114.6626000
1231	2.465077539	3.451177E-001	97.2473600	2.465077539	7.512541E-001	155.0461000	2.465077539	7.510852E-001	155.2773000	2.465077539	3.868112E-001	114.2251000
1232	2.467073537	3.450999E-001	96.8600800	2.467073537	7.520217E-001	154.6248000	2.467073537	7.502456E-001	154.7710000	2.467073537	3.869403E-001	113.8329000
1233	2.469069535	3.455641E-001	96.4249500	2.469069535	7.524227E-001	154.1725000	2.469069535	7.496810E-001	154.2953000	2.469069535	3.875277E-001	113.4399000
1234	2.471065533	3.456936E-001	95.9879100	2.471065533	7.528371E-001	153.7157000	2.471065533	7.485635E-001	153.8048000	2.471065533	3.877199E-001	112.9679000
1235	2.473061531	3.457684E-001	95.5735900	2.473061531	7.532336E-001	153.2587000	2.473061531	7.477925E-001	153.3244000	2.473061531	3.882459E-001	112.5668000
1236	2.475057529	3.459974E-001	95.0705600	2.475057529	7.542580E-001	152.7708000	2.475057529	7.470487E-001	152.8674000	2.475057529	3.884830E-001	112.1540000
1237	2.477053527	3.460534E-001	94.6440400	2.477053527	7.545525E-001	152.2728000	2.477053527	7.459531E-001	152.3948000	2.477053527	3.887566E-001	111.7203000
1238	2.479049525	3.460014E-001	94.1776200	2.479049525	7.546034E-001	151.7917000	2.479049525	7.451585E-001	151.9438000	2.479049525	3.891971E-001	111.3109000
1239	2.481045523	3.460482E-001	93.7488200	2.481045523	7.549461E-001	151.2559000	2.481045523	7.442477E-001	151.4939000	2.481045523	3.895347E-001	110.8564000
1240	2.483041521	3.461910E-001	93.2725000	2.483041521	7.555203E-001	150.7797000	2.483041521	7.435277E-001	151.0606000	2.483041521	3.898605E-001	110.4110000
1241	2.485037519	3.461949E-001	92.7892100	2.485037519	7.552500E-001	150.2496000	2.485037519	7.424889E-001	150.6306000	2.485037519	3.900412E-001	110.0049000
1242	2.487033517	3.462511E-001	92.3114700	2.487033517	7.553422E-001	149.7109000	2.487033517	7.417678E-001	150.2196000	2.487033517	3.902728E-001	109.5891000
1243	2.489029515	3.465262E-001	91.8716900	2.489029515	7.549478E-001	149.1969000	2.489029515	7.414715E-001	149.7950000	2.489029515	3.904124E-001	109.1388000
1244	2.491025513	3.463059E-001	91.3948700	2.491025513	7.546817E-001	148.6925000	2.491025513	7.408548E-001	149.3720000	2.491025513	3.910131E-001	108.6774000
1245	2.493021511	3.464860E-001	90.8849300	2.493021511	7.544381E-001	148.1783000	2.493021511	7.402259E-001	148.9626000	2.493021511	3.917791E-001	108.2274000
1246	2.495017509	3.466111E-001	90.3919400	2.495017509	7.535756E-001	147.6564000	2.495017509	7.401536E-001	148.5514000	2.495017509	3.916374E-001	107.8082000
1247	2.497013507	3.468007E-001	89.9345900	2.497013507	7.526988E-001	147.1714000	2.497013507	7.397131E-001	148.1378000	2.497013507	3.921494E-001	107.3665000
1248	2.499009505	3.471521E-001	89.3839200	2.499009505	7.517894E-001	146.6633000	2.499009505	7.399035E-001	147.7341000	2.499009505	3.927584E-001	106.9312000
1249	2.501005503	3.507743E-001	89.1252400	2.501005503	7.508875E-001	146.2070000	2.501005503	7.408181E-001	147.2630000	2.501005503	3.948577E-001	106.5985000
1250	2.503001501	3.509968E-001	88.6597600	2.503001501	7.499879E-001	145.7529000	2.503001501	7.404353E-001	146.8414000	2.503001501	3.952389E-001	106.1856000
1251	2.504997499	3.513722E-001	88.2131900	2.504997499	7.490127E-001	145.2867000	2.504997499	7.405595E-001	146.4299000	2.504997499	3.956923E-001	105.7533000
1252	2.506993497	3.517384E-001	87.7518100	2.506993497	7.477184E-001	144.8596000	2.506993497	7.407300E-001	146.0148000	2.506993497	3.959558E-001	105.2772000
1253	2.508989495	3.523813E-001	87.2982600	2.508989495	7.464987E-001	144.4492000	2.508989495	7.410230E-001	145.5950000	2.508989495	3.962654E-001	104.8351000
1254	2.510985493	3.526010E-001	86.8559600	2.510985493	7.454085E-001	143.9980000	2.510985493	7.416973E-001	145.1586000	2.510985493	3.967919E-001	104.3854000
1255	2.512981491	3.528904E-001	86.4018400	2.512981491	7.446374E-001	143.6147000	2.512981491	7.417780E-001	144.7492000	2.512981491	3.970613E-001	103.9328000
1256	2.514977489	3.532403E-001	85.9658800	2.514977489	7.441056E-001	143.2081000	2.514977489	7.420419E-001	144.2801000	2.514977489	3.976249E-001	103.5066000
1257	2.516973487	3.535087E-001	85.5021700	2.516973487	7.434680E-001	142.8346000	2.516973487	7.430182E-001	143.8369000	2.516973487	3.979503E-001	103.0786000
1258	2.518969485	3.539187E-001	85.0326600	2.518969485	7.429460E-001	142.4395000	2.518969485	7.434090E-001	143.3985000	2.518969485	3.982375E-001	102.6413000
1259	2.520965483	3.541118E-001	84.5689500	2.520965483	7.424188E-001	142.0719000	2.520965483	7.433994E-001	142.9450000	2.520965483	3.985945E-001	102.1952000
1260	2.522961481	3.545125E-001	84.1386300	2.522961481	7.422677E-001	141.7107000	2.522961481	7.442676E-001	142.4919000	2.522961481	3.988710E-001	101.7906000
1261	2.524957479	3.550284E-001	83.6432800	2.524957479	7.421927E-001	141.3214000	2.524957479	7.448847E-001	141.9939000	2.524957479	3.990330E-001	101.3962000
1262	2.526953477	3.550674E-001	83.1953500	2.526953477	7.426285E-001	140.9497000	2.526953477	7.450983E-001	141.5031000	2.526953477	3.992295E-001	100.9397000
1263	2.528949475	3.552840E-001	82.7183200	2.528949475	7.425509E-001	140.5692000	2.528949475	7.449583E-001	140.9949000	2.528949475	3.993489E-001	100.5409000
1264	2.530945473	3.557151E-001	82.2852300	2.530945473	7.434569E-001	140.1801000	2.530945473	7.451982E-001	140.5238000	2.530945473	3.997152E-001	100.1123000
1265	2.532941471	3.560094E-001	81.8337900	2.532941471	7.439605E-001	139.7750000	2.532941471	7.453809E-001	140.0337000	2.532941471	3.998030E-001	99.7101800
1266	2.534937469	3.564760E-001	81.4174300	2.534937469	7.445886E-001	139.3557000	2.534937469	7.452741E-001	139.5123000	2.534937469	4.000938E-001	99.2934000
1267	2.536933467	3.566572E-001	80.9403300	2.536933467	7.449640E-001	138.9508000	2.536933467	7.457607E-001	139.0057000	2.536933467	4.004676E-001	98.8947400
1268	2.538929465	3.569383E-001	80.5198100	2.538929465	7.460336E-001	138.5261000	2.538929465	7.453876E-001	138.4884000	2.538929465	4.008519E-001	98.4648500
1269	2.540925463	3.574021E-001	80.0533500	2.540925463	7.467689E-001	138.0668000	2.540925463	7.454437E-001	137.9825000	2.540925463	4.011795E-001	98.0471400
1270	2.542921461	3.576640E-001	79.5894500	2.542921461	7.477031E-001	137.6231000	2.542921461	7.450871E-001	137.4834000	2.542921461	4.015445E-001	97.6175100
1271	2.544917459	3.579419E-001	79.1404400	2.544917459	7.483191E-001	137.1471000	2.544917459	7.446902E-001	136.9584000	2.544917459	4.017903E-001	97.1932000
1272	2.546913457	3.582227E-001	78.7198000	2.546913457	7.491806E-001	136.6916000	2.546913457	7.442924E-001	136.4883000	2.546913457	4.022353E-001	96.7927700
1273	2.548909455	3.585582E-001	78.2809100	2.548909455	7.499269E-001	136.1823000	2.548909455	7.435571E-001	135.9829000	2.548909455	4.025120E-001	96.3541600
1274	2.550905453	3.588791E-001	77.8067900	2.550905453	7.506804E-001	135.6954000	2.550905453	7.430993E-001	135.5096000	2.550905453	4.029541E-001	95.9549500
1275	2.552901451	3.593154E-001	77.3476000	2.552901451	7.512863E-001	135.1725000	2.552901451	7.423210E-001	135.0167000	2.552901451	4.032409E-001	95.5133400
1276	2.554897449	3.595604E-001	76.8981900	2.554897449	7.515873E-001	134.6664000	2.554897449	7.415618E-001	134.5218000	2.554897449	4.035372E-001	95.0955800
1277	2.556893447	3.599058E-001	76.4355000	2.556893447	7.517797E-001	134.1369000	2.556893447	7.407508E-001	134.0478000	2.556893447	4.038801E-001	94.6522000
1278	2.558889445	3.600193E-001	75.9959200	2.558889445	7.522941E-001	133.6110000	2.558889445	7.396836E-001	133.5925000	2.558889445	4.042681E-001	94.2234900
1279	2.560885443	3.602973E-001	75.5597500	2.560885443	7.519753E-001	133.0797000	2.560885443	7.389591E-001	133.1538000	2.560885443	4.044895E-001	93.7756300
1280	2.562881441	3.602835E-001	75.0986200	2.562881441	7.515064E-001	132.5454000	2.562881441	7.379184E-001	132.7038000	2.562881441	4.047752E-001	93.3630800
1281	2.564877439	3.607669E-001	74.6269800	2.564877439	7.511010E-001	132.0382000	2.564877439	7.369195E-001	132.2666000	2.564877439	4.051126E-001	92.9284400
1282	2.566873437	3.609192E-001	74.2147300	2.566873437	7.505898E-001	131.5013000	2.566873437	7.360007E-001	131.8281000	2.566873437	4.054217E-001	92.4940000
1283	2.568869435	3.610896E-001	73.7723300	2.568869435	7.499644E-001	130.9793000	2.568869435	7.357537E-001	131.4040000	2.568869435	4.058101E-001	92.1017500
1284	2.570865433	3.613887E-001	73.3460200	2.570865433	7.491698E-001	130.4821000	2.570865433	7.350266E-001	130.9689000	2.570865433	4.061423E-001	91.6370200
1285	2.572861431	3.616728E-001	72.8705100	2.572861431	7.480173E-001	129.9777000	2.572861431	7.341596E-001	130.5758000	2.572861431	4.064010E-001	91.2070400
1286	2.574857429	3.619405E-001	72.4369700	2.574857429	7.471500E-001	129.4800000	2.574857429	7.335315E-001	130.1691000	2.574857429	4.068524E-001	90.7760700
1287	2.576853427	3.623336E-001	71.9820600	2.576853427	7.456569E-001	129.0000000	2.576853427	7.334176E-001	129.7805000	2.576853427	4.071364E-001	90.3597700
1288	2.578849425	3.626629E-001	71.5368300	2.578849425	7.446213E-001	128.5315000	2.578849425	7.334620E-001	129.3588000	2.578849425	4.075192E-001	89.8994500
1289	2.580845423	3.628569E-001	71.0432400	2.580845423	7.433428E-001	128.1018000	2.580845423	7.327242E-001	128.9660000	2.580845423	4.077436E-001	89.4606600
1290	2.582841421	3.632873E-001	70.6362200	2.582841421	7.423549E-001	127.6791000	2.582841421	7.325346E-001	128.5676000	2.582841421	4.080809E-001	89.0191000
1291	2.584837419	3.634896E-001	70.1449800	2.584837419	7.413761E-001	127.2364000	2.584837419	7.324465E-001	128.1807000	2.584837419	4.085164E-001	88.5599700
1292	2.586833417	3.639707E-001	69.6973600	2.586833417	7.401441E-001	126.8150000	2.586833417	7.325512E-001	127.7577000	2.586833417	4.086743E-001	88.1248000
1293	2.588829415	3.642077E-001	69.2353700	2.588829415	7.393725E-001	126.4148000	2.588829415	7.327201E-001	127.3617000	2.588829415	4.090405E-001	87.6732100
1294	2.590825413	3.643604E-001	68.7992200	2.590825413	7.387077E-001	125.9980000	2.590825413	7.336060E-001	126.9494000	2.590825413	4.092015E-001	87.2422300
1295	2.592821411	3.645404E-001	68.3316400	2.592821411	7.381725E-001	125.6642000	2.592821411	7.339081E-001	126.5158000	2.592821411	4.093882E-001	86.8709900
1296	2.594817409	3.648972E-001	67.8548700	2.594817409	7.376752E-001	125.2305000	2.594817409	7.339475E-001	126.0910000	2.594817409	4.096637E-001	86.3699700
1297	2.596813407	3.650500E-001	67.3973600	2.596813407	7.374584E-001	124.8299000	2.596813407	7.343252E-001	125.6670000	2.596813407	4.098862E-001	85.9290400
1298	2.598809405	3.651859E-001	66.9426300	2.598809405	7.370063E-001	124.4548000	2.598809405	7.348638E-001	125.2467000	2.598809405	4.101017E-001	85.4671900
1299	2.600805403	3.654954E-001	66.4773900	2.600805403	7.371790E-001	124.0862000	2.600805403	7.349926E-001	124.7800000	2.600805403	4.103175E-001	85.0501200
1300	2.602801401	3.656157E-001	66.0571000	2.602801401	7.369516E-001	123.6601000	2.602801401	7.356038E-001	124.3122000	2.602801401	4.103914E-001	84.6347700
1301	2.604797399	3.657999E-001	65.5910900	2.604797399	7.373950E-001	123.2642000	2.604797399	7.366056E-001	123.8613000	2.604797399	4.104380E-001	84.2105400
1302	2.606793397	3.659033E-001	65.1511000	2.606793397	7.376524E-001	122.8703000	2.606793397	7.367488E-001	123.3973000	2.606793397	4.105760E-001	83.8008500
1303	2.608789395	3.659429E-001	64.7086600	2.608789395	7.381278E-001	122.4610000	2.608789395	7.371348E-001	122.9294000	2.608789395	4.107911E-001	83.3609900
1304	2.610785393	3.666539E-001	64.2749200	2.610785393	7.387180E-001	122.0339000	2.610785393	7.373785E-001	122.4357000	2.610785393	4.109896E-001	82.9191500
1305	2.612781391	3.667857E-001	63.8050600	2.612781391	7.390900E-001	121.5872000	2.612781391	7.380128E-001	121.9497000	2.612781391	4.113526E-001	82.4881500
1306	2.614777389	3.669244E-001	63.3895500	2.614777389	7.396314E-001	121.1626000	2.614777389	7.379889E-001	121.4631000	2.614777389	4.116135E-001	82.0863400
1307	2.616773387	3.670739E-001	62.9852100	2.616773387	7.402827E-001	120.6800000	2.616773387	7.385268E-001	120.9744000	2.616773387	4.119566E-001	81.6822600
1308	2.618769385	3.672626E-001	62.5350500	2.618769385	7.409047E-001	120.2267000	2.618769385	7.387340E-001	120.4667000	2.618769385	4.123308E-001	81.3004800
1309	2.620765383	3.677047E-001	62.0949900	2.620765383	7.412630E-001	119.7683000	2.620765383	7.382420E-001	119.9579000	2.620765383	4.125497E-001	80.8675300
1310	2.622761381	3.679957E-001	61.6277900	2.622761381	7.416866E-001	119.2700000	2.622761381	7.386015E-001	119.4461000	2.622761381	4.130281E-001	80.4585500
1311	2.624757379	3.683802E-001	61.1612200	2.624757379	7.421452E-001	118.7751000	2.624757379	7.382783E-001	118.9344000	2.624757379	4.133492E-001	80.0308600
1312	2.626753377	3.685396E-001	60.7245600	2.626753377	7.422984E-001	118.2852000	2.626753377	7.381143E-001	118.4134000	2.626753377	4.135661E-001	79.6204100
1313	2.628749375	3.689413E-001	60.2665600	2.628749375	7.423304E-001	117.7864000	2.628749375	7.379656E-001	117.9395000	2.628749375	4.137527E-001	79.2051500
1314	2.630745373	3.693677E-001	59.8115400	2.630745373	7.424116E-001	117.2945000	2.630745373	7.374706E-001	117.4181000	2.630745373	4.141872E-001	78.7673600
1315	2.632741371	3.696879E-001	59.3567900	2.632741371	7.423494E-001	116.7872000	2.632741371	7.367843E-001	116.8927000	2.632741371	4.145137E-001	78.3539800
1316	2.634737369	3.699304E-001	58.9099400	2.634737369	7.422808E-001	116.2995000	2.634737369	7.362222E-001	116.4003000	2.634737369	4.146677E-001	77.9250700
1317	2.636733367	3.702397E-001	58.4724400	2.636733367	7.416856E-001	115.7963000	2.636733367	7.356268E-001	115.8803000	2.636733367	4.148680E-001	77.4789000
1318	2.638729365	3.704682E-001	58.0034400	2.638729365	7.411666E-001	115.3141000	2.638729365	7.351177E-001	115.3899000	2.638729365	4.152509E-001	77.0608400
1319	2.640725363	3.706267E-001	57.5273600	2.640725363	7.405685E-001	114.7997000	2.640725363	7.341450E-001	114.8777000	2.640725363	4.154879E-001	76.6014500
1320	2.642721361	3.708169E-001	57.0957600	2.642721361	7.399507E-001	114.3181000	2.642721361	7.334843E-001	114.4157000	2.642721361	4.157595E-001	76.1942000
1321	2.644717359	3.709680E-001	56.6544300	2.644717359	7.391167E-001	113.8339000	2.644717359	7.326397E-001	113.9224000	2.644717359	4.158775E-001	75.7547000
1322	2.646713357	3.711749E-001	56.1917800	2.646713357	7.386801E-001	113.3556000	2.646713357	7.315638E-001	113.4628000	2.646713357	4.161223E-001	75.2952000
1323	2.648709355	3.715477E-001	55.7629500	2.648709355	7.381831E-001	112.9039000	2.648709355	7.309495E-001	112.9914000	2.648709355	4.163782E-001	74.8851900
1324	2.650705353	3.716966E-001	55.3135800	2.650705353	7.372828E-001	112.4361000	2.650705353	7.302064E-001	112.5497000	2.650705353	4.166731E-001	74.4394500
1325	2.652701351	3.719007E-001	54.8493700	2.652701351	7.368867E-001	111.9948000	2.652701351	7.292314E-001	112.0960000	2.652701351	4.169506E-001	74.0146000
1326	2.654697349	3.721919E-001	54.4195200	2.654697349	7.360729E-001	111.5318000	2.654697349	7.283844E-001	111.6781000	2.654697349	4.171520E-001	73.5868900
1327	2.656693347	3.723667E-001	53.9671200	2.656693347	7.354659E-001	111.0797000	2.656693347	7.274469E-001	111.2097000	2.656693347	4.173098E-001	73.1196100
1328	2.658689345	3.726653E-001	53.5207300	2.658689345	7.349722E-001	110.6457000	2.658689345	7.267401E-001	110.7360000	2.658689345	4.173298E-001	72.6921800
1329	2.660685343	3.727428E-001	53.0920100	2.660685343	7.344643E-001	110.2032000	2.660685343	7.259356E-001	110.3353000	2.660685343	4.175434E-001	72.2629700
1330	2.662681341	3.729940E-001	52.6601700	2.662681341	7.338350E-001	109.7735000	2.662681341	7.253019E-001	109.8950000	2.662681341	4.176199E-001	71.8204400
1331	2.664677339	3.731416E-001	52.1842000	2.664677339	7.332293E-001	109.3367000	2.664677339	7.243333E-001	109.4904000	2.664677339	4.177826E-001	71.4025300
1332	2.666673337	3.732584E-001	51.7842600	2.666673337	7.328207E-001	108.8698000	2.666673337	7.236305E-001	109.0654000	2.666673337	4.179538E-001	70.9612500
1333	2.668669335	3.734473E-001	51.3182600	2.668669335	7.324567E-001	108.4183000	2.668669335	7.228087E-001	108.6570000	2.668669335	4.181760E-001	70.5199500
1334	2.670665333	3.737190E-001	50.8780200	2.670665333	7.319972E-001	107.9639000	2.670665333	7.225555E-001	108.2199000	2.670665333	4.181275E-001	70.1035900
1335	2.672661331	3.738070E-001	50.4093100	2.672661331	7.315047E-001	107.5315000	2.672661331	7.218276E-001	107.7897000	2.672661331	4.184825E-001	69.6930000
1336	2.674657329	3.741032E-001	49.9563900	2.674657329	7.313589E-001	107.0603000	2.674657329	7.217276E-001	107.3681000	2.674657329	4.185683E-001	69.2267200
1337	2.676653327	3.741935E-001	49.5253700	2.676653327	7.308077E-001	106.6159000	2.676653327	7.210416E-001	106.9481000	2.676653327	4.187853E-001	68.7719900
1338	2.678649325	3.743540E-001	49.1021300	2.678649325	7.303018E-001	106.1735000	2.678649325	7.204248E-001	106.5538000	2.678649325	4.189104E-001	68.3512700
1339	2.680645323	3.744856E-001	48.6521700	2.680645323	7.294922E-001	105.7189000	2.680645323	7.198667E-001	106.1327000	2.680645323	4.189837E-001	67.8990900
1340	2.682641321	3.748938E-001	48.1716200	2.682641321	7.290502E-001	105.2751000	2.682641321	7.197509E-001	105.7319000	2.682641321	4.191094E-001	67.4600500
1341	2.684637319	3.752565E-001	47.7577100	2.684637319	7.282415E-001	104.8201000	2.684637319	7.193041E-001	105.3061000	2.684637319	4.192207E-001	67.0475300
1342	2.686633317	3.753871E-001	47.3367000	2.686633317	7.278616E-001	104.3752000	2.686633317	7.191614E-001	104.9026000	2.686633317	4.194541E-001	66.5993500
1343	2.688629315	3.753803E-001	46.8859700	2.688629315	7.270910E-001	103.9265000	2.688629315	7.190817E-001	104.5079000	2.688629315	4.196030E-001	66.1464200
1344	2.690625313	3.756359E-001	46.4150000	2.690625313	7.262525E-001	103.5179000	2.690625313	7.186998E-001	104.0710000	2.690625313	4.196983E-001	65.7184100
1345	2.692621311	3.756842E-001	45.9826100	2.692621311	7.254217E-001	103.0959000	2.692621311	7.187017E-001	103.6955000	2.692621311	4.198858E-001	65.3045700
1346	2.694617309	3.758765E-001	45.5373400	2.694617309	7.242442E-001	102.6658000	2.694617309	7.184738E-001	103.2742000	2.694617309	4.200810E-001	64.8505400
1347	2.696613307	3.761181E-001	45.0773800	2.696613307	7.234076E-001	102.2929000	2.696613307	7.183679E-001	102.8687000	2.696613307	4.200834E-001	64.4062200
1348	2.698609305	3.763460E-001	44.6382500	2.698609305	7.223373E-001	101.8873000	2.698609305	7.178176E-001	102.4464000	2.698609305	4.199424E-001	63.9687200
1349	2.700605303	3.763858E-001	44.1754300	2.700605303	7.222146E-001	101.5170000	2.700605303	7.180319E-001	102.0554000	2.700605303	4.204116E-001	63.5320200
1350	2.702601301	3.766589E-001	43.7035400	2.702601301	7.213561E-001	101.1133000	2.702601301	7.181609E-001	101.6529000	2.702601301	4.204433E-001	63.0921900
1351	2.704597299	3.768034E-001	43.2670500	2.704597299	7.211553E-001	100.7191000	2.704597299	7.183352E-001	101.2257000	2.704597299	4.206070E-001	62.6474400
1352	2.706593297	3.767189E-001	42.8440300	2.706593297	7.208149E-001	100.3444000	2.706593297	7.185220E-001	100.8430000	2.706593297	4.204952E-001	62.2006300
1353	2.708589295	3.771091E-001	42.3619000	2.708589295	7.203977E-001	99.9744800	2.708589295	7.186291E-001	100.4119000	2.708589295	4.202119E-001	61.7482200
1354	2.710585293	3.772149E-001	41.9264800	2.710585293	7.203903E-001	99.6291600	2.710585293	7.190180E-001	100.0371000	2.710585293	4.204336E-001	61.2804200
1355	2.712581291	3.771835E-001	41.4846700	2.712581291	7.205036E-001	99.2462200	2.712581291	7.191718E-001	99.6150700	2.712581291	4.204454E-001	60.8645100
1356	2.714577289	3.771782E-001	41.0456800	2.714577289	7.207141E-001	98.8943300	2.714577289	7.196410E-001	99.2085600	2.714577289	4.202688E-001	60.4016400
1357	2.716573287	3.772112E-001	40.6384900	2.716573287	7.212644E-001	98.5215100	2.716573287	7.204356E-001	98.7864000	2.716573287	4.203950E-001	60.0055900
1358	2.718569285	3.772604E-001	40.2147100	2.718569285	7.219009E-001	98.1244800	2.718569285	7.211794E-001	98.3547900	2.718569285	4.202821E-001	59.5838500
1359	2.720565283	3.772230E-001	39.7581600	2.720565283	7.225689E-001	97.7349600	2.720565283	7.213820E-001	97.9088000	2.720565283	4.204133E-001	59.1719500
1360	2.722561281	3.772984E-001	39.3442500	2.722561281	7.237425E-001	97.3656800	2.722561281	7.221448E-001	97.4828700	2.722561281	4.203103E-001	58.8072400
1361	2.724557279	3.773909E-001	38.9284900	2.724557279	7.246745E-001	96.9778200	2.724557279	7.228705E-001	97.0076600	2.724557279	4.203554E-001	58.4051100
1362	2.726553277	3.775592E-001	38.5172100	2.726553277	7.256029E-001	96.5080500	2.726553277	7.235848E-001	96.5853600	2.726553277	4.203601E-001	58.0069900
1363	2.728549275	3.778319E-001	38.0870100	2.728549275	7.267897E-001	96.0902900	2.728549275	7.244506E-001	96.0955000	2.728549275	4.204825E-001	57.6295400
1364	2.730545273	3.780204E-001	37.6809500	2.730545273	7.280694E-001	95.6447300	2.730545273	7.252062E-001	95.6371300	2.730545273	4.205210E-001	57.2331800
1365	2.732541271	3.782384E-001	37.2463600	2.732541271	7.291635E-001	95.1771500	2.732541271	7.255559E-001	95.1262100	2.732541271	4.205303E-001	56.8610000
1366	2.734537269	3.786784E-001	36.8741100	2.734537269	7.306602E-001	94.7024800	2.734537269	7.268241E-001	94.6655800	2.734537269	4.209114E-001	56.4518200
1367	2.736533267	3.790603E-001	36.4456300	2.736533267	7.317002E-001	94.1974600	2.736533267	7.270542E-001	94.1452900	2.736533267	4.210740E-001	56.0674200
1368	2.738529265	3.794471E-001	36.0441600	2.738529265	7.328656E-001	93.6807100	2.738529265	7.278324E-001	93.6273700	2.738529265	4.215699E-001	55.6763400
1369	2.740525263	3.797083E-001	35.6109000	2.740525263	7.337106E-001	93.1420100	2.740525263	7.283314E-001	93.1059000	2.740525263	4.218610E-001	55.2841700
1370	2.742521261	3.801599E-001	35.1710100	2.742521261	7.350240E-001	92.5832400	2.742521261	7.290606E-001	92.5466800	2.742521261	4.223562E-001	54.8585700
1371	2.744517259	3.806509E-001	34.7511700	2.744517259	7.355196E-001	92.0082000	2.744517259	7.293070E-001	91.9984600	2.744517259	4.227010E-001	54.4560400
1372	2.746513257	3.810295E-001	34.3121500	2.746513257	7.359201E-001	91.4246400	2.746513257	7.295409E-001	91.4518100	2.746513257	4.230531E-001	54.0116300
1373	2.748509255	3.814707E-001	33.8581300	2.748509255	7.361087E-001	90.8566400	2.748509255	7.297003E-001	90.8854800	2.748509255	4.234270E-001	53.6199800
1374	2.750505253	3.818917E-001	33.3944100	2.750505253	7.357940E-001	90.2645300	2.750505253	7.295673E-001	90.3412100	2.750505253	4.237596E-001	53.1776000
1375	2.752501251	3.822814E-001	32.9124500	2.752501251	7.353578E-001	89.6353900	2.752501251	7.292246E-001	89.7550200	2.752501251	4.240326E-001	52.7090800
1376	2.754497249	3.825825E-001	32.4516200	2.754497249	7.351769E-001	89.0420000	2.754497249	7.288304E-001	89.1818700	2.754497249	4.245639E-001	52.2590300
1377	2.756493247	3.828328E-001	31.9812800	2.756493247	7.340357E-001	88.4346500	2.756493247	7.279881E-001	88.6025200	2.756493247	4.246070E-001	51.8078800
1378	2.758489245	3.829233E-001	31.4921900	2.758489245	7.324808E-001	87.8454300	2.758489245	7.271267E-001	88.0245500	2.758489245	4.248066E-001	51.3510200
1379	2.760485243	3.831863E-001	31.0552200	2.760485243	7.310073E-001	87.2544000	2.760485243	7.259935E-001	87.4620100	2.760485243	4.248520E-001	50.8946600
1380	2.762481241	3.831431E-001	30.6100400	2.762481241	7.290518E-001	86.6869300	2.762481241	7.244146E-001	86.9217200	2.762481241	4.247901E-001	50.4596200
1381	2.764477239	3.831505E-001	30.1385700	2.764477239	7.271443E-001	86.1330800	2.764477239	7.228562E-001	86.3781500	2.764477239	4.247359E-001	50.0171900
1382	2.766473237	3.832108E-001	29.6816000	2.766473237	7.243652E-001	85.6078300	2.766473237	7.207815E-001	85.8493000	2.766473237	4.246289E-001	49.5678500
1383	2.768469235	3.831914E-001	29.2273800	2.768469235	7.220914E-001	85.1056700	2.768469235	7.189031E-001	85.3230000	2.768469235	4.245172E-001	49.1755100
1384	2.770465233	3.834844E-001	28.8059200	2.770465233	7.195426E-001	84.6312600	2.770465233	7.167880E-001	84.8395500	2.770465233	4.244635E-001	48.7165500
1385	2.772461231	3.834367E-001	28.3834500	2.772461231	7.169626E-001	84.1691800	2.772461231	7.150687E-001	84.3696900	2.772461231	4.247006E-001	48.3264500
1386	2.774457229	3.835542E-001	27.9728200	2.774457229	7.141941E-001	83.7592500	2.774457229	7.127435E-001	83.8991900	2.774457229	4.246788E-001	47.9078700
1387	2.776453227	3.838359E-001	27.5367700	2.776453227	7.114810E-001	83.3753600	2.776453227	7.102980E-001	83.4720800	2.776453227	4.249039E-001	47.5077700
1388	2.778449225	3.840324E-001	27.1319400	2.778449225	7.089013E-001	83.0151400	2.778449225	7.082642E-001	83.0435500	2.778449225	4.250324E-001	47.0943300
1389	2.780445223	3.843323E-001	26.7079600	2.780445223	7.068213E-001	82.6958500	2.780445223	7.058798E-001	82.6696400	2.780445223	4.250526E-001	46.6963400
1390	2.782441221	3.847614E-001	26.2465800	2.782441221	7.046887E-001	82.3786300	2.782441221	7.042944E-001	82.3108100	2.782441221	4.252915E-001	46.2454600
1391	2.784437219	3.852119E-001	25.8084700	2.784437219	7.032211E-001	82.0878100	2.784437219	7.024021E-001	81.9741400	2.784437219	4.255316E-001	45.8185400
1392	2.786433217	3.855323E-001	25.3719600	2.786433217	7.017856E-001	81.7976100	2.786433217	7.002870E-001	81.6460000	2.786433217	4.257507E-001	45.3753600
1393	2.788429215	3.857314E-001	24.8970700	2.788429215	7.006216E-001	81.5450900	2.788429215	6.989053E-001	81.3618400	2.788429215	4.260494E-001	44.8729700
1394	2.790425213	3.859607E-001	24.4674600	2.790425213	6.998045E-001	81.2834100	2.790425213	6.976601E-001	81.0361100	2.790425213	4.262668E-001	44.4281700
1395	2.792421211	3.860606E-001	24.0025400	2.792421211	6.989875E-001	81.0217500	2.792421211	6.970584E-001	80.7540800	2.792421211	4.262412E-001	43.9598600
1396	2.794417209	3.861000E-001	23.4746500	2.794417209	6.987910E-001	80.7634400	2.794417209	6.963226E-001	80.4840500	2.794417209	4.263266E-001	43.5090400
1397	2.796413207	3.861157E-001	23.0089800	2.796413207	6.990139E-001	80.5028000	2.796413207	6.960384E-001	80.2184400	2.796413207	4.262754E-001	43.0063400
1398	2.798409205	3.861068E-001	22.5611500	2.798409205	6.992341E-001	80.2061400	2.798409205	6.961862E-001	79.9466000	2.798409205	4.259186E-001	42.5190400
1399	2.800405203	3.860332E-001	22.0849000	2.800405203	6.999444E-001	79.9223600	2.800405203	6.961460E-001	79.6470000	2.800405203	4.258094E-001	42.0475800
1400	2.802401201	3.860172E-001	21.5855800	2.802401201	7.007782E-001	79.5823200	2.802401201	6.965973E-001	79.3367400	2.802401201	4.254116E-001	41.5985800
1401	2.804397199	3.858099E-001	21.1312200	2.804397199	7.019179E-001	79.3031100	2.804397199	6.973091E-001	79.0409300	2.804397199	4.250393E-001	41.1646900
1402	2.806393197	3.856815E-001	20.7049500	2.806393197	7.028852E-001	78.9753000	2.806393197	6.982843E-001	78.7358800	2.806393197	4.243222E-001	40.7264000
1403	2.808389195	3.852905E-001	20.2500400	2.808389195	7.044208E-001	78.6371000	2.808389195	6.992751E-001	78.4054300	2.808389195	4.239427E-001	40.3114600
1404	2.810385193	3.851207E-001	19.8164200	2.810385193	7.056632E-001	78.2890300	2.810385193	7.003994E-001	78.0877400	2.810385193	4.237210E-001	39.8881100
1405	2.812381191	3.850125E-001	19.3957300	2.812381191	7.067992E-001	77.8641500	2.812381191	7.019113E-001	77.7161800	2.812381191	4.234234E-001	39.4466500
1406	2.814377189	3.849618E-001	18.9805100	2.814377189	7.082839E-001	77.4807600	2.814377189	7.032558E-001	77.3505600	2.814377189	4.229468E-001	39.0446000
1407	2.816373187	3.846457E-001	18.5852600	2.816373187	7.096447E-001	77.0569800	2.816373187	7.050304E-001	76.9761000	2.816373187	4.226484E-001	38.6662800
1408	2.818369185	3.846728E-001	18.2259300	2.818369185	7.111952E-001	76.6532500	2.818369185	7.068828E-001	76.5681000	2.818369185	4.223879E-001	38.2936600
1409	2.820365183	3.844555E-001	17.8426500	2.820365183	7.128900E-001	76.1974700	2.820365183	7.083303E-001	76.1540500	2.820365183	4.222513E-001	37.9394100
1410	2.822361181	3.846473E-001	17.4618300	2.822361181	7.147726E-001	75.7454800	2.822361181	7.102668E-001	75.6841400	2.822361181	4.222732E-001	37.5790600
1411	2.824357179	3.846534E-001	17.0903900	2.824357179	7.161270E-001	75.2714000	2.824357179	7.118341E-001	75.2695700	2.824357179	4.222938E-001	37.2267500
1412	2.826353177	3.851922E-001	16.6915200	2.826353177	7.176678E-001	74.7550100	2.826353177	7.141912E-001	74.7830400	2.826353177	4.223700E-001	36.8759000
1413	2.828349175	3.853395E-001	16.3320000	2.828349175	7.191717E-001	74.2749300	2.828349175	7.158188E-001	74.2885500	2.828349175	4.226091E-001	36.5509500
1414	2.830345173	3.856874E-001	15.9134800	2.830345173	7.202252E-001	73.7574200	2.830345173	7.175051E-001	73.7352800	2.830345173	4.228592E-001	36.1488300
1415	2.832341171	3.861525E-001	15.5419100	2.832341171	7.215601E-001	73.2244900	2.832341171	7.194471E-001	73.2159000	2.832341171	4.233723E-001	35.7873300
1416	2.834337169	3.868776E-001	15.1671600	2.834337169	7.225916E-001	72.6667700	2.834337169	7.213083E-001	72.6341500	2.834337169	4.236815E-001	35.3721400
1417	2.836333167	3.877411E-001	14.7324500	2.836333167	7.233616E-001	72.0911100	2.836333167	7.228757E-001	72.0618600	2.836333167	4.242736E-001	34.9885200
1418	2.838329165	3.881507E-001	14.3184800	2.838329165	7.240657E-001	71.5379900	2.838329165	7.237523E-001	71.4639400	2.838329165	4.247366E-001	34.5996100
1419	2.840325163	3.889501E-001	13.8923700	2.840325163	7.251093E-001	70.9764800	2.840325163	7.253221E-001	70.8557000	2.840325163	4.252744E-001	34.1930100
1420	2.842321161	3.895998E-001	13.4110200	2.842321161	7.250859E-001	70.3925900	2.842321161	7.257565E-001	70.2247900	2.842321161	4.259265E-001	33.7747300
1421	2.844317159	3.902024E-001	12.9637700	2.844317159	7.254142E-001	69.7646100	2.844317159	7.260166E-001	69.5520200	2.844317159	4.263574E-001	33.2651600
1422	2.846313157	3.906540E-001	12.4873100	2.846313157	7.252935E-001	69.1963700	2.846313157	7.262681E-001	68.9395400	2.846313157	4.268102E-001	32.8871100
1423	2.848309155	3.910636E-001	12.0006000	2.848309155	7.251925E-001	68.5986400	2.848309155	7.261617E-001	68.2397600	2.848309155	4.270923E-001	32.3858100
1424	2.850305153	3.916417E-001	11.5223200	2.850305153	7.247897E-001	67.9886000	2.850305153	7.254843E-001	67.5876800	2.850305153	4.274761E-001	31.9354200
1425	2.852301151	3.920112E-001	11.0407100	2.852301151	7.239165E-001	67.4164000	2.852301151	7.247096E-001	66.9228400	2.852301151	4.276043E-001	31.4380000
1426	2.854297149	3.922744E-001	10.5284000	2.854297149	7.228773E-001	66.8244100	2.854297149	7.233522E-001	66.2747600	2.854297149	4.276875E-001	30.9922000
1427	2.856293147	3.924810E-001	10.0505800	2.856293147	7.215188E-001	66.2431300	2.856293147	7.218196E-001	65.6413800	2.856293147	4.276602E-001	30.4945500
1428	2.858289145	3.926252E-001	9.5497380	2.858289145	7.203279E-001	65.6621100	2.858289145	7.198208E-001	65.0016800	2.858289145	4.276855E-001	30.0441700
1429	2.860285143	3.926885E-001	9.0820190	2.860285143	7.186915E-001	65.0988400	2.860285143	7.179164E-001	64.3717200	2.860285143	4.273894E-001	29.6028400
1430	2.862281141	3.926807E-001	8.6143320	2.862281141	7.169572E-001	64.5606700	2.862281141	7.149212E-001	63.7721000	2.862281141	4.271839E-001	29.1580000
1431	2.864277139	3.926712E-001	8.1602090	2.864277139	7.151598E-001	64.0294800	2.864277139	7.122114E-001	63.2319600	2.864277139	4.271373E-001	28.7247300
1432	2.866273137	3.925204E-001	7.6884400	2.866273137	7.130588E-001	63.5075700	2.866273137	7.090747E-001	62.7083100	2.866273137	4.266379E-001	28.3132300
1433	2.868269135	3.924265E-001	7.2653020	2.868269135	7.108526E-001	63.0180200	2.868269135	7.060307E-001	62.1905100	2.868269135	4.265814E-001	27.9091200
1434	2.870265133	3.926430E-001	6.8238960	2.870265133	7.085302E-001	62.5138300	2.870265133	7.026947E-001	61.7103800	2.870265133	4.263152E-001	27.5249600
1435	2.872261131	3.926231E-001	6.4082720	2.872261131	7.062911E-001	62.0849300	2.872261131	6.996948E-001	61.2529500	2.872261131	4.261876E-001	27.1420000
1436	2.874257129	3.927889E-001	5.9823370	2.874257129	7.040996E-001	61.6253800	2.874257129	6.967890E-001	60.8571700	2.874257129	4.263265E-001	26.7439000
1437	2.876253127	3.929919E-001	5.5514530	2.876253127	7.017422E-001	61.1990200	2.876253127	6.935009E-001	60.4881000	2.876253127	4.263819E-001	26.3745600
1438	2.878249125	3.932205E-001	5.1454520	2.878249125	6.997562E-001	60.7983700	2.878249125	6.907232E-001	60.1540000	2.878249125	4.265710E-001	25.9654300
1439	2.880245123	3.936025E-001	4.7250680	2.880245123	6.974385E-001	60.4217500	2.880245123	6.879309E-001	59.8074000	2.880245123	4.266512E-001	25.5661000
1440	2.882241121	3.939069E-001	4.2657120	2.882241121	6.955049E-001	60.0461300	2.882241121	6.854854E-001	59.5276800	2.882241121	4.268884E-001	25.1817200
1441	2.884237119	3.943444E-001	3.8151400	2.884237119	6.933382E-001	59.7167700	2.884237119	6.831037E-001	59.2623800	2.884237119	4.273568E-001	24.7594900
1442	2.886233117	3.945177E-001	3.3831700	2.886233117	6.919423E-001	59.3740500	2.886233117	6.813652E-001	58.9986000	2.886233117	4.275488E-001	24.3153900
1443	2.888229115	3.948448E-001	2.9153240	2.888229115	6.897330E-001	59.0756600	2.888229115	6.800440E-001	58.7748600	2.888229115	4.279729E-001	23.8837100
1444	2.890225113	3.950901E-001	2.4618410	2.890225113	6.888674E-001	58.7739000	2.890225113	6.790224E-001	58.5403600	2.890225113	4.281950E-001	23.4191500
1445	2.892221111	3.952067E-001	1.9721230	2.892221111	6.876074E-001	58.4892700	2.892221111	6.783237E-001	58.3191500	2.892221111	4.280883E-001	22.9549300
1446	2.894217109	3.953374E-001	1.5076180	2.894217109	6.865717E-001	58.1980200	2.894217109	6.779399E-001	58.0720600	2.894217109	4.284381E-001	22.5075300
1447	2.896213107	3.954938E-001	1.0353970	2.896213107	6.859415E-001	57.8997100	2.896213107	6.779499E-001	57.8437400	2.896213107	4.283893E-001	22.0306500
1448	2.898209105	3.953668E-001	0.5159063	2.898209105	6.856186E-001	57.6657200	2.898209105	6.778975E-001	57.6046600	2.898209105	4.285410E-001	21.5523600
1449	2.900205103	3.953835E-001	0.0923925	2.900205103	6.853727E-001	57.3655100	2.900205103	6.786834E-001	57.3526300	2.900205103	4.279820E-001	21.0664800
1450	2.902201101	3.952107E-001	-0.3710783	2.902201101	6.856874E-001	57.0811600	2.902201101	6.793373E-001	57.0723200	2.902201101	4.278472E-001	20.5950000
1451	2.904197099	3.951864E-001	-0.8756432	2.904197099	6.856905E-001	56.7894700	2.904197099	6.803031E-001	56.8180300	2.904197099	4.275990E-001	20.1402100
1452	2.906193097	3.947336E-001	-1.3172810	2.906193097	6.863138E-001	56.4891800	2.906193097	6.814015E-001	56.4933200	2.906193097	4.269815E-001	19.6793000
1453	2.908189095	3.945274E-001	-1.7591770	2.908189095	6.867343E-001	56.1717700	2.908189095	6.828003E-001	56.1860400	2.908189095	4.266427E-001	19.2578700
1454	2.910185093	3.942323E-001	-2.1946210	2.910185093	6.875685E-001	55.8847900	2.910185093	6.841614E-001	55.8568900	2.910185093	4.261273E-001	18.7923200
1455	2.912181091	3.940715E-001	-2.5949750	2.912181091	6.884313E-001	55.5495300	2.912181091	6.857686E-001	55.4999500	2.912181091	4.258395E-001	18.3332000
1456	2.914177089	3.938734E-001	-3.0243400	2.914177089	6.894014E-001	55.2042900	2.914177089	6.871237E-001	55.1237300	2.914177089	4.252969E-001	17.9073000
1457	2.916173087	3.937076E-001	-3.4665090	2.916173087	6.908594E-001	54.8405000	2.916173087	6.889359E-001	54.7647300	2.916173087	4.249526E-001	17.5108200
1458	2.918169085	3.933463E-001	-3.8291360	2.918169085	6.924089E-001	54.4613700	2.918169085	6.906877E-001	54.3624100	2.918169085	4.247534E-001	17.1168400
1459	2.920165083	3.930860E-001	-4.2252220	2.920165083	6.937023E-001	54.0710200	2.920165083	6.925461E-001	53.9451700	2.920165083	4.244117E-001	16.7257100
1460	2.922161081	3.930761E-001	-4.5657280	2.922161081	6.951869E-001	53.7065100	2.922161081	6.942877E-001	53.5050300	2.922161081	4.238302E-001	16.3573000
1461	2.924157079	3.930702E-001	-4.9499290	2.924157079	6.968292E-001	53.2918400	2.924157079	6.960089E-001	53.0925600	2.924157079	4.234716E-001	16.0120800
1462	2.926153077	3.928898E-001	-5.3433290	2.926153077	6.983358E-001	52.8518500	2.926153077	6.974434E-001	52.5689500	2.926153077	4.234719E-001	15.6521600
1463	2.928149075	3.931811E-001	-5.6964490	2.928149075	6.999605E-001	52.3999700	2.928149075	6.993632E-001	52.0580800	2.928149075	4.233889E-001	15.2828200
1464	2.930145073	3.933796E-001	-6.1192530	2.930145073	7.017975E-001	51.9265700	2.930145073	7.010309E-001	51.5668900	2.930145073	4.233263E-001	14.8887400
1465	2.932141071	3.936048E-001	-6.4952700	2.932141071	7.030532E-001	51.4325800	2.932141071	7.024983E-001	51.0420600	2.932141071	4.234912E-001	14.5163100
1466	2.934137069	3.941928E-001	-6.8562560	2.934137069	7.047226E-001	50.9153300	2.934137069	7.040381E-001	50.5181600	2.934137069	4.236657E-001	14.1481700
1467	2.936133067	3.946552E-001	-7.2897650	2.936133067	7.058364E-001	50.3998500	2.936133067	7.049165E-001	49.9486200	2.936133067	4.238137E-001	13.7595000
1468	2.938129065	3.950891E-001	-7.6696620	2.938129065	7.071168E-001	49.8620900	2.938129065	7.057773E-001	49.4246700	2.938129065	4.240052E-001	13.3430700
1469	2.940125063	3.957072E-001	-8.0928290	2.940125063	7.081770E-001	49.2923200	2.940125063	7.068071E-001	48.8156700	2.940125063	4.244055E-001	12.9345300
1470	2.942121061	3.961903E-001	-8.5166210	2.942121061	7.090737E-001	48.7307600	2.942121061	7.075977E-001	48.2461900	2.942121061	4.247256E-001	12.5616800
1471	2.944117059	3.966495E-001	-8.9500140	2.944117059	7.098460E-001	48.1352800	2.944117059	7.082615E-001	47.6690100	2.944117059	4.250677E-001	12.1293500
1472	2.946113057	3.973912E-001	-9.4016900	2.946113057	7.101709E-001	47.5282600	2.946113057	7.083938E-001	47.0700400	2.946113057	4.253013E-001	11.6944400
1473	2.948109055	3.977996E-001	-9.8504360	2.948109055	7.102646E-001	46.9417900	2.948109055	7.081539E-001	46.4373200	2.948109055	4.256488E-001	11.2398100
1474	2.950105053	3.979964E-001	-10.3224900	2.950105053	7.101432E-001	46.3511600	2.950105053	7.083564E-001	45.8601000	2.950105053	4.257840E-001	10.8283500
1475	2.952101051	3.985995E-001	-10.7823900	2.952101051	7.096050E-001	45.7520900	2.952101051	7.076575E-001	45.2526600	2.952101051	4.259187E-001	10.3720000
1476	2.954097049	3.988794E-001	-11.2802000	2.954097049	7.087917E-001	45.1349300	2.954097049	7.068985E-001	44.6494800	2.954097049	4.260950E-001	9.9136630
1477	2.956093047	3.991680E-001	-11.7333100	2.956093047	7.079033E-001	44.5383000	2.956093047	7.062588E-001	44.0693000	2.956093047	4.262387E-001	9.4268620
1478	2.958089045	3.994254E-001	-12.2125000	2.958089045	7.067241E-001	43.9848700	2.958089045	7.053155E-001	43.4993600	2.958089045	4.262336E-001	8.9849380
1479	2.960085043	3.996854E-001	-12.6938400	2.960085043	7.050679E-001	43.4169200	2.960085043	7.042303E-001	42.9082700	2.960085043	4.261468E-001	8.5395270
1480	2.962081041	3.997624E-001	-13.1593600	2.962081041	7.036207E-001	42.8644900	2.962081041	7.027004E-001	42.3626400	2.962081041	4.261311E-001	8.0854430
1481	2.964077039	3.999580E-001	-13.6082700	2.964077039	7.018612E-001	42.3533100	2.964077039	7.010909E-001	41.8463700	2.964077039	4.259935E-001	7.6758690
1482	2.966073037	3.999556E-001	-14.0934000	2.966073037	6.998608E-001	41.8340100	2.966073037	6.994141E-001	41.2920500	2.966073037	4.259612E-001	7.2377130
1483	2.968069035	4.000132E-001	-14.5127100	2.968069035	6.978753E-001	41.3333600	2.968069035	6.975087E-001	40.8160400	2.968069035	4.256492E-001	6.8090170
1484	2.970065033	4.003101E-001	-14.9875600	2.970065033	6.960809E-001	40.8741300	2.970065033	6.957703E-001	40.3042000	2.970065033	4.256617E-001	6.4044040
1485	2.972061031	4.003361E-001	-15.4368200	2.972061031	6.942456E-001	40.4257800	2.972061031	6.940498E-001	39.8237700	2.972061031	4.254704E-001	5.9886760
1486	2.974057029	4.005041E-001	-15.8904200	2.974057029	6.923192E-001	40.0084900	2.974057029	6.923064E-001	39.3356100	2.974057029	4.253481E-001	5.5626960
1487	2.976053027	4.007543E-001	-16.3368300	2.976053027	6.907184E-001	39.6100300	2.976053027	6.906759E-001	38.8649000	2.976053027	4.253622E-001	5.1509060
1488	2.978049025	4.008346E-001	-16.7763600	2.978049025	6.890171E-001	39.2143400	2.978049025	6.887169E-001	38.4601500	2.978049025	4.251923E-001	4.7612830
1489	2.980045023	4.009844E-001	-17.2233500	2.980045023	6.875993E-001	38.8199100	2.980045023	6.871402E-001	38.0173600	2.980045023	4.252180E-001	4.3303740
1490	2.982041021	4.012066E-001	-17.6663200	2.982041021	6.864399E-001	38.4553000	2.982041021	6.853446E-001	37.5940900	2.982041021	4.252637E-001	3.9025570
1491	2.984037019	4.012889E-001	-18.1361100	2.984037019	6.853800E-001	38.0788400	2.984037019	6.834808E-001	37.2166600	2.984037019	4.253673E-001	3.5076880
1492	2.986033017	4.015607E-001	-18.5613400	2.986033017	6.843455E-001	37.7199200	2.986033017	6.818946E-001	36.8289100	2.986033017	4.254561E-001	3.0909090
1493	2.988029015	4.016426E-001	-19.0222500	2.988029015	6.835083E-001	37.3579000	2.988029015	6.805620E-001	36.4566700	2.988029015	4.256072E-001	2.6550090
1494	2.990025013	4.018591E-001	-19.4651400	2.990025013	6.827188E-001	36.9977300	2.990025013	6.793580E-001	36.0801400	2.990025013	4.255047E-001	2.2368140
1495	2.992021011	4.017559E-001	-19.9453500	2.992021011	6.823664E-001	36.6468600	2.992021011	6.777736E-001	35.7042700	2.992021011	4.254893E-001	1.8228820
1496	2.994017009	4.018883E-001	-20.3578900	2.994017009	6.816700E-001	36.2837500	2.994017009	6.770366E-001	35.3697500	2.994017009	4.256472E-001	1.3979000
1497	2.996013007	4.020392E-001	-20.8040100	2.996013007	6.815950E-001	35.9026100	2.996013007	6.759642E-001	35.0077600	2.996013007	4.255047E-001	0.9783260
1498	2.998009005	4.021092E-001	-21.2745500	2.998009005	6.814301E-001	35.5326700	2.998009005	6.749161E-001	34.7027300	2.998009005	4.254923E-001	0.5131332
1499	3.000005003	4.021669E-001	-21.7137300	3.000005003	6.814567E-001	35.1402100	3.000005003	6.744469E-001	34.3368800	3.000005003	4.254687E-001	0.1084324
1500	3.002001001	4.022262E-001	-22.1421900	3.002001001	6.811921E-001	34.7317700	3.002001001	6.735008E-001	34.0044200	3.002001001	4.254808E-001	-0.3431377
1501	3.003996998	4.021789E-001	-22.5820700	3.003996998	6.810559E-001	34.3546800	3.003996998	6.728779E-001	33.7041500	3.003996998	4.252658E-001	-0.7708305
1502	3.005992996	4.021949E-001	-23.0262300	3.005992996	6.808120E-001	33.9342500	3.005992996	6.730670E-001	33.3288800	3.005992996	4.251974E-001	-1.1997130
1503	3.007988994	4.021585E-001	-23.4410400	3.007988994	6.808145E-001	33.5314600	3.007988994	6.723709E-001	33.0067400	3.007988994	4.250425E-001	-1.6288600
1504	3.009984992	4.021551E-001	-23.9052000	3.009984992	6.805778E-001	33.1364100	3.009984992	6.724783E-001	32.6866800	3.009984992	4.248491E-001	-2.0478310
1505	3.011980990	4.021175E-001	-24.3457700	3.011980990	6.803362E-001	32.6834900	3.011980990	6.720225E-001	32.3639100	3.011980990	4.245314E-001	-2.4941630
1506	3.013976988	4.021775E-001	-24.7719700	3.013976988	6.802796E-001	32.2896100	3.013976988	6.719139E-001	32.0228500	3.013976988	4.243755E-001	-2.9234670
1507	3.015972986	4.022969E-001	-25.1924700	3.015972986	6.798109E-001	31.8360700	3.015972986	6.722265E-001	31.7068300	3.015972986	4.243051E-001	-3.4075740
1508	3.017968984	4.022416E-001	-25.6423100	3.017968984	6.795087E-001	31.4183800	3.017968984	6.729593E-001	31.3775300	3.017968984	4.241003E-001	-3.7965120
1509	3.019964982	4.020666E-001	-26.0740100	3.019964982	6.793981E-001	31.0022100	3.019964982	6.729803E-001	31.0274500	3.019964982	4.240616E-001	-4.2179990
1510	3.021960980	4.020989E-001	-26.5072800	3.021960980	6.789854E-001	30.6030800	3.021960980	6.736716E-001	30.7033600	3.021960980	4.238512E-001	-4.6601390
1511	3.023956978	4.020063E-001	-26.9052400	3.023956978	6.786463E-001	30.1924700	3.023956978	6.745745E-001	30.3418300	3.023956978	4.235531E-001	-5.0952330
1512	3.025952976	4.019671E-001	-27.3653100	3.025952976	6.786804E-001	29.7782300	3.025952976	6.752508E-001	29.9959800	3.025952976	4.236731E-001	-5.4920690
1513	3.027948974	4.018723E-001	-27.7686700	3.027948974	6.783409E-001	29.3989000	3.027948974	6.762128E-001	29.6685300	3.027948974	4.234949E-001	-5.9498860
1514	3.029944972	4.018879E-001	-28.2302800	3.029944972	6.778934E-001	28.9955700	3.029944972	6.772962E-001	29.2775100	3.029944972	4.231123E-001	-6.3876100
1515	3.031940970	4.017962E-001	-28.6826100	3.031940970	6.771646E-001	28.6060500	3.031940970	6.785219E-001	28.8791300	3.031940970	4.229100E-001	-6.8101860
1516	3.033936968	4.016964E-001	-29.0989200	3.033936968	6.771707E-001	28.2285100	3.033936968	6.797057E-001	28.5106700	3.033936968	4.225016E-001	-7.2019440
1517	3.035932966	4.015661E-001	-29.5300800	3.035932966	6.770383E-001	27.8463600	3.035932966	6.805485E-001	28.1049900	3.035932966	4.222500E-001	-7.6521410
1518	3.037928964	4.015977E-001	-29.9448100	3.037928964	6.769940E-001	27.4841700	3.037928964	6.822271E-001	27.7215000	3.037928964	4.218552E-001	-8.0547650
1519	3.039924962	4.015846E-001	-30.3573600	3.039924962	6.769613E-001	27.1085200	3.039924962	6.838211E-001	27.2927700	3.039924962	4.214376E-001	-8.4922790
1520	3.041920960	4.015702E-001	-30.7440600	3.041920960	6.772518E-001	26.7291400	3.041920960	6.850529E-001	26.8685500	3.041920960	4.211187E-001	-8.8834060
1521	3.043916958	4.014232E-001	-31.1314000	3.043916958	6.777204E-001	26.3452100	3.043916958	6.869489E-001	26.4299700	3.043916958	4.208490E-001	-9.2862470
1522	3.045912956	4.015011E-001	-31.5711600	3.045912956	6.781595E-001	25.9575700	3.045912956	6.885235E-001	25.9562100	3.045912956	4.206773E-001	-9.6968120
1523	3.047908954	4.012798E-001	-31.9600600	3.047908954	6.786492E-001	25.5505000	3.047908954	6.903114E-001	25.4823200	3.047908954	4.205350E-001	-10.1010500
1524	3.049904952	4.014510E-001	-32.3407400	3.049904952	6.793907E-001	25.1678600	3.049904952	6.923215E-001	24.9563400	3.049904952	4.204331E-001	-10.4748900
1525	3.051900950	4.019025E-001	-32.7696300	3.051900950	6.803215E-001	24.7456100	3.051900950	6.941161E-001	24.4432800	3.051900950	4.202313E-001	-10.8937700
1526	3.053896948	4.020333E-001	-33.1186600	3.053896948	6.810608E-001	24.3201900	3.053896948	6.957859E-001	23.9375700	3.053896948	4.201026E-001	-11.2843400
1527	3.055892946	4.019584E-001	-33.4977500	3.055892946	6.820495E-001	23.8907300	3.055892946	6.973378E-001	23.3561800	3.055892946	4.201213E-001	-11.6498800
1528	3.057888944	4.022470E-001	-33.8910300	3.057888944	6.829088E-001	23.4622100	3.057888944	6.985628E-001	22.8319700	3.057888944	4.203925E-001	-12.0462500
1529	3.059884942	4.026536E-001	-34.2886900	3.059884942	6.840121E-001	22.9990000	3.059884942	7.002268E-001	22.2268000	3.059884942	4.202618E-001	-12.4573400
1530	3.061880940	4.029674E-001	-34.7063800	3.061880940	6.846291E-001	22.5184500	3.061880940	7.015576E-001	21.6234600	3.061880940	4.204504E-001	-12.8328500
1531	3.063876938	4.034387E-001	-35.1032800	3.063876938	6.860410E-001	22.0380500	3.063876938	7.021838E-001	21.0030300	3.063876938	4.208010E-001	-13.2629900
1532	3.065872936	4.040741E-001	-35.5335100	3.065872936	6.867194E-001	21.5134100	3.065872936	7.033826E-001	20.3576700	3.065872936	4.211069E-001	-13.6745200
1533	3.067868934	4.045963E-001	-35.9660700	3.067868934	6.877062E-001	21.0079300	3.067868934	7.036853E-001	19.6931600	3.067868934	4.212789E-001	-14.0753500
1534	3.069864932	4.051907E-001	-36.4080400	3.069864932	6.880544E-001	20.4865600	3.069864932	7.044111E-001	19.0214600	3.069864932	4.215138E-001	-14.5165600
1535	3.071860930	4.059250E-001	-36.8482700	3.071860930	6.886888E-001	19.9304000	3.071860930	7.047905E-001	18.3340900	3.071860930	4.216995E-001	-14.9407600
1536	3.073856928	4.062311E-001	-37.3264000	3.073856928	6.892467E-001	19.3826000	3.073856928	7.041407E-001	17.6182200	3.073856928	4.221235E-001	-15.4161600
1537	3.075852926	4.068654E-001	-37.7968100	3.075852926	6.894259E-001	18.8035200	3.075852926	7.034431E-001	16.9574300	3.075852926	4.220571E-001	-15.8649800
1538	3.077848924	4.073596E-001	-38.3062500	3.077848924	6.893595E-001	18.2497600	3.077848924	7.021323E-001	16.2458900	3.077848924	4.221019E-001	-16.3360600
1539	3.079844922	4.077840E-001	-38.7968600	3.079844922	6.893349E-001	17.6713700	3.079844922	7.004430E-001	15.5450500	3.079844922	4.220532E-001	-16.8099300
1540	3.081840920	4.080389E-001	-39.2972800	3.081840920	6.888211E-001	17.1047100	3.081840920	6.989555E-001	14.8704700	3.081840920	4.220859E-001	-17.2771400
1541	3.083836918	4.082738E-001	-39.7899900	3.083836918	6.883891E-001	16.5363500	3.083836918	6.962112E-001	14.2131300	3.083836918	4.220461E-001	-17.7568300
1542	3.085832916	4.085018E-001	-40.2773400	3.085832916	6.873585E-001	15.9776600	3.085832916	6.936377E-001	13.5539300	3.085832916	4.218288E-001	-18.2179700
1543	3.087828914	4.084400E-001	-40.7877500	3.087828914	6.862670E-001	15.4231400	3.087828914	6.903083E-001	12.9227900	3.087828914	4.214017E-001	-18.6571200
1544	3.089824912	4.085350E-001	-41.2443700	3.089824912	6.850263E-001	14.8657700	3.089824912	6.871858E-001	12.3417100	3.089824912	4.211271E-001	-19.0862600
1545	3.091820910	4.085271E-001	-41.7243200	3.091820910	6.837078E-001	14.3330200	3.091820910	6.838434E-001	11.7724500	3.091820910	4.206175E-001	-19.5283200
1546	3.093816908	4.085147E-001	-42.2215100	3.093816908	6.820374E-001	13.8271000	3.093816908	6.804765E-001	11.2492500	3.093816908	4.203055E-001	-19.9514900
1547	3.095812906	4.085053E-001	-42.6804800	3.095812906	6.805400E-001	13.3152600	3.095812906	6.765887E-001	10.7696600	3.095812906	4.199487E-001	-20.3619500
1548	3.097808904	4.088342E-001	-43.1401900	3.097808904	6.789303E-001	12.8262000	3.097808904	6.727195E-001	10.3057600	3.097808904	4.198844E-001	-20.7727400
1549	3.099804902	4.084994E-001	-43.5956300	3.099804902	6.772701E-001	12.3349000	3.099804902	6.688406E-001	9.8917950	3.099804902	4.197263E-001	-21.1688600
1550	3.101800900	4.087186E-001	-44.0237900	3.101800900	6.751420E-001	11.8951500	3.101800900	6.647583E-001	9.5507490	3.101800900	4.192873E-001	-21.5606600
1551	3.103796898	4.085616E-001	-44.4797100	3.103796898	6.734861E-001	11.4498200	3.103796898	6.613940E-001	9.1925260	3.103796898	4.193421E-001	-21.9509300
1552	3.105792896	4.088850E-001	-44.9269400	3.105792896	6.715496E-001	11.0290700	3.105792896	6.580184E-001	8.9409330	3.105792896	4.194396E-001	-22.3183600
1553	3.107788894	4.091006E-001	-45.3580600	3.107788894	6.697072E-001	10.6080700	3.107788894	6.552241E-001	8.6951770	3.107788894	4.194534E-001	-22.7279500
1554	3.109784892	4.091315E-001	-45.8168200	3.109784892	6.683325E-001	10.2188500	3.109784892	6.526440E-001	8.4867000	3.109784892	4.195904E-001	-23.1214000
1555	3.111780890	4.091642E-001	-46.2762400	3.111780890	6.668342E-001	9.8277880	3.111780890	6.500565E-001	8.2968690	3.111780890	4.198467E-001	-23.5324200
1556	3.113776888	4.092712E-001	-46.7279900	3.113776888	6.655928E-001	9.4461980	3.113776888	6.480246E-001	8.1527540	3.113776888	4.199135E-001	-23.9764500
1557	3.115772886	4.094013E-001	-47.1646300	3.115772886	6.640208E-001	9.0707270	3.115772886	6.464971E-001	7.9747790	3.115772886	4.202265E-001	-24.4147800
1558	3.117768884	4.095831E-001	-47.6332000	3.117768884	6.630799E-001	8.7165010	3.117768884	6.458986E-001	7.8611710	3.117768884	4.203508E-001	-24.8733500
1559	3.119764882	4.094965E-001	-48.0877800	3.119764882	6.618556E-001	8.3587030	3.119764882	6.451126E-001	7.6988200	3.119764882	4.207225E-001	-25.3064500
1560	3.121760880	4.096077E-001	-48.5708600	3.121760880	6.605648E-001	8.0024210	3.121760880	6.453426E-001	7.5623190	3.121760880	4.205870E-001	-25.7490800
1561	3.123756878	4.094047E-001	-49.0145200	3.123756878	6.597577E-001	7.6709370	3.123756878	6.457253E-001	7.4334770	3.123756878	4.208062E-001	-26.2134000
1562	3.125752876	4.093551E-001	-49.4927900	3.125752876	6.589654E-001	7.3301530	3.125752876	6.463363E-001	7.2271150	3.125752876	4.208909E-001	-26.6721800
1563	3.127748874	4.091684E-001	-49.9421800	3.127748874	6.582229E-001	7.0022950	3.127748874	6.475916E-001	7.0218820	3.127748874	4.208303E-001	-27.1441000
1564	3.129744872	4.089904E-001	-50.4077300	3.129744872	6.574881E-001	6.6932910	3.129744872	6.488667E-001	6.8390220	3.129744872	4.205633E-001	-27.6133800
1565	3.131740870	4.087239E-001	-50.8314100	3.131740870	6.569121E-001	6.3517230	3.131740870	6.506715E-001	6.6068120	3.131740870	4.199114E-001	-28.0915800
1566	3.133736868	4.084598E-001	-51.2921300	3.133736868	6.567884E-001	6.0302920	3.133736868	6.525206E-001	6.3493820	3.133736868	4.198634E-001	-28.5620100
1567	3.135732866	4.082167E-001	-51.7486500	3.135732866	6.572748E-001	5.6758930	3.135732866	6.545927E-001	6.0849230	3.135732866	4.199603E-001	-29.0380400
1568	3.137728864	4.077030E-001	-52.1776300	3.137728864	6.567636E-001	5.3945570	3.137728864	6.567756E-001	5.7881460	3.137728864	4.193124E-001	-29.4283100
1569	3.139724862	4.076668E-001	-52.5992900	3.139724862	6.562433E-001	5.0573330	3.139724862	6.591911E-001	5.4489450	3.139724862	4.184350E-001	-29.8970000
1570	3.141720860	4.073803E-001	-53.0431200	3.141720860	6.566784E-001	4.7601760	3.141720860	6.616846E-001	5.1264220	3.141720860	4.177437E-001	-30.2868700
1571	3.143716858	4.071260E-001	-53.4445000	3.143716858	6.567752E-001	4.4311550	3.143716858	6.645901E-001	4.7215700	3.143716858	4.171276E-001	-30.7099700
1572	3.145712856	4.069036E-001	-53.7974300	3.145712856	6.571972E-001	4.0799460	3.145712856	6.673466E-001	4.3168060	3.145712856	4.167224E-001	-31.1346700
1573	3.147708854	4.064277E-001	-54.2028800	3.147708854	6.576573E-001	3.7693390	3.147708854	6.699336E-001	3.8892180	3.147708854	4.162184E-001	-31.5452600
1574	3.149704852	4.062894E-001	-54.5910400	3.149704852	6.585417E-001	3.4175150	3.149704852	6.728029E-001	3.3733050	3.149704852	4.158365E-001	-31.9277900
1575	3.151700850	4.062108E-001	-54.9567800	3.151700850	6.595706E-001	3.0648910	3.151700850	6.757532E-001	2.8953780	3.151700850	4.153228E-001	-32.3115100
1576	3.153696848	4.060396E-001	-55.3051300	3.153696848	6.603161E-001	2.7042520	3.153696848	6.783795E-001	2.4285700	3.153696848	4.149827E-001	-32.7040100
1577	3.155692846	4.060621E-001	-55.6608800	3.155692846	6.614001E-001	2.3449840	3.155692846	6.811227E-001	1.8604460	3.155692846	4.146425E-001	-33.0714100
1578	3.157688844	4.062481E-001	-56.0476000	3.157688844	6.624568E-001	1.9681340	3.157688844	6.834959E-001	1.2354510	3.157688844	4.145360E-001	-33.4466000
1579	3.159684842	4.062400E-001	-56.3846400	3.159684842	6.639295E-001	1.5505550	3.159684842	6.856762E-001	0.6572633	3.159684842	4.143475E-001	-33.8281900
1580	3.161680840	4.065565E-001	-56.7315100	3.161680840	6.650810E-001	1.1581830	3.161680840	6.879764E-001	0.0576922	3.161680840	4.143087E-001	-34.1750200
1581	3.163676838	4.069520E-001	-57.0624700	3.163676838	6.667552E-001	0.7408900	3.163676838	6.900843E-001	-0.6047435	3.163676838	4.144123E-001	-34.5439100
1582	3.165672836	4.072749E-001	-57.4301100	3.165672836	6.683966E-001	0.3015296	3.165672836	6.918199E-001	-1.2614710	3.165672836	4.146709E-001	-34.9125800
1583	3.167668834	4.080803E-001	-57.8306300	3.167668834	6.697299E-001	-0.1581122	3.167668834	6.930438E-001	-1.9761400	3.167668834	4.150450E-001	-35.2839100
1584	3.169664832	4.088026E-001	-58.2198500	3.169664832	6.715286E-001	-0.6475645	3.169664832	6.943151E-001	-2.6984450	3.169664832	4.152793E-001	-35.6685000
1585	3.171660830	4.096747E-001	-58.6440900	3.171660830	6.730525E-001	-1.1448940	3.171660830	6.948850E-001	-3.4706630	3.171660830	4.157037E-001	-36.0952100
1586	3.173656828	4.104031E-001	-59.0754600	3.173656828	6.747938E-001	-1.6495640	3.173656828	6.950297E-001	-4.2026390	3.173656828	4.161325E-001	-36.5276800
1587	3.175652826	4.110186E-001	-59.4950100	3.175652826	6.758549E-001	-2.1854190	3.175652826	6.947463E-001	-4.9317120	3.175652826	4.165721E-001	-36.9799700
1588	3.177648824	4.120323E-001	-59.9749000	3.177648824	6.770912E-001	-2.7383320	3.177648824	6.941916E-001	-5.7166250	3.177648824	4.169632E-001	-37.4298400
1589	3.179644822	4.127118E-001	-60.4879400	3.179644822	6.785774E-001	-3.3363330	3.179644822	6.923992E-001	-6.4954820	3.179644822	4.173874E-001	-37.9374200
1590	3.181640820	4.133281E-001	-60.9752200	3.181640820	6.792427E-001	-3.9200810	3.181640820	6.905375E-001	-7.2245060	3.181640820	4.173756E-001	-38.4513700
1591	3.183636818	4.140798E-001	-61.5116700	3.183636818	6.802589E-001	-4.5492680	3.183636818	6.883932E-001	-7.9439150	3.183636818	4.174214E-001	-38.9509100
1592	3.185632816	4.142718E-001	-62.0387600	3.185632816	6.808604E-001	-5.1574910	3.185632816	6.850914E-001	-8.6579550	3.185632816	4.174406E-001	-39.4708500
1593	3.187628814	4.146361E-001	-62.5715600	3.187628814	6.810682E-001	-5.7893780	3.187628814	6.818424E-001	-9.3330680	3.187628814	4.170918E-001	-39.9941700
1594	3.189624812	4.145851E-001	-63.1138700	3.189624812	6.809877E-001	-6.4317640	3.189624812	6.781915E-001	-10.0089100	3.189624812	4.168809E-001	-40.4807000
1595	3.191620810	4.146774E-001	-63.6354400	3.191620810	6.806243E-001	-7.0555190	3.191620810	6.743333E-001	-10.5831300	3.191620810	4.161716E-001	-40.9676800
1596	3.193616808	4.144745E-001	-64.1650600	3.193616808	6.799638E-001	-7.7266640	3.193616808	6.702208E-001	-11.1275500	3.193616808	4.155472E-001	-41.4444800
1597	3.195612806	4.143253E-001	-64.6977700	3.195612806	6.788712E-001	-8.3732500	3.195612806	6.660829E-001	-11.6980000	3.195612806	4.148027E-001	-41.8947900
1598	3.197608804	4.140952E-001	-65.1613100	3.197608804	6.777322E-001	-8.9978030	3.197608804	6.616220E-001	-12.1142200	3.197608804	4.139965E-001	-42.3442400
1599	3.199604802	4.138204E-001	-65.6452000	3.199604802	6.762036E-001	-9.6273780	3.199604802	6.574024E-001	-12.5378200	3.199604802	4.133921E-001	-42.7438600
1600	3.201600800	4.134572E-001	-66.1011900	3.201600800	6.737860E-001	-10.2420700	3.201600800	6.532915E-001	-12.9125900	3.201600800	4.125166E-001	-43.1545900
1601	3.203596798	4.133015E-001	-66.5361800	3.203596798	6.716321E-001	-10.8346600	3.203596798	6.492736E-001	-13.1997200	3.203596798	4.120313E-001	-43.4963600
1602	3.205592796	4.131242E-001	-66.9690900	3.205592796	6.687878E-001	-11.4268400	3.205592796	6.455842E-001	-13.4879600	3.205592796	4.115237E-001	-43.8388700
1603	3.207588794	4.131143E-001	-67.3952300	3.207588794	6.659427E-001	-11.9586600	3.207588794	6.420895E-001	-13.7104600	3.207588794	4.112292E-001	-44.1590000
1604	3.209584792	4.130301E-001	-67.8052200	3.209584792	6.632918E-001	-12.4907700	3.209584792	6.391865E-001	-13.9398300	3.209584792	4.112807E-001	-44.5077900
1605	3.211580790	4.131506E-001	-68.2403000	3.211580790	6.601436E-001	-12.9745000	3.211580790	6.364356E-001	-14.0907900	3.211580790	4.113098E-001	-44.8628400
1606	3.213576788	4.132983E-001	-68.6662400	3.213576788	6.571951E-001	-13.4441500	3.213576788	6.342700E-001	-14.2605800	3.213576788	4.116305E-001	-45.2044600
1607	3.215572786	4.136753E-001	-69.1016400	3.215572786	6.534055E-001	-13.8435200	3.215572786	6.323844E-001	-14.3549900	3.215572786	4.118416E-001	-45.6125500
1608	3.217568784	4.139329E-001	-69.5788300	3.217568784	6.505549E-001	-14.2247800	3.217568784	6.314440E-001	-14.4919600	3.217568784	4.125232E-001	-46.0216600
1609	3.219564782	4.142610E-001	-70.0160500	3.219564782	6.476508E-001	-14.5758300	3.219564782	6.307670E-001	-14.5922100	3.219564782	4.130625E-001	-46.4042800
1610	3.221560780	4.144109E-001	-70.5030100	3.221560780	6.445034E-001	-14.8841600	3.221560780	6.305100E-001	-14.7070800	3.221560780	4.135499E-001	-46.8710700
1611	3.223556778	4.146713E-001	-70.9870100	3.223556778	6.420496E-001	-15.1720300	3.223556778	6.310079E-001	-14.8013500	3.223556778	4.142490E-001	-47.3774800
1612	3.225552776	4.144312E-001	-71.4694000	3.225552776	6.401641E-001	-15.4050300	3.225552776	6.318187E-001	-14.9593400	3.225552776	4.144649E-001	-47.8139000
1613	3.227548774	4.144966E-001	-71.9723800	3.227548774	6.382561E-001	-15.6142400	3.227548774	6.329624E-001	-15.1147300	3.227548774	4.147877E-001	-48.3210200
1614	3.229544772	4.144538E-001	-72.4347100	3.229544772	6.364715E-001	-15.8359000	3.229544772	6.343235E-001	-15.2975700	3.229544772	4.145950E-001	-48.8380100
1615	3.231540770	4.142783E-001	-72.9060400	3.231540770	6.355844E-001	-16.0327600	3.231540770	6.364419E-001	-15.4760700	3.231540770	4.147354E-001	-49.3642700
1616	3.233536768	4.139446E-001	-73.4016900	3.233536768	6.345488E-001	-16.2145600	3.233536768	6.383848E-001	-15.7363400	3.233536768	4.143614E-001	-49.8284100
1617	3.235532766	4.134538E-001	-73.8876700	3.235532766	6.344968E-001	-16.4167600	3.235532766	6.405585E-001	-16.0101700	3.235532766	4.141954E-001	-50.3676700
1618	3.237528764	4.130941E-001	-74.3360800	3.237528764	6.343224E-001	-16.6119800	3.237528764	6.430285E-001	-16.2775300	3.237528764	4.134971E-001	-50.8439200
1619	3.239524762	4.125623E-001	-74.7710000	3.239524762	6.345336E-001	-16.8403000	3.239524762	6.452613E-001	-16.6006800	3.239524762	4.128280E-001	-51.3323900
1620	3.241520760	4.121298E-001	-75.2137500	3.241520760	6.353456E-001	-17.0487500	3.241520760	6.480218E-001	-16.9377700	3.241520760	4.122071E-001	-51.8154100
1621	3.243516758	4.117449E-001	-75.5955400	3.243516758	6.364672E-001	-17.2983000	3.243516758	6.505336E-001	-17.3346700	3.243516758	4.116635E-001	-52.2535000
1622	3.245512756	4.113703E-001	-76.0354900	3.245512756	6.372734E-001	-17.5447400	3.245512756	6.537102E-001	-17.7319500	3.245512756	4.108744E-001	-52.6596500
1623	3.247508754	4.108747E-001	-76.3568900	3.247508754	6.385055E-001	-17.8051000	3.247508754	6.560707E-001	-18.1160000	3.247508754	4.098028E-001	-53.0687300
1624	3.249504752	4.106997E-001	-76.7665900	3.249504752	6.400538E-001	-18.0967000	3.249504752	6.589998E-001	-18.6389900	3.249504752	4.093040E-001	-53.4699900
1625	3.251500750	4.105682E-001	-77.0821000	3.251500750	6.418992E-001	-18.3706900	3.251500750	6.623607E-001	-19.0945400	3.251500750	4.085618E-001	-53.8238000
1626	3.253496748	4.103855E-001	-77.4139000	3.253496748	6.434575E-001	-18.7120300	3.253496748	6.647176E-001	-19.5789800	3.253496748	4.080366E-001	-54.2055500
1627	3.255492746	4.102068E-001	-77.7891500	3.255492746	6.451412E-001	-19.0437900	3.255492746	6.675558E-001	-20.1171700	3.255492746	4.075917E-001	-54.5459800
1628	3.257488744	4.102807E-001	-78.0932500	3.257488744	6.473358E-001	-19.4320000	3.257488744	6.700639E-001	-20.6715100	3.257488744	4.073620E-001	-54.8992300
1629	3.259484742	4.103496E-001	-78.4234400	3.259484742	6.493986E-001	-19.8151000	3.259484742	6.721878E-001	-21.2694600	3.259484742	4.073097E-001	-55.2483900
1630	3.261480740	4.111080E-001	-78.7548500	3.261480740	6.515559E-001	-20.2562100	3.261480740	6.748245E-001	-21.8812400	3.261480740	4.074249E-001	-55.5921200
1631	3.263476738	4.114561E-001	-79.1502700	3.263476738	6.537999E-001	-20.7113100	3.263476738	6.764016E-001	-22.5533600	3.263476738	4.073942E-001	-55.9650500
1632	3.265472736	4.121972E-001	-79.4983600	3.265472736	6.559690E-001	-21.1999500	3.265472736	6.782756E-001	-23.1516600	3.265472736	4.076801E-001	-56.3322400
1633	3.267468734	4.130155E-001	-79.8535000	3.267468734	6.583400E-001	-21.7060600	3.267468734	6.799175E-001	-23.8837300	3.267468734	4.081191E-001	-56.7251600
1634	3.269464732	4.139725E-001	-80.2137200	3.269464732	6.602025E-001	-22.2337400	3.269464732	6.816998E-001	-24.5598600	3.269464732	4.084204E-001	-57.1107000
1635	3.271460730	4.147966E-001	-80.6466800	3.271460730	6.619179E-001	-22.7861000	3.271460730	6.824046E-001	-25.2760800	3.271460730	4.088008E-001	-57.5394800
1636	3.273456728	4.157065E-001	-81.0643500	3.273456728	6.635957E-001	-23.3496600	3.273456728	6.823290E-001	-25.9833200	3.273456728	4.091483E-001	-57.9723300
1637	3.275452726	4.161177E-001	-81.5481600	3.275452726	6.648178E-001	-23.9758900	3.275452726	6.821147E-001	-26.7277800	3.275452726	4.095441E-001	-58.4680500
1638	3.277448724	4.172455E-001	-82.0140200	3.277448724	6.664172E-001	-24.5861800	3.277448724	6.815953E-001	-27.4429600	3.277448724	4.099365E-001	-58.9332800
1639	3.279444722	4.179916E-001	-82.5185900	3.279444722	6.673065E-001	-25.2193500	3.279444722	6.809633E-001	-28.1628400	3.279444722	4.100710E-001	-59.4200200
1640	3.281440720	4.184827E-001	-83.0219700	3.281440720	6.675940E-001	-25.8621700	3.281440720	6.793409E-001	-28.8923800	3.281440720	4.100387E-001	-59.9234000
1641	3.283436718	4.190087E-001	-83.5593100	3.283436718	6.679290E-001	-26.5330400	3.283436718	6.770598E-001	-29.5810900	3.283436718	4.099939E-001	-60.4483300
1642	3.285432716	4.197632E-001	-84.0455600	3.285432716	6.678290E-001	-27.1707200	3.285432716	6.756807E-001	-30.2272600	3.285432716	4.095764E-001	-60.9592700
1643	3.287428714	4.196738E-001	-84.5725900	3.287428714	6.676122E-001	-27.7995600	3.287428714	6.730530E-001	-30.9003800	3.287428714	4.093439E-001	-61.4114500
1644	3.289424712	4.195921E-001	-85.0914900	3.289424712	6.664773E-001	-28.4648800	3.289424712	6.698377E-001	-31.5120200	3.289424712	4.087619E-001	-61.9380200
1645	3.291420710	4.201009E-001	-85.5816200	3.291420710	6.656533E-001	-29.1101800	3.291420710	6.678104E-001	-32.1134300	3.291420710	4.083385E-001	-62.4405000
1646	3.293416708	4.200574E-001	-86.1207700	3.293416708	6.642109E-001	-29.7231400	3.293416708	6.645104E-001	-32.6788600	3.293416708	4.077547E-001	-62.8950000
1647	3.295412706	4.197808E-001	-86.5949300	3.295412706	6.622504E-001	-30.3299900	3.295412706	6.613763E-001	-33.1683500	3.295412706	4.068260E-001	-63.3466900
1648	3.297408704	4.195324E-001	-87.0736100	3.297408704	6.603654E-001	-30.9070800	3.297408704	6.581198E-001	-33.7068400	3.297408704	4.063944E-001	-63.7697800
1649	3.299404702	4.191805E-001	-87.5603600	3.299404702	6.582726E-001	-31.4570000	3.299404702	6.550904E-001	-34.1629800	3.299404702	4.058499E-001	-64.1681400
1650	3.301400700	4.192720E-001	-88.0133700	3.301400700	6.559961E-001	-32.0169600	3.301400700	6.519673E-001	-34.5814600	3.301400700	4.052310E-001	-64.5699100
1651	3.303396698	4.193216E-001	-88.4921600	3.303396698	6.533018E-001	-32.5050000	3.303396698	6.498784E-001	-34.9920300	3.303396698	4.048210E-001	-64.9528000
1652	3.305392696	4.191719E-001	-88.9010400	3.305392696	6.515202E-001	-32.9818000	3.305392696	6.463675E-001	-35.3434900	3.305392696	4.046005E-001	-65.3212100
1653	3.307388694	4.191318E-001	-89.3798400	3.307388694	6.491495E-001	-33.4418100	3.307388694	6.441731E-001	-35.6873100	3.307388694	4.044036E-001	-65.6818300
1654	3.309384692	4.189278E-001	-89.8015600	3.309384692	6.466632E-001	-33.8748900	3.309384692	6.414373E-001	-36.0068900	3.309384692	4.042559E-001	-66.0708000
1655	3.311380690	4.192127E-001	-90.2666000	3.311380690	6.447482E-001	-34.2842700	3.311380690	6.397266E-001	-36.2820900	3.311380690	4.044456E-001	-66.4862000
1656	3.313376688	4.188658E-001	-90.7124900	3.313376688	6.424304E-001	-34.6631700	3.313376688	6.379099E-001	-36.6017900	3.313376688	4.042616E-001	-66.8493800
1657	3.315372686	4.189953E-001	-91.1959200	3.315372686	6.406592E-001	-35.0379000	3.315372686	6.360106E-001	-36.8713600	3.315372686	4.044339E-001	-67.2741100
1658	3.317368684	4.192380E-001	-91.6322200	3.317368684	6.385427E-001	-35.3757900	3.317368684	6.348125E-001	-37.1272200	3.317368684	4.043188E-001	-67.7325100
1659	3.319364682	4.191417E-001	-92.0790900	3.319364682	6.375114E-001	-35.6972300	3.319364682	6.340870E-001	-37.3916800	3.319364682	4.045516E-001	-68.1555300
1660	3.321360680	4.193308E-001	-92.5585800	3.321360680	6.361278E-001	-36.0107300	3.321360680	6.334848E-001	-37.6361000	3.321360680	4.047096E-001	-68.5671800
1661	3.323356678	4.192286E-001	-92.9669900	3.323356678	6.347165E-001	-36.3415900	3.323356678	6.327429E-001	-37.9138400	3.323356678	4.046866E-001	-69.0128200
1662	3.325352676	4.192079E-001	-93.4327900	3.325352676	6.339433E-001	-36.6584300	3.325352676	6.329103E-001	-38.1872000	3.325352676	4.047599E-001	-69.4576000
1663	3.327348674	4.193330E-001	-93.9138300	3.327348674	6.338532E-001	-36.9568200	3.327348674	6.333932E-001	-38.4738800	3.327348674	4.049391E-001	-69.9460600
1664	3.329344672	4.194376E-001	-94.3824100	3.329344672	6.328784E-001	-37.2627700	3.329344672	6.337844E-001	-38.7755700	3.329344672	4.047697E-001	-70.3982300
1665	3.331340670	4.190777E-001	-94.8209500	3.331340670	6.327690E-001	-37.5888300	3.331340670	6.334361E-001	-39.1019300	3.331340670	4.049123E-001	-70.8373800
1666	3.333336668	4.190689E-001	-95.2546800	3.333336668	6.333067E-001	-37.8991800	3.333336668	6.343324E-001	-39.3965500	3.333336668	4.049570E-001	-71.2668600
1667	3.335332666	4.190672E-001	-95.7120300	3.335332666	6.324884E-001	-38.2744000	3.335332666	6.346930E-001	-39.7532600	3.335332666	4.044342E-001	-71.7452300
1668	3.337328664	4.189995E-001	-96.1460300	3.337328664	6.334622E-001	-38.5807500	3.337328664	6.354750E-001	-40.0909400	3.337328664	4.045420E-001	-72.1555300
1669	3.339324662	4.189167E-001	-96.5946600	3.339324662	6.335749E-001	-38.9352800	3.339324662	6.365075E-001	-40.4587400	3.339324662	4.042359E-001	-72.6441900
1670	3.341320660	4.189406E-001	-97.0440000	3.341320660	6.336164E-001	-39.3200600	3.341320660	6.370831E-001	-40.7958000	3.341320660	4.038788E-001	-73.0862800
1671	3.343316658	4.190708E-001	-97.4530600	3.343316658	6.345995E-001	-39.6868400	3.343316658	6.378153E-001	-41.1719600	3.343316658	4.035228E-001	-73.5346600
1672	3.345312656	4.188686E-001	-97.8500600	3.345312656	6.345140E-001	-40.0941400	3.345312656	6.389096E-001	-41.5617700	3.345312656	4.033323E-001	-73.9736400
1673	3.347308654	4.189194E-001	-98.3023800	3.347308654	6.352508E-001	-40.4887000	3.347308654	6.400330E-001	-42.0114500	3.347308654	4.030950E-001	-74.4060100
1674	3.349304652	4.193490E-001	-98.7342000	3.349304652	6.361465E-001	-40.8856600	3.349304652	6.408129E-001	-42.3642000	3.349304652	4.028643E-001	-74.8343000
1675	3.351300650	4.191037E-001	-99.1597200	3.351300650	6.364987E-001	-41.3154400	3.351300650	6.418816E-001	-42.8652200	3.351300650	4.027220E-001	-75.2664200
1676	3.353296648	4.194127E-001	-99.5791100	3.353296648	6.369326E-001	-41.7438600	3.353296648	6.431642E-001	-43.2667100	3.353296648	4.026543E-001	-75.7327200
1677	3.355292646	4.193675E-001	-99.9433600	3.355292646	6.373799E-001	-42.1643900	3.355292646	6.437572E-001	-43.6709400	3.355292646	4.023844E-001	-76.1329800
1678	3.357288644	4.193692E-001	-100.3811000	3.357288644	6.377538E-001	-42.6082200	3.357288644	6.443994E-001	-44.1127700	3.357288644	4.019700E-001	-76.5491700
1679	3.359284642	4.196021E-001	-100.8308000	3.359284642	6.378521E-001	-43.0639200	3.359284642	6.450526E-001	-44.5968800	3.359284642	4.015940E-001	-77.0154300
1680	3.361280640	4.196144E-001	-101.2743000	3.361280640	6.381032E-001	-43.5415800	3.361280640	6.460224E-001	-45.0883100	3.361280640	4.014975E-001	-77.4239000
1681	3.363276638	4.199696E-001	-101.6672000	3.363276638	6.383532E-001	-43.9876900	3.363276638	6.468576E-001	-45.5457800	3.363276638	4.013861E-001	-77.8709600
1682	3.365272636	4.200352E-001	-102.0834000	3.365272636	6.386636E-001	-44.4359700	3.365272636	6.473970E-001	-46.0174400	3.365272636	4.012339E-001	-78.2588700
1683	3.367268634	4.201737E-001	-102.5483000	3.367268634	6.384276E-001	-44.9109900	3.367268634	6.481912E-001	-46.4932300	3.367268634	4.010584E-001	-78.7274900
1684	3.369264632	4.205426E-001	-102.9578000	3.369264632	6.386325E-001	-45.3787200	3.369264632	6.484230E-001	-46.9656200	3.369264632	4.009241E-001	-79.1298900
1685	3.371260630	4.207899E-001	-103.4155000	3.371260630	6.383905E-001	-45.8412800	3.371260630	6.493602E-001	-47.4647700	3.371260630	4.007076E-001	-79.5860100
1686	3.373256628	4.212177E-001	-103.8308000	3.373256628	6.381997E-001	-46.2997200	3.373256628	6.504754E-001	-47.9517300	3.373256628	4.005816E-001	-80.0405100
1687	3.375252626	4.212316E-001	-104.2783000	3.375252626	6.379817E-001	-46.7681600	3.375252626	6.504954E-001	-48.4761000	3.375252626	4.004318E-001	-80.4581700
1688	3.377248624	4.213763E-001	-104.6566000	3.377248624	6.377629E-001	-47.2177000	3.377248624	6.512366E-001	-48.9191600	3.377248624	4.001454E-001	-80.8941200
1689	3.379244622	4.215171E-001	-105.1015000	3.379244622	6.374891E-001	-47.6713800	3.379244622	6.514041E-001	-49.4728500	3.379244622	3.997953E-001	-81.3459500
1690	3.381240620	4.218034E-001	-105.5816000	3.381240620	6.374802E-001	-48.1191600	3.381240620	6.517045E-001	-50.0135800	3.381240620	3.999075E-001	-81.7576800
1691	3.383236618	4.220502E-001	-105.9833000	3.383236618	6.375359E-001	-48.5553600	3.383236618	6.519888E-001	-50.5097000	3.383236618	3.996419E-001	-82.1825600
1692	3.385232616	4.222782E-001	-106.4104000	3.385232616	6.370621E-001	-48.9965900	3.385232616	6.524733E-001	-51.0043700	3.385232616	3.994502E-001	-82.6197400
1693	3.387228614	4.226400E-001	-106.8398000	3.387228614	6.370170E-001	-49.4475500	3.387228614	6.529173E-001	-51.5299600	3.387228614	3.993781E-001	-83.0583000
1694	3.389224612	4.229557E-001	-107.2852000	3.389224612	6.367940E-001	-49.8772200	3.389224612	6.532998E-001	-52.0956000	3.389224612	3.992209E-001	-83.4800000
1695	3.391220610	4.232384E-001	-107.7218000	3.391220610	6.368831E-001	-50.3269700	3.391220610	6.538646E-001	-52.6517000	3.391220610	3.990712E-001	-83.9209800
1696	3.393216608	4.232688E-001	-108.1725000	3.393216608	6.369123E-001	-50.7857000	3.393216608	6.533902E-001	-53.1936800	3.393216608	3.989657E-001	-84.3518400
1697	3.395212606	4.234411E-001	-108.6262000	3.395212606	6.368285E-001	-51.2053200	3.395212606	6.529600E-001	-53.7673400	3.395212606	3.990210E-001	-84.8219600
1698	3.397208604	4.237818E-001	-109.0849000	3.397208604	6.369396E-001	-51.6726500	3.397208604	6.529762E-001	-54.3590400	3.397208604	3.988317E-001	-85.2733600
1699	3.399204602	4.240699E-001	-109.5136000	3.399204602	6.368185E-001	-52.1168300	3.399204602	6.520739E-001	-54.9383800	3.399204602	3.987645E-001	-85.7104300
1700	3.401200600	4.242954E-001	-109.9756000	3.401200600	6.370480E-001	-52.5767700	3.401200600	6.517556E-001	-55.5099600	3.401200600	3.986712E-001	-86.1475300
1701	3.403196598	4.247446E-001	-110.4379000	3.403196598	6.371613E-001	-53.0437800	3.403196598	6.512206E-001	-56.0496200	3.403196598	3.984975E-001	-86.5996500
1702	3.405192596	4.252782E-001	-110.8548000	3.405192596	6.372731E-001	-53.5070400	3.405192596	6.505594E-001	-56.6452600	3.405192596	3.984144E-001	-87.0454400
1703	3.407188594	4.254257E-001	-111.3302000	3.407188594	6.375248E-001	-53.9948700	3.407188594	6.493159E-001	-57.1852100	3.407188594	3.983089E-001	-87.4759300
1704	3.409184592	4.253123E-001	-111.8001000	3.409184592	6.372685E-001	-54.4762100	3.409184592	6.480759E-001	-57.7786900	3.409184592	3.981618E-001	-87.9591400
1705	3.411180590	4.257391E-001	-112.2365000	3.411180590	6.374044E-001	-54.9798900	3.411180590	6.460762E-001	-58.3013800	3.411180590	3.977631E-001	-88.4043700
1706	3.413176588	4.262128E-001	-112.7251000	3.413176588	6.369684E-001	-55.4801900	3.413176588	6.451103E-001	-58.8345700	3.413176588	3.976375E-001	-88.8737300
1707	3.415172586	4.265061E-001	-113.2302000	3.415172586	6.367163E-001	-55.9757300	3.415172586	6.432345E-001	-59.3914600	3.415172586	3.974816E-001	-89.3003100
1708	3.417168584	4.262031E-001	-113.6957000	3.417168584	6.363204E-001	-56.4829000	3.417168584	6.408178E-001	-59.8755100	3.417168584	3.972477E-001	-89.7796200
1709	3.419164582	4.265006E-001	-114.2019000	3.419164582	6.360774E-001	-56.9931000	3.419164582	6.387225E-001	-60.4111800	3.419164582	3.968786E-001	-90.2311900
1710	3.421160580	4.270568E-001	-114.6688000	3.421160580	6.352695E-001	-57.5004000	3.421160580	6.370712E-001	-60.8523600	3.421160580	3.966659E-001	-90.6832400
1711	3.423156578	4.267951E-001	-115.1570000	3.423156578	6.344016E-001	-58.0084200	3.423156578	6.339079E-001	-61.3019500	3.423156578	3.964319E-001	-91.1010700
1712	3.425152576	4.266724E-001	-115.6370000	3.425152576	6.338871E-001	-58.4875500	3.425152576	6.321276E-001	-61.7342600	3.425152576	3.963481E-001	-91.5468400
1713	3.427148574	4.267367E-001	-116.0649000	3.427148574	6.330428E-001	-58.9771100	3.427148574	6.298200E-001	-62.1078900	3.427148574	3.961949E-001	-91.9483400
1714	3.429144572	4.268609E-001	-116.5285000	3.429144572	6.320892E-001	-59.4505500	3.429144572	6.278993E-001	-62.4688300	3.429144572	3.959747E-001	-92.4004100
1715	3.431140570	4.269667E-001	-117.0382000	3.431140570	6.310717E-001	-59.9086800	3.431140570	6.257518E-001	-62.8787000	3.431140570	3.957318E-001	-92.8018600
1716	3.433136568	4.269541E-001	-117.4666000	3.433136568	6.302279E-001	-60.3464100	3.433136568	6.238726E-001	-63.1426900	3.433136568	3.958490E-001	-93.2233400
1717	3.435132566	4.268177E-001	-117.9591000	3.435132566	6.290129E-001	-60.8065900	3.435132566	6.219423E-001	-63.4975200	3.435132566	3.956702E-001	-93.6526300
1718	3.437128564	4.270887E-001	-118.4202000	3.437128564	6.282116E-001	-61.2329100	3.437128564	6.208490E-001	-63.7793700	3.437128564	3.955455E-001	-94.0880200
1719	3.439124562	4.270617E-001	-118.8852000	3.439124562	6.274057E-001	-61.6518000	3.439124562	6.189786E-001	-64.0690500	3.439124562	3.954756E-001	-94.5087900
1720	3.441120560	4.271061E-001	-119.3491000	3.441120560	6.261901E-001	-62.0717900	3.441120560	6.183663E-001	-64.3473200	3.441120560	3.955044E-001	-94.9565400
1721	3.443116558	4.270844E-001	-119.7991000	3.443116558	6.253709E-001	-62.4868700	3.443116558	6.174527E-001	-64.5984300	3.443116558	3.953243E-001	-95.3836600
1722	3.445112556	4.275128E-001	-120.2659000	3.445112556	6.248773E-001	-62.8823600	3.445112556	6.171810E-001	-64.8469500	3.445112556	3.953712E-001	-95.8271000
1723	3.447108554	4.270603E-001	-120.7471000	3.447108554	6.240248E-001	-63.3046600	3.447108554	6.163613E-001	-65.1177500	3.447108554	3.951181E-001	-96.2829700
1724	3.449104552	4.272850E-001	-121.1571000	3.449104552	6.236695E-001	-63.6971800	3.449104552	6.168734E-001	-65.3290600	3.449104552	3.951988E-001	-96.6939200
1725	3.451100550	4.272233E-001	-121.6548000	3.451100550	6.224374E-001	-64.0873900	3.451100550	6.171426E-001	-65.6393200	3.451100550	3.948289E-001	-97.1505600
1726	3.453096548	4.270546E-001	-122.0497000	3.453096548	6.223218E-001	-64.4954800	3.453096548	6.174640E-001	-65.8989000	3.453096548	3.951257E-001	-97.6187700
1727	3.455092546	4.270233E-001	-122.5243000	3.455092546	6.218904E-001	-64.9139300	3.455092546	6.181598E-001	-66.1440700	3.455092546	3.948365E-001	-98.0976600
1728	3.457088544	4.270163E-001	-122.9583000	3.457088544	6.214534E-001	-65.3218500	3.457088544	6.190414E-001	-66.4480000	3.457088544	3.947520E-001	-98.5205000
1729	3.459084542	4.270264E-001	-123.4115000	3.459084542	6.209146E-001	-65.7429700	3.459084542	6.201584E-001	-66.7666200	3.459084542	3.945155E-001	-98.9971000
1730	3.461080540	4.271135E-001	-123.8386000	3.461080540	6.207635E-001	-66.1565700	3.461080540	6.214044E-001	-67.0819000	3.461080540	3.944534E-001	-99.4632600
1731	3.463076538	4.271739E-001	-124.2603000	3.463076538	6.202083E-001	-66.5450800	3.463076538	6.228313E-001	-67.4250600	3.463076538	3.943755E-001	-99.9190700
1732	3.465072536	4.271231E-001	-124.7059000	3.465072536	6.195378E-001	-66.9529200	3.465072536	6.239137E-001	-67.7880400	3.465072536	3.938713E-001	-100.3416000
1733	3.467068534	4.273469E-001	-125.1486000	3.467068534	6.192568E-001	-67.3354600	3.467068534	6.255533E-001	-68.1602600	3.467068534	3.935953E-001	-100.7882000
1734	3.469064532	4.272821E-001	-125.5515000	3.469064532	6.188571E-001	-67.7215000	3.469064532	6.277326E-001	-68.5315500	3.469064532	3.934155E-001	-101.2303000
1735	3.471060530	4.272504E-001	-125.9922000	3.471060530	6.186171E-001	-68.1420300	3.471060530	6.290330E-001	-68.9276300	3.471060530	3.932686E-001	-101.6978000
1736	3.473056528	4.274215E-001	-126.4548000	3.473056528	6.181488E-001	-68.5411600	3.473056528	6.310384E-001	-69.4111900	3.473056528	3.930829E-001	-102.1218000
1737	3.475052526	4.276137E-001	-126.8576000	3.475052526	6.175241E-001	-68.9606600	3.475052526	6.328220E-001	-69.8471500	3.475052526	3.925782E-001	-102.5961000
1738	3.477048524	4.276161E-001	-127.3010000	3.477048524	6.176977E-001	-69.3431900	3.477048524	6.346598E-001	-70.2816900	3.477048524	3.922894E-001	-102.9883000
1739	3.479044522	4.277967E-001	-127.6819000	3.479044522	6.173573E-001	-69.7096100	3.479044522	6.359922E-001	-70.7652000	3.479044522	3.920811E-001	-103.4585000
1740	3.481040520	4.279900E-001	-128.0873000	3.481040520	6.171342E-001	-70.1185500	3.481040520	6.375574E-001	-71.2303500	3.481040520	3.916197E-001	-103.8814000
1741	3.483036518	4.280467E-001	-128.5179000	3.483036518	6.168521E-001	-70.5058300	3.483036518	6.393133E-001	-71.7390300	3.483036518	3.913626E-001	-104.3326000
1742	3.485032516	4.284144E-001	-128.9441000	3.485032516	6.170676E-001	-70.8823700	3.485032516	6.407107E-001	-72.2612600	3.485032516	3.912803E-001	-104.7525000
1743	3.487028514	4.285916E-001	-129.3509000	3.487028514	6.171964E-001	-71.2734400	3.487028514	6.420748E-001	-72.8617100	3.487028514	3.907411E-001	-105.1605000
1744	3.489024512	4.286227E-001	-129.7429000	3.489024512	6.172082E-001	-71.6441600	3.489024512	6.431705E-001	-73.3385800	3.489024512	3.906240E-001	-105.5949000
1745	3.491020510	4.289750E-001	-130.1707000	3.491020510	6.172262E-001	-72.0451200	3.491020510	6.444358E-001	-73.9285100	3.491020510	3.905767E-001	-106.0309000
1746	3.493016508	4.293760E-001	-130.6072000	3.493016508	6.171979E-001	-72.4105800	3.493016508	6.456659E-001	-74.5290900	3.493016508	3.902917E-001	-106.4432000
1747	3.495012506	4.295260E-001	-130.9667000	3.495012506	6.176515E-001	-72.8078800	3.495012506	6.466013E-001	-75.0674200	3.495012506	3.902514E-001	-106.8735000
1748	3.497008504	4.300336E-001	-131.4477000	3.497008504	6.180665E-001	-73.1927700	3.497008504	6.471697E-001	-75.7836500	3.497008504	3.900546E-001	-107.3106000
1749	3.499004502	4.302567E-001	-131.8369000	3.499004502	6.185249E-001	-73.5960700	3.499004502	6.479246E-001	-76.3640400	3.499004502	3.898400E-001	-107.7352000
1750	3.501000500	4.307868E-001	-132.2779000	3.501000500	6.189391E-001	-74.0011300	3.501000500	6.482136E-001	-76.9938000	3.501000500	3.899125E-001	-108.1773000
1751	3.502996498	4.315855E-001	-132.6967000	3.502996498	6.196600E-001	-74.4213600	3.502996498	6.484275E-001	-77.6417800	3.502996498	3.898452E-001	-108.6092000
1752	3.504992496	4.320245E-001	-133.1384000	3.504992496	6.202381E-001	-74.8661800	3.504992496	6.486087E-001	-78.2962300	3.504992496	3.897341E-001	-109.0276000
1753	3.506988494	4.325404E-001	-133.5910000	3.506988494	6.209562E-001	-75.3051800	3.506988494	6.481428E-001	-78.9160400	3.506988494	3.898721E-001	-109.4903000
1754	3.508984492	4.330828E-001	-134.0294000	3.508984492	6.220306E-001	-75.7518800	3.508984492	6.477932E-001	-79.5575000	3.508984492	3.900199E-001	-109.9207000
1755	3.510980490	4.335857E-001	-134.4926000	3.510980490	6.225414E-001	-76.2070200	3.510980490	6.468142E-001	-80.2057500	3.510980490	3.900778E-001	-110.3811000
1756	3.512976488	4.340642E-001	-134.9500000	3.512976488	6.233310E-001	-76.6964800	3.512976488	6.455875E-001	-80.8006400	3.512976488	3.897937E-001	-110.8687000
1757	3.514972486	4.346758E-001	-135.4156000	3.514972486	6.238263E-001	-77.1566600	3.514972486	6.447132E-001	-81.4354300	3.514972486	3.897882E-001	-111.3403000
1758	3.516968484	4.351191E-001	-135.9105000	3.516968484	6.248046E-001	-77.6924400	3.516968484	6.429448E-001	-82.0844300	3.516968484	3.897690E-001	-111.8330000
1759	3.518964482	4.355776E-001	-136.3734000	3.518964482	6.253213E-001	-78.1773300	3.518964482	6.410911E-001	-82.6427900	3.518964482	3.896246E-001	-112.3311000
1760	3.520960480	4.359266E-001	-136.9124000	3.520960480	6.256644E-001	-78.6928100	3.520960480	6.389298E-001	-83.2775000	3.520960480	3.895619E-001	-112.8149000
1761	3.522956478	4.363142E-001	-137.3727000	3.522956478	6.259961E-001	-79.2471000	3.522956478	6.373541E-001	-83.8057900	3.522956478	3.893573E-001	-113.3166000
1762	3.524952476	4.364209E-001	-137.8947000	3.524952476	6.266466E-001	-79.7970000	3.524952476	6.343067E-001	-84.3552900	3.524952476	3.892998E-001	-113.8154000
1763	3.526948474	4.366079E-001	-138.3836000	3.526948474	6.270307E-001	-80.3520500	3.526948474	6.320050E-001	-84.9212400	3.526948474	3.891453E-001	-114.3171000
1764	3.528944472	4.367276E-001	-138.9016000	3.528944472	6.266253E-001	-80.9106900	3.528944472	6.291022E-001	-85.4075500	3.528944472	3.884676E-001	-114.8115000
1765	3.530940470	4.371651E-001	-139.3781000	3.530940470	6.265267E-001	-81.4824000	3.530940470	6.270336E-001	-85.8547000	3.530940470	3.878395E-001	-115.2607000
1766	3.532936468	4.369861E-001	-139.8609000	3.532936468	6.264263E-001	-82.0328300	3.532936468	6.244361E-001	-86.3019100	3.532936468	3.875488E-001	-115.7438000
1767	3.534932466	4.368337E-001	-140.3743000	3.534932466	6.257350E-001	-82.6233400	3.534932466	6.220024E-001	-86.7403600	3.534932466	3.871702E-001	-116.1845000
1768	3.536928464	4.370463E-001	-140.9008000	3.536928464	6.250553E-001	-83.1974900	3.536928464	6.193200E-001	-87.1923300	3.536928464	3.865257E-001	-116.6451000
1769	3.538924462	4.371474E-001	-141.3533000	3.538924462	6.243452E-001	-83.7464900	3.538924462	6.166588E-001	-87.5305200	3.538924462	3.858632E-001	-117.0798000
1770	3.540920460	4.369066E-001	-141.8586000	3.540920460	6.235116E-001	-84.3172800	3.540920460	6.139390E-001	-87.9088200	3.540920460	3.854646E-001	-117.4746000
1771	3.542916458	4.366605E-001	-142.2762000	3.542916458	6.221461E-001	-84.8649700	3.542916458	6.117533E-001	-88.2001600	3.542916458	3.850375E-001	-117.9123000
1772	3.544912456	4.369664E-001	-142.7480000	3.544912456	6.204154E-001	-85.4398000	3.544912456	6.101797E-001	-88.5086200	3.544912456	3.845654E-001	-118.3451000
1773	3.546908454	4.370035E-001	-143.2113000	3.546908454	6.189440E-001	-85.9542200	3.546908454	6.084350E-001	-88.7884400	3.546908454	3.842314E-001	-118.7182000
1774	3.548904452	4.374599E-001	-143.6374000	3.548904452	6.173046E-001	-86.4526500	3.548904452	6.070551E-001	-89.0658000	3.548904452	3.838147E-001	-119.1204000
1775	3.550900450	4.375135E-001	-144.1084000	3.550900450	6.154355E-001	-86.9518100	3.550900450	6.059971E-001	-89.2923400	3.550900450	3.838232E-001	-119.5059000
1776	3.552896448	4.372854E-001	-144.5836000	3.552896448	6.133669E-001	-87.4527300	3.552896448	6.042017E-001	-89.5599700	3.552896448	3.837517E-001	-119.9049000
1777	3.554892446	4.374944E-001	-145.0191000	3.554892446	6.114383E-001	-87.8849000	3.554892446	6.034448E-001	-89.7493200	3.554892446	3.837425E-001	-120.2777000
1778	3.556888444	4.374654E-001	-145.4585000	3.556888444	6.092856E-001	-88.3463100	3.556888444	6.032363E-001	-89.9728800	3.556888444	3.837529E-001	-120.7163000
1779	3.558884442	4.373045E-001	-145.9563000	3.558884442	6.074391E-001	-88.7548300	3.558884442	6.022645E-001	-90.2446400	3.558884442	3.838966E-001	-121.1323000
1780	3.560880440	4.376429E-001	-146.3567000	3.560880440	6.053178E-001	-89.1290300	3.560880440	6.034484E-001	-90.4249900	3.560880440	3.840810E-001	-121.5808000
1781	3.562876438	4.376620E-001	-146.8404000	3.562876438	6.036853E-001	-89.5161700	3.562876438	6.027487E-001	-90.6662000	3.562876438	3.842493E-001	-122.0086000
1782	3.564872436	4.376310E-001	-147.3035000	3.564872436	6.019819E-001	-89.8484500	3.564872436	6.035964E-001	-90.9219700	3.564872436	3.843187E-001	-122.4582000
1783	3.566868434	4.379967E-001	-147.7700000	3.566868434	6.002277E-001	-90.1759000	3.566868434	6.046579E-001	-91.1927400	3.566868434	3.843975E-001	-122.9136000
1784	3.568864432	4.376701E-001	-148.2563000	3.568864432	5.985032E-001	-90.5121100	3.568864432	6.056705E-001	-91.4348200	3.568864432	3.844147E-001	-123.3810000
1785	3.570860430	4.377420E-001	-148.6810000	3.570860430	5.976040E-001	-90.8026000	3.570860430	6.074278E-001	-91.7048600	3.570860430	3.845633E-001	-123.8783000
1786	3.572856428	4.379284E-001	-149.1346000	3.572856428	5.963686E-001	-91.0470700	3.572856428	6.092532E-001	-92.0418200	3.572856428	3.844344E-001	-124.3145000
1787	3.574852426	4.376146E-001	-149.5905000	3.574852426	5.958979E-001	-91.3134500	3.574852426	6.107528E-001	-92.3432500	3.574852426	3.843679E-001	-124.8012000
1788	3.576848424	4.377317E-001	-150.0203000	3.576848424	5.954180E-001	-91.5980500	3.576848424	6.125998E-001	-92.6805400	3.576848424	3.841168E-001	-125.2606000
1789	3.578844422	4.373062E-001	-150.4656000	3.578844422	5.953398E-001	-91.8498000	3.578844422	6.143492E-001	-93.0543100	3.578844422	3.837132E-001	-125.7396000
1790	3.580840420	4.379180E-001	-150.8666000	3.580840420	5.948623E-001	-92.1062900	3.580840420	6.166037E-001	-93.4214200	3.580840420	3.834081E-001	-126.2000000
1791	3.582836418	4.377536E-001	-151.2939000	3.582836418	5.953538E-001	-92.4068500	3.582836418	6.185364E-001	-93.8429100	3.582836418	3.829920E-001	-126.6593000
1792	3.584832416	4.376763E-001	-151.6551000	3.584832416	5.956958E-001	-92.7073700	3.584832416	6.214985E-001	-94.2375600	3.584832416	3.826247E-001	-127.0993000
1793	3.586828414	4.378273E-001	-152.1184000	3.586828414	5.965271E-001	-92.9952900	3.586828414	6.228129E-001	-94.7496100	3.586828414	3.823175E-001	-127.5246000
1794	3.588824412	4.378802E-001	-152.4591000	3.588824412	5.969450E-001	-93.3016700	3.588824412	6.252412E-001	-95.1746500	3.588824412	3.820350E-001	-127.9586000
1795	3.590820410	4.381545E-001	-152.8482000	3.590820410	5.978926E-001	-93.6405900	3.590820410	6.274957E-001	-95.7120100	3.590820410	3.816330E-001	-128.4095000
1796	3.592816408	4.379645E-001	-153.2554000	3.592816408	5.988041E-001	-93.9600800	3.592816408	6.297895E-001	-96.2641500	3.592816408	3.813297E-001	-128.8201000
1797	3.594812406	4.385671E-001	-153.6533000	3.594812406	6.000898E-001	-94.2898900	3.594812406	6.320975E-001	-96.8194600	3.594812406	3.811845E-001	-129.2007000
1798	3.596808404	4.387025E-001	-154.0101000	3.596808404	6.012049E-001	-94.6448600	3.596808404	6.335999E-001	-97.4020200	3.596808404	3.811371E-001	-129.6550000
1799	3.598804402	4.395860E-001	-154.4109000	3.598804402	6.028218E-001	-95.0381500	3.598804402	6.367416E-001	-98.0398600	3.598804402	3.807147E-001	-130.0381000
1800	3.600800400	4.403497E-001	-154.7915000	3.600800400	6.042354E-001	-95.4749300	3.600800400	6.380466E-001	-98.6388200	3.600800400	3.809355E-001	-130.5289000
1801	3.602796398	4.409469E-001	-155.1781000	3.602796398	6.059856E-001	-95.8873000	3.602796398	6.391079E-001	-99.2844800	3.602796398	3.811174E-001	-130.9151000
1802	3.604792396	4.418004E-001	-155.6204000	3.604792396	6.074234E-001	-96.3560600	3.604792396	6.403393E-001	-99.9860700	3.604792396	3.811767E-001	-131.3446000
1803	3.606788394	4.424139E-001	-156.0308000	3.606788394	6.091026E-001	-96.8192100	3.606788394	6.409761E-001	-100.6847000	3.606788394	3.812215E-001	-131.8040000
1804	3.608784392	4.435076E-001	-156.5032000	3.608784392	6.106229E-001	-97.3181400	3.608784392	6.416821E-001	-101.4092000	3.608784392	3.815683E-001	-132.2700000
1805	3.610780390	4.445166E-001	-156.9807000	3.610780390	6.118517E-001	-97.8546100	3.610780390	6.416113E-001	-102.1615000	3.610780390	3.815113E-001	-132.7613000
1806	3.612776388	4.450765E-001	-157.4021000	3.612776388	6.129375E-001	-98.3802300	3.612776388	6.416733E-001	-102.8544000	3.612776388	3.816411E-001	-133.2468000
1807	3.614772386	4.461542E-001	-157.9265000	3.614772386	6.140190E-001	-98.9608800	3.614772386	6.414335E-001	-103.6108000	3.614772386	3.818946E-001	-133.7549000
1808	3.616768384	4.466321E-001	-158.3968000	3.616768384	6.150926E-001	-99.5297400	3.616768384	6.394973E-001	-104.2995000	3.616768384	3.817486E-001	-134.2767000
1809	3.618764382	4.477431E-001	-158.9157000	3.618764382	6.156082E-001	-100.1307000	3.618764382	6.391934E-001	-105.0420000	3.618764382	3.815672E-001	-134.8689000
1810	3.620760380	4.484753E-001	-159.4436000	3.620760380	6.161278E-001	-100.7291000	3.620760380	6.370867E-001	-105.7561000	3.620760380	3.811899E-001	-135.3804000
1811	3.622756378	4.487702E-001	-159.9653000	3.622756378	6.161025E-001	-101.3625000	3.622756378	6.345599E-001	-106.4281000	3.622756378	3.809567E-001	-135.9541000
1812	3.624752376	4.493023E-001	-160.4644000	3.624752376	6.162784E-001	-101.9551000	3.624752376	6.321874E-001	-107.0883000	3.624752376	3.804199E-001	-136.5010000
1813	3.626748374	4.495279E-001	-160.9997000	3.626748374	6.160042E-001	-102.5911000	3.626748374	6.298015E-001	-107.7247000	3.626748374	3.799215E-001	-137.0236000
1814	3.628744372	4.496298E-001	-161.5419000	3.628744372	6.154526E-001	-103.1798000	3.628744372	6.265216E-001	-108.3349000	3.628744372	3.792758E-001	-137.5257000
1815	3.630740370	4.496922E-001	-162.0605000	3.630740370	6.152208E-001	-103.8186000	3.630740370	6.232473E-001	-108.9134000	3.630740370	3.785315E-001	-137.9960000
1816	3.632736368	4.495562E-001	-162.5716000	3.632736368	6.138586E-001	-104.3985000	3.632736368	6.196848E-001	-109.4644000	3.632736368	3.775212E-001	-138.5021000
1817	3.634732366	4.498819E-001	-163.0815000	3.634732366	6.126575E-001	-105.0087000	3.634732366	6.163298E-001	-109.9750000	3.634732366	3.769009E-001	-138.9260000
1818	3.636728364	4.496821E-001	-163.5641000	3.636728364	6.114198E-001	-105.5876000	3.636728364	6.129979E-001	-110.4274000	3.636728364	3.761528E-001	-139.3916000
1819	3.638724362	4.496223E-001	-164.0594000	3.638724362	6.096350E-001	-106.1526000	3.638724362	6.097670E-001	-110.8539000	3.638724362	3.753631E-001	-139.7873000
1820	3.640720360	4.498100E-001	-164.5452000	3.640720360	6.080295E-001	-106.7028000	3.640720360	6.067784E-001	-111.2828000	3.640720360	3.746824E-001	-140.1640000
1821	3.642716358	4.498668E-001	-165.0156000	3.642716358	6.061849E-001	-107.2140000	3.642716358	6.035454E-001	-111.6164000	3.642716358	3.738327E-001	-140.5630000
1822	3.644712356	4.499571E-001	-165.4943000	3.644712356	6.041656E-001	-107.7472000	3.644712356	6.005633E-001	-111.9932000	3.644712356	3.734846E-001	-140.9444000
1823	3.646708354	4.498788E-001	-165.9608000	3.646708354	6.025602E-001	-108.2094000	3.646708354	5.979155E-001	-112.2652000	3.646708354	3.729682E-001	-141.3056000
1824	3.648704352	4.500558E-001	-166.4499000	3.648704352	6.002283E-001	-108.6837000	3.648704352	5.952151E-001	-112.5746000	3.648704352	3.727989E-001	-141.6319000
1825	3.650700350	4.503188E-001	-166.8585000	3.650700350	5.984371E-001	-109.1349000	3.650700350	5.928273E-001	-112.7769000	3.650700350	3.727943E-001	-141.9844000
1826	3.652696348	4.499345E-001	-167.3408000	3.652696348	5.965660E-001	-109.5676000	3.652696348	5.906026E-001	-113.0609000	3.652696348	3.726571E-001	-142.3743000
1827	3.654692346	4.502148E-001	-167.8022000	3.654692346	5.943689E-001	-109.9635000	3.654692346	5.890072E-001	-113.2515000	3.654692346	3.729369E-001	-142.8055000
1828	3.656688344	4.505779E-001	-168.2437000	3.656688344	5.927053E-001	-110.3233000	3.656688344	5.879248E-001	-113.4235000	3.656688344	3.729839E-001	-143.1788000
1829	3.658684342	4.505913E-001	-168.6951000	3.658684342	5.910184E-001	-110.7235000	3.658684342	5.872654E-001	-113.6394000	3.658684342	3.734375E-001	-143.6448000
1830	3.660680340	4.507498E-001	-169.1820000	3.660680340	5.894090E-001	-111.0486000	3.660680340	5.865776E-001	-113.8450000	3.660680340	3.737006E-001	-144.0406000
1831	3.662676338	4.510750E-001	-169.6684000	3.662676338	5.880461E-001	-111.3855000	3.662676338	5.860944E-001	-114.0453000	3.662676338	3.738184E-001	-144.4722000
1832	3.664672336	4.513301E-001	-170.1359000	3.664672336	5.867789E-001	-111.7196000	3.664672336	5.863135E-001	-114.2622000	3.664672336	3.741747E-001	-144.9424000
1833	3.666668334	4.511565E-001	-170.5757000	3.666668334	5.857829E-001	-112.0626000	3.666668334	5.863625E-001	-114.4463000	3.666668334	3.744558E-001	-145.4344000
1834	3.668664332	4.512937E-001	-171.0556000	3.668664332	5.852306E-001	-112.3675000	3.668664332	5.871074E-001	-114.6673000	3.668664332	3.745739E-001	-145.8918000
1835	3.670660330	4.514126E-001	-171.5398000	3.670660330	5.844873E-001	-112.6870000	3.670660330	5.881018E-001	-114.9222000	3.670660330	3.746781E-001	-146.3619000
1836	3.672656328	4.514161E-001	-171.9827000	3.672656328	5.840623E-001	-112.9861000	3.672656328	5.890637E-001	-115.1551000	3.672656328	3.748959E-001	-146.8435000
1837	3.674652326	4.515507E-001	-172.3960000	3.674652326	5.838929E-001	-113.3229000	3.674652326	5.902440E-001	-115.3986000	3.674652326	3.748574E-001	-147.3326000
1838	3.676648324	4.515536E-001	-172.8817000	3.676648324	5.836757E-001	-113.6543000	3.676648324	5.912464E-001	-115.7239000	3.676648324	3.747110E-001	-147.8728000
1839	3.678644322	4.513667E-001	-173.3295000	3.678644322	5.833711E-001	-113.9775000	3.678644322	5.925381E-001	-116.0577000	3.678644322	3.745507E-001	-148.3362000
1840	3.680640320	4.517059E-001	-173.7776000	3.680640320	5.836772E-001	-114.3186000	3.680640320	5.942810E-001	-116.3574000	3.680640320	3.745121E-001	-148.8344000
1841	3.682636318	4.516277E-001	-174.2374000	3.682636318	5.838778E-001	-114.6290000	3.682636318	5.958319E-001	-116.7587000	3.682636318	3.742972E-001	-149.2890000
1842	3.684632316	4.514869E-001	-174.6267000	3.684632316	5.841945E-001	-114.9962000	3.684632316	5.976532E-001	-117.0957000	3.684632316	3.739800E-001	-149.7897000
1843	3.686628314	4.515961E-001	-175.0338000	3.686628314	5.847068E-001	-115.3385000	3.686628314	5.995265E-001	-117.4925000	3.686628314	3.737654E-001	-150.2418000
1844	3.688624312	4.520528E-001	-175.4690000	3.688624312	5.848432E-001	-115.7377000	3.688624312	6.011800E-001	-117.8897000	3.688624312	3.733864E-001	-150.7013000
1845	3.690620310	4.524480E-001	-175.8644000	3.690620310	5.854205E-001	-116.0662000	3.690620310	6.030723E-001	-118.3684000	3.690620310	3.734032E-001	-151.1650000
1846	3.692616308	4.527736E-001	-176.2878000	3.692616308	5.858692E-001	-116.4564000	3.692616308	6.053263E-001	-118.7884000	3.692616308	3.730457E-001	-151.6340000
1847	3.694612306	4.528627E-001	-176.6802000	3.694612306	5.863531E-001	-116.8877000	3.694612306	6.069942E-001	-119.2552000	3.694612306	3.725795E-001	-152.0554000
1848	3.696608304	4.531832E-001	-177.1123000	3.696608304	5.871574E-001	-117.2679000	3.696608304	6.092629E-001	-119.7753000	3.696608304	3.724349E-001	-152.5282000
1849	3.698604302	4.536671E-001	-177.5329000	3.698604302	5.874665E-001	-117.7272000	3.698604302	6.104579E-001	-120.2697000	3.698604302	3.720505E-001	-152.9857000
1850	3.700600300	4.542215E-001	-177.9325000	3.700600300	5.880421E-001	-118.1168000	3.700600300	6.120044E-001	-120.8199000	3.700600300	3.718207E-001	-153.4373000
1851	3.702596298	4.543272E-001	-178.3569000	3.702596298	5.887150E-001	-118.5638000	3.702596298	6.132725E-001	-121.3400000	3.702596298	3.717604E-001	-153.9078000
1852	3.704592296	4.548071E-001	-178.7844000	3.704592296	5.891399E-001	-119.0330000	3.704592296	6.146415E-001	-121.9451000	3.704592296	3.713841E-001	-154.3508000
1853	3.706588294	4.558857E-001	-179.1646000	3.706588294	5.897017E-001	-119.4879000	3.706588294	6.167928E-001	-122.4616000	3.706588294	3.712478E-001	-154.8333000
1854	3.708584292	4.560727E-001	-179.6272000	3.708584292	5.902550E-001	-119.9687000	3.708584292	6.173232E-001	-123.0727000	3.708584292	3.710656E-001	-155.2206000
1855	3.710580290	4.566917E-001	179.9598000	3.710580290	5.905681E-001	-120.4146000	3.710580290	6.182260E-001	-123.6699000	3.710580290	3.708909E-001	-155.6781000
1856	3.712576288	4.575287E-001	179.4892000	3.712576288	5.910795E-001	-120.9018000	3.712576288	6.190298E-001	-124.3503000	3.712576288	3.707341E-001	-156.1390000
1857	3.714572286	4.582046E-001	179.0462000	3.714572286	5.915051E-001	-121.3643000	3.714572286	6.199590E-001	-124.9615000	3.714572286	3.706027E-001	-156.5952000
1858	3.716568284	4.587128E-001	178.6174000	3.716568284	5.916478E-001	-121.8462000	3.716568284	6.206948E-001	-125.5553000	3.716568284	3.703035E-001	-157.0757000
1859	3.718564282	4.595246E-001	178.1757000	3.718564282	5.916169E-001	-122.3707000	3.718564282	6.208531E-001	-126.2050000	3.718564282	3.700743E-001	-157.5692000
1860	3.720560280	4.603990E-001	177.7038000	3.720560280	5.922763E-001	-122.8478000	3.720560280	6.209146E-001	-126.8801000	3.720560280	3.696861E-001	-158.0539000
1861	3.722556278	4.606806E-001	177.2317000	3.722556278	5.920296E-001	-123.3587000	3.722556278	6.199072E-001	-127.5140000	3.722556278	3.694292E-001	-158.5336000
1862	3.724552276	4.615713E-001	176.7473000	3.724552276	5.921409E-001	-123.8604000	3.724552276	6.199661E-001	-128.1642000	3.724552276	3.692863E-001	-158.9868000
1863	3.726548274	4.622478E-001	176.2943000	3.726548274	5.922241E-001	-124.3669000	3.726548274	6.187848E-001	-128.8183000	3.726548274	3.689724E-001	-159.4826000
1864	3.728544272	4.627961E-001	175.8058000	3.728544272	5.917329E-001	-124.8889000	3.728544272	6.179367E-001	-129.4992000	3.728544272	3.685466E-001	-159.9943000
1865	3.730540270	4.634820E-001	175.3147000	3.730540270	5.917518E-001	-125.3978000	3.730540270	6.169338E-001	-130.1140000	3.730540270	3.684641E-001	-160.4870000
1866	3.732536268	4.640281E-001	174.8482000	3.732536268	5.914865E-001	-125.8937000	3.732536268	6.149274E-001	-130.7161000	3.732536268	3.680136E-001	-160.9548000
1867	3.734532266	4.644825E-001	174.3168000	3.734532266	5.910264E-001	-126.4279000	3.734532266	6.134600E-001	-131.3642000	3.734532266	3.678398E-001	-161.4586000
1868	3.736528264	4.648488E-001	173.8265000	3.736528264	5.908549E-001	-126.9431000	3.736528264	6.110588E-001	-131.9599000	3.736528264	3.675187E-001	-161.9268000
1869	3.738524262	4.653029E-001	173.3058000	3.738524262	5.903301E-001	-127.4183000	3.738524262	6.093716E-001	-132.5536000	3.738524262	3.668411E-001	-162.3894000
1870	3.740520260	4.659556E-001	172.8236000	3.740520260	5.902127E-001	-127.9505000	3.740520260	6.068963E-001	-133.1377000	3.740520260	3.664770E-001	-162.8459000
1871	3.742516258	4.663334E-001	172.2986000	3.742516258	5.893685E-001	-128.4753000	3.742516258	6.042864E-001	-133.6968000	3.742516258	3.661242E-001	-163.3659000
1872	3.744512256	4.663769E-001	171.8333000	3.744512256	5.884818E-001	-128.9798000	3.744512256	6.021444E-001	-134.2021000	3.744512256	3.655021E-001	-163.7918000
1873	3.746508254	4.670148E-001	171.3212000	3.746508254	5.881717E-001	-129.4675000	3.746508254	5.992836E-001	-134.7304000	3.746508254	3.651927E-001	-164.2560000
1874	3.748504252	4.670728E-001	170.8212000	3.748504252	5.873704E-001	-129.9555000	3.748504252	5.969982E-001	-135.1875000	3.748504252	3.645304E-001	-164.7085000
1875	3.750500250	4.674946E-001	170.3580000	3.750500250	5.863679E-001	-130.4725000	3.750500250	5.941651E-001	-135.5779000	3.750500250	3.640433E-001	-165.1517000
1876	3.752496248	4.679505E-001	169.8433000	3.752496248	5.855237E-001	-130.9706000	3.752496248	5.917336E-001	-135.9962000	3.752496248	3.635733E-001	-165.6446000
1877	3.754492246	4.680758E-001	169.3573000	3.754492246	5.843305E-001	-131.4913000	3.754492246	5.886862E-001	-136.3951000	3.754492246	3.629153E-001	-166.0491000
1878	3.756488244	4.680352E-001	168.8472000	3.756488244	5.835654E-001	-131.9998000	3.756488244	5.864115E-001	-136.7364000	3.756488244	3.627802E-001	-166.4916000
1879	3.758484242	4.681761E-001	168.3412000	3.758484242	5.827092E-001	-132.4771000	3.758484242	5.842124E-001	-137.1065000	3.758484242	3.624903E-001	-166.9231000
1880	3.760480240	4.683271E-001	167.8966000	3.760480240	5.812005E-001	-132.9366000	3.760480240	5.821467E-001	-137.3609000	3.760480240	3.617913E-001	-167.3573000
1881	3.762476238	4.686415E-001	167.3921000	3.762476238	5.802245E-001	-133.3987000	3.762476238	5.805193E-001	-137.6722000	3.762476238	3.617726E-001	-167.7820000
1882	3.764472236	4.684154E-001	166.9193000	3.764472236	5.788394E-001	-133.8800000	3.764472236	5.783157E-001	-137.9011000	3.764472236	3.615726E-001	-168.1852000
1883	3.766468234	4.688125E-001	166.4076000	3.766468234	5.778509E-001	-134.3252000	3.766468234	5.771121E-001	-138.2097000	3.766468234	3.615858E-001	-168.6120000
1884	3.768464232	4.691977E-001	165.9513000	3.768464232	5.766093E-001	-134.7757000	3.768464232	5.770323E-001	-138.4326000	3.768464232	3.611842E-001	-169.0596000
1885	3.770460230	4.694058E-001	165.4743000	3.770460230	5.753388E-001	-135.1994000	3.770460230	5.761961E-001	-138.6836000	3.770460230	3.613184E-001	-169.4891000
1886	3.772456228	4.699014E-001	165.0353000	3.772456228	5.742314E-001	-135.6065000	3.772456228	5.754330E-001	-138.9104000	3.772456228	3.612038E-001	-169.9262000
1887	3.774452226	4.695711E-001	164.5247000	3.774452226	5.734252E-001	-136.0171000	3.774452226	5.751317E-001	-139.1897000	3.774452226	3.609223E-001	-170.3741000
1888	3.776448224	4.700088E-001	164.0422000	3.776448224	5.718071E-001	-136.4261000	3.776448224	5.748639E-001	-139.4614000	3.776448224	3.611652E-001	-170.8376000
1889	3.778444222	4.699659E-001	163.6112000	3.778444222	5.706592E-001	-136.8043000	3.778444222	5.758122E-001	-139.7003000	3.778444222	3.606563E-001	-171.3088000
1890	3.780440220	4.703400E-001	163.1263000	3.780440220	5.695480E-001	-137.1756000	3.780440220	5.759731E-001	-139.9864000	3.780440220	3.605157E-001	-171.7983000
1891	3.782436218	4.703434E-001	162.6798000	3.782436218	5.691980E-001	-137.5685000	3.782436218	5.767510E-001	-140.2392000	3.782436218	3.607643E-001	-172.2171000
1892	3.784432216	4.709807E-001	162.1954000	3.784432216	5.679288E-001	-137.9799000	3.784432216	5.774218E-001	-140.5330000	3.784432216	3.605719E-001	-172.7234000
1893	3.786428214	4.708102E-001	161.7699000	3.786428214	5.671670E-001	-138.3122000	3.786428214	5.785264E-001	-140.8945000	3.786428214	3.602376E-001	-173.1844000
1894	3.788424212	4.710526E-001	161.3307000	3.788424212	5.665570E-001	-138.7032000	3.788424212	5.796896E-001	-141.2175000	3.788424212	3.601273E-001	-173.6540000
1895	3.790420210	4.709451E-001	160.8566000	3.790420210	5.660201E-001	-139.0841000	3.790420210	5.806398E-001	-141.5748000	3.790420210	3.601877E-001	-174.1572000
1896	3.792416208	4.716188E-001	160.4020000	3.792416208	5.652072E-001	-139.4350000	3.792416208	5.819834E-001	-141.9754000	3.792416208	3.598095E-001	-174.6127000
1897	3.794412206	4.723100E-001	159.9570000	3.794412206	5.648804E-001	-139.8065000	3.794412206	5.841253E-001	-142.3687000	3.794412206	3.592983E-001	-175.1052000
1898	3.796408204	4.724547E-001	159.5012000	3.796408204	5.653512E-001	-140.1669000	3.796408204	5.854133E-001	-142.8182000	3.796408204	3.591525E-001	-175.5950000
1899	3.798404202	4.724470E-001	159.0906000	3.798404202	5.650576E-001	-140.5379000	3.798404202	5.860939E-001	-143.2718000	3.798404202	3.590922E-001	-175.9780000
1900	3.800400200	4.728602E-001	158.6271000	3.800400200	5.645021E-001	-140.9150000	3.800400200	5.877504E-001	-143.7543000	3.800400200	3.587245E-001	-176.4708000
1901	3.802396198	4.734476E-001	158.1938000	3.802396198	5.641348E-001	-141.2670000	3.802396198	5.891271E-001	-144.2110000	3.802396198	3.582638E-001	-176.9050000
1902	3.804392196	4.740833E-001	157.7760000	3.804392196	5.642468E-001	-141.6965000	3.804392196	5.907430E-001	-144.6860000	3.804392196	3.580012E-001	-177.4369000
1903	3.806388194	4.748414E-001	157.3246000	3.806388194	5.642381E-001	-142.0770000	3.806388194	5.920990E-001	-145.2499000	3.806388194	3.575572E-001	-177.8258000
1904	3.808384192	4.746981E-001	156.8834000	3.808384192	5.638773E-001	-142.4875000	3.808384192	5.925707E-001	-145.7706000	3.808384192	3.572626E-001	-178.3106000
1905	3.810380190	4.755098E-001	156.4404000	3.810380190	5.642455E-001	-142.8648000	3.810380190	5.939426E-001	-146.3652000	3.810380190	3.569821E-001	-178.7664000
1906	3.812376188	4.758913E-001	155.9800000	3.812376188	5.636538E-001	-143.2735000	3.812376188	5.945663E-001	-146.8944000	3.812376188	3.564533E-001	-179.1663000
1907	3.814372186	4.766502E-001	155.5735000	3.814372186	5.636576E-001	-143.6357000	3.814372186	5.951322E-001	-147.4703000	3.814372186	3.562713E-001	-179.6695000
1908	3.816368184	4.775219E-001	155.0741000	3.816368184	5.635015E-001	-144.0588000	3.816368184	5.961854E-001	-148.1365000	3.816368184	3.559241E-001	179.8931000
1909	3.818364182	4.777932E-001	154.6609000	3.818364182	5.632593E-001	-144.4731000	3.818364182	5.955976E-001	-148.6747000	3.818364182	3.555857E-001	179.4665000
1910	3.820360180	4.786711E-001	154.1860000	3.820360180	5.641508E-001	-144.8911000	3.820360180	5.959347E-001	-149.2784000	3.820360180	3.555020E-001	179.0274000
1911	3.822356178	4.797320E-001	153.7532000	3.822356178	5.636544E-001	-145.3018000	3.822356178	5.963331E-001	-149.8842000	3.822356178	3.548445E-001	178.5698000
1912	3.824352176	4.798589E-001	153.2890000	3.824352176	5.637644E-001	-145.7239000	3.824352176	5.953348E-001	-150.4919000	3.824352176	3.548461E-001	178.1266000
1913	3.826348174	4.807924E-001	152.8143000	3.826348174	5.638238E-001	-146.1262000	3.826348174	5.951234E-001	-151.1079000	3.826348174	3.546284E-001	177.6911000
1914	3.828344172	4.816281E-001	152.3237000	3.828344172	5.641248E-001	-146.5665000	3.828344172	5.945582E-001	-151.6677000	3.828344172	3.547687E-001	177.2097000
1915	3.830340170	4.825379E-001	151.8414000	3.830340170	5.643808E-001	-146.9806000	3.830340170	5.935584E-001	-152.2731000	3.830340170	3.544303E-001	176.7763000
1916	3.832336168	4.828685E-001	151.3468000	3.832336168	5.644311E-001	-147.4600000	3.832336168	5.923355E-001	-152.8888000	3.832336168	3.540330E-001	176.2906000
1917	3.834332166	4.834955E-001	150.8856000	3.834332166	5.646708E-001	-147.8931000	3.834332166	5.912067E-001	-153.4159000	3.834332166	3.540312E-001	175.8285000
1918	3.836328164	4.843297E-001	150.3901000	3.836328164	5.646517E-001	-148.3344000	3.836328164	5.901312E-001	-153.9979000	3.836328164	3.538462E-001	175.3548000
1919	3.838324162	4.850730E-001	149.8712000	3.838324162	5.646585E-001	-148.7776000	3.838324162	5.888644E-001	-154.5849000	3.838324162	3.534301E-001	174.8934000
1920	3.840320160	4.859126E-001	149.3890000	3.840320160	5.650736E-001	-149.2214000	3.840320160	5.876467E-001	-155.1161000	3.840320160	3.532906E-001	174.4024000
1921	3.842316158	4.863779E-001	148.8642000	3.842316158	5.650806E-001	-149.7381000	3.842316158	5.855132E-001	-155.6722000	3.842316158	3.528791E-001	173.9297000
1922	3.844312156	4.871756E-001	148.3818000	3.844312156	5.652683E-001	-150.2096000	3.844312156	5.841996E-001	-156.1696000	3.844312156	3.525536E-001	173.4425000
1923	3.846308154	4.874264E-001	147.8477000	3.846308154	5.652575E-001	-150.6716000	3.846308154	5.821195E-001	-156.6495000	3.846308154	3.520780E-001	172.9716000
1924	3.848304152	4.877726E-001	147.3733000	3.848304152	5.656496E-001	-151.1506000	3.848304152	5.801539E-001	-157.1704000	3.848304152	3.519883E-001	172.4995000
1925	3.850300150	4.886965E-001	146.8808000	3.850300150	5.650572E-001	-151.6565000	3.850300150	5.793976E-001	-157.5919000	3.850300150	3.510795E-001	171.9731000
1926	3.852296148	4.890754E-001	146.3580000	3.852296148	5.653341E-001	-152.1889000	3.852296148	5.773076E-001	-158.0974000	3.852296148	3.510238E-001	171.4465000
1927	3.854292146	4.890881E-001	145.8608000	3.854292146	5.651295E-001	-152.6855000	3.854292146	5.753700E-001	-158.5604000	3.854292146	3.505095E-001	170.9978000
1928	3.856288144	4.898597E-001	145.3344000	3.856288144	5.648996E-001	-153.2175000	3.856288144	5.740620E-001	-159.0250000	3.856288144	3.498575E-001	170.5145000
1929	3.858284142	4.903990E-001	144.8494000	3.858284142	5.646666E-001	-153.7067000	3.858284142	5.727357E-001	-159.4716000	3.858284142	3.493820E-001	169.9950000
1930	3.860280140	4.907318E-001	144.3563000	3.860280140	5.645378E-001	-154.2641000	3.860280140	5.709189E-001	-159.8718000	3.860280140	3.487428E-001	169.4963000
1931	3.862276138	4.912741E-001	143.8327000	3.862276138	5.635155E-001	-154.7858000	3.862276138	5.699149E-001	-160.2605000	3.862276138	3.478111E-001	169.0337000
1932	3.864272136	4.912263E-001	143.3448000	3.864272136	5.630180E-001	-155.3186000	3.864272136	5.681573E-001	-160.6802000	3.864272136	3.474367E-001	168.5337000
1933	3.866268134	4.916649E-001	142.8223000	3.866268134	5.621310E-001	-155.8742000	3.866268134	5.668297E-001	-161.0538000	3.866268134	3.465121E-001	168.0705000
1934	3.868264132	4.920111E-001	142.3360000	3.868264132	5.617776E-001	-156.4059000	3.868264132	5.651924E-001	-161.5085000	3.868264132	3.458422E-001	167.6041000
1935	3.870260130	4.925278E-001	141.8084000	3.870260130	5.607812E-001	-156.9296000	3.870260130	5.647911E-001	-161.9185000	3.870260130	3.453245E-001	167.1733000
1936	3.872256128	4.928051E-001	141.3179000	3.872256128	5.592571E-001	-157.4615000	3.872256128	5.635089E-001	-162.3258000	3.872256128	3.444166E-001	166.6667000
1937	3.874252126	4.931993E-001	140.8120000	3.874252126	5.582689E-001	-157.9865000	3.874252126	5.622954E-001	-162.7084000	3.874252126	3.436601E-001	166.2456000
1938	3.876248124	4.937434E-001	140.2785000	3.876248124	5.569910E-001	-158.4751000	3.876248124	5.610806E-001	-163.1083000	3.876248124	3.427516E-001	165.8670000
1939	3.878244122	4.937966E-001	139.8125000	3.878244122	5.557752E-001	-159.0191000	3.878244122	5.596918E-001	-163.4270000	3.878244122	3.423011E-001	165.3965000
1940	3.880240120	4.938604E-001	139.3196000	3.880240120	5.541334E-001	-159.5315000	3.880240120	5.583349E-001	-163.8119000	3.880240120	3.414753E-001	165.0146000
1941	3.882236118	4.944414E-001	138.7996000	3.882236118	5.527246E-001	-160.0192000	3.882236118	5.579253E-001	-164.2679000	3.882236118	3.409179E-001	164.5670000
1942	3.884232116	4.948205E-001	138.3143000	3.884232116	5.503635E-001	-160.5047000	3.884232116	5.571119E-001	-164.6570000	3.884232116	3.397079E-001	164.1936000
1943	3.886228114	4.950602E-001	137.7818000	3.886228114	5.492637E-001	-160.9808000	3.886228114	5.558025E-001	-164.9834000	3.886228114	3.395955E-001	163.7842000
1944	3.888224112	4.955394E-001	137.3220000	3.888224112	5.467002E-001	-161.4035000	3.888224112	5.549296E-001	-165.3850000	3.888224112	3.385608E-001	163.3935000
1945	3.890220110	4.959678E-001	136.8175000	3.890220110	5.450109E-001	-161.8321000	3.890220110	5.540721E-001	-165.7618000	3.890220110	3.382860E-001	162.9840000
1946	3.892216108	4.961652E-001	136.2652000	3.892216108	5.432640E-001	-162.2496000	3.892216108	5.525720E-001	-166.0891000	3.892216108	3.378090E-001	162.6791000
1947	3.894212106	4.963178E-001	135.8140000	3.894212106	5.406778E-001	-162.6674000	3.894212106	5.518391E-001	-166.4773000	3.894212106	3.371786E-001	162.2459000
1948	3.896208104	4.966531E-001	135.3045000	3.896208104	5.391733E-001	-163.0010000	3.896208104	5.507810E-001	-166.8187000	3.896208104	3.368111E-001	161.8702000
1949	3.898204102	4.972009E-001	134.7750000	3.898204102	5.373990E-001	-163.3745000	3.898204102	5.500410E-001	-167.1982000	3.898204102	3.367498E-001	161.4633000
1950	3.900200100	4.979025E-001	134.3122000	3.900200100	5.359339E-001	-163.6831000	3.900200100	5.495912E-001	-167.5346000	3.900200100	3.364631E-001	161.0640000
1951	3.902196098	4.982747E-001	133.7873000	3.902196098	5.340206E-001	-164.0287000	3.902196098	5.489600E-001	-167.8849000	3.902196098	3.358090E-001	160.7389000
1952	3.904192096	4.987197E-001	133.2860000	3.904192096	5.326971E-001	-164.3033000	3.904192096	5.484950E-001	-168.1894000	3.904192096	3.360103E-001	160.3563000
1953	3.906188094	4.990729E-001	132.7914000	3.906188094	5.317203E-001	-164.6198000	3.906188094	5.477124E-001	-168.5534000	3.906188094	3.355418E-001	159.8861000
1954	3.908184092	4.991720E-001	132.3112000	3.908184092	5.305868E-001	-164.9087000	3.908184092	5.473197E-001	-168.8925000	3.908184092	3.353421E-001	159.4999000
1955	3.910180090	4.996930E-001	131.8114000	3.910180090	5.291885E-001	-165.2049000	3.910180090	5.467570E-001	-169.2797000	3.910180090	3.352081E-001	159.2098000
1956	3.912176088	5.000092E-001	131.3177000	3.912176088	5.283512E-001	-165.4292000	3.912176088	5.467890E-001	-169.6335000	3.912176088	3.348060E-001	158.7642000
1957	3.914172086	5.003322E-001	130.8092000	3.914172086	5.272307E-001	-165.7353000	3.914172086	5.464808E-001	-169.9352000	3.914172086	3.347753E-001	158.3460000
1958	3.916168084	5.009130E-001	130.3065000	3.916168084	5.267501E-001	-165.9837000	3.916168084	5.465679E-001	-170.2946000	3.916168084	3.341006E-001	157.9146000
1959	3.918164082	5.011482E-001	129.8292000	3.918164082	5.261583E-001	-166.2608000	3.918164082	5.462634E-001	-170.6129000	3.918164082	3.339660E-001	157.5314000
1960	3.920160080	5.013496E-001	129.3320000	3.920160080	5.259858E-001	-166.5255000	3.920160080	5.464492E-001	-170.9953000	3.920160080	3.334608E-001	157.0965000
1961	3.922156078	5.016874E-001	128.7672000	3.922156078	5.259166E-001	-166.8192000	3.922156078	5.465221E-001	-171.3873000	3.922156078	3.333309E-001	156.6439000
1962	3.924152076	5.019634E-001	128.3518000	3.924152076	5.258616E-001	-167.0783000	3.924152076	5.465420E-001	-171.7259000	3.924152076	3.329564E-001	156.2502000
1963	3.926148074	5.022078E-001	127.8513000	3.926148074	5.261012E-001	-167.3709000	3.926148074	5.466475E-001	-172.0767000	3.926148074	3.327769E-001	155.7818000
1964	3.928144072	5.028534E-001	127.3542000	3.928144072	5.260839E-001	-167.7165000	3.928144072	5.469810E-001	-172.5191000	3.928144072	3.322475E-001	155.4219000
1965	3.930140070	5.030300E-001	126.8192000	3.930140070	5.267180E-001	-168.0080000	3.930140070	5.471937E-001	-172.8987000	3.930140070	3.319233E-001	154.9363000
1966	3.932136068	5.034454E-001	126.3666000	3.932136068	5.271485E-001	-168.3104000	3.932136068	5.473951E-001	-173.3092000	3.932136068	3.315401E-001	154.5619000
1967	3.934132066	5.039167E-001	125.8800000	3.934132066	5.276620E-001	-168.6540000	3.934132066	5.479898E-001	-173.7240000	3.934132066	3.311612E-001	154.1473000
1968	3.936128064	5.043833E-001	125.3802000	3.936128064	5.278716E-001	-169.0097000	3.936128064	5.480307E-001	-174.1399000	3.936128064	3.307066E-001	153.7300000
1969	3.938124062	5.049281E-001	124.8460000	3.938124062	5.287107E-001	-169.3705000	3.938124062	5.482625E-001	-174.6094000	3.938124062	3.303437E-001	153.2948000
1970	3.940120060	5.054574E-001	124.3700000	3.940120060	5.292308E-001	-169.7646000	3.940120060	5.485834E-001	-175.0747000	3.940120060	3.299799E-001	152.8922000
1971	3.942116058	5.060366E-001	123.8480000	3.942116058	5.302792E-001	-170.1428000	3.942116058	5.488351E-001	-175.4983000	3.942116058	3.295854E-001	152.5505000
1972	3.944112056	5.063639E-001	123.3438000	3.944112056	5.305356E-001	-170.5413000	3.944112056	5.489258E-001	-175.9947000	3.944112056	3.288840E-001	152.1128000
1973	3.946108054	5.071539E-001	122.8410000	3.946108054	5.313274E-001	-170.9670000	3.946108054	5.493860E-001	-176.4476000	3.946108054	3.286703E-001	151.6698000
1974	3.948104052	5.078338E-001	122.3578000	3.948104052	5.319232E-001	-171.4181000	3.948104052	5.492516E-001	-176.9394000	3.948104052	3.283097E-001	151.2674000
1975	3.950100050	5.083305E-001	121.8637000	3.950100050	5.326169E-001	-171.8653000	3.950100050	5.491183E-001	-177.4426000	3.950100050	3.276654E-001	150.8564000
1976	3.952096048	5.086606E-001	121.2973000	3.952096048	5.329500E-001	-172.3283000	3.952096048	5.485661E-001	-177.9916000	3.952096048	3.270930E-001	150.4364000
1977	3.954092046	5.092607E-001	120.7444000	3.954092046	5.333942E-001	-172.8148000	3.954092046	5.484449E-001	-178.5083000	3.954092046	3.267951E-001	150.0062000
1978	3.956088044	5.097843E-001	120.2504000	3.956088044	5.339171E-001	-173.2965000	3.956088044	5.479466E-001	-179.0095000	3.956088044	3.261189E-001	149.6004000
1979	3.958084042	5.102457E-001	119.7031000	3.958084042	5.338640E-001	-173.8037000	3.958084042	5.471051E-001	-179.5045000	3.958084042	3.255226E-001	149.1440000
1980	3.960080040	5.107903E-001	119.1618000	3.960080040	5.338216E-001	-174.3540000	3.960080040	5.463362E-001	179.9891000	3.960080040	3.249780E-001	148.7427000
1981	3.962076038	5.111896E-001	118.6671000	3.962076038	5.337226E-001	-174.8726000	3.962076038	5.453009E-001	179.4844000	3.962076038	3.243355E-001	148.2546000
1982	3.964072036	5.114785E-001	118.0129000	3.964072036	5.335886E-001	-175.4114000	3.964072036	5.441139E-001	178.9417000	3.964072036	3.236066E-001	147.8296000
1983	3.966068034	5.116642E-001	117.4736000	3.966068034	5.331683E-001	-175.9689000	3.966068034	5.429108E-001	178.4550000	3.966068034	3.226601E-001	147.4588000
1984	3.968064032	5.120799E-001	116.9809000	3.968064032	5.323725E-001	-176.5036000	3.968064032	5.417033E-001	177.9764000	3.968064032	3.218047E-001	147.0417000
[truncated: 16 more rows]
