# Supplementary material for: Tailoring the refractive index of impedance-matched ferrite composites
Source: Sci Rep. 2022 Sep 22;12:15818. doi: 10.1038/s41598-022-19188-3 (PMC9500025; doi:10.1038/s41598-022-19188-3)
Supplement: Supplementary file 1 — Supplementary Information 1. [file 41598_2022_19188_MOESM1_ESM.zip › 41598_2022_19188_MOESM1/75-90 um.csv]

MS4644A
!10/30/2013.11:18:31.AM
!CHANNEL.1
!TR.MEASUREMENT
!RF.CORRECTION: FULL.TWO.PORT.CAL.PORT.1.2
!AVERAGING.OFF
!IF.BANDWIDTH: 1KHZ
!NUMBER.OF.TRACES: 4
!TRACE:	TRACE.1	TRACE.2	TRACE.3	TRACE.4
!PARAMETER:	S11	S12	S21	S22
!PORT:	PORT1	PORT2	PORT1	PORT2
!GRAPH:	LINMAG.PHASE	LINMAG.PHASE	LINMAG.PHASE	LINMAG.PHASE
!SMOOTHING:	OFF	OFF	OFF	OFF
!TIMEDOMAIN:	OFF	OFF	OFF	OFF
!SWEEPTYPE: FREQ.SWEEP(Linear)
PNT	FREQ1.GHZ	LINMAG1	PHASE1.DEG	FREQ2.GHZ	LINMAG2	PHASE2.DEG	FREQ3.GHZ	LINMAG3	PHASE3.DEG	FREQ4.GHZ	LINMAG4	PHASE4.DEG
1	0.010000000	4.855528E-004	20.2737800	0.010000000	9.994924E-001	-2.4425400	0.010000000	9.998369E-001	-2.4724560	0.010000000	5.922218E-004	78.1594900
2	0.011995998	5.083243E-004	29.9137300	0.011995998	9.997168E-001	-2.9305240	0.011995998	1.000115E+000	-2.9654890	0.011995998	7.375390E-004	85.1993000
3	0.013991996	4.573815E-004	42.6379300	0.013991996	9.994271E-001	-3.4274940	0.013991996	1.000258E+000	-3.4529370	0.013991996	9.509822E-004	84.7989200
4	0.015987994	5.007341E-004	57.0001600	0.015987994	9.995909E-001	-3.9309570	0.015987994	1.000011E+000	-3.9514630	0.015987994	1.080517E-003	83.5027000
5	0.017983992	5.977825E-004	70.9527100	0.017983992	9.997127E-001	-4.4239440	0.017983992	1.000184E+000	-4.4438830	0.017983992	1.226081E-003	82.3587200
6	0.019979990	7.301893E-004	78.4172200	0.019979990	9.996411E-001	-4.9209390	0.019979990	9.999325E-001	-4.9479950	0.019979990	1.390447E-003	81.0548600
7	0.021975988	9.083798E-004	83.4617700	0.021975988	9.994830E-001	-5.4045920	0.021975988	1.000072E+000	-5.4275780	0.021975988	1.567126E-003	79.8632700
8	0.023971986	1.109582E-003	85.6260700	0.023971986	9.994950E-001	-5.9011110	0.023971986	9.997190E-001	-5.9310080	0.023971986	1.732511E-003	77.9809600
9	0.025967984	1.333975E-003	84.9407300	0.025967984	9.994704E-001	-6.4029720	0.025967984	9.998740E-001	-6.4261010	0.025967984	1.903066E-003	76.1331100
10	0.027963982	1.570554E-003	84.0467000	0.027963982	9.993076E-001	-6.8908590	0.027963982	1.000026E+000	-6.9183780	0.027963982	2.072845E-003	73.7416200
11	0.029959980	1.794480E-003	82.5457500	0.029959980	9.992573E-001	-7.3952160	0.029959980	9.995897E-001	-7.4020030	0.029959980	2.253481E-003	71.5693600
12	0.031955978	2.050868E-003	80.5597200	0.031955978	9.989972E-001	-7.8760770	0.031955978	9.996046E-001	-7.9019350	0.031955978	2.428780E-003	69.3386800
13	0.033951976	2.303748E-003	77.9127100	0.033951976	9.990740E-001	-8.3606020	0.033951976	9.992130E-001	-8.3939420	0.033951976	2.611201E-003	67.5888100
14	0.035947974	2.542444E-003	75.1514700	0.035947974	9.987926E-001	-8.8618350	0.035947974	9.993004E-001	-8.8854200	0.035947974	2.708314E-003	63.3769400
15	0.037943972	2.799658E-003	72.3899400	0.037943972	9.990131E-001	-9.3559580	0.037943972	9.992226E-001	-9.3760820	0.037943972	2.918948E-003	61.6874600
16	0.039939970	3.041440E-003	69.7389800	0.039939970	9.985823E-001	-9.8498080	0.039939970	9.990079E-001	-9.8655080	0.039939970	3.076986E-003	59.0646100
17	0.041935968	3.268581E-003	67.6506700	0.041935968	9.984727E-001	-10.3388300	0.041935968	9.987769E-001	-10.3509200	0.041935968	3.249861E-003	56.9748400
18	0.043931966	3.524418E-003	64.5441400	0.043931966	9.981410E-001	-10.8244000	0.043931966	9.985754E-001	-10.8641100	0.043931966	3.416425E-003	54.6290500
19	0.045927964	3.793715E-003	61.4742700	0.045927964	9.982924E-001	-11.3134800	0.045927964	9.984481E-001	-11.3394700	0.045927964	3.602762E-003	52.4966000
20	0.047923962	4.025211E-003	58.7196900	0.047923962	9.979922E-001	-11.8011600	0.047923962	9.983787E-001	-11.8244500	0.047923962	3.703724E-003	50.3631500
21	0.049919960	4.278746E-003	55.9536400	0.049919960	9.978037E-001	-12.2931300	0.049919960	9.981127E-001	-12.3303100	0.049919960	3.897393E-003	48.4934900
22	0.051915958	4.515715E-003	52.4990800	0.051915958	9.977461E-001	-12.7798100	0.051915958	9.979912E-001	-12.8138800	0.051915958	4.081496E-003	46.8554700
23	0.053911956	4.731613E-003	49.5647700	0.053911956	9.975048E-001	-13.2822000	0.053911956	9.979531E-001	-13.3037500	0.053911956	4.231673E-003	44.4191800
24	0.055907954	5.002603E-003	46.7763000	0.055907954	9.972503E-001	-13.7694400	0.055907954	9.974345E-001	-13.7761800	0.055907954	4.444941E-003	42.3457800
25	0.057903952	5.186504E-003	43.8020000	0.057903952	9.971534E-001	-14.2627300	0.057903952	9.973210E-001	-14.2754900	0.057903952	4.603707E-003	40.7797700
26	0.059899950	5.429295E-003	41.0925400	0.059899950	9.968094E-001	-14.7467500	0.059899950	9.973654E-001	-14.7612600	0.059899950	4.741636E-003	39.1637500
27	0.061895948	5.626158E-003	38.4659500	0.061895948	9.966517E-001	-15.2341700	0.061895948	9.970770E-001	-15.2455400	0.061895948	4.920448E-003	37.2245300
28	0.063891946	5.835845E-003	35.4497400	0.063891946	9.961864E-001	-15.7106200	0.063891946	9.966994E-001	-15.7396500	0.063891946	5.091434E-003	34.8713700
29	0.065887944	6.032303E-003	32.9025500	0.065887944	9.962990E-001	-16.2055500	0.065887944	9.964688E-001	-16.2307800	0.065887944	5.299403E-003	33.3786300
30	0.067883942	6.217277E-003	30.3300700	0.067883942	9.961177E-001	-16.6895000	0.067883942	9.963787E-001	-16.7150800	0.067883942	5.501627E-003	31.5841500
31	0.069879940	6.352611E-003	27.8129300	0.069879940	9.957878E-001	-17.1745800	0.069879940	9.963277E-001	-17.1933800	0.069879940	5.612743E-003	29.7302700
32	0.071875938	6.521289E-003	25.1365300	0.071875938	9.958003E-001	-17.6652000	0.071875938	9.957272E-001	-17.6872900	0.071875938	5.858650E-003	28.2051700
33	0.073871936	6.704458E-003	22.8530600	0.073871936	9.954357E-001	-18.1538800	0.073871936	9.958671E-001	-18.1750400	0.073871936	6.018951E-003	26.2447200
34	0.075867934	6.826054E-003	20.3734200	0.075867934	9.952585E-001	-18.6371100	0.075867934	9.955574E-001	-18.6592800	0.075867934	6.192725E-003	24.9019400
35	0.077863932	6.928363E-003	18.1512700	0.077863932	9.949578E-001	-19.1138700	0.077863932	9.954063E-001	-19.1393300	0.077863932	6.348774E-003	23.2337100
36	0.079859930	7.045071E-003	16.0634300	0.079859930	9.946910E-001	-19.5964300	0.079859930	9.953011E-001	-19.6341700	0.079859930	6.621657E-003	21.2496200
37	0.081855928	7.156949E-003	14.3448300	0.081855928	9.944825E-001	-20.0844700	0.081855928	9.951739E-001	-20.1105400	0.081855928	6.761021E-003	19.5551400
38	0.083851926	7.233288E-003	12.6189200	0.083851926	9.946641E-001	-20.5659400	0.083851926	9.946640E-001	-20.6055700	0.083851926	6.966631E-003	18.0665700
39	0.085847924	7.313629E-003	10.9366100	0.085847924	9.941546E-001	-21.0592300	0.085847924	9.947115E-001	-21.0796600	0.085847924	7.132947E-003	16.5712500
40	0.087843922	7.394311E-003	9.5531880	0.087843922	9.942165E-001	-21.5539200	0.087843922	9.944341E-001	-21.5719300	0.087843922	7.332596E-003	15.1835200
41	0.089839920	7.623848E-003	7.9916930	0.089839920	9.938743E-001	-22.0241700	0.089839920	9.941275E-001	-22.0621600	0.089839920	7.493764E-003	13.5772500
42	0.091835918	7.575545E-003	6.5013610	0.091835918	9.937688E-001	-22.5045700	0.091835918	9.939323E-001	-22.5434800	0.091835918	7.630495E-003	12.1799900
43	0.093831916	7.657604E-003	5.5392000	0.093831916	9.934309E-001	-22.9917800	0.093831916	9.938320E-001	-23.0130000	0.093831916	7.815322E-003	10.8804500
44	0.095827914	7.758426E-003	4.6400710	0.095827914	9.934114E-001	-23.4735600	0.095827914	9.934233E-001	-23.5037200	0.095827914	8.004894E-003	9.4351090
45	0.097823912	7.840031E-003	4.1400730	0.097823912	9.931039E-001	-23.9635000	0.097823912	9.933211E-001	-23.9919900	0.097823912	8.204771E-003	7.8716030
46	0.099819910	8.043569E-003	3.3059920	0.099819910	9.929611E-001	-24.4509800	0.099819910	9.931435E-001	-24.4780700	0.099819910	8.386094E-003	6.4385500
47	0.101815908	8.195676E-003	2.2475130	0.101815908	9.925983E-001	-24.9351200	0.101815908	9.928349E-001	-24.9586200	0.101815908	8.584655E-003	5.1693400
48	0.103811906	8.323430E-003	0.9359278	0.103811906	9.922972E-001	-25.4150900	0.103811906	9.926642E-001	-25.4265000	0.103811906	8.748744E-003	3.5325830
49	0.105807904	8.462672E-003	0.0880995	0.105807904	9.921296E-001	-25.8988600	0.105807904	9.924649E-001	-25.9151600	0.105807904	8.910968E-003	2.4733010
50	0.107803902	8.496644E-003	-0.7629956	0.107803902	9.920080E-001	-26.3742900	0.107803902	9.923581E-001	-26.4061700	0.107803902	9.075109E-003	0.9200655
51	0.109799900	8.675637E-003	-1.2785790	0.109799900	9.915382E-001	-26.8710200	0.109799900	9.919041E-001	-26.8822900	0.109799900	9.299757E-003	-0.0451630
52	0.111795898	8.844577E-003	-1.6667440	0.111795898	9.915345E-001	-27.3428600	0.111795898	9.919695E-001	-27.3660000	0.111795898	9.409373E-003	-1.5665760
53	0.113791896	9.018994E-003	-2.2014680	0.113791896	9.911212E-001	-27.8154800	0.113791896	9.915792E-001	-27.8495600	0.113791896	9.602839E-003	-2.2898040
54	0.115787894	9.234518E-003	-2.9722320	0.115787894	9.909254E-001	-28.3049700	0.115787894	9.914081E-001	-28.3360000	0.115787894	9.803629E-003	-3.5921920
55	0.117783892	9.489359E-003	-3.7021420	0.117783892	9.908505E-001	-28.7856700	0.117783892	9.913540E-001	-28.8080000	0.117783892	9.992704E-003	-5.0476880
56	0.119779890	9.741483E-003	-4.2511920	0.119779890	9.907566E-001	-29.2690400	0.119779890	9.908764E-001	-29.3051500	0.119779890	1.019943E-002	-6.2501260
57	0.121775888	9.987585E-003	-5.0467410	0.121775888	9.903727E-001	-29.7522600	0.121775888	9.905986E-001	-29.7754100	0.121775888	1.040323E-002	-7.1784110
58	0.123771886	1.026804E-002	-5.7265720	0.123771886	9.901345E-001	-30.2250700	0.123771886	9.903437E-001	-30.2562700	0.123771886	1.060125E-002	-8.2344330
59	0.125767884	1.052211E-002	-6.7186740	0.125767884	9.897991E-001	-30.7130700	0.125767884	9.902069E-001	-30.7550900	0.125767884	1.071554E-002	-9.3923600
60	0.127763882	1.084098E-002	-8.1080620	0.127763882	9.895784E-001	-31.1873400	0.127763882	9.898721E-001	-31.2205000	0.127763882	1.094539E-002	-10.4280200
61	0.129759880	1.113499E-002	-9.0342220	0.129759880	9.892727E-001	-31.6791000	0.129759880	9.898592E-001	-31.6978400	0.129759880	1.116832E-002	-11.5836900
62	0.131755878	1.144457E-002	-9.7729840	0.131755878	9.890996E-001	-32.1518200	0.131755878	9.895542E-001	-32.1941400	0.131755878	1.137837E-002	-12.6701600
63	0.133751876	1.175387E-002	-11.0206200	0.133751876	9.886965E-001	-32.6382500	0.133751876	9.892267E-001	-32.6658400	0.133751876	1.161098E-002	-13.7127700
64	0.135747874	1.205510E-002	-12.3738400	0.135747874	9.887231E-001	-33.1161300	0.135747874	9.888965E-001	-33.1601400	0.135747874	1.183172E-002	-14.8017300
65	0.137743872	1.249528E-002	-13.8681100	0.137743872	9.884338E-001	-33.6125300	0.137743872	9.889583E-001	-33.6281100	0.137743872	1.206209E-002	-15.9792900
66	0.139739870	1.283109E-002	-15.3090100	0.139739870	9.883505E-001	-34.0783600	0.139739870	9.884267E-001	-34.1145700	0.139739870	1.237009E-002	-17.2241500
67	0.141735868	1.299572E-002	-16.4232900	0.141735868	9.880288E-001	-34.5638300	0.141735868	9.883487E-001	-34.5879700	0.141735868	1.259103E-002	-18.3685300
68	0.143731866	1.330157E-002	-17.7217000	0.143731866	9.878365E-001	-35.0379300	0.143731866	9.880490E-001	-35.0728700	0.143731866	1.269912E-002	-19.4191300
69	0.145727864	1.355258E-002	-19.1614900	0.145727864	9.877264E-001	-35.5351300	0.145727864	9.878290E-001	-35.5583500	0.145727864	1.295810E-002	-20.4077300
70	0.147723862	1.385226E-002	-20.5423200	0.147723862	9.871775E-001	-36.0053500	0.147723862	9.875143E-001	-36.0226900	0.147723862	1.318353E-002	-21.5777000
71	0.149719860	1.413690E-002	-22.0796600	0.149719860	9.869767E-001	-36.4856900	0.149719860	9.871612E-001	-36.5179500	0.149719860	1.346262E-002	-22.5422300
72	0.151715858	1.438888E-002	-23.4787300	0.151715858	9.868448E-001	-36.9627700	0.151715858	9.873320E-001	-36.9859100	0.151715858	1.365007E-002	-23.8343200
73	0.153711856	1.468217E-002	-24.8978200	0.153711856	9.864303E-001	-37.4360000	0.153711856	9.866586E-001	-37.4700400	0.153711856	1.392275E-002	-24.7654300
74	0.155707854	1.490963E-002	-26.2216700	0.155707854	9.864300E-001	-37.9191400	0.155707854	9.865795E-001	-37.9533200	0.155707854	1.411397E-002	-25.8986500
75	0.157703852	1.517106E-002	-27.6468400	0.157703852	9.861181E-001	-38.4034500	0.157703852	9.861286E-001	-38.4255300	0.157703852	1.440109E-002	-26.9844000
76	0.159699850	1.538819E-002	-28.9580600	0.159699850	9.856806E-001	-38.8710200	0.159699850	9.860958E-001	-38.9054300	0.159699850	1.460466E-002	-27.9464900
77	0.161695848	1.561179E-002	-30.1468400	0.161695848	9.856859E-001	-39.3580900	0.161695848	9.860118E-001	-39.3892500	0.161695848	1.488739E-002	-28.9450600
78	0.163691846	1.579195E-002	-31.5837800	0.163691846	9.854321E-001	-39.8288300	0.163691846	9.855176E-001	-39.8717300	0.163691846	1.512391E-002	-30.1192100
79	0.165687844	1.597828E-002	-32.7304600	0.165687844	9.852201E-001	-40.3063600	0.165687844	9.851460E-001	-40.3502300	0.165687844	1.535694E-002	-31.1403500
80	0.167683842	1.620986E-002	-33.8450900	0.167683842	9.848840E-001	-40.7890700	0.167683842	9.849347E-001	-40.8194800	0.167683842	1.564338E-002	-32.1518700
81	0.169679840	1.636948E-002	-35.0206300	0.169679840	9.846334E-001	-41.2606200	0.169679840	9.847045E-001	-41.2963700	0.169679840	1.585701E-002	-33.1494200
82	0.171675838	1.657193E-002	-36.0497100	0.171675838	9.842709E-001	-41.7487100	0.171675838	9.845790E-001	-41.7787100	0.171675838	1.611089E-002	-34.0757400
83	0.173671836	1.670432E-002	-37.1124000	0.173671836	9.840919E-001	-42.2239600	0.173671836	9.844788E-001	-42.2593400	0.173671836	1.634189E-002	-34.9691700
84	0.175667834	1.693520E-002	-37.9769400	0.175667834	9.841119E-001	-42.7062100	0.175667834	9.840458E-001	-42.7198100	0.175667834	1.656434E-002	-35.9587100
85	0.177663832	1.709229E-002	-38.9024400	0.177663832	9.838005E-001	-43.1842200	0.177663832	9.837062E-001	-43.2048500	0.177663832	1.681967E-002	-36.9257700
86	0.179659830	1.724100E-002	-39.7640800	0.179659830	9.834484E-001	-43.6712000	0.179659830	9.836031E-001	-43.6732100	0.179659830	1.703809E-002	-37.8293600
87	0.181655828	1.743795E-002	-40.6355100	0.181655828	9.830976E-001	-44.1341100	0.181655828	9.835938E-001	-44.1654700	0.181655828	1.728586E-002	-38.6426200
88	0.183651826	1.759847E-002	-41.3437300	0.183651826	9.830824E-001	-44.6071000	0.183651826	9.832771E-001	-44.6347500	0.183651826	1.756841E-002	-39.5640600
89	0.185647824	1.780627E-002	-42.0371800	0.185647824	9.827247E-001	-45.0922000	0.185647824	9.829494E-001	-45.1225300	0.185647824	1.778785E-002	-40.5140300
90	0.187643822	1.800179E-002	-42.8187900	0.187643822	9.823934E-001	-45.5647200	0.187643822	9.826598E-001	-45.6058600	0.187643822	1.803314E-002	-41.2767600
91	0.189639820	1.818541E-002	-43.4957000	0.189639820	9.822969E-001	-46.0473700	0.189639820	9.822516E-001	-46.0654200	0.189639820	1.836647E-002	-42.2831900
92	0.191635818	1.839263E-002	-44.1424900	0.191635818	9.820126E-001	-46.5237700	0.191635818	9.821039E-001	-46.5363100	0.191635818	1.860795E-002	-43.0861200
93	0.193631816	1.863402E-002	-44.7479600	0.193631816	9.817720E-001	-46.9921800	0.193631816	9.819928E-001	-47.0259600	0.193631816	1.887409E-002	-43.9260000
94	0.195627814	1.885744E-002	-45.3517600	0.195627814	9.814289E-001	-47.4835500	0.195627814	9.818865E-001	-47.4912000	0.195627814	1.908816E-002	-44.7233100
95	0.197623812	1.910167E-002	-45.9008700	0.197623812	9.812790E-001	-47.9538900	0.197623812	9.813964E-001	-47.9880000	0.197623812	1.933996E-002	-45.5820600
96	0.199619810	1.932264E-002	-46.4584300	0.199619810	9.809833E-001	-48.4230500	0.199619810	9.814064E-001	-48.4448300	0.199619810	1.958511E-002	-46.4314800
97	0.201615808	1.961377E-002	-47.0643100	0.201615808	9.806424E-001	-48.8956900	0.201615808	9.810791E-001	-48.9404900	0.201615808	1.985051E-002	-47.2865900
98	0.203611806	1.985311E-002	-47.6607500	0.203611806	9.803686E-001	-49.3764300	0.203611806	9.807011E-001	-49.3991100	0.203611806	2.008780E-002	-48.1619100
99	0.205607804	2.016649E-002	-48.3339500	0.205607804	9.802409E-001	-49.8649900	0.205607804	9.805301E-001	-49.8828500	0.205607804	2.035717E-002	-49.0012600
100	0.207603802	2.045355E-002	-48.9719400	0.207603802	9.799237E-001	-50.3418500	0.207603802	9.802628E-001	-50.3509800	0.207603802	2.061819E-002	-49.8379700
101	0.209599800	2.079601E-002	-49.5174300	0.209599800	9.796352E-001	-50.8101800	0.209599800	9.799048E-001	-50.8484800	0.209599800	2.087764E-002	-50.7294500
102	0.211595798	2.112015E-002	-50.2361600	0.211595798	9.794230E-001	-51.2893900	0.211595798	9.797518E-001	-51.3237500	0.211595798	2.115266E-002	-51.5864700
103	0.213591796	2.144865E-002	-50.9639200	0.213591796	9.792769E-001	-51.7752900	0.213591796	9.794017E-001	-51.7762600	0.213591796	2.139410E-002	-52.4298000
104	0.215587794	2.186000E-002	-51.9139500	0.215587794	9.789525E-001	-52.2513100	0.215587794	9.792907E-001	-52.2739900	0.215587794	2.167279E-002	-53.2458800
105	0.217583792	2.220806E-002	-52.6449000	0.217583792	9.789184E-001	-52.7189000	0.217583792	9.791494E-001	-52.7522900	0.217583792	2.193508E-002	-54.0638200
106	0.219579790	2.252819E-002	-53.5499600	0.219579790	9.786277E-001	-53.1922800	0.219579790	9.787056E-001	-53.2419200	0.219579790	2.220362E-002	-54.9010000
107	0.221575788	2.287678E-002	-54.3153400	0.221575788	9.783651E-001	-53.6725300	0.221575788	9.784878E-001	-53.7043600	0.221575788	2.244439E-002	-55.7504000
108	0.223571786	2.319561E-002	-55.1893800	0.223571786	9.780753E-001	-54.1601800	0.223571786	9.780638E-001	-54.1818000	0.223571786	2.269882E-002	-56.5714200
109	0.225567784	2.354072E-002	-56.0526700	0.225567784	9.778636E-001	-54.6175400	0.225567784	9.780372E-001	-54.6545600	0.225567784	2.296648E-002	-57.3291300
110	0.227563782	2.386179E-002	-56.7411800	0.227563782	9.774171E-001	-55.0886800	0.227563782	9.775877E-001	-55.1214100	0.227563782	2.322689E-002	-58.1455700
111	0.229559780	2.420346E-002	-57.6950400	0.229559780	9.773538E-001	-55.5624500	0.229559780	9.774966E-001	-55.6080900	0.229559780	2.348917E-002	-58.9386700
112	0.231555778	2.452375E-002	-58.6552700	0.231555778	9.770807E-001	-56.0440300	0.231555778	9.770269E-001	-56.0799400	0.231555778	2.373303E-002	-59.7213600
113	0.233551776	2.483943E-002	-59.6381300	0.233551776	9.769928E-001	-56.5074500	0.233551776	9.768421E-001	-56.5602000	0.233551776	2.401379E-002	-60.4972300
114	0.235547774	2.514817E-002	-60.5965000	0.235547774	9.767193E-001	-56.9973900	0.235547774	9.765953E-001	-57.0260600	0.235547774	2.427165E-002	-61.2331700
115	0.237543772	2.542980E-002	-61.5500200	0.237543772	9.764395E-001	-57.4732400	0.237543772	9.764253E-001	-57.5222400	0.237543772	2.455800E-002	-62.0288000
116	0.239539770	2.571804E-002	-62.5068700	0.239539770	9.761509E-001	-57.9537800	0.239539770	9.762442E-001	-57.9847000	0.239539770	2.483122E-002	-62.7585800
117	0.241535768	2.599635E-002	-63.4218600	0.241535768	9.757594E-001	-58.4359900	0.241535768	9.757265E-001	-58.4544100	0.241535768	2.509105E-002	-63.4842000
118	0.243531766	2.625696E-002	-64.3737000	0.243531766	9.755378E-001	-58.8952400	0.243531766	9.753513E-001	-58.9203000	0.243531766	2.537869E-002	-64.1856200
119	0.245527764	2.652335E-002	-65.2605600	0.245527764	9.753329E-001	-59.3790700	0.245527764	9.753802E-001	-59.3937100	0.245527764	2.568571E-002	-64.9328500
120	0.247523762	2.678809E-002	-66.1354800	0.247523762	9.750258E-001	-59.8584400	0.247523762	9.749844E-001	-59.8833800	0.247523762	2.595752E-002	-65.6773600
121	0.249519760	2.703698E-002	-67.0273100	0.249519760	9.746304E-001	-60.3294400	0.249519760	9.747549E-001	-60.3566600	0.249519760	2.626617E-002	-66.3724200
122	0.251515758	2.727515E-002	-67.8550300	0.251515758	9.745079E-001	-60.8211600	0.251515758	9.745445E-001	-60.8188500	0.251515758	2.656866E-002	-67.1045200
123	0.253511756	2.752138E-002	-68.6752500	0.253511756	9.742572E-001	-61.2834800	0.253511756	9.740693E-001	-61.3047900	0.253511756	2.687241E-002	-67.8279800
124	0.255507754	2.776431E-002	-69.4626100	0.255507754	9.739141E-001	-61.7524400	0.255507754	9.741116E-001	-61.7703200	0.255507754	2.719576E-002	-68.5715100
125	0.257503752	2.799215E-002	-70.2431000	0.257503752	9.736816E-001	-62.2256300	0.257503752	9.735367E-001	-62.2401800	0.257503752	2.750390E-002	-69.2705900
126	0.259499750	2.821987E-002	-71.0044900	0.259499750	9.733030E-001	-62.7120400	0.259499750	9.734096E-001	-62.7015400	0.259499750	2.790342E-002	-69.9896800
127	0.261495748	2.846886E-002	-71.7274500	0.261495748	9.730120E-001	-63.1728400	0.261495748	9.731522E-001	-63.2069000	0.261495748	2.818740E-002	-70.7423200
128	0.263491746	2.869335E-002	-72.4525400	0.263491746	9.726889E-001	-63.6530900	0.263491746	9.729319E-001	-63.6646000	0.263491746	2.853336E-002	-71.4757600
129	0.265487744	2.894857E-002	-73.1419500	0.265487744	9.725332E-001	-64.1324500	0.265487744	9.726361E-001	-64.1370700	0.265487744	2.885272E-002	-72.2657200
130	0.267483742	2.919787E-002	-73.8130000	0.267483742	9.721500E-001	-64.5936900	0.267483742	9.722696E-001	-64.6268400	0.267483742	2.916647E-002	-73.0536900
131	0.269479740	2.940946E-002	-74.4474000	0.269479740	9.720884E-001	-65.0755200	0.269479740	9.720969E-001	-65.0953100	0.269479740	2.946661E-002	-73.7461200
132	0.271475738	2.965980E-002	-75.0771000	0.271475738	9.715985E-001	-65.5518500	0.271475738	9.717273E-001	-65.5672400	0.271475738	2.978331E-002	-74.5843300
133	0.273471736	2.991777E-002	-75.6156800	0.273471736	9.715450E-001	-66.0142000	0.273471736	9.717710E-001	-66.0477200	0.273471736	3.007872E-002	-75.3672200
134	0.275467734	3.018262E-002	-76.2333800	0.275467734	9.709800E-001	-66.5027300	0.275467734	9.713421E-001	-66.5028500	0.275467734	3.039352E-002	-76.0892300
135	0.277463732	3.046843E-002	-76.8194100	0.277463732	9.708962E-001	-66.9690300	0.277463732	9.711341E-001	-66.9865500	0.277463732	3.068898E-002	-76.7719200
136	0.279459730	3.073731E-002	-77.3832100	0.279459730	9.705373E-001	-67.4279900	0.279459730	9.707534E-001	-67.4531600	0.279459730	3.100946E-002	-77.5805900
137	0.281455728	3.101713E-002	-77.9506400	0.281455728	9.704162E-001	-67.8879300	0.281455728	9.707184E-001	-67.9171100	0.281455728	3.128829E-002	-78.3520600
138	0.283451726	3.133172E-002	-78.5312000	0.283451726	9.700138E-001	-68.3798300	0.283451726	9.703625E-001	-68.3993400	0.283451726	3.158064E-002	-78.9895900
139	0.285447724	3.165037E-002	-79.1223200	0.285447724	9.698389E-001	-68.8325600	0.285447724	9.701775E-001	-68.8641300	0.285447724	3.185463E-002	-79.7064000
140	0.287443722	3.197995E-002	-79.6981900	0.287443722	9.695277E-001	-69.3202000	0.287443722	9.696929E-001	-69.3458300	0.287443722	3.217379E-002	-80.4570000
141	0.289439720	3.231002E-002	-80.2783400	0.289439720	9.691907E-001	-69.7925500	0.289439720	9.693500E-001	-69.8246500	0.289439720	3.249153E-002	-81.1145800
142	0.291435718	3.265768E-002	-80.8724300	0.291435718	9.688711E-001	-70.2500100	0.291435718	9.691260E-001	-70.2995800	0.291435718	3.278369E-002	-81.7285500
143	0.293431716	3.300263E-002	-81.5180800	0.293431716	9.686633E-001	-70.7284200	0.293431716	9.690635E-001	-70.7725900	0.293431716	3.309206E-002	-82.4164000
144	0.295427714	3.335654E-002	-82.1208100	0.295427714	9.684199E-001	-71.2053400	0.295427714	9.688040E-001	-71.2397200	0.295427714	3.337472E-002	-83.1445400
145	0.297423712	3.373238E-002	-82.7605700	0.297423712	9.681673E-001	-71.6873900	0.297423712	9.684708E-001	-71.7181400	0.297423712	3.368067E-002	-83.5433200
146	0.299419710	3.410780E-002	-83.4482300	0.299419710	9.678546E-001	-72.1254000	0.299419710	9.680714E-001	-72.1663300	0.299419710	3.402620E-002	-84.2777600
147	0.301415708	3.445764E-002	-84.3111400	0.301415708	9.677750E-001	-72.6214100	0.301415708	9.678124E-001	-72.6417800	0.301415708	3.429394E-002	-84.9236200
148	0.303411706	3.482905E-002	-85.0129100	0.303411706	9.675621E-001	-73.0743100	0.303411706	9.676237E-001	-73.1176800	0.303411706	3.462296E-002	-85.5065700
149	0.305407704	3.539599E-002	-85.5499300	0.305407704	9.671460E-001	-73.5600600	0.305407704	9.672258E-001	-73.5819500	0.305407704	3.494855E-002	-86.1202700
150	0.307403702	3.580573E-002	-86.1832300	0.307403702	9.669294E-001	-74.0397900	0.307403702	9.670382E-001	-74.0487900	0.307403702	3.524306E-002	-86.8441800
151	0.309399700	3.617868E-002	-86.9287000	0.309399700	9.665893E-001	-74.4802500	0.309399700	9.667251E-001	-74.5322000	0.309399700	3.555621E-002	-87.5065200
152	0.311395698	3.655821E-002	-87.6302700	0.311395698	9.664401E-001	-74.9722700	0.311395698	9.665247E-001	-74.9883700	0.311395698	3.587071E-002	-88.1640900
153	0.313391696	3.691984E-002	-88.3829500	0.313391696	9.660311E-001	-75.4456200	0.313391696	9.663596E-001	-75.4639500	0.313391696	3.616306E-002	-88.7656400
154	0.315387694	3.725943E-002	-89.1123400	0.315387694	9.662734E-001	-75.9059900	0.315387694	9.660571E-001	-75.9314700	0.315387694	3.651098E-002	-89.5511700
155	0.317383692	3.760904E-002	-89.9015600	0.317383692	9.656874E-001	-76.3724500	0.317383692	9.655973E-001	-76.4059800	0.317383692	3.682864E-002	-90.1620900
156	0.319379690	3.797237E-002	-90.6209200	0.319379690	9.657342E-001	-76.8465600	0.319379690	9.655942E-001	-76.8768700	0.319379690	3.711264E-002	-90.8230100
157	0.321375688	3.830677E-002	-91.3979600	0.321375688	9.655402E-001	-77.3184900	0.321375688	9.651737E-001	-77.3368500	0.321375688	3.740804E-002	-91.4657900
158	0.323371686	3.861999E-002	-92.1886500	0.323371686	9.650263E-001	-77.7851600	0.323371686	9.650394E-001	-77.8131800	0.323371686	3.770014E-002	-92.0984500
159	0.325367684	3.899777E-002	-92.9843100	0.325367684	9.647160E-001	-78.2661200	0.325367684	9.650081E-001	-78.2867400	0.325367684	3.804535E-002	-92.7652500
160	0.327363682	3.927835E-002	-93.7067800	0.327363682	9.644350E-001	-78.7295100	0.327363682	9.646216E-001	-78.7629400	0.327363682	3.835914E-002	-93.4392100
161	0.329359680	3.954288E-002	-94.5395300	0.329359680	9.642114E-001	-79.2015200	0.329359680	9.643475E-001	-79.2274500	0.329359680	3.865506E-002	-94.0717000
162	0.331355678	3.983809E-002	-95.1797900	0.331355678	9.640648E-001	-79.6693300	0.331355678	9.642606E-001	-79.6930600	0.331355678	3.892573E-002	-94.6776100
163	0.333351676	4.010455E-002	-95.9419300	0.333351676	9.639090E-001	-80.1471200	0.333351676	9.639175E-001	-80.1731000	0.333351676	3.920880E-002	-95.3480300
164	0.335347674	4.041291E-002	-96.7025400	0.335347674	9.634128E-001	-80.6294300	0.335347674	9.637446E-001	-80.6364000	0.335347674	3.955434E-002	-96.0178300
165	0.337343672	4.061526E-002	-97.2994500	0.337343672	9.633995E-001	-81.0885600	0.337343672	9.634750E-001	-81.1231800	0.337343672	3.987739E-002	-96.5855000
166	0.339339670	4.088348E-002	-98.0311100	0.339339670	9.632221E-001	-81.5559500	0.339339670	9.630420E-001	-81.5830100	0.339339670	4.016678E-002	-97.1876100
167	0.341335668	4.114558E-002	-98.5762300	0.341335668	9.631358E-001	-82.0304000	0.341335668	9.631163E-001	-82.0356100	0.341335668	4.049817E-002	-97.8162700
168	0.343331666	4.138412E-002	-99.3368800	0.343331666	9.628146E-001	-82.4959900	0.343331666	9.627099E-001	-82.5187800	0.343331666	4.082174E-002	-98.4563800
169	0.345327664	4.166098E-002	-99.8988000	0.345327664	9.626220E-001	-82.9618500	0.345327664	9.624945E-001	-82.9912500	0.345327664	4.111700E-002	-99.1182600
170	0.347323662	4.191592E-002	-100.6048000	0.347323662	9.625885E-001	-83.4515800	0.347323662	9.623531E-001	-83.4819000	0.347323662	4.154256E-002	-99.8011200
171	0.349319660	4.215013E-002	-101.1199000	0.349319660	9.621759E-001	-83.9151300	0.349319660	9.620719E-001	-83.9409400	0.349319660	4.178861E-002	-100.4458000
172	0.351315658	4.242962E-002	-101.8548000	0.351315658	9.619808E-001	-84.3987400	0.351315658	9.616657E-001	-84.4313100	0.351315658	4.209173E-002	-101.1332000
173	0.353311656	4.275519E-002	-102.3227000	0.353311656	9.614732E-001	-84.8608600	0.353311656	9.617012E-001	-84.9026900	0.353311656	4.243102E-002	-101.7208000
174	0.355307654	4.303408E-002	-102.8472000	0.355307654	9.612502E-001	-85.3431400	0.355307654	9.611991E-001	-85.3708700	0.355307654	4.272142E-002	-102.3876000
175	0.357303652	4.337065E-002	-103.2862000	0.357303652	9.610008E-001	-85.8071900	0.357303652	9.609320E-001	-85.8308300	0.357303652	4.302697E-002	-103.0166000
176	0.359299650	4.355926E-002	-103.8759000	0.359299650	9.608914E-001	-86.2790500	0.359299650	9.608401E-001	-86.3200400	0.359299650	4.348420E-002	-103.7573000
177	0.361295648	4.383082E-002	-104.4304000	0.361295648	9.605883E-001	-86.7719200	0.361295648	9.605743E-001	-86.7789300	0.361295648	4.386232E-002	-104.4168000
178	0.363291646	4.415080E-002	-105.0112000	0.363291646	9.603730E-001	-87.2411100	0.363291646	9.602432E-001	-87.2790100	0.363291646	4.410740E-002	-105.1119000
179	0.365287644	4.450329E-002	-105.4236000	0.365287644	9.600369E-001	-87.7001700	0.365287644	9.598147E-001	-87.7387500	0.365287644	4.452650E-002	-105.7251000
180	0.367283642	4.484997E-002	-106.0121000	0.367283642	9.597681E-001	-88.1799100	0.367283642	9.593621E-001	-88.2170400	0.367283642	4.476373E-002	-106.4373000
181	0.369279640	4.519343E-002	-106.4651000	0.369279640	9.594803E-001	-88.6676600	0.369279640	9.592558E-001	-88.6896200	0.369279640	4.508802E-002	-107.1006000
182	0.371275638	4.554491E-002	-107.0738000	0.371275638	9.592842E-001	-89.1485200	0.371275638	9.588712E-001	-89.1503500	0.371275638	4.540626E-002	-107.7018000
183	0.373271636	4.591898E-002	-107.5668000	0.373271636	9.588823E-001	-89.6079500	0.373271636	9.583271E-001	-89.6267400	0.373271636	4.572633E-002	-108.3522000
184	0.375267634	4.634855E-002	-108.1075000	0.375267634	9.586769E-001	-90.0881000	0.375267634	9.583192E-001	-90.0899100	0.375267634	4.607465E-002	-108.9383000
185	0.377263632	4.673742E-002	-108.6945000	0.377263632	9.582223E-001	-90.5594600	0.377263632	9.577833E-001	-90.5745400	0.377263632	4.637859E-002	-109.6840000
186	0.379259630	4.712109E-002	-109.2429000	0.379259630	9.579597E-001	-91.0392400	0.379259630	9.573780E-001	-91.0400800	0.379259630	4.670725E-002	-110.2621000
187	0.381255628	4.753384E-002	-109.8345000	0.381255628	9.576121E-001	-91.5138700	0.381255628	9.570500E-001	-91.5079900	0.381255628	4.703521E-002	-110.9215000
188	0.383251626	4.802002E-002	-110.4324000	0.383251626	9.571568E-001	-91.9890400	0.383251626	9.565961E-001	-91.9727400	0.383251626	4.737202E-002	-111.5019000
189	0.385247624	4.839791E-002	-111.0224000	0.385247624	9.565926E-001	-92.4465800	0.385247624	9.564555E-001	-92.4480300	0.385247624	4.768877E-002	-112.1190000
190	0.387243622	4.881750E-002	-111.6628000	0.387243622	9.562159E-001	-92.9300700	0.387243622	9.561108E-001	-92.9147600	0.387243622	4.804344E-002	-112.7694000
191	0.389239620	4.927451E-002	-112.2704000	0.389239620	9.558436E-001	-93.3982800	0.389239620	9.557988E-001	-93.3886000	0.389239620	4.838452E-002	-113.3751000
192	0.391235618	4.966190E-002	-112.9371000	0.391235618	9.555417E-001	-93.8626600	0.391235618	9.555902E-001	-93.8480800	0.391235618	4.875844E-002	-114.0004000
193	0.393231616	5.009574E-002	-113.6342000	0.393231616	9.551026E-001	-94.3244600	0.393231616	9.550974E-001	-94.3196000	0.393231616	4.906975E-002	-114.6736000
194	0.395227614	5.050834E-002	-114.3054000	0.395227614	9.547430E-001	-94.7890500	0.395227614	9.546482E-001	-94.7720800	0.395227614	4.950331E-002	-115.2170000
195	0.397223612	5.091818E-002	-115.0295000	0.397223612	9.542303E-001	-95.2520000	0.397223612	9.544481E-001	-95.2415800	0.397223612	4.984588E-002	-115.8661000
196	0.399219610	5.126299E-002	-115.7423000	0.399219610	9.540445E-001	-95.7193500	0.399219610	9.541427E-001	-95.7146100	0.399219610	5.020111E-002	-116.4537000
197	0.401215608	5.166489E-002	-116.4105000	0.401215608	9.537028E-001	-96.1740000	0.401215608	9.537279E-001	-96.1760500	0.401215608	5.058590E-002	-117.1185000
198	0.403211606	5.201154E-002	-117.0604000	0.403211606	9.533907E-001	-96.6256600	0.403211606	9.535988E-001	-96.6387600	0.403211606	5.090890E-002	-117.8003000
199	0.405207604	5.232759E-002	-117.9605000	0.405207604	9.529729E-001	-97.0857100	0.405207604	9.534663E-001	-97.1054700	0.405207604	5.130760E-002	-118.4230000
200	0.407203602	5.262087E-002	-118.8053000	0.407203602	9.527499E-001	-97.5496100	0.407203602	9.530897E-001	-97.5529900	0.407203602	5.165375E-002	-119.0429000
201	0.409199600	5.302161E-002	-119.4336000	0.409199600	9.526966E-001	-98.0070600	0.409199600	9.525973E-001	-98.0255400	0.409199600	5.203395E-002	-119.7073000
202	0.411195598	5.334444E-002	-120.1385000	0.411195598	9.524069E-001	-98.4564600	0.411195598	9.524301E-001	-98.4841200	0.411195598	5.242787E-002	-120.3370000
203	0.413191596	5.363863E-002	-120.8837000	0.413191596	9.521966E-001	-98.9306600	0.413191596	9.522275E-001	-98.9479400	0.413191596	5.273195E-002	-120.9355000
204	0.415187594	5.387393E-002	-121.5560000	0.415187594	9.521015E-001	-99.3881100	0.415187594	9.521864E-001	-99.4075900	0.415187594	5.304318E-002	-121.6100000
205	0.417183592	5.408701E-002	-122.1617000	0.417183592	9.520662E-001	-99.8541700	0.417183592	9.519606E-001	-99.8823900	0.417183592	5.338527E-002	-122.1886000
206	0.419179590	5.436153E-002	-122.8034000	0.419179590	9.517752E-001	-100.3127000	0.419179590	9.516067E-001	-100.3533000	0.419179590	5.378818E-002	-122.8290000
207	0.421175588	5.462684E-002	-123.4821000	0.421175588	9.515389E-001	-100.7855000	0.421175588	9.517905E-001	-100.8215000	0.421175588	5.403795E-002	-123.4542000
208	0.423171586	5.481962E-002	-124.1562000	0.423171586	9.512011E-001	-101.2544000	0.423171586	9.514162E-001	-101.2858000	0.423171586	5.424158E-002	-124.0747000
209	0.425167584	5.509907E-002	-124.7414000	0.425167584	9.513000E-001	-101.7147000	0.425167584	9.515116E-001	-101.7468000	0.425167584	5.483396E-002	-124.4245000
210	0.427163582	5.557926E-002	-125.2876000	0.427163582	9.510918E-001	-102.1849000	0.427163582	9.511446E-001	-102.2117000	0.427163582	5.507565E-002	-125.1650000
211	0.429159580	5.582940E-002	-125.6795000	0.429159580	9.510985E-001	-102.6529000	0.429159580	9.512377E-001	-102.6835000	0.429159580	5.549454E-002	-125.6422000
212	0.431155578	5.603645E-002	-126.1744000	0.431155578	9.507751E-001	-103.1096000	0.431155578	9.508676E-001	-103.1458000	0.431155578	5.572261E-002	-126.4644000
213	0.433151576	5.636597E-002	-126.8354000	0.433151576	9.509002E-001	-103.5794000	0.433151576	9.507343E-001	-103.6146000	0.433151576	5.618343E-002	-126.9111000
214	0.435147574	5.667027E-002	-127.3623000	0.435147574	9.507324E-001	-104.0502000	0.435147574	9.506634E-001	-104.1022000	0.435147574	5.665127E-002	-127.6596000
215	0.437143572	5.691578E-002	-127.7835000	0.437143572	9.505851E-001	-104.5302000	0.437143572	9.504251E-001	-104.5653000	0.437143572	5.688670E-002	-128.2333000
216	0.439139570	5.738273E-002	-128.3958000	0.439139570	9.503456E-001	-105.0072000	0.439139570	9.503089E-001	-105.0340000	0.439139570	5.715414E-002	-128.7478000
217	0.441135568	5.771793E-002	-128.8677000	0.441135568	9.505802E-001	-105.4701000	0.441135568	9.502740E-001	-105.5066000	0.441135568	5.759705E-002	-129.4245000
218	0.443131566	5.804925E-002	-129.2983000	0.443131566	9.502982E-001	-105.9473000	0.443131566	9.499164E-001	-105.9754000	0.443131566	5.809204E-002	-129.8755000
219	0.445127564	5.845414E-002	-129.7688000	0.445127564	9.500853E-001	-106.4194000	0.445127564	9.497643E-001	-106.4512000	0.445127564	5.837951E-002	-130.5550000
220	0.447123562	5.893188E-002	-130.3329000	0.447123562	9.498686E-001	-106.8922000	0.447123562	9.494190E-001	-106.9270000	0.447123562	5.864270E-002	-131.1556000
221	0.449119560	5.930861E-002	-130.8336000	0.449119560	9.498656E-001	-107.3592000	0.449119560	9.492826E-001	-107.3920000	0.449119560	5.909048E-002	-131.5940000
222	0.451115558	5.975218E-002	-131.4895000	0.451115558	9.497063E-001	-107.8406000	0.451115558	9.491525E-001	-107.8762000	0.451115558	5.947917E-002	-132.2562000
223	0.453111556	6.010519E-002	-131.9753000	0.453111556	9.492818E-001	-108.3146000	0.453111556	9.488329E-001	-108.3476000	0.453111556	5.984329E-002	-132.8537000
224	0.455107554	6.056838E-002	-132.5689000	0.455107554	9.493260E-001	-108.8035000	0.455107554	9.484304E-001	-108.8381000	0.455107554	6.021741E-002	-133.5564000
225	0.457103552	6.093732E-002	-133.1100000	0.457103552	9.488292E-001	-109.2818000	0.457103552	9.482454E-001	-109.3130000	0.457103552	6.056017E-002	-134.1797000
226	0.459099550	6.137752E-002	-133.6871000	0.459099550	9.486675E-001	-109.7574000	0.459099550	9.480118E-001	-109.7744000	0.459099550	6.084636E-002	-134.7271000
227	0.461095548	6.180769E-002	-134.2672000	0.461095548	9.484454E-001	-110.2348000	0.461095548	9.478490E-001	-110.2607000	0.461095548	6.118538E-002	-135.3642000
228	0.463091546	6.217098E-002	-134.9208000	0.463091546	9.483244E-001	-110.7189000	0.463091546	9.473353E-001	-110.7481000	0.463091546	6.147154E-002	-135.9335000
229	0.465087544	6.253574E-002	-135.4140000	0.465087544	9.479603E-001	-111.1771000	0.465087544	9.470560E-001	-111.2016000	0.465087544	6.175417E-002	-136.4178000
230	0.467083542	6.297818E-002	-136.0760000	0.467083542	9.476510E-001	-111.6643000	0.467083542	9.467002E-001	-111.6849000	0.467083542	6.210799E-002	-137.1358000
231	0.469079540	6.327378E-002	-136.6807000	0.469079540	9.472927E-001	-112.1399000	0.469079540	9.460631E-001	-112.1452000	0.469079540	6.236251E-002	-137.6981000
232	0.471075538	6.368730E-002	-137.2812000	0.471075538	9.468956E-001	-112.6136000	0.471075538	9.458339E-001	-112.6176000	0.471075538	6.269708E-002	-138.2705000
233	0.473071536	6.402279E-002	-137.8868000	0.473071536	9.465386E-001	-113.0849000	0.473071536	9.453039E-001	-113.0874000	0.473071536	6.297549E-002	-138.8311000
234	0.475067534	6.436592E-002	-138.4847000	0.475067534	9.462912E-001	-113.5642000	0.475067534	9.450081E-001	-113.5458000	0.475067534	6.332145E-002	-139.4044000
235	0.477063532	6.472434E-002	-139.0440000	0.477063532	9.456937E-001	-114.0255000	0.477063532	9.444051E-001	-114.0205000	0.477063532	6.359252E-002	-139.9637000
236	0.479059530	6.504872E-002	-139.6763000	0.479059530	9.453666E-001	-114.5042000	0.479059530	9.438348E-001	-114.4706000	0.479059530	6.399792E-002	-140.4768000
237	0.481055528	6.543757E-002	-140.2187000	0.481055528	9.450632E-001	-114.9665000	0.481055528	9.436893E-001	-114.9371000	0.481055528	6.429713E-002	-141.0570000
238	0.483051526	6.581948E-002	-140.8309000	0.483051526	9.446851E-001	-115.4337000	0.483051526	9.432386E-001	-115.4009000	0.483051526	6.464004E-002	-141.5767000
239	0.485047524	6.610601E-002	-141.3461000	0.485047524	9.440663E-001	-115.9003000	0.485047524	9.427822E-001	-115.8623000	0.485047524	6.501664E-002	-142.0940000
240	0.487043522	6.642926E-002	-141.9597000	0.487043522	9.437307E-001	-116.3659000	0.487043522	9.424397E-001	-116.3195000	0.487043522	6.542423E-002	-142.6659000
241	0.489039520	6.671537E-002	-142.5843000	0.489039520	9.434965E-001	-116.8360000	0.489039520	9.422158E-001	-116.7729000	0.489039520	6.583007E-002	-143.2298000
242	0.491035518	6.707886E-002	-143.1324000	0.491035518	9.429079E-001	-117.2958000	0.491035518	9.416449E-001	-117.2516000	0.491035518	6.615251E-002	-143.7400000
243	0.493031516	6.732105E-002	-143.7419000	0.493031516	9.427664E-001	-117.7604000	0.493031516	9.414192E-001	-117.6899000	0.493031516	6.656408E-002	-144.3376000
244	0.495027514	6.769339E-002	-144.3315000	0.495027514	9.420058E-001	-118.2319000	0.495027514	9.410360E-001	-118.1651000	0.495027514	6.694500E-002	-144.9304000
245	0.497023512	6.794790E-002	-144.9031000	0.497023512	9.416671E-001	-118.7053000	0.497023512	9.408765E-001	-118.6154000	0.497023512	6.735644E-002	-145.4927000
246	0.499019510	6.827367E-002	-145.5321000	0.499019510	9.413132E-001	-119.1578000	0.499019510	9.403710E-001	-119.0805000	0.499019510	6.776460E-002	-146.0448000
247	0.501015508	6.856648E-002	-146.0705000	0.501015508	9.408279E-001	-119.6277000	0.501015508	9.400725E-001	-119.5243000	0.501015508	6.812501E-002	-146.6593000
248	0.503011506	6.888536E-002	-146.5603000	0.503011506	9.405290E-001	-120.1000000	0.503011506	9.396756E-001	-119.9996000	0.503011506	6.845071E-002	-147.1899000
249	0.505007504	6.919428E-002	-147.1841000	0.505007504	9.401574E-001	-120.5489000	0.505007504	9.396522E-001	-120.4499000	0.505007504	6.886733E-002	-147.8305000
250	0.507003502	6.950293E-002	-147.7989000	0.507003502	9.399486E-001	-121.0040000	0.507003502	9.393006E-001	-120.9102000	0.507003502	6.927927E-002	-148.4480000
251	0.508999500	6.994339E-002	-148.3218000	0.508999500	9.391284E-001	-121.4639000	0.508999500	9.390963E-001	-121.3722000	0.508999500	6.959964E-002	-149.0424000
252	0.510995498	7.019685E-002	-148.8208000	0.510995498	9.391897E-001	-121.9242000	0.510995498	9.389284E-001	-121.8440000	0.510995498	6.991097E-002	-149.5629000
253	0.512991496	7.048516E-002	-149.4234000	0.512991496	9.385862E-001	-122.3841000	0.512991496	9.384808E-001	-122.2981000	0.512991496	7.044498E-002	-150.2334000
254	0.514987494	7.081244E-002	-150.0372000	0.514987494	9.384705E-001	-122.8337000	0.514987494	9.385093E-001	-122.7553000	0.514987494	7.066860E-002	-150.8198000
255	0.516983492	7.112563E-002	-150.5526000	0.516983492	9.380144E-001	-123.2876000	0.516983492	9.384326E-001	-123.2243000	0.516983492	7.110200E-002	-151.4119000
256	0.518979490	7.150961E-002	-151.1464000	0.518979490	9.376941E-001	-123.7372000	0.518979490	9.379250E-001	-123.6658000	0.518979490	7.154804E-002	-151.9764000
257	0.520975488	7.175263E-002	-151.6940000	0.520975488	9.376540E-001	-124.1876000	0.520975488	9.379951E-001	-124.1267000	0.520975488	7.184577E-002	-152.5424000
258	0.522971486	7.215252E-002	-152.2227000	0.522971486	9.372030E-001	-124.6649000	0.522971486	9.376956E-001	-124.6052000	0.522971486	7.220329E-002	-153.0371000
259	0.524967484	7.252370E-002	-152.7831000	0.524967484	9.370214E-001	-125.1122000	0.524967484	9.375283E-001	-125.0475000	0.524967484	7.255723E-002	-153.6656000
260	0.526963482	7.276861E-002	-153.3952000	0.526963482	9.366155E-001	-125.5516000	0.526963482	9.378240E-001	-125.5266000	0.526963482	7.292025E-002	-154.1944000
261	0.528959480	7.299965E-002	-153.8427000	0.528959480	9.366947E-001	-125.9995000	0.528959480	9.371559E-001	-125.9873000	0.528959480	7.320674E-002	-154.8997000
262	0.530955478	7.338361E-002	-154.3686000	0.530955478	9.365398E-001	-126.4635000	0.530955478	9.372576E-001	-126.4501000	0.530955478	7.336829E-002	-155.3794000
263	0.532951476	7.373947E-002	-154.8466000	0.532951476	9.364207E-001	-126.9107000	0.532951476	9.370269E-001	-126.9148000	0.532951476	7.383369E-002	-155.9740000
264	0.534947474	7.418014E-002	-155.4098000	0.534947474	9.362845E-001	-127.3576000	0.534947474	9.366997E-001	-127.3627000	0.534947474	7.426901E-002	-156.5063000
265	0.536943472	7.460409E-002	-155.8806000	0.536943472	9.362268E-001	-127.8116000	0.536943472	9.366248E-001	-127.8204000	0.536943472	7.454739E-002	-157.0041000
266	0.538939470	7.496975E-002	-156.2868000	0.538939470	9.359623E-001	-128.2859000	0.538939470	9.363499E-001	-128.3076000	0.538939470	7.486896E-002	-157.6010000
267	0.540935468	7.534528E-002	-156.8867000	0.540935468	9.359401E-001	-128.7256000	0.540935468	9.364941E-001	-128.7512000	0.540935468	7.507136E-002	-158.0099000
268	0.542931466	7.574373E-002	-157.2810000	0.542931466	9.362134E-001	-129.1751000	0.542931466	9.359945E-001	-129.2429000	0.542931466	7.552903E-002	-158.5491000
269	0.544927464	7.619303E-002	-157.7146000	0.544927464	9.361666E-001	-129.6465000	0.544927464	9.361374E-001	-129.6799000	0.544927464	7.579714E-002	-159.0814000
270	0.546923462	7.646824E-002	-158.3117000	0.546923462	9.360113E-001	-130.1057000	0.546923462	9.361541E-001	-130.1701000	0.546923462	7.632128E-002	-159.6006000
271	0.548919460	7.688069E-002	-158.7127000	0.548919460	9.361864E-001	-130.5668000	0.548919460	9.358451E-001	-130.6007000	0.548919460	7.669763E-002	-159.9985000
272	0.550915458	7.729522E-002	-159.2376000	0.550915458	9.360820E-001	-131.0225000	0.550915458	9.353930E-001	-131.1134000	0.550915458	7.697327E-002	-160.5678000
273	0.552911456	7.785840E-002	-159.5912000	0.552911456	9.361597E-001	-131.4936000	0.552911456	9.351821E-001	-131.5635000	0.552911456	7.740846E-002	-161.0538000
274	0.554907454	7.836465E-002	-160.1436000	0.554907454	9.360386E-001	-131.9631000	0.554907454	9.351045E-001	-132.0292000	0.554907454	7.758770E-002	-161.6386000
275	0.556903452	7.866442E-002	-160.6348000	0.556903452	9.360412E-001	-132.4351000	0.556903452	9.349585E-001	-132.5018000	0.556903452	7.801725E-002	-162.0456000
276	0.558899450	7.921017E-002	-161.1852000	0.558899450	9.361570E-001	-132.9198000	0.558899450	9.345849E-001	-132.9825000	0.558899450	7.854082E-002	-162.7096000
277	0.560895448	7.969400E-002	-161.5561000	0.560895448	9.361157E-001	-133.3851000	0.560895448	9.346375E-001	-133.4484000	0.560895448	7.886469E-002	-163.0403000
278	0.562891446	8.010014E-002	-162.1602000	0.562891446	9.361890E-001	-133.8721000	0.562891446	9.338962E-001	-133.8887000	0.562891446	7.918248E-002	-163.6411000
279	0.564887444	8.048120E-002	-162.6974000	0.564887444	9.359472E-001	-134.3372000	0.564887444	9.339192E-001	-134.3890000	0.564887444	7.958333E-002	-164.0316000
280	0.566883442	8.081310E-002	-163.3057000	0.566883442	9.356910E-001	-134.8071000	0.566883442	9.334028E-001	-134.8569000	0.566883442	7.984538E-002	-164.5823000
281	0.568879440	8.117952E-002	-163.7949000	0.568879440	9.354088E-001	-135.2977000	0.568879440	9.332302E-001	-135.3125000	0.568879440	8.015880E-002	-165.0722000
282	0.570875438	8.141737E-002	-164.4165000	0.570875438	9.354456E-001	-135.7738000	0.570875438	9.327157E-001	-135.7765000	0.570875438	8.054182E-002	-165.5865000
283	0.572871436	8.204523E-002	-165.0520000	0.572871436	9.352871E-001	-136.2656000	0.572871436	9.327132E-001	-136.2834000	0.572871436	8.095395E-002	-166.1149000
284	0.574867434	8.222801E-002	-165.5061000	0.574867434	9.349135E-001	-136.7386000	0.574867434	9.321976E-001	-136.7253000	0.574867434	8.120748E-002	-166.5197000
285	0.576863432	8.257616E-002	-166.1566000	0.576863432	9.346700E-001	-137.2404000	0.576863432	9.317743E-001	-137.1956000	0.576863432	8.162452E-002	-167.1502000
286	0.578859430	8.291518E-002	-166.6399000	0.578859430	9.342734E-001	-137.6939000	0.578859430	9.316949E-001	-137.6848000	0.578859430	8.195951E-002	-167.6552000
287	0.580855428	8.308744E-002	-167.1612000	0.580855428	9.337075E-001	-138.1932000	0.580855428	9.313118E-001	-138.1269000	0.580855428	8.234866E-002	-168.1272000
288	0.582851426	8.336937E-002	-167.6449000	0.582851426	9.336323E-001	-138.6653000	0.582851426	9.310935E-001	-138.5971000	0.582851426	8.276818E-002	-168.6783000
289	0.584847424	8.359273E-002	-168.2726000	0.584847424	9.329780E-001	-139.1397000	0.584847424	9.304890E-001	-139.0726000	0.584847424	8.300709E-002	-169.1284000
290	0.586843422	8.384644E-002	-168.8033000	0.586843422	9.324769E-001	-139.5960000	0.586843422	9.301196E-001	-139.5402000	0.586843422	8.343557E-002	-169.6201000
291	0.588839420	8.378900E-002	-169.3328000	0.588839420	9.320660E-001	-140.1048000	0.588839420	9.293940E-001	-139.9999000	0.588839420	8.393695E-002	-170.0551000
292	0.590835418	8.413148E-002	-169.8136000	0.590835418	9.317572E-001	-140.5677000	0.590835418	9.290703E-001	-140.4959000	0.590835418	8.410494E-002	-170.6647000
293	0.592831416	8.427526E-002	-170.3392000	0.592831416	9.307728E-001	-141.0243000	0.592831416	9.291518E-001	-140.9735000	0.592831416	8.451260E-002	-171.2794000
294	0.594827414	8.428479E-002	-170.9083000	0.594827414	9.308290E-001	-141.5199000	0.594827414	9.281280E-001	-141.4073000	0.594827414	8.506470E-002	-171.7028000
295	0.596823412	8.449449E-002	-171.4103000	0.596823412	9.299725E-001	-141.9809000	0.596823412	9.278958E-001	-141.8886000	0.596823412	8.528156E-002	-172.2784000
296	0.598819410	8.463302E-002	-171.9558000	0.598819410	9.295946E-001	-142.4637000	0.598819410	9.274942E-001	-142.3507000	0.598819410	8.582545E-002	-172.8702000
297	0.600815408	8.483767E-002	-172.3518000	0.600815408	9.290876E-001	-142.9471000	0.600815408	9.270667E-001	-142.8319000	0.600815408	8.600300E-002	-173.2573000
298	0.602811406	8.506540E-002	-172.8224000	0.602811406	9.285476E-001	-143.4243000	0.602811406	9.267153E-001	-143.2906000	0.602811406	8.668380E-002	-173.8459000
299	0.604807404	8.535895E-002	-173.2463000	0.604807404	9.276638E-001	-143.8845000	0.604807404	9.267032E-001	-143.7308000	0.604807404	8.662692E-002	-174.4684000
300	0.606803402	8.579625E-002	-173.6439000	0.606803402	9.268400E-001	-144.3507000	0.606803402	9.258334E-001	-144.2461000	0.606803402	8.722113E-002	-175.1043000
301	0.608799400	8.607925E-002	-174.2472000	0.608799400	9.265166E-001	-144.8348000	0.608799400	9.258075E-001	-144.6786000	0.608799400	8.760225E-002	-175.6666000
302	0.610795398	8.665553E-002	-174.5636000	0.610795398	9.256329E-001	-145.2714000	0.610795398	9.253914E-001	-145.1609000	0.610795398	8.781615E-002	-176.2860000
303	0.612791396	8.721499E-002	-175.0899000	0.612791396	9.253511E-001	-145.7475000	0.612791396	9.245149E-001	-145.5939000	0.612791396	8.835091E-002	-176.8072000
304	0.614787394	8.767375E-002	-175.6210000	0.614787394	9.252219E-001	-146.1546000	0.614787394	9.241679E-001	-146.0700000	0.614787394	8.885463E-002	-177.3643000
305	0.616783392	8.830746E-002	-175.9825000	0.616783392	9.243630E-001	-146.6028000	0.616783392	9.236277E-001	-146.5349000	0.616783392	8.941665E-002	-177.8597000
306	0.618779390	8.878341E-002	-176.4975000	0.618779390	9.238409E-001	-147.0568000	0.618779390	9.230799E-001	-146.9635000	0.618779390	8.991190E-002	-178.4014000
307	0.620775388	8.939432E-002	-176.9880000	0.620775388	9.232506E-001	-147.4705000	0.620775388	9.225364E-001	-147.4137000	0.620775388	9.042984E-002	-179.0172000
308	0.622771386	8.983225E-002	-177.5013000	0.622771386	9.228747E-001	-147.9010000	0.622771386	9.220182E-001	-147.8700000	0.622771386	9.090743E-002	-179.5733000
309	0.624767384	9.026589E-002	-178.1361000	0.624767384	9.224043E-001	-148.3295000	0.624767384	9.216883E-001	-148.2938000	0.624767384	9.131966E-002	179.7640000
310	0.626763382	9.062427E-002	-178.7589000	0.626763382	9.222524E-001	-148.7373000	0.626763382	9.212888E-001	-148.7447000	0.626763382	9.176989E-002	179.1214000
311	0.628759380	9.086303E-002	-179.4686000	0.628759380	9.223391E-001	-149.1670000	0.628759380	9.215836E-001	-149.1836000	0.628759380	9.191618E-002	178.5277000
312	0.630755378	9.122830E-002	179.9014000	0.630755378	9.217501E-001	-149.5908000	0.630755378	9.215394E-001	-149.6238000	0.630755378	9.225270E-002	177.9080000
313	0.632751376	9.151332E-002	179.1889000	0.632751376	9.217349E-001	-150.0306000	0.632751376	9.212980E-001	-150.0430000	0.632751376	9.246656E-002	177.2477000
314	0.634747374	9.177036E-002	178.5099000	0.634747374	9.217213E-001	-150.4576000	0.634747374	9.211340E-001	-150.4719000	0.634747374	9.275947E-002	176.4892000
315	0.636743372	9.202719E-002	177.8700000	0.636743372	9.215732E-001	-150.9358000	0.636743372	9.211475E-001	-150.9000000	0.636743372	9.256306E-002	175.8956000
316	0.638739370	9.223019E-002	177.1784000	0.638739370	9.216468E-001	-151.3578000	0.638739370	9.218877E-001	-151.3484000	0.638739370	9.277574E-002	175.3420000
317	0.640735368	9.271305E-002	176.5883000	0.640735368	9.212043E-001	-151.8060000	0.640735368	9.212007E-001	-151.7876000	0.640735368	9.308627E-002	174.7353000
318	0.642731366	9.298963E-002	175.9584000	0.642731366	9.215741E-001	-152.2864000	0.642731366	9.219867E-001	-152.2195000	0.642731366	9.318233E-002	174.1846000
319	0.644727364	9.353063E-002	175.4317000	0.644727364	9.214123E-001	-152.7236000	0.644727364	9.218554E-001	-152.6640000	0.644727364	9.360010E-002	173.7026000
320	0.646723362	9.350292E-002	174.8880000	0.646723362	9.212769E-001	-153.1718000	0.646723362	9.218569E-001	-153.1044000	0.646723362	9.369079E-002	173.1928000
321	0.648719360	9.401339E-002	174.5553000	0.648719360	9.215600E-001	-153.6353000	0.648719360	9.217287E-001	-153.5827000	0.648719360	9.417511E-002	172.6065000
322	0.650715358	9.434944E-002	174.1037000	0.650715358	9.216748E-001	-154.1046000	0.650715358	9.219202E-001	-154.0515000	0.650715358	9.438701E-002	172.1814000
323	0.652711356	9.460571E-002	173.5935000	0.652711356	9.213431E-001	-154.5423000	0.652711356	9.218888E-001	-154.4985000	0.652711356	9.482783E-002	171.8134000
324	0.654707354	9.516562E-002	173.2914000	0.654707354	9.211168E-001	-154.9922000	0.654707354	9.216377E-001	-154.9623000	0.654707354	9.506784E-002	171.4398000
325	0.656703352	9.544221E-002	172.8591000	0.656703352	9.220966E-001	-155.4684000	0.656703352	9.216456E-001	-155.4330000	0.656703352	9.559707E-002	170.9721000
326	0.658699350	9.584991E-002	172.3133000	0.658699350	9.214402E-001	-155.9005000	0.658699350	9.216904E-001	-155.9136000	0.658699350	9.598354E-002	170.7582000
327	0.660695348	9.613904E-002	171.9953000	0.660695348	9.220022E-001	-156.3528000	0.660695348	9.214699E-001	-156.3663000	0.660695348	9.646994E-002	170.3391000
328	0.662691346	9.649763E-002	171.4817000	0.662691346	9.219359E-001	-156.8141000	0.662691346	9.210004E-001	-156.8175000	0.662691346	9.679194E-002	169.9715000
329	0.664687344	9.684933E-002	171.0447000	0.664687344	9.220167E-001	-157.2546000	0.664687344	9.211498E-001	-157.3058000	0.664687344	9.713561E-002	169.5353000
330	0.666683342	9.730783E-002	170.5334000	0.666683342	9.219406E-001	-157.7228000	0.666683342	9.212816E-001	-157.7763000	0.666683342	9.741665E-002	169.1995000
331	0.668679340	9.743810E-002	170.1048000	0.668679340	9.218817E-001	-158.2036000	0.668679340	9.205406E-001	-158.2403000	0.668679340	9.785041E-002	168.7417000
332	0.670675338	9.781208E-002	169.6817000	0.670675338	9.216961E-001	-158.6451000	0.670675338	9.201584E-001	-158.7154000	0.670675338	9.800661E-002	168.3515000
333	0.672671336	9.815633E-002	169.2357000	0.672671336	9.220761E-001	-159.1068000	0.672671336	9.207422E-001	-159.2024000	0.672671336	9.868812E-002	167.9432000
334	0.674667334	9.860383E-002	168.7670000	0.674667334	9.220378E-001	-159.5600000	0.674667334	9.204718E-001	-159.6581000	0.674667334	9.907118E-002	167.6090000
335	0.676663332	9.909967E-002	168.4594000	0.676663332	9.223375E-001	-160.0338000	0.676663332	9.203222E-001	-160.1169000	0.676663332	9.945572E-002	167.1162000
336	0.678659330	9.971710E-002	167.9317000	0.678659330	9.224080E-001	-160.5223000	0.678659330	9.204674E-001	-160.5839000	0.678659330	9.995393E-002	166.7103000
337	0.680655328	1.000974E-001	167.4375000	0.680655328	9.221806E-001	-160.9975000	0.680655328	9.199020E-001	-161.0547000	0.680655328	1.002736E-001	166.2378000
338	0.682651326	1.005547E-001	166.9347000	0.682651326	9.223728E-001	-161.4905000	0.682651326	9.197742E-001	-161.5330000	0.682651326	1.009582E-001	165.7249000
339	0.684647324	1.011975E-001	166.2450000	0.684647324	9.222533E-001	-161.9855000	0.684647324	9.196518E-001	-162.0340000	0.684647324	1.015497E-001	165.2117000
340	0.686643322	1.017244E-001	165.6234000	0.686643322	9.221912E-001	-162.4848000	0.686643322	9.190614E-001	-162.5248000	0.686643322	1.019486E-001	164.6783000
341	0.688639320	1.022000E-001	165.0645000	0.688639320	9.219440E-001	-163.0019000	0.688639320	9.188702E-001	-163.0035000	0.688639320	1.024992E-001	164.0704000
342	0.690635318	1.025124E-001	164.5049000	0.690635318	9.216638E-001	-163.4973000	0.690635318	9.181759E-001	-163.4843000	0.690635318	1.028466E-001	163.5310000
343	0.692631316	1.029164E-001	163.8837000	0.692631316	9.210356E-001	-163.9969000	0.692631316	9.178006E-001	-163.9873000	0.692631316	1.032341E-001	162.9170000
344	0.694627314	1.030529E-001	163.2804000	0.694627314	9.209495E-001	-164.5127000	0.694627314	9.171407E-001	-164.4768000	0.694627314	1.036099E-001	162.3153000
345	0.696623312	1.032608E-001	162.7985000	0.696623312	9.203429E-001	-165.0045000	0.696623312	9.165724E-001	-164.9632000	0.696623312	1.038937E-001	161.7440000
346	0.698619310	1.033178E-001	162.1485000	0.698619310	9.200680E-001	-165.5270000	0.698619310	9.159459E-001	-165.4496000	0.698619310	1.043253E-001	161.2828000
347	0.700615308	1.033186E-001	161.5665000	0.700615308	9.190477E-001	-166.0120000	0.700615308	9.152853E-001	-165.9376000	0.700615308	1.043954E-001	160.5841000
348	0.702611306	1.035936E-001	161.0090000	0.702611306	9.191908E-001	-166.5242000	0.702611306	9.152177E-001	-166.4405000	0.702611306	1.048004E-001	160.0135000
349	0.704607304	1.036165E-001	160.6173000	0.704607304	9.182521E-001	-167.0207000	0.704607304	9.144639E-001	-166.9070000	0.704607304	1.051727E-001	159.4307000
350	0.706603302	1.036883E-001	159.9930000	0.706603302	9.182858E-001	-167.5172000	0.706603302	9.135619E-001	-167.3842000	0.706603302	1.053002E-001	158.8460000
351	0.708599300	1.036107E-001	159.5725000	0.708599300	9.174089E-001	-168.0191000	0.708599300	9.129580E-001	-167.8442000	0.708599300	1.055773E-001	158.2361000
352	0.710595298	1.037932E-001	159.1179000	0.710595298	9.166155E-001	-168.5177000	0.710595298	9.122277E-001	-168.3119000	0.710595298	1.060395E-001	157.7054000
353	0.712591296	1.041888E-001	158.6106000	0.712591296	9.159724E-001	-168.9862000	0.712591296	9.117042E-001	-168.7779000	0.712591296	1.063044E-001	157.0266000
354	0.714587294	1.045162E-001	158.1699000	0.714587294	9.150769E-001	-169.4794000	0.714587294	9.112246E-001	-169.2217000	0.714587294	1.070550E-001	156.6070000
355	0.716583292	1.050881E-001	157.6630000	0.716583292	9.140477E-001	-169.9588000	0.716583292	9.104269E-001	-169.6678000	0.716583292	1.078472E-001	156.0891000
356	0.718579290	1.055892E-001	157.1819000	0.718579290	9.130463E-001	-170.4503000	0.718579290	9.099252E-001	-170.1097000	0.718579290	1.082977E-001	155.5834000
357	0.720575288	1.063011E-001	156.7305000	0.720575288	9.119298E-001	-170.8831000	0.720575288	9.094427E-001	-170.5541000	0.720575288	1.090466E-001	155.0025000
358	0.722571286	1.070997E-001	156.0845000	0.722571286	9.108649E-001	-171.3098000	0.722571286	9.088978E-001	-170.9679000	0.722571286	1.096700E-001	154.3554000
359	0.724567284	1.077550E-001	155.5907000	0.724567284	9.097949E-001	-171.7906000	0.724567284	9.086565E-001	-171.3999000	0.724567284	1.104371E-001	153.8604000
360	0.726563282	1.086494E-001	154.9318000	0.726563282	9.087411E-001	-172.2007000	0.726563282	9.080424E-001	-171.7986000	0.726563282	1.110163E-001	153.1578000
361	0.728559280	1.091439E-001	154.3979000	0.728559280	9.076097E-001	-172.6256000	0.728559280	9.077543E-001	-172.2628000	0.728559280	1.115538E-001	152.6449000
362	0.730555278	1.096172E-001	153.7112000	0.730555278	9.067148E-001	-173.0562000	0.730555278	9.077269E-001	-172.6480000	0.730555278	1.119329E-001	151.9473000
363	0.732551276	1.099946E-001	153.1078000	0.732551276	9.061603E-001	-173.4679000	0.732551276	9.074450E-001	-173.0864000	0.732551276	1.122239E-001	151.2520000
364	0.734547274	1.102178E-001	152.4964000	0.734547274	9.056317E-001	-173.8811000	0.734547274	9.075698E-001	-173.5299000	0.734547274	1.124927E-001	150.6104000
365	0.736543272	1.102403E-001	151.7698000	0.736543272	9.059978E-001	-174.2840000	0.736543272	9.079079E-001	-173.9722000	0.736543272	1.125215E-001	149.9284000
366	0.738539270	1.104115E-001	151.0956000	0.738539270	9.055735E-001	-174.6911000	0.738539270	9.081277E-001	-174.4124000	0.738539270	1.126924E-001	149.2877000
367	0.740535268	1.104847E-001	150.4146000	0.740535268	9.051597E-001	-175.0999000	0.740535268	9.079345E-001	-174.8692000	0.740535268	1.127510E-001	148.6836000
368	0.742531266	1.105219E-001	149.9556000	0.742531266	9.059313E-001	-175.5425000	0.742531266	9.076273E-001	-175.3299000	0.742531266	1.126964E-001	147.9384000
369	0.744527264	1.105756E-001	149.3601000	0.744527264	9.060372E-001	-175.9442000	0.744527264	9.080291E-001	-175.7837000	0.744527264	1.130292E-001	147.4830000
370	0.746523262	1.106922E-001	148.6848000	0.746523262	9.066308E-001	-176.3740000	0.746523262	9.079781E-001	-176.2244000	0.746523262	1.131938E-001	146.7749000
371	0.748519260	1.106481E-001	148.1251000	0.748519260	9.067618E-001	-176.8155000	0.748519260	9.087742E-001	-176.7124000	0.748519260	1.131067E-001	146.2922000
372	0.750515258	1.108484E-001	147.7396000	0.750515258	9.072142E-001	-177.2503000	0.750515258	9.085405E-001	-177.1780000	0.750515258	1.133371E-001	145.7756000
373	0.752511256	1.111173E-001	147.2090000	0.752511256	9.076598E-001	-177.6785000	0.752511256	9.090384E-001	-177.6193000	0.752511256	1.133595E-001	145.2781000
374	0.754507254	1.113686E-001	146.7893000	0.754507254	9.076195E-001	-178.1089000	0.754507254	9.093456E-001	-178.0845000	0.754507254	1.136476E-001	144.9238000
375	0.756503252	1.114775E-001	146.2470000	0.756503252	9.082392E-001	-178.5505000	0.756503252	9.092829E-001	-178.5431000	0.756503252	1.140055E-001	144.4292000
376	0.758499250	1.120581E-001	145.8502000	0.758499250	9.083858E-001	-179.0045000	0.758499250	9.094181E-001	-179.0052000	0.758499250	1.143097E-001	144.0909000
377	0.760495248	1.123269E-001	145.3648000	0.760495248	9.085813E-001	-179.4732000	0.760495248	9.093928E-001	-179.4692000	0.760495248	1.147167E-001	143.5932000
378	0.762491246	1.125938E-001	144.9615000	0.762491246	9.088920E-001	-179.9232000	0.762491246	9.096330E-001	-179.9408000	0.762491246	1.151651E-001	143.2997000
379	0.764487244	1.131482E-001	144.6121000	0.764487244	9.093925E-001	179.6171000	0.764487244	9.095748E-001	179.5956000	0.764487244	1.155663E-001	142.8405000
380	0.766483242	1.137559E-001	144.1855000	0.766483242	9.097031E-001	179.1675000	0.766483242	9.096391E-001	179.1211000	0.766483242	1.161408E-001	142.5403000
381	0.768479240	1.141888E-001	143.9201000	0.768479240	9.098471E-001	178.7274000	0.768479240	9.097369E-001	178.6501000	0.768479240	1.165994E-001	142.2109000
382	0.770475238	1.148429E-001	143.4606000	0.770475238	9.100848E-001	178.2626000	0.770475238	9.095069E-001	178.1962000	0.770475238	1.170448E-001	141.7605000
383	0.772471236	1.152528E-001	142.9701000	0.772471236	9.102290E-001	177.7729000	0.772471236	9.095719E-001	177.6911000	0.772471236	1.176676E-001	141.2539000
384	0.774467234	1.158520E-001	142.6788000	0.774467234	9.105678E-001	177.3047000	0.774467234	9.092793E-001	177.2478000	0.774467234	1.179882E-001	140.7424000
385	0.776463232	1.163126E-001	142.0879000	0.776463232	9.105169E-001	176.8272000	0.776463232	9.091696E-001	176.7440000	0.776463232	1.184937E-001	140.3307000
386	0.778459230	1.167809E-001	141.7462000	0.778459230	9.107327E-001	176.3418000	0.778459230	9.088207E-001	176.2957000	0.778459230	1.189096E-001	139.9003000
387	0.780455228	1.173107E-001	141.1853000	0.780455228	9.111075E-001	175.8677000	0.780455228	9.088746E-001	175.7952000	0.780455228	1.194947E-001	139.3078000
388	0.782451226	1.179086E-001	140.6534000	0.782451226	9.114925E-001	175.3684000	0.782451226	9.085264E-001	175.3236000	0.782451226	1.200051E-001	138.7439000
389	0.784447224	1.183579E-001	140.1656000	0.784447224	9.113874E-001	174.9120000	0.784447224	9.083477E-001	174.8567000	0.784447224	1.205265E-001	138.4374000
390	0.786443222	1.186917E-001	139.6376000	0.786443222	9.112566E-001	174.4048000	0.786443222	9.081936E-001	174.3954000	0.786443222	1.206715E-001	137.9193000
391	0.788439220	1.190445E-001	138.9382000	0.788439220	9.110438E-001	173.9085000	0.788439220	9.076142E-001	173.9034000	0.788439220	1.209807E-001	137.2552000
392	0.790435218	1.193948E-001	138.2712000	0.790435218	9.106590E-001	173.4302000	0.790435218	9.070436E-001	173.4083000	0.790435218	1.214867E-001	136.6891000
393	0.792431216	1.199333E-001	137.6710000	0.792431216	9.111418E-001	172.9210000	0.792431216	9.068972E-001	172.9382000	0.792431216	1.220445E-001	136.1720000
394	0.794427214	1.202094E-001	137.0847000	0.794427214	9.106795E-001	172.4335000	0.794427214	9.065142E-001	172.4641000	0.794427214	1.224088E-001	135.5920000
395	0.796423212	1.204166E-001	136.5896000	0.796423212	9.104378E-001	171.9539000	0.796423212	9.061955E-001	171.9987000	0.796423212	1.228566E-001	135.1578000
396	0.798419210	1.207534E-001	135.9994000	0.798419210	9.096953E-001	171.4544000	0.798419210	9.055698E-001	171.5244000	0.798419210	1.232310E-001	134.5336000
397	0.800415208	1.213458E-001	135.4389000	0.800415208	9.095379E-001	170.9722000	0.800415208	9.052732E-001	171.0440000	0.800415208	1.235791E-001	133.9399000
398	0.802411206	1.214306E-001	134.8826000	0.802411206	9.089193E-001	170.4628000	0.802411206	9.043798E-001	170.5732000	0.802411206	1.240595E-001	133.3843000
399	0.804407204	1.217548E-001	134.2752000	0.804407204	9.085478E-001	169.9516000	0.804407204	9.038009E-001	170.0748000	0.804407204	1.243751E-001	132.8955000
400	0.806403202	1.218424E-001	133.7950000	0.806403202	9.081748E-001	169.4774000	0.806403202	9.035189E-001	169.6484000	0.806403202	1.248199E-001	132.3838000
401	0.808399200	1.219615E-001	133.2713000	0.808399200	9.075178E-001	168.9928000	0.808399200	9.027777E-001	169.1648000	0.808399200	1.249501E-001	131.8533000
402	0.810395198	1.221546E-001	132.6709000	0.810395198	9.071527E-001	168.5113000	0.810395198	9.022271E-001	168.6887000	0.810395198	1.252734E-001	131.3225000
403	0.812391196	1.223514E-001	132.2234000	0.812391196	9.059128E-001	168.0106000	0.812391196	9.018673E-001	168.2312000	0.812391196	1.256109E-001	130.7581000
404	0.814387194	1.224315E-001	131.7007000	0.814387194	9.057987E-001	167.5500000	0.814387194	9.010731E-001	167.7665000	0.814387194	1.260522E-001	130.2334000
405	0.816383192	1.226740E-001	131.1043000	0.816383192	9.052035E-001	167.0691000	0.816383192	9.005563E-001	167.3079000	0.816383192	1.261178E-001	129.6819000
406	0.818379190	1.227879E-001	130.6374000	0.818379190	9.046873E-001	166.6000000	0.818379190	8.998318E-001	166.8580000	0.818379190	1.265949E-001	129.2344000
407	0.820375188	1.229456E-001	130.2151000	0.820375188	9.041614E-001	166.1100000	0.820375188	9.001197E-001	166.3865000	0.820375188	1.270093E-001	128.6076000
408	0.822371186	1.232268E-001	129.5681000	0.822371186	9.031041E-001	165.6387000	0.822371186	8.994914E-001	165.9463000	0.822371186	1.273667E-001	128.0918000
409	0.824367184	1.235677E-001	129.1651000	0.824367184	9.027620E-001	165.1525000	0.824367184	8.989981E-001	165.4648000	0.824367184	1.278128E-001	127.6523000
410	0.826363182	1.237214E-001	128.5820000	0.826363182	9.022007E-001	164.6642000	0.826363182	8.987309E-001	165.0271000	0.826363182	1.281786E-001	127.0300000
411	0.828359180	1.239721E-001	128.1490000	0.828359180	9.013997E-001	164.2227000	0.828359180	8.986701E-001	164.5749000	0.828359180	1.286629E-001	126.4213000
412	0.830355178	1.244868E-001	127.6559000	0.830355178	9.011706E-001	163.7418000	0.830355178	8.981353E-001	164.1397000	0.830355178	1.290966E-001	125.9021000
413	0.832351176	1.249381E-001	127.0819000	0.832351176	8.999648E-001	163.2734000	0.832351176	8.979606E-001	163.6821000	0.832351176	1.297290E-001	125.3192000
414	0.834347174	1.252620E-001	126.5821000	0.834347174	8.995175E-001	162.8381000	0.834347174	8.977454E-001	163.2458000	0.834347174	1.303087E-001	124.7814000
415	0.836343172	1.257457E-001	126.0735000	0.836343172	8.984473E-001	162.3694000	0.836343172	8.976196E-001	162.7995000	0.836343172	1.307821E-001	124.2314000
416	0.838339170	1.260600E-001	125.5732000	0.838339170	8.981318E-001	161.9340000	0.838339170	8.975568E-001	162.3662000	0.838339170	1.313502E-001	123.7166000
417	0.840335168	1.264199E-001	125.0693000	0.840335168	8.975257E-001	161.4793000	0.840335168	8.972063E-001	161.9203000	0.840335168	1.318607E-001	123.1130000
418	0.842331166	1.269405E-001	124.5517000	0.842331166	8.965538E-001	161.0305000	0.842331166	8.969991E-001	161.4910000	0.842331166	1.324237E-001	122.5604000
419	0.844327164	1.272555E-001	124.0410000	0.844327164	8.960702E-001	160.6040000	0.844327164	8.967960E-001	161.0426000	0.844327164	1.326972E-001	121.9934000
420	0.846323162	1.276844E-001	123.5816000	0.846323162	8.953053E-001	160.1727000	0.846323162	8.964846E-001	160.5857000	0.846323162	1.331296E-001	121.4804000
421	0.848319160	1.276887E-001	123.0906000	0.848319160	8.947197E-001	159.7303000	0.848319160	8.965520E-001	160.1196000	0.848319160	1.331379E-001	120.8358000
422	0.850315158	1.280603E-001	122.5499000	0.850315158	8.944878E-001	159.2831000	0.850315158	8.966395E-001	159.7061000	0.850315158	1.334213E-001	120.2725000
423	0.852311156	1.284960E-001	122.1321000	0.852311156	8.939568E-001	158.8892000	0.852311156	8.960724E-001	159.2320000	0.852311156	1.336130E-001	119.7347000
424	0.854307154	1.286344E-001	121.6051000	0.854307154	8.939713E-001	158.4545000	0.854307154	8.959804E-001	158.7754000	0.854307154	1.337893E-001	119.0863000
425	0.856303152	1.289666E-001	121.0367000	0.856303152	8.936646E-001	158.0338000	0.856303152	8.961819E-001	158.3287000	0.856303152	1.339898E-001	118.4857000
426	0.858299150	1.293446E-001	120.5815000	0.858299150	8.931416E-001	157.6052000	0.858299150	8.957154E-001	157.8931000	0.858299150	1.341673E-001	117.9455000
427	0.860295148	1.298483E-001	120.0569000	0.860295148	8.927853E-001	157.2000000	0.860295148	8.955783E-001	157.4133000	0.860295148	1.343581E-001	117.5573000
428	0.862291146	1.298229E-001	119.5239000	0.862291146	8.925402E-001	156.7773000	0.862291146	8.957025E-001	156.9394000	0.862291146	1.347519E-001	116.9397000
429	0.864287144	1.302256E-001	119.0019000	0.864287144	8.929812E-001	156.3539000	0.864287144	8.956101E-001	156.4884000	0.864287144	1.348314E-001	116.3522000
430	0.866283142	1.304643E-001	118.6075000	0.866283142	8.930482E-001	155.9140000	0.866283142	8.956258E-001	156.0411000	0.866283142	1.349246E-001	115.9424000
431	0.868279140	1.307473E-001	118.0935000	0.868279140	8.929794E-001	155.4939000	0.868279140	8.952150E-001	155.5702000	0.868279140	1.353216E-001	115.4143000
432	0.870275138	1.309855E-001	117.5682000	0.870275138	8.933478E-001	155.0628000	0.870275138	8.951154E-001	155.1006000	0.870275138	1.355473E-001	114.9587000
433	0.872271136	1.312754E-001	117.0820000	0.872271136	8.935009E-001	154.6326000	0.872271136	8.952444E-001	154.6515000	0.872271136	1.358467E-001	114.4586000
434	0.874267134	1.316673E-001	116.5041000	0.874267134	8.939722E-001	154.1994000	0.874267134	8.951890E-001	154.1800000	0.874267134	1.363037E-001	114.0030000
435	0.876263132	1.319833E-001	115.9829000	0.876263132	8.943442E-001	153.7484000	0.876263132	8.956543E-001	153.6996000	0.876263132	1.364869E-001	113.5311000
436	0.878259130	1.323000E-001	115.5415000	0.878259130	8.950152E-001	153.3120000	0.878259130	8.954387E-001	153.2405000	0.878259130	1.370635E-001	113.1597000
437	0.880255128	1.326817E-001	115.0162000	0.880255128	8.953180E-001	152.8536000	0.880255128	8.952792E-001	152.7961000	0.880255128	1.371672E-001	112.7898000
438	0.882251126	1.328733E-001	114.6129000	0.882251126	8.957919E-001	152.4217000	0.882251126	8.952103E-001	152.3138000	0.882251126	1.375311E-001	112.3311000
439	0.884247124	1.333817E-001	114.1200000	0.884247124	8.962891E-001	151.9573000	0.884247124	8.952962E-001	151.8656000	0.884247124	1.379423E-001	111.9162000
440	0.886243122	1.334765E-001	113.5764000	0.886243122	8.966729E-001	151.4933000	0.886243122	8.948789E-001	151.3864000	0.886243122	1.381357E-001	111.5216000
441	0.888239120	1.338661E-001	113.1241000	0.888239120	8.970659E-001	151.0325000	0.888239120	8.950848E-001	150.9353000	0.888239120	1.385659E-001	111.0568000
442	0.890235118	1.343544E-001	112.6787000	0.890235118	8.974325E-001	150.5648000	0.890235118	8.949967E-001	150.4444000	0.890235118	1.390069E-001	110.7031000
443	0.892231116	1.346479E-001	112.2158000	0.892231116	8.979358E-001	150.0908000	0.892231116	8.947635E-001	149.9968000	0.892231116	1.393017E-001	110.2562000
444	0.894227114	1.350233E-001	111.7419000	0.894227114	8.990707E-001	149.6073000	0.894227114	8.945868E-001	149.5224000	0.894227114	1.400019E-001	109.8532000
445	0.896223112	1.356032E-001	111.2543000	0.896223112	8.995633E-001	149.1044000	0.896223112	8.947958E-001	149.0670000	0.896223112	1.404531E-001	109.4737000
446	0.898219110	1.357806E-001	110.8037000	0.898219110	8.996904E-001	148.6392000	0.898219110	8.948067E-001	148.5918000	0.898219110	1.407692E-001	109.0279000
447	0.900215108	1.364700E-001	110.2337000	0.900215108	8.999084E-001	148.1247000	0.900215108	8.948033E-001	148.1168000	0.900215108	1.413989E-001	108.5200000
448	0.902211106	1.367229E-001	109.7131000	0.902211106	9.000984E-001	147.6316000	0.902211106	8.946348E-001	147.6455000	0.902211106	1.417857E-001	108.0242000
449	0.904207104	1.368280E-001	109.1280000	0.904207104	9.002187E-001	147.1218000	0.904207104	8.938484E-001	147.1753000	0.904207104	1.422069E-001	107.4975000
450	0.906203102	1.374242E-001	108.5832000	0.906203102	9.003357E-001	146.5835000	0.906203102	8.942484E-001	146.7023000	0.906203102	1.429193E-001	106.9334000
451	0.908199100	1.375409E-001	107.9736000	0.908199100	9.002308E-001	146.0841000	0.908199100	8.934068E-001	146.2271000	0.908199100	1.433476E-001	106.3932000
452	0.910195098	1.376879E-001	107.3378000	0.910195098	8.996403E-001	145.5786000	0.910195098	8.929428E-001	145.7432000	0.910195098	1.435885E-001	105.7980000
453	0.912191096	1.380377E-001	106.7778000	0.912191096	8.996684E-001	145.0599000	0.912191096	8.926506E-001	145.2863000	0.912191096	1.442195E-001	105.2791000
454	0.914187094	1.383093E-001	106.1998000	0.914187094	8.989843E-001	144.5370000	0.914187094	8.922521E-001	144.7994000	0.914187094	1.445920E-001	104.6866000
455	0.916183092	1.385554E-001	105.6170000	0.916183092	8.986503E-001	144.0215000	0.916183092	8.919715E-001	144.3209000	0.916183092	1.450182E-001	104.0903000
456	0.918179090	1.388313E-001	105.0375000	0.918179090	8.977973E-001	143.5039000	0.918179090	8.916284E-001	143.8389000	0.918179090	1.454327E-001	103.5038000
457	0.920175088	1.389137E-001	104.4686000	0.920175088	8.969480E-001	142.9932000	0.920175088	8.909633E-001	143.3604000	0.920175088	1.457982E-001	102.9350000
458	0.922171086	1.390088E-001	103.9285000	0.922171086	8.961870E-001	142.4816000	0.922171086	8.903612E-001	142.8799000	0.922171086	1.461173E-001	102.3710000
459	0.924167084	1.390095E-001	103.3426000	0.924167084	8.950251E-001	141.9900000	0.924167084	8.900124E-001	142.3949000	0.924167084	1.466765E-001	101.7754000
460	0.926163082	1.389882E-001	102.8765000	0.926163082	8.940365E-001	141.5311000	0.926163082	8.892312E-001	141.9361000	0.926163082	1.470202E-001	101.2778000
461	0.928159080	1.391143E-001	102.2950000	0.928159080	8.926643E-001	141.0529000	0.928159080	8.883303E-001	141.4657000	0.928159080	1.473654E-001	100.6563000
462	0.930155078	1.391841E-001	101.8927000	0.930155078	8.920065E-001	140.5640000	0.930155078	8.880011E-001	140.9900000	0.930155078	1.477533E-001	100.1607000
463	0.932151076	1.394030E-001	101.4855000	0.932151076	8.905454E-001	140.1044000	0.932151076	8.874065E-001	140.5354000	0.932151076	1.481877E-001	99.6177800
464	0.934147074	1.396795E-001	101.0488000	0.934147074	8.896842E-001	139.6313000	0.934147074	8.870410E-001	140.0661000	0.934147074	1.484843E-001	99.1095800
465	0.936143072	1.398511E-001	100.5832000	0.936143072	8.886350E-001	139.1776000	0.936143072	8.859339E-001	139.6094000	0.936143072	1.490294E-001	98.5646700
466	0.938139070	1.402006E-001	100.1554000	0.938139070	8.876821E-001	138.7213000	0.938139070	8.852423E-001	139.1423000	0.938139070	1.497111E-001	98.0211000
467	0.940135068	1.405295E-001	99.6883200	0.940135068	8.872597E-001	138.3069000	0.940135068	8.851808E-001	138.7026000	0.940135068	1.501122E-001	97.4825900
468	0.942131066	1.409776E-001	99.3341100	0.942131066	8.860198E-001	137.8504000	0.942131066	8.846965E-001	138.2373000	0.942131066	1.505184E-001	96.9628600
469	0.944127064	1.414191E-001	98.7991300	0.944127064	8.853899E-001	137.4111000	0.944127064	8.841427E-001	137.7961000	0.944127064	1.510817E-001	96.4021200
470	0.946123062	1.420484E-001	98.4110900	0.946123062	8.846999E-001	137.0023000	0.946123062	8.832464E-001	137.3847000	0.946123062	1.517154E-001	95.8586500
471	0.948119060	1.423451E-001	97.8898000	0.948119060	8.843967E-001	136.5666000	0.948119060	8.837178E-001	136.9388000	0.948119060	1.519934E-001	95.3034400
472	0.950115058	1.430846E-001	97.3942900	0.950115058	8.838786E-001	136.1465000	0.950115058	8.828735E-001	136.5114000	0.950115058	1.524315E-001	94.8114300
473	0.952111056	1.433876E-001	96.8691800	0.952111056	8.834839E-001	135.7069000	0.952111056	8.828223E-001	136.0794000	0.952111056	1.527406E-001	94.2736400
474	0.954107054	1.438956E-001	96.3635700	0.954107054	8.833410E-001	135.2948000	0.954107054	8.826529E-001	135.6497000	0.954107054	1.530285E-001	93.6679500
475	0.956103052	1.443802E-001	95.8305700	0.956103052	8.831440E-001	134.8683000	0.956103052	8.823417E-001	135.2075000	0.956103052	1.533787E-001	93.0954800
476	0.958099050	1.445712E-001	95.2753700	0.958099050	8.832713E-001	134.3972000	0.958099050	8.823653E-001	134.7838000	0.958099050	1.531844E-001	92.5888500
477	0.960095048	1.450098E-001	94.7608900	0.960095048	8.830411E-001	133.9813000	0.960095048	8.819081E-001	134.3336000	0.960095048	1.537004E-001	92.0074500
478	0.962091046	1.453177E-001	94.2353600	0.962091046	8.830893E-001	133.5361000	0.962091046	8.817160E-001	133.9102000	0.962091046	1.540179E-001	91.4615600
479	0.964087044	1.456356E-001	93.6696500	0.964087044	8.833132E-001	133.0953000	0.964087044	8.821935E-001	133.4861000	0.964087044	1.540226E-001	90.9452700
480	0.966083042	1.456749E-001	93.1522100	0.966083042	8.835554E-001	132.6555000	0.966083042	8.820223E-001	133.0227000	0.966083042	1.543771E-001	90.4696300
481	0.968079040	1.460080E-001	92.6842900	0.968079040	8.834277E-001	132.2101000	0.968079040	8.823360E-001	132.5772000	0.968079040	1.546039E-001	90.0067800
482	0.970075038	1.462326E-001	92.1553000	0.970075038	8.831907E-001	131.7557000	0.970075038	8.819661E-001	132.1384000	0.970075038	1.548450E-001	89.5753800
483	0.972071036	1.464244E-001	91.6798900	0.972071036	8.833748E-001	131.2749000	0.972071036	8.824562E-001	131.6825000	0.972071036	1.550403E-001	88.9283300
484	0.974067034	1.467059E-001	91.1442100	0.974067034	8.837312E-001	130.8468000	0.974067034	8.823354E-001	131.2305000	0.974067034	1.556280E-001	88.5335800
485	0.976063032	1.469233E-001	90.6998200	0.976063032	8.834460E-001	130.3796000	0.976063032	8.822256E-001	130.7681000	0.976063032	1.558620E-001	88.0403600
486	0.978059030	1.473263E-001	90.0931600	0.978059030	8.831124E-001	129.9201000	0.978059030	8.822252E-001	130.3141000	0.978059030	1.559536E-001	87.6083800
487	0.980055028	1.475175E-001	89.6136100	0.980055028	8.835083E-001	129.4746000	0.980055028	8.826057E-001	129.8457000	0.980055028	1.565419E-001	87.1017100
488	0.982051026	1.479057E-001	89.0737200	0.982051026	8.834044E-001	128.9974000	0.982051026	8.829752E-001	129.3877000	0.982051026	1.567003E-001	86.5251800
489	0.984047024	1.480638E-001	88.6022400	0.984047024	8.832932E-001	128.5605000	0.984047024	8.825907E-001	128.9108000	0.984047024	1.570252E-001	86.1605500
490	0.986043022	1.483133E-001	88.1563100	0.986043022	8.836817E-001	128.0825000	0.986043022	8.830007E-001	128.4497000	0.986043022	1.573049E-001	85.6732000
491	0.988039020	1.484765E-001	87.6665300	0.988039020	8.833088E-001	127.6428000	0.988039020	8.829821E-001	127.9775000	0.988039020	1.576591E-001	85.1260900
492	0.990035018	1.487124E-001	87.0580600	0.990035018	8.827626E-001	127.1768000	0.990035018	8.834544E-001	127.5121000	0.990035018	1.577965E-001	84.7335400
493	0.992031016	1.490429E-001	86.6207800	0.992031016	8.836202E-001	126.7163000	0.992031016	8.834850E-001	127.0205000	0.992031016	1.583712E-001	84.2543100
494	0.994027014	1.490026E-001	86.1171000	0.994027014	8.830063E-001	126.2726000	0.994027014	8.828270E-001	126.5514000	0.994027014	1.585810E-001	83.7426100
495	0.996023012	1.493585E-001	85.6631200	0.996023012	8.834670E-001	125.8116000	0.996023012	8.830602E-001	126.0801000	0.996023012	1.590319E-001	83.2691000
496	0.998019010	1.496661E-001	85.1239500	0.998019010	8.829772E-001	125.3522000	0.998019010	8.830230E-001	125.5673000	0.998019010	1.592574E-001	82.7285500
497	1.000015008	1.500389E-001	84.6751200	1.000015008	8.830796E-001	124.9024000	1.000015008	8.832586E-001	125.1238000	1.000015008	1.595317E-001	82.2638100
498	1.002011006	1.502378E-001	84.1055700	1.002011006	8.835559E-001	124.4364000	1.002011006	8.829398E-001	124.6216000	1.002011006	1.601292E-001	81.8207100
499	1.004007004	1.506691E-001	83.6747400	1.004007004	8.833958E-001	123.9709000	1.004007004	8.832807E-001	124.1558000	1.004007004	1.606193E-001	81.3173800
500	1.006003002	1.509000E-001	83.1149400	1.006003002	8.834391E-001	123.5167000	1.006003002	8.827329E-001	123.6478000	1.006003002	1.608771E-001	80.7809400
501	1.007998999	1.512771E-001	82.6553900	1.007998999	8.838072E-001	123.0491000	1.007998999	8.828750E-001	123.1612000	1.007998999	1.613715E-001	80.3232600
502	1.009994997	1.514706E-001	82.0983000	1.009994997	8.834364E-001	122.5927000	1.009994997	8.820958E-001	122.6766000	1.009994997	1.616787E-001	79.7696600
503	1.011990995	1.519460E-001	81.5904200	1.011990995	8.843428E-001	122.1241000	1.011990995	8.820719E-001	122.1832000	1.011990995	1.621341E-001	79.3295900
504	1.013986993	1.522617E-001	81.0544000	1.013986993	8.842479E-001	121.6297000	1.013986993	8.817260E-001	121.7035000	1.013986993	1.626146E-001	78.7905000
505	1.015982991	1.525610E-001	80.4497800	1.015982991	8.847404E-001	121.1599000	1.015982991	8.811028E-001	121.2080000	1.015982991	1.630728E-001	78.2668700
506	1.017978989	1.528862E-001	79.8607600	1.017978989	8.848516E-001	120.6759000	1.017978989	8.805136E-001	120.7268000	1.017978989	1.634284E-001	77.7556700
507	1.019974987	1.531460E-001	79.3503000	1.019974987	8.846277E-001	120.1855000	1.019974987	8.803857E-001	120.2503000	1.019974987	1.639143E-001	77.1989400
508	1.021970985	1.534647E-001	78.8220800	1.021970985	8.847048E-001	119.7264000	1.021970985	8.798376E-001	119.7564000	1.021970985	1.642949E-001	76.6634000
509	1.023966983	1.535286E-001	78.2233700	1.023966983	8.850794E-001	119.2231000	1.023966983	8.788198E-001	119.2947000	1.023966983	1.647783E-001	76.1395600
510	1.025962981	1.538915E-001	77.5698800	1.025962981	8.853058E-001	118.6972000	1.025962981	8.781317E-001	118.8145000	1.025962981	1.651411E-001	75.6193700
511	1.027958979	1.538882E-001	77.0877500	1.027958979	8.853785E-001	118.2195000	1.027958979	8.776187E-001	118.3478000	1.027958979	1.655626E-001	75.0722400
512	1.029954977	1.540918E-001	76.4672700	1.029954977	8.849458E-001	117.7054000	1.029954977	8.770085E-001	117.8784000	1.029954977	1.659252E-001	74.5395100
513	1.031950975	1.541079E-001	75.8950000	1.031950975	8.846858E-001	117.2214000	1.031950975	8.759796E-001	117.4218000	1.031950975	1.663066E-001	73.9929100
514	1.033946973	1.540439E-001	75.4037700	1.033946973	8.844887E-001	116.7054000	1.033946973	8.752296E-001	116.9771000	1.033946973	1.667803E-001	73.5487400
515	1.035942971	1.540558E-001	74.9513200	1.035942971	8.839746E-001	116.1839000	1.035942971	8.750125E-001	116.5121000	1.035942971	1.671858E-001	72.9736200
516	1.037938969	1.541736E-001	74.4555500	1.037938969	8.836985E-001	115.6691000	1.037938969	8.740479E-001	116.0626000	1.037938969	1.676933E-001	72.5513300
517	1.039934967	1.541151E-001	74.0506500	1.039934967	8.833045E-001	115.1704000	1.039934967	8.735543E-001	115.6217000	1.039934967	1.682476E-001	72.0189800
518	1.041930965	1.542991E-001	73.6172600	1.041930965	8.823456E-001	114.6728000	1.041930965	8.731285E-001	115.1884000	1.041930965	1.687239E-001	71.6215700
519	1.043926963	1.545167E-001	73.2157800	1.043926963	8.819016E-001	114.1610000	1.043926963	8.722814E-001	114.7530000	1.043926963	1.690226E-001	71.1196400
520	1.045922961	1.546304E-001	72.8465800	1.045922961	8.810597E-001	113.6549000	1.045922961	8.717508E-001	114.3081000	1.045922961	1.697137E-001	70.6472200
521	1.047918959	1.550120E-001	72.4578300	1.047918959	8.799556E-001	113.1576000	1.047918959	8.713450E-001	113.8764000	1.047918959	1.703579E-001	70.0593900
522	1.049914957	1.552150E-001	72.0752900	1.049914957	8.786806E-001	112.6526000	1.049914957	8.712881E-001	113.4447000	1.049914957	1.708886E-001	69.6048200
523	1.051910955	1.557427E-001	71.6570400	1.051910955	8.779142E-001	112.1805000	1.051910955	8.708186E-001	113.0192000	1.051910955	1.715774E-001	69.0347800
524	1.053906953	1.562673E-001	71.2918900	1.053906953	8.763875E-001	111.7128000	1.053906953	8.706146E-001	112.5954000	1.053906953	1.722026E-001	68.5455000
525	1.055902951	1.567520E-001	70.7925700	1.055902951	8.753882E-001	111.2487000	1.055902951	8.703955E-001	112.1541000	1.055902951	1.727212E-001	67.9637500
526	1.057898949	1.574197E-001	70.3041500	1.057898949	8.741317E-001	110.8022000	1.057898949	8.705193E-001	111.7415000	1.057898949	1.732527E-001	67.4525200
527	1.059894947	1.578489E-001	69.8811300	1.059894947	8.732280E-001	110.3826000	1.059894947	8.703259E-001	111.2914000	1.059894947	1.736874E-001	66.8591000
528	1.061890945	1.584529E-001	69.3620800	1.061890945	8.716517E-001	109.9386000	1.061890945	8.703290E-001	110.8559000	1.061890945	1.741883E-001	66.2993300
529	1.063886943	1.589850E-001	68.8333700	1.063886943	8.706255E-001	109.5261000	1.063886943	8.707080E-001	110.4165000	1.063886943	1.744258E-001	65.7956600
530	1.065882941	1.594399E-001	68.2550000	1.065882941	8.696524E-001	109.1146000	1.065882941	8.705247E-001	109.9799000	1.065882941	1.747450E-001	65.1944000
531	1.067878939	1.598562E-001	67.6756300	1.067878939	8.691334E-001	108.7106000	1.067878939	8.707151E-001	109.5270000	1.067878939	1.748290E-001	64.6359300
532	1.069874937	1.603726E-001	67.0746500	1.069874937	8.683634E-001	108.3177000	1.069874937	8.707666E-001	109.0784000	1.069874937	1.749488E-001	64.1399200
533	1.071870935	1.605623E-001	66.5407500	1.071870935	8.678240E-001	107.9196000	1.071870935	8.706525E-001	108.6280000	1.071870935	1.751009E-001	63.6427100
534	1.073866933	1.608303E-001	65.9734100	1.073866933	8.671572E-001	107.5273000	1.073866933	8.710251E-001	108.1847000	1.073866933	1.754553E-001	63.0918300
535	1.075862931	1.609607E-001	65.4200500	1.075862931	8.670838E-001	107.1172000	1.075862931	8.710545E-001	107.6996000	1.075862931	1.752410E-001	62.6347600
536	1.077858929	1.608882E-001	64.8202800	1.077858929	8.670306E-001	106.7302000	1.077858929	8.710292E-001	107.2319000	1.077858929	1.755240E-001	62.0884000
537	1.079854927	1.610303E-001	64.3520000	1.079854927	8.671430E-001	106.3173000	1.079854927	8.710569E-001	106.7794000	1.079854927	1.757705E-001	61.6011500
538	1.081850925	1.609717E-001	63.8945500	1.081850925	8.678060E-001	105.9233000	1.081850925	8.711119E-001	106.3178000	1.081850925	1.758511E-001	61.1113500
539	1.083846923	1.611275E-001	63.4013300	1.083846923	8.678787E-001	105.5107000	1.083846923	8.709897E-001	105.8521000	1.083846923	1.760375E-001	60.7148500
540	1.085842921	1.611366E-001	62.9671300	1.085842921	8.681056E-001	105.0787000	1.085842921	8.709500E-001	105.3987000	1.085842921	1.760241E-001	60.2312800
541	1.087838919	1.612582E-001	62.4484100	1.087838919	8.684149E-001	104.6620000	1.087838919	8.710007E-001	104.9144000	1.087838919	1.761853E-001	59.8240700
542	1.089834917	1.612626E-001	62.0119500	1.089834917	8.687398E-001	104.2503000	1.089834917	8.708301E-001	104.4281000	1.089834917	1.764780E-001	59.4778800
543	1.091830915	1.615283E-001	61.4882900	1.091830915	8.693959E-001	103.7978000	1.091830915	8.711752E-001	103.9622000	1.091830915	1.769126E-001	58.9809200
544	1.093826913	1.618329E-001	61.0535200	1.093826913	8.699946E-001	103.3265000	1.093826913	8.710691E-001	103.4837000	1.093826913	1.770758E-001	58.5402000
545	1.095822911	1.620987E-001	60.5769900	1.095822911	8.706994E-001	102.9048000	1.095822911	8.711664E-001	102.9984000	1.095822911	1.775551E-001	58.0994500
546	1.097818909	1.622462E-001	60.1648800	1.097818909	8.713220E-001	102.4448000	1.097818909	8.708552E-001	102.5292000	1.097818909	1.778024E-001	57.6808500
547	1.099814907	1.625704E-001	59.6927400	1.099814907	8.718137E-001	101.9739000	1.099814907	8.705078E-001	102.0530000	1.099814907	1.780571E-001	57.1895800
548	1.101810905	1.630598E-001	59.2483900	1.101810905	8.728053E-001	101.4949000	1.101810905	8.706045E-001	101.5732000	1.101810905	1.786749E-001	56.8142900
549	1.103806903	1.633510E-001	58.6999000	1.103806903	8.729544E-001	101.0179000	1.103806903	8.705037E-001	101.1038000	1.103806903	1.789437E-001	56.3786200
550	1.105802901	1.637224E-001	58.1834200	1.105802901	8.734567E-001	100.5136000	1.105802901	8.699433E-001	100.6170000	1.105802901	1.795615E-001	55.8220400
551	1.107798899	1.639784E-001	57.6609600	1.107798899	8.743960E-001	100.0163000	1.107798899	8.697723E-001	100.1326000	1.107798899	1.800328E-001	55.4102900
552	1.109794897	1.644496E-001	57.1088200	1.109794897	8.746282E-001	99.5133000	1.109794897	8.695816E-001	99.6589100	1.109794897	1.804396E-001	54.8750400
553	1.111790895	1.646658E-001	56.5965400	1.111790895	8.751338E-001	98.9946400	1.111790895	8.691868E-001	99.1770600	1.111790895	1.810860E-001	54.3639900
554	1.113786893	1.646412E-001	56.0156300	1.113786893	8.748839E-001	98.4737200	1.113786893	8.685245E-001	98.7028700	1.113786893	1.814504E-001	53.8057300
555	1.115782891	1.648795E-001	55.4303600	1.115782891	8.750982E-001	97.9747800	1.115782891	8.678799E-001	98.2235000	1.115782891	1.821281E-001	53.3384700
556	1.117778889	1.652311E-001	54.8967000	1.117778889	8.746635E-001	97.4435100	1.117778889	8.678118E-001	97.7455400	1.117778889	1.824540E-001	52.8213200
557	1.119774887	1.654070E-001	54.3503000	1.119774887	8.745902E-001	96.9348000	1.119774887	8.671964E-001	97.2588300	1.119774887	1.831040E-001	52.2943800
558	1.121770885	1.655407E-001	53.7840500	1.121770885	8.742256E-001	96.4146700	1.121770885	8.665682E-001	96.7880900	1.121770885	1.836550E-001	51.7233800
559	1.123766883	1.657453E-001	53.2954800	1.123766883	8.737824E-001	95.8997900	1.123766883	8.663898E-001	96.3359500	1.123766883	1.839509E-001	51.1763400
560	1.125762881	1.657954E-001	52.7399700	1.125762881	8.732939E-001	95.4047500	1.125762881	8.655488E-001	95.8550600	1.125762881	1.846358E-001	50.7320600
561	1.127758879	1.658551E-001	52.1816700	1.127758879	8.723222E-001	94.9096100	1.127758879	8.652420E-001	95.4037500	1.127758879	1.848989E-001	50.1868100
562	1.129754877	1.659479E-001	51.6647300	1.129754877	8.717784E-001	94.4232200	1.129754877	8.645668E-001	94.9319900	1.129754877	1.853178E-001	49.6380900
563	1.131750875	1.661688E-001	51.1704800	1.131750875	8.709162E-001	93.9383600	1.131750875	8.643218E-001	94.4773800	1.131750875	1.857530E-001	49.1605600
564	1.133746873	1.662261E-001	50.6604800	1.133746873	8.704043E-001	93.4448500	1.133746873	8.636919E-001	94.0224500	1.133746873	1.865607E-001	48.5695600
565	1.135742871	1.663348E-001	50.1642800	1.135742871	8.698221E-001	92.9817700	1.135742871	8.631975E-001	93.5774400	1.135742871	1.867642E-001	48.0479200
566	1.137738869	1.666126E-001	49.6612100	1.137738869	8.689976E-001	92.5018600	1.137738869	8.628597E-001	93.1174900	1.137738869	1.873724E-001	47.5616800
567	1.139734867	1.668279E-001	49.1700300	1.139734867	8.680598E-001	92.0604900	1.139734867	8.623831E-001	92.6700600	1.139734867	1.878087E-001	47.0459600
568	1.141730865	1.672772E-001	48.6711600	1.141730865	8.677440E-001	91.5868500	1.141730865	8.619149E-001	92.2035100	1.141730865	1.882424E-001	46.5106800
569	1.143726863	1.674349E-001	48.2147400	1.143726863	8.668419E-001	91.1217000	1.143726863	8.618944E-001	91.7684500	1.143726863	1.888534E-001	46.0126100
570	1.145722861	1.674794E-001	47.7336700	1.145722861	8.661463E-001	90.6894400	1.145722861	8.617100E-001	91.3366500	1.145722861	1.893054E-001	45.4623800
571	1.147718859	1.678524E-001	47.2721800	1.147718859	8.657333E-001	90.2308100	1.147718859	8.613804E-001	90.8661500	1.147718859	1.896371E-001	44.9603800
572	1.149714857	1.679940E-001	46.7521600	1.149714857	8.654860E-001	89.7947500	1.149714857	8.610277E-001	90.4320800	1.149714857	1.900534E-001	44.4478600
573	1.151710855	1.683159E-001	46.2576900	1.151710855	8.651417E-001	89.3645100	1.151710855	8.607930E-001	89.9695100	1.151710855	1.904824E-001	43.9586100
574	1.153706853	1.686266E-001	45.7446400	1.153706853	8.648838E-001	88.9067200	1.153706853	8.604692E-001	89.5334200	1.153706853	1.908246E-001	43.4834100
575	1.155702851	1.688396E-001	45.2414400	1.155702851	8.645112E-001	88.4643500	1.155702851	8.603646E-001	89.0731000	1.155702851	1.914553E-001	43.0040400
576	1.157698849	1.691439E-001	44.7782100	1.157698849	8.641025E-001	87.9962100	1.157698849	8.600180E-001	88.6205000	1.157698849	1.917747E-001	42.5098800
577	1.159694847	1.692273E-001	44.2976300	1.159694847	8.638962E-001	87.5396700	1.159694847	8.598109E-001	88.1661700	1.159694847	1.922136E-001	42.0151100
578	1.161690845	1.695126E-001	43.7826100	1.161690845	8.638600E-001	87.0966200	1.161690845	8.597379E-001	87.7216300	1.161690845	1.927004E-001	41.5287600
579	1.163686843	1.698149E-001	43.3402900	1.163686843	8.635903E-001	86.6275900	1.163686843	8.595783E-001	87.2582500	1.163686843	1.931129E-001	41.0315200
580	1.165682841	1.698980E-001	42.8876000	1.165682841	8.636444E-001	86.1635500	1.165682841	8.594592E-001	86.8099400	1.165682841	1.932877E-001	40.6135900
581	1.167678839	1.701737E-001	42.3460800	1.167678839	8.632839E-001	85.6794500	1.167678839	8.593909E-001	86.3588000	1.167678839	1.936767E-001	40.1344400
582	1.169674837	1.703909E-001	41.9067600	1.169674837	8.632689E-001	85.2207300	1.169674837	8.589191E-001	85.8994600	1.169674837	1.941470E-001	39.6652100
583	1.171670835	1.705728E-001	41.4031800	1.171670835	8.630390E-001	84.7477300	1.171670835	8.587146E-001	85.4462700	1.171670835	1.944920E-001	39.1649500
584	1.173666833	1.706646E-001	40.9476100	1.173666833	8.627957E-001	84.2652300	1.173666833	8.588190E-001	84.9736000	1.173666833	1.948354E-001	38.7093000
585	1.175662831	1.709823E-001	40.5351200	1.175662831	8.622345E-001	83.7944200	1.175662831	8.582065E-001	84.5100500	1.175662831	1.953684E-001	38.2188000
586	1.177658829	1.711097E-001	40.0014500	1.177658829	8.620932E-001	83.3147400	1.177658829	8.581947E-001	84.0577500	1.177658829	1.960002E-001	37.6701900
587	1.179654827	1.713319E-001	39.5672300	1.179654827	8.616561E-001	82.8563900	1.179654827	8.578356E-001	83.5887000	1.179654827	1.962429E-001	37.2092400
588	1.181650825	1.716350E-001	39.0717700	1.181650825	8.607721E-001	82.3640900	1.181650825	8.576620E-001	83.1197200	1.181650825	1.965783E-001	36.6706900
589	1.183646823	1.716342E-001	38.5378200	1.183646823	8.601715E-001	81.8963500	1.183646823	8.575474E-001	82.6811400	1.183646823	1.969304E-001	36.1831300
590	1.185642821	1.719844E-001	38.0779400	1.185642821	8.594086E-001	81.4545300	1.185642821	8.571103E-001	82.2040100	1.185642821	1.974599E-001	35.7058800
591	1.187638819	1.721348E-001	37.5791900	1.187638819	8.587062E-001	80.9816300	1.187638819	8.570110E-001	81.7582900	1.187638819	1.976509E-001	35.2296000
592	1.189634817	1.723120E-001	37.0757100	1.189634817	8.579737E-001	80.5421800	1.189634817	8.565922E-001	81.2908600	1.189634817	1.981033E-001	34.6631400
593	1.191630815	1.724835E-001	36.6189000	1.191630815	8.573292E-001	80.0757400	1.191630815	8.561693E-001	80.8362100	1.191630815	1.983616E-001	34.1384000
594	1.193626813	1.727722E-001	36.0724700	1.193626813	8.566276E-001	79.6402700	1.193626813	8.560339E-001	80.3793600	1.193626813	1.986802E-001	33.6772800
595	1.195622811	1.728826E-001	35.5220800	1.195622811	8.560092E-001	79.2078900	1.195622811	8.559263E-001	79.8955200	1.195622811	1.989291E-001	33.1484900
596	1.197618809	1.730400E-001	35.0323300	1.197618809	8.554411E-001	78.7746700	1.197618809	8.554344E-001	79.4352300	1.197618809	1.992444E-001	32.5951500
597	1.199614807	1.732647E-001	34.4801100	1.199614807	8.549455E-001	78.3584700	1.199614807	8.553410E-001	78.9765300	1.199614807	1.995091E-001	32.1082400
598	1.201610805	1.734773E-001	33.9819700	1.201610805	8.545890E-001	77.9203700	1.201610805	8.550065E-001	78.5296600	1.201610805	1.997747E-001	31.5455100
599	1.203606803	1.737870E-001	33.4285600	1.203606803	8.543915E-001	77.5154100	1.203606803	8.546230E-001	78.0633000	1.203606803	2.000196E-001	31.0826400
600	1.205602801	1.738332E-001	32.9237700	1.205602801	8.540634E-001	77.0714100	1.205602801	8.544904E-001	77.6075700	1.205602801	2.003108E-001	30.5133100
601	1.207598799	1.740568E-001	32.4146800	1.207598799	8.539797E-001	76.6684800	1.207598799	8.543047E-001	77.1415900	1.207598799	2.005036E-001	30.0507600
602	1.209594797	1.741995E-001	31.8523100	1.209594797	8.541864E-001	76.2441900	1.209594797	8.540976E-001	76.6874200	1.209594797	2.009222E-001	29.5358200
603	1.211590795	1.742399E-001	31.3545600	1.211590795	8.540581E-001	75.8257400	1.211590795	8.536657E-001	76.2254800	1.211590795	2.009958E-001	29.0270800
604	1.213586793	1.745281E-001	30.7388600	1.213586793	8.545763E-001	75.3834200	1.213586793	8.536656E-001	75.7599600	1.213586793	2.015398E-001	28.5300800
605	1.215582791	1.745578E-001	30.2193100	1.215582791	8.547381E-001	74.9685500	1.215582791	8.532791E-001	75.3110600	1.215582791	2.016570E-001	28.0925000
606	1.217578789	1.749418E-001	29.7521700	1.217578789	8.550738E-001	74.5151400	1.217578789	8.531631E-001	74.8481900	1.217578789	2.019006E-001	27.6202000
607	1.219574787	1.751566E-001	29.1844400	1.219574787	8.554690E-001	74.0763000	1.219574787	8.528814E-001	74.3750100	1.219574787	2.023689E-001	27.1683400
608	1.221570785	1.752598E-001	28.7278400	1.221570785	8.567029E-001	73.6305800	1.221570785	8.528692E-001	73.9296100	1.221570785	2.029205E-001	26.7101100
609	1.223566783	1.753727E-001	28.1877800	1.223566783	8.568083E-001	73.1677900	1.223566783	8.526455E-001	73.4513800	1.223566783	2.031829E-001	26.2598100
610	1.225562781	1.758243E-001	27.6523000	1.225562781	8.579427E-001	72.7011600	1.225562781	8.528650E-001	72.9749000	1.225562781	2.037233E-001	25.8480200
611	1.227558779	1.759633E-001	27.0997500	1.227558779	8.581598E-001	72.2099800	1.227558779	8.526577E-001	72.5083400	1.227558779	2.039845E-001	25.3360400
612	1.229554777	1.760755E-001	26.6223500	1.229554777	8.588311E-001	71.7234000	1.229554777	8.524383E-001	72.0571700	1.229554777	2.046476E-001	24.9073900
613	1.231550775	1.763182E-001	26.0606000	1.231550775	8.593911E-001	71.2112700	1.231550775	8.523192E-001	71.5671500	1.231550775	2.052320E-001	24.4787200
614	1.233546773	1.763892E-001	25.4946800	1.233546773	8.599653E-001	70.7111700	1.233546773	8.519752E-001	71.1019100	1.233546773	2.058891E-001	24.0083400
615	1.235542771	1.767456E-001	25.0410500	1.235542771	8.603033E-001	70.2183000	1.235542771	8.519116E-001	70.6356700	1.235542771	2.063697E-001	23.5816000
616	1.237538769	1.770330E-001	24.5168200	1.237538769	8.605356E-001	69.6974100	1.237538769	8.518904E-001	70.1557700	1.237538769	2.070717E-001	23.0652700
617	1.239534767	1.772752E-001	23.9124200	1.239534767	8.607556E-001	69.1604400	1.239534767	8.513649E-001	69.6832400	1.239534767	2.077297E-001	22.5965000
618	1.241530765	1.776376E-001	23.3681000	1.241530765	8.606557E-001	68.6303300	1.241530765	8.511016E-001	69.2106800	1.241530765	2.084258E-001	22.1020900
619	1.243526763	1.779993E-001	22.9104400	1.243526763	8.609298E-001	68.0928600	1.243526763	8.510833E-001	68.7232800	1.243526763	2.091942E-001	21.6446200
620	1.245522761	1.782355E-001	22.3376800	1.245522761	8.605557E-001	67.5351300	1.245522761	8.507241E-001	68.2486400	1.245522761	2.099054E-001	21.1361700
621	1.247518759	1.784297E-001	21.8529900	1.247518759	8.600544E-001	67.0123300	1.247518759	8.503038E-001	67.7672400	1.247518759	2.106290E-001	20.6552800
622	1.249514757	1.785125E-001	21.3027600	1.249514757	8.595770E-001	66.4868200	1.249514757	8.498135E-001	67.3008500	1.249514757	2.112802E-001	20.1351700
623	1.251510755	1.786838E-001	20.7800800	1.251510755	8.587500E-001	65.9550200	1.251510755	8.498090E-001	66.8189000	1.251510755	2.120059E-001	19.6530300
624	1.253506753	1.787994E-001	20.2588100	1.253506753	8.578150E-001	65.4428300	1.253506753	8.492260E-001	66.3350700	1.253506753	2.125527E-001	19.1353600
625	1.255502751	1.788627E-001	19.7621600	1.255502751	8.568774E-001	64.9467700	1.255502751	8.486121E-001	65.8791200	1.255502751	2.132478E-001	18.6387000
626	1.257498749	1.789168E-001	19.2779800	1.257498749	8.557519E-001	64.4456300	1.257498749	8.483447E-001	65.4014200	1.257498749	2.138145E-001	18.1500000
627	1.259494747	1.790475E-001	18.7575900	1.259494747	8.545051E-001	63.9263600	1.259494747	8.478768E-001	64.9272100	1.259494747	2.143219E-001	17.5964600
628	1.261490745	1.789573E-001	18.2736500	1.261490745	8.532298E-001	63.4700000	1.261490745	8.474157E-001	64.4744500	1.261490745	2.148823E-001	17.1164400
629	1.263486743	1.790788E-001	17.8453700	1.263486743	8.518820E-001	62.9801500	1.263486743	8.467984E-001	64.0090600	1.263486743	2.154454E-001	16.6080700
630	1.265482741	1.790454E-001	17.3550800	1.265482741	8.505518E-001	62.5200400	1.265482741	8.462905E-001	63.5479100	1.265482741	2.159383E-001	16.0960800
631	1.267478739	1.791157E-001	16.9402800	1.267478739	8.493759E-001	62.0731400	1.267478739	8.457701E-001	63.0725600	1.267478739	2.163754E-001	15.5854400
632	1.269474737	1.793626E-001	16.4912900	1.269474737	8.481402E-001	61.6422000	1.269474737	8.449848E-001	62.6030900	1.269474737	2.168531E-001	15.0917200
633	1.271470735	1.794058E-001	16.0823600	1.271470735	8.470042E-001	61.2039100	1.271470735	8.446141E-001	62.1690000	1.271470735	2.171873E-001	14.5723700
634	1.273466733	1.794335E-001	15.6207600	1.273466733	8.460429E-001	60.7911000	1.273466733	8.440042E-001	61.7048800	1.273466733	2.175879E-001	14.0693700
635	1.275462731	1.796909E-001	15.1487100	1.275462731	8.452421E-001	60.3869300	1.275462731	8.435085E-001	61.2503000	1.275462731	2.178576E-001	13.5743200
636	1.277458729	1.798833E-001	14.6856300	1.277458729	8.446471E-001	59.9649600	1.277458729	8.429939E-001	60.8114900	1.277458729	2.181406E-001	13.0360700
637	1.279454727	1.799630E-001	14.2078000	1.279454727	8.439171E-001	59.5629200	1.279454727	8.426276E-001	60.3760000	1.279454727	2.185044E-001	12.5826500
638	1.281450725	1.801929E-001	13.7275700	1.281450725	8.437986E-001	59.1586500	1.281450725	8.422710E-001	59.9226900	1.281450725	2.186560E-001	12.0501000
639	1.283446723	1.801911E-001	13.2397500	1.283446723	8.434286E-001	58.7667900	1.283446723	8.418294E-001	59.4725100	1.283446723	2.190207E-001	11.5839600
640	1.285442721	1.803920E-001	12.7020200	1.285442721	8.434399E-001	58.3478800	1.285442721	8.413042E-001	59.0443700	1.285442721	2.191313E-001	11.0733100
641	1.287438719	1.803925E-001	12.2032400	1.287438719	8.433363E-001	57.9262500	1.287438719	8.411957E-001	58.5852400	1.287438719	2.193076E-001	10.6074600
642	1.289434717	1.803652E-001	11.6834100	1.289434717	8.436180E-001	57.5052000	1.289434717	8.407051E-001	58.1385400	1.289434717	2.196883E-001	10.1100300
643	1.291430715	1.804805E-001	11.1455800	1.291430715	8.437642E-001	57.0777300	1.291430715	8.404920E-001	57.6953300	1.291430715	2.196278E-001	9.6536940
644	1.293426713	1.804358E-001	10.6340100	1.293426713	8.439855E-001	56.6356700	1.293426713	8.402013E-001	57.2594900	1.293426713	2.199726E-001	9.2049650
645	1.295422711	1.803873E-001	10.1140700	1.295422711	8.444031E-001	56.1863300	1.295422711	8.400227E-001	56.8121800	1.295422711	2.201425E-001	8.7049710
646	1.297418709	1.802837E-001	9.6008170	1.297418709	8.445741E-001	55.7333900	1.297418709	8.395949E-001	56.3582800	1.297418709	2.203873E-001	8.2116270
647	1.299414707	1.801276E-001	9.0932140	1.299414707	8.450365E-001	55.2670200	1.299414707	8.397546E-001	55.8932400	1.299414707	2.207949E-001	7.7857580
648	1.301410705	1.802485E-001	8.5573270	1.301410705	8.452656E-001	54.7929200	1.301410705	8.395374E-001	55.4512400	1.301410705	2.211743E-001	7.2973230
649	1.303406703	1.801597E-001	8.0422310	1.303406703	8.456214E-001	54.3238300	1.303406703	8.394172E-001	54.9941800	1.303406703	2.214675E-001	6.8443160
650	1.305402701	1.800963E-001	7.5343180	1.305402701	8.458480E-001	53.8161100	1.305402701	8.394204E-001	54.5353200	1.305402701	2.219509E-001	6.3309660
651	1.307398699	1.802233E-001	6.9630670	1.307398699	8.460923E-001	53.3166400	1.307398699	8.391870E-001	54.0907400	1.307398699	2.223575E-001	5.8419440
652	1.309394697	1.801777E-001	6.4374400	1.309394697	8.462341E-001	52.8068500	1.309394697	8.392148E-001	53.6211500	1.309394697	2.230829E-001	5.3463110
653	1.311390695	1.803092E-001	5.9177190	1.311390695	8.464167E-001	52.3125500	1.311390695	8.392506E-001	53.1570700	1.311390695	2.235403E-001	4.8896810
654	1.313386693	1.803852E-001	5.3723650	1.313386693	8.457676E-001	51.7847200	1.313386693	8.392022E-001	52.6694900	1.313386693	2.240791E-001	4.3557390
655	1.315382691	1.805894E-001	4.8450040	1.315382691	8.458523E-001	51.2767200	1.315382691	8.390786E-001	52.2170100	1.315382691	2.245654E-001	3.8785700
656	1.317378689	1.807649E-001	4.2568800	1.317378689	8.453196E-001	50.7587500	1.317378689	8.390920E-001	51.7425200	1.317378689	2.252593E-001	3.3371290
657	1.319374687	1.810047E-001	3.6676850	1.319374687	8.446086E-001	50.2313000	1.319374687	8.391694E-001	51.2576900	1.319374687	2.259333E-001	2.7550540
658	1.321370685	1.812366E-001	3.0558220	1.321370685	8.441876E-001	49.7192800	1.321370685	8.390384E-001	50.7857100	1.321370685	2.265112E-001	2.2272930
659	1.323366683	1.815247E-001	2.4703620	1.323366683	8.432043E-001	49.2332100	1.323366683	8.388956E-001	50.2986500	1.323366683	2.272012E-001	1.7002140
660	1.325362681	1.815445E-001	1.8232010	1.325362681	8.421406E-001	48.7402200	1.325362681	8.386912E-001	49.7975300	1.325362681	2.278256E-001	1.1170590
661	1.327358679	1.816574E-001	1.2349930	1.327358679	8.414204E-001	48.2423600	1.327358679	8.386115E-001	49.3110700	1.327358679	2.284530E-001	0.5589767
662	1.329354677	1.817926E-001	0.6091740	1.329354677	8.403822E-001	47.7519200	1.329354677	8.382868E-001	48.8201700	1.329354677	2.290439E-001	-0.0127558
663	1.331350675	1.817827E-001	0.0259906	1.331350675	8.392600E-001	47.3054700	1.331350675	8.381757E-001	48.3334100	1.331350675	2.295698E-001	-0.5209771
664	1.333346673	1.819144E-001	-0.6139480	1.333346673	8.384547E-001	46.8334700	1.333346673	8.376078E-001	47.8554400	1.333346673	2.301249E-001	-1.0843460
665	1.335342671	1.819453E-001	-1.1848070	1.335342671	8.374864E-001	46.3762800	1.335342671	8.372216E-001	47.3470000	1.335342671	2.305187E-001	-1.6266780
666	1.337338669	1.820136E-001	-1.7207890	1.337338669	8.366413E-001	45.9382900	1.337338669	8.369983E-001	46.8575600	1.337338669	2.310678E-001	-2.1534480
667	1.339334667	1.820966E-001	-2.3740460	1.339334667	8.358613E-001	45.5006600	1.339334667	8.363911E-001	46.3510200	1.339334667	2.317375E-001	-2.6777040
668	1.341330665	1.821730E-001	-2.8624020	1.341330665	8.353035E-001	45.0723800	1.341330665	8.358759E-001	45.8821700	1.341330665	2.321820E-001	-3.1640640
669	1.343326663	1.822710E-001	-3.4270150	1.343326663	8.347378E-001	44.6361400	1.343326663	8.356151E-001	45.3660900	1.343326663	2.326712E-001	-3.7167820
670	1.345322661	1.823045E-001	-3.9545810	1.345322661	8.342449E-001	44.2063700	1.345322661	8.348285E-001	44.8894900	1.345322661	2.332934E-001	-4.1868170
671	1.347318659	1.824199E-001	-4.4511640	1.347318659	8.340037E-001	43.8116100	1.347318659	8.341191E-001	44.3975000	1.347318659	2.337475E-001	-4.6939960
672	1.349314657	1.823640E-001	-4.9368060	1.349314657	8.337799E-001	43.3823200	1.349314657	8.334922E-001	43.9052200	1.349314657	2.344080E-001	-5.1948190
673	1.351310655	1.826236E-001	-5.4610080	1.351310655	8.337992E-001	42.9569500	1.351310655	8.325350E-001	43.4215400	1.351310655	2.349239E-001	-5.6439820
674	1.353306653	1.826293E-001	-5.9282430	1.353306653	8.340024E-001	42.5287300	1.353306653	8.318967E-001	42.9827600	1.353306653	2.354160E-001	-6.1572390
675	1.355302651	1.828505E-001	-6.4681220	1.355302651	8.342006E-001	42.0891900	1.355302651	8.308716E-001	42.4810300	1.355302651	2.360331E-001	-6.6106540
676	1.357298649	1.830637E-001	-6.9603910	1.357298649	8.345267E-001	41.6613000	1.357298649	8.300243E-001	42.0115500	1.357298649	2.364964E-001	-7.0719580
677	1.359294647	1.831940E-001	-7.4850910	1.359294647	8.349261E-001	41.2068300	1.359294647	8.293810E-001	41.5667200	1.359294647	2.370832E-001	-7.5195770
678	1.361290645	1.831904E-001	-7.9567720	1.361290645	8.354452E-001	40.7382500	1.361290645	8.284992E-001	41.1123300	1.361290645	2.376434E-001	-7.9769700
679	1.363286643	1.832503E-001	-8.4923720	1.363286643	8.355780E-001	40.2655400	1.363286643	8.277987E-001	40.6393000	1.363286643	2.382998E-001	-8.4391500
680	1.365282641	1.832281E-001	-8.9964760	1.365282641	8.362761E-001	39.7847800	1.365282641	8.268063E-001	40.1744600	1.365282641	2.387665E-001	-8.8901660
681	1.367278639	1.832603E-001	-9.4893540	1.367278639	8.367142E-001	39.2946500	1.367278639	8.261526E-001	39.7363700	1.367278639	2.393336E-001	-9.3261170
682	1.369274637	1.830427E-001	-9.9363800	1.369274637	8.368976E-001	38.7959000	1.369274637	8.253481E-001	39.3001400	1.369274637	2.398830E-001	-9.7639080
683	1.371270635	1.828726E-001	-10.4130200	1.371270635	8.371841E-001	38.2831300	1.371270635	8.244106E-001	38.8758000	1.371270635	2.403662E-001	-10.2091500
684	1.373266633	1.827608E-001	-10.8474600	1.373266633	8.374001E-001	37.7612800	1.373266633	8.240047E-001	38.4374400	1.373266633	2.409406E-001	-10.6274700
685	1.375262631	1.826067E-001	-11.2817000	1.375262631	8.374304E-001	37.2295100	1.375262631	8.233867E-001	37.9795600	1.375262631	2.415843E-001	-11.0753700
686	1.377258629	1.823838E-001	-11.6909300	1.377258629	8.373758E-001	36.7085200	1.377258629	8.227075E-001	37.5509000	1.377258629	2.422097E-001	-11.5080500
687	1.379254627	1.822012E-001	-12.0882800	1.379254627	8.370599E-001	36.1590000	1.379254627	8.223346E-001	37.1092900	1.379254627	2.429065E-001	-11.9579600
688	1.381250625	1.821157E-001	-12.4909000	1.381250625	8.366197E-001	35.6160600	1.381250625	8.217356E-001	36.7075800	1.381250625	2.435527E-001	-12.3822800
689	1.383246623	1.820289E-001	-12.8619400	1.383246623	8.360080E-001	35.0860300	1.383246623	8.214327E-001	36.2731800	1.383246623	2.442515E-001	-12.8225100
690	1.385242621	1.818966E-001	-13.2385100	1.385242621	8.352944E-001	34.5159900	1.385242621	8.210968E-001	35.8272000	1.385242621	2.449386E-001	-13.3156000
691	1.387238619	1.819926E-001	-13.6443600	1.387238619	8.343065E-001	33.9975000	1.387238619	8.208427E-001	35.4204400	1.387238619	2.457484E-001	-13.7828500
692	1.389234617	1.819747E-001	-14.0501100	1.389234617	8.330784E-001	33.4598200	1.389234617	8.208520E-001	34.9708300	1.389234617	2.463198E-001	-14.2879100
693	1.391230615	1.820616E-001	-14.4779900	1.391230615	8.316506E-001	32.9291700	1.391230615	8.206636E-001	34.5270600	1.391230615	2.471373E-001	-14.7831500
694	1.393226613	1.820976E-001	-14.9340800	1.393226613	8.301848E-001	32.4213800	1.393226613	8.205832E-001	34.0915300	1.393226613	2.478346E-001	-15.3283000
695	1.395222611	1.821125E-001	-15.4185000	1.395222611	8.284901E-001	31.9284000	1.395222611	8.204696E-001	33.6262700	1.395222611	2.484369E-001	-15.8731200
696	1.397218609	1.821840E-001	-15.9244100	1.397218609	8.268102E-001	31.4249800	1.397218609	8.201176E-001	33.1925900	1.397218609	2.489683E-001	-16.4408500
697	1.399214607	1.820995E-001	-16.4742400	1.399214607	8.250294E-001	30.9759200	1.399214607	8.203997E-001	32.7225500	1.399214607	2.494819E-001	-17.0041600
698	1.401210605	1.821003E-001	-17.0371100	1.401210605	8.232491E-001	30.5302400	1.401210605	8.202572E-001	32.2754100	1.401210605	2.500047E-001	-17.6093800
699	1.403206603	1.819487E-001	-17.5886400	1.403206603	8.215864E-001	30.0714500	1.403206603	8.201038E-001	31.7913800	1.403206603	2.503027E-001	-18.2166100
700	1.405202601	1.816722E-001	-18.2001600	1.405202601	8.201091E-001	29.6390200	1.405202601	8.198577E-001	31.3335900	1.405202601	2.506512E-001	-18.8096000
701	1.407198599	1.813996E-001	-18.7984400	1.407198599	8.185086E-001	29.2239500	1.407198599	8.197223E-001	30.8362300	1.407198599	2.508830E-001	-19.3990200
702	1.409194597	1.810027E-001	-19.4076900	1.409194597	8.173229E-001	28.8211400	1.409194597	8.195047E-001	30.3560500	1.409194597	2.511864E-001	-19.9411500
703	1.411190595	1.806122E-001	-20.0086400	1.411190595	8.161473E-001	28.4232800	1.411190595	8.192980E-001	29.8777200	1.411190595	2.514618E-001	-20.5136500
704	1.413186593	1.801348E-001	-20.5946400	1.413186593	8.152125E-001	28.0179300	1.413186593	8.189636E-001	29.3883500	1.413186593	2.517112E-001	-21.0862600
705	1.415182591	1.796174E-001	-21.1797700	1.415182591	8.145073E-001	27.6267100	1.415182591	8.182874E-001	28.9066400	1.415182591	2.519067E-001	-21.6352200
706	1.417178589	1.791685E-001	-21.7532400	1.417178589	8.137457E-001	27.2077800	1.417178589	8.181183E-001	28.4134400	1.417178589	2.521902E-001	-22.1803800
707	1.419174587	1.787055E-001	-22.2953900	1.419174587	8.131466E-001	26.8296200	1.419174587	8.175138E-001	27.9226500	1.419174587	2.525094E-001	-22.7349000
708	1.421170585	1.782163E-001	-22.8380900	1.421170585	8.130547E-001	26.4462600	1.421170585	8.170822E-001	27.4187100	1.421170585	2.527974E-001	-23.2440100
709	1.423166583	1.777086E-001	-23.3825300	1.423166583	8.125982E-001	26.0287000	1.423166583	8.164302E-001	26.9312400	1.423166583	2.531147E-001	-23.7710600
710	1.425162581	1.772952E-001	-23.9231000	1.425162581	8.125783E-001	25.6177400	1.425162581	8.155279E-001	26.4414300	1.425162581	2.536012E-001	-24.2733700
711	1.427158579	1.768735E-001	-24.4432000	1.427158579	8.125148E-001	25.1936200	1.427158579	8.148761E-001	25.9535200	1.427158579	2.539127E-001	-24.8216200
712	1.429154577	1.765544E-001	-24.9814500	1.429154577	8.128205E-001	24.7600000	1.429154577	8.141114E-001	25.4670500	1.429154577	2.544576E-001	-25.3105700
713	1.431150575	1.762697E-001	-25.5043400	1.431150575	8.130406E-001	24.3281200	1.431150575	8.133332E-001	24.9999400	1.431150575	2.550553E-001	-25.8494500
714	1.433146573	1.759126E-001	-26.0254800	1.433146573	8.129783E-001	23.8628500	1.433146573	8.124872E-001	24.5019900	1.433146573	2.555058E-001	-26.3698700
715	1.435142571	1.755911E-001	-26.5737800	1.435142571	8.132022E-001	23.4326200	1.435142571	8.117198E-001	23.9994900	1.435142571	2.561187E-001	-26.8760300
716	1.437138569	1.752391E-001	-27.1048000	1.437138569	8.134701E-001	22.9443800	1.437138569	8.104348E-001	23.5594200	1.437138569	2.567448E-001	-27.3910000
717	1.439134567	1.750536E-001	-27.6683600	1.439134567	8.133773E-001	22.4564300	1.439134567	8.095488E-001	23.0717500	1.439134567	2.573864E-001	-27.9259100
718	1.441130565	1.747554E-001	-28.2101700	1.441130565	8.136664E-001	21.9586200	1.441130565	8.083773E-001	22.5828700	1.441130565	2.581964E-001	-28.4549500
719	1.443126563	1.744537E-001	-28.7090700	1.443126563	8.138005E-001	21.4756900	1.443126563	8.073516E-001	22.1312600	1.443126563	2.588594E-001	-29.0125100
720	1.445122561	1.741910E-001	-29.2150600	1.445122561	8.135695E-001	20.9605900	1.445122561	8.064229E-001	21.6728700	1.445122561	2.596791E-001	-29.5251200
721	1.447118559	1.737195E-001	-29.6818800	1.447118559	8.133007E-001	20.4503700	1.447118559	8.052478E-001	21.2184300	1.447118559	2.604356E-001	-30.0996000
722	1.449114557	1.734325E-001	-30.1833700	1.449114557	8.130060E-001	19.9278100	1.449114557	8.044154E-001	20.7641600	1.449114557	2.612248E-001	-30.6267800
723	1.451110555	1.731172E-001	-30.6243800	1.451110555	8.123257E-001	19.3798600	1.451110555	8.034329E-001	20.3108900	1.451110555	2.618221E-001	-31.1300000
724	1.453106553	1.727889E-001	-31.0717200	1.453106553	8.116730E-001	18.8667300	1.453106553	8.024983E-001	19.8846600	1.453106553	2.627506E-001	-31.7092700
725	1.455102551	1.725226E-001	-31.5000100	1.455102551	8.109726E-001	18.3762700	1.455102551	8.015795E-001	19.4342400	1.455102551	2.636100E-001	-32.2531000
726	1.457098549	1.722354E-001	-31.8739200	1.457098549	8.097615E-001	17.8476500	1.457098549	8.006412E-001	19.0060300	1.457098549	2.643639E-001	-32.7671500
727	1.459094547	1.719828E-001	-32.2795000	1.459094547	8.086957E-001	17.3297100	1.459094547	7.998174E-001	18.5886200	1.459094547	2.652298E-001	-33.3321700
728	1.461090545	1.718502E-001	-32.6923800	1.461090545	8.072608E-001	16.8289000	1.461090545	7.990926E-001	18.1341600	1.461090545	2.660025E-001	-33.8739700
729	1.463086543	1.716883E-001	-33.0675900	1.463086543	8.058579E-001	16.3409000	1.463086543	7.982383E-001	17.7248500	1.463086543	2.667192E-001	-34.4340900
730	1.465082541	1.715249E-001	-33.4519300	1.465082541	8.044156E-001	15.8530500	1.465082541	7.977768E-001	17.2876400	1.465082541	2.675774E-001	-35.0241400
731	1.467078539	1.714029E-001	-33.7861700	1.467078539	8.026820E-001	15.3756200	1.467078539	7.970086E-001	16.8686100	1.467078539	2.683691E-001	-35.5961500
732	1.469074537	1.712639E-001	-34.1628600	1.469074537	8.013005E-001	14.9367100	1.469074537	7.963516E-001	16.4565000	1.469074537	2.691268E-001	-36.1504200
733	1.471070535	1.710859E-001	-34.5596500	1.471070535	7.998878E-001	14.4928500	1.471070535	7.959440E-001	16.0235700	1.471070535	2.697908E-001	-36.7589100
734	1.473066533	1.708929E-001	-34.9203700	1.473066533	7.984592E-001	14.0545600	1.473066533	7.954416E-001	15.5879200	1.473066533	2.702093E-001	-37.3032600
735	1.475062531	1.707231E-001	-35.3502800	1.475062531	7.968764E-001	13.6336000	1.475062531	7.949486E-001	15.1581200	1.475062531	2.707317E-001	-37.8483500
736	1.477058529	1.704526E-001	-35.7270200	1.477058529	7.955807E-001	13.2063100	1.477058529	7.945604E-001	14.7195800	1.477058529	2.712771E-001	-38.4571500
737	1.479054527	1.700894E-001	-36.1433100	1.479054527	7.944921E-001	12.8188400	1.479054527	7.941684E-001	14.2899900	1.479054527	2.717602E-001	-38.9991300
738	1.481050525	1.697931E-001	-36.5358300	1.481050525	7.932408E-001	12.4080300	1.481050525	7.938324E-001	13.8283600	1.481050525	2.721303E-001	-39.5459800
739	1.483046523	1.693494E-001	-36.9267700	1.483046523	7.924606E-001	11.9969900	1.483046523	7.931820E-001	13.3855600	1.483046523	2.725839E-001	-40.1627900
740	1.485042521	1.687748E-001	-37.3017000	1.485042521	7.915851E-001	11.6012000	1.485042521	7.927696E-001	12.9405900	1.485042521	2.727768E-001	-40.7126400
741	1.487038519	1.682640E-001	-37.6733600	1.487038519	7.906317E-001	11.1925600	1.487038519	7.919775E-001	12.4697800	1.487038519	2.733223E-001	-41.2416000
742	1.489034517	1.676980E-001	-38.0242000	1.489034517	7.900787E-001	10.7970900	1.489034517	7.916608E-001	12.0266800	1.489034517	2.733715E-001	-41.8004000
743	1.491030515	1.670950E-001	-38.3505700	1.491030515	7.895507E-001	10.3756500	1.491030515	7.912778E-001	11.5625800	1.491030515	2.739175E-001	-42.3330000
744	1.493026513	1.664479E-001	-38.6712800	1.493026513	7.888995E-001	9.9661140	1.493026513	7.905092E-001	11.1092700	1.493026513	2.742406E-001	-42.8919800
745	1.495022511	1.657706E-001	-38.9773900	1.495022511	7.883368E-001	9.5516840	1.495022511	7.897461E-001	10.6775900	1.495022511	2.744854E-001	-43.3866200
746	1.497018509	1.651407E-001	-39.2304200	1.497018509	7.880337E-001	9.1442620	1.497018509	7.892215E-001	10.2117400	1.497018509	2.748860E-001	-43.9336400
747	1.499014507	1.644231E-001	-39.5384100	1.499014507	7.875618E-001	8.7055830	1.499014507	7.883200E-001	9.7575610	1.499014507	2.752787E-001	-44.4457100
748	1.501010505	1.637249E-001	-39.8370900	1.501010505	7.870567E-001	8.2506290	1.501010505	7.873197E-001	9.2913820	1.501010505	2.754856E-001	-45.0872300
749	1.503006503	1.629767E-001	-40.1124300	1.503006503	7.865382E-001	7.8128660	1.503006503	7.862935E-001	8.8466220	1.503006503	2.760040E-001	-45.6707700
750	1.505002501	1.621595E-001	-40.3688800	1.505002501	7.860869E-001	7.3654640	1.505002501	7.854514E-001	8.3902330	1.505002501	2.762990E-001	-46.2252200
751	1.506998499	1.614572E-001	-40.6210900	1.506998499	7.854180E-001	6.8856980	1.506998499	7.845291E-001	7.9270730	1.506998499	2.767192E-001	-46.8156900
752	1.508994497	1.606791E-001	-40.8428600	1.508994497	7.846299E-001	6.4374400	1.508994497	7.833626E-001	7.5013710	1.508994497	2.769862E-001	-47.4011500
753	1.510990495	1.600345E-001	-41.0584800	1.510990495	7.838481E-001	5.9897100	1.510990495	7.823946E-001	7.0566760	1.510990495	2.775300E-001	-48.0028300
754	1.512986493	1.592011E-001	-41.2557500	1.512986493	7.828665E-001	5.5340900	1.512986493	7.812169E-001	6.6223740	1.512986493	2.777015E-001	-48.6331100
755	1.514982491	1.584615E-001	-41.4558100	1.514982491	7.817106E-001	5.0872580	1.514982491	7.799030E-001	6.1723760	1.514982491	2.778453E-001	-49.2320300
756	1.516978489	1.577737E-001	-41.6029800	1.516978489	7.806503E-001	4.6332780	1.516978489	7.786420E-001	5.7529170	1.516978489	2.782774E-001	-49.8905400
757	1.518974487	1.570413E-001	-41.7662300	1.518974487	7.793896E-001	4.1617600	1.518974487	7.773414E-001	5.3259410	1.518974487	2.784430E-001	-50.4805500
758	1.520970485	1.563655E-001	-41.9384900	1.520970485	7.778403E-001	3.7325970	1.520970485	7.762556E-001	4.9197000	1.520970485	2.786492E-001	-51.1917800
759	1.522966483	1.557028E-001	-42.0448500	1.522966483	7.763749E-001	3.2831790	1.522966483	7.750276E-001	4.4949560	1.522966483	2.788064E-001	-51.8618400
760	1.524962481	1.551302E-001	-42.1425200	1.524962481	7.750527E-001	2.8852890	1.524962481	7.738018E-001	4.1114120	1.524962481	2.789327E-001	-52.4906800
761	1.526958479	1.546679E-001	-42.2276500	1.526958479	7.734494E-001	2.4641280	1.526958479	7.726302E-001	3.7093400	1.526958479	2.790125E-001	-53.1330400
762	1.528954477	1.542713E-001	-42.2614400	1.528954477	7.718469E-001	2.0558860	1.528954477	7.714158E-001	3.3420740	1.528954477	2.789600E-001	-53.7683000
763	1.530950475	1.539624E-001	-42.3357300	1.530950475	7.703909E-001	1.6565710	1.530950475	7.705348E-001	2.9257910	1.530950475	2.789019E-001	-54.4492800
764	1.532946473	1.536960E-001	-42.3915200	1.532946473	7.688560E-001	1.2976190	1.532946473	7.695441E-001	2.5652110	1.532946473	2.788757E-001	-55.0919500
765	1.534942471	1.535292E-001	-42.4404800	1.534942471	7.674504E-001	0.9197716	1.534942471	7.686078E-001	2.1751720	1.534942471	2.789972E-001	-55.7772600
766	1.536938469	1.534972E-001	-42.4845400	1.536938469	7.659021E-001	0.5526014	1.536938469	7.678064E-001	1.7948170	1.536938469	2.788712E-001	-56.4146200
767	1.538934467	1.534681E-001	-42.5159700	1.538934467	7.650178E-001	0.2390053	1.538934467	7.671517E-001	1.4493310	1.538934467	2.787921E-001	-57.0445700
768	1.540930465	1.535875E-001	-42.5869800	1.540930465	7.636933E-001	-0.1225822	1.540930465	7.667157E-001	1.0710790	1.540930465	2.785197E-001	-57.7075800
769	1.542926463	1.538353E-001	-42.6299100	1.542926463	7.629295E-001	-0.4385487	1.542926463	7.662781E-001	0.7246684	1.542926463	2.784199E-001	-58.3237500
770	1.544922461	1.541628E-001	-42.7049400	1.544922461	7.620460E-001	-0.7717153	1.544922461	7.656853E-001	0.3455355	1.544922461	2.779719E-001	-58.9492500
771	1.546918459	1.545081E-001	-42.8046600	1.546918459	7.616388E-001	-1.0641850	1.546918459	7.654127E-001	-0.0333315	1.546918459	2.779912E-001	-59.5340200
772	1.548914457	1.548336E-001	-42.9242700	1.548914457	7.609560E-001	-1.3859100	1.548914457	7.651201E-001	-0.4199856	1.548914457	2.774537E-001	-60.1229400
773	1.550910455	1.552362E-001	-43.0009300	1.550910455	7.611333E-001	-1.7012760	1.550910455	7.649373E-001	-0.7576721	1.550910455	2.772582E-001	-60.7514900
774	1.552906453	1.557749E-001	-43.1010500	1.552906453	7.607719E-001	-2.0300500	1.552906453	7.648211E-001	-1.1619810	1.552906453	2.769444E-001	-61.2652500
775	1.554902451	1.562621E-001	-43.2100100	1.554902451	7.611914E-001	-2.3518610	1.554902451	7.645605E-001	-1.5502130	1.554902451	2.768866E-001	-61.8327200
776	1.556898449	1.568148E-001	-43.2931200	1.556898449	7.613394E-001	-2.7060710	1.556898449	7.646000E-001	-1.8976980	1.556898449	2.764066E-001	-62.3750100
777	1.558894447	1.573572E-001	-43.4203300	1.558894447	7.617992E-001	-3.0062940	1.558894447	7.646931E-001	-2.2912810	1.558894447	2.762042E-001	-62.9172100
778	1.560890445	1.579889E-001	-43.5049100	1.560890445	7.625355E-001	-3.3453920	1.560890445	7.647297E-001	-2.6708600	1.560890445	2.759170E-001	-63.4113300
779	1.562886443	1.586708E-001	-43.6181300	1.562886443	7.629641E-001	-3.6951000	1.562886443	7.647678E-001	-3.0726980	1.562886443	2.757587E-001	-63.9167400
780	1.564882441	1.593846E-001	-43.6813500	1.564882441	7.639030E-001	-4.0503970	1.564882441	7.650963E-001	-3.4614010	1.564882441	2.756063E-001	-64.4127000
781	1.566878439	1.602095E-001	-43.7956900	1.566878439	7.645354E-001	-4.4373350	1.566878439	7.649892E-001	-3.8582910	1.566878439	2.751745E-001	-64.8957800
782	1.568874437	1.610055E-001	-43.9090200	1.568874437	7.655182E-001	-4.8282530	1.568874437	7.649921E-001	-4.2574950	1.568874437	2.751836E-001	-65.4032900
783	1.570870435	1.618738E-001	-44.0197700	1.570870435	7.665275E-001	-5.2090220	1.570870435	7.651972E-001	-4.6746210	1.570870435	2.749753E-001	-65.8394200
784	1.572866433	1.628304E-001	-44.1535300	1.572866433	7.671748E-001	-5.6416520	1.572866433	7.654123E-001	-5.0844960	1.572866433	2.749680E-001	-66.3122300
785	1.574862431	1.637212E-001	-44.3016500	1.574862431	7.681718E-001	-6.0206720	1.574862431	7.656599E-001	-5.4856740	1.574862431	2.747773E-001	-66.8077200
786	1.576858429	1.646926E-001	-44.4672300	1.576858429	7.688811E-001	-6.4757870	1.576858429	7.657440E-001	-5.9337640	1.576858429	2.748637E-001	-67.2694700
787	1.578854427	1.658186E-001	-44.6610200	1.578854427	7.694743E-001	-6.9147790	1.578854427	7.655872E-001	-6.3307770	1.578854427	2.747424E-001	-67.7129400
788	1.580850425	1.669022E-001	-44.8337100	1.580850425	7.700909E-001	-7.3403760	1.580850425	7.656038E-001	-6.7570130	1.580850425	2.745847E-001	-68.2091400
789	1.582846423	1.678822E-001	-45.0372600	1.582846423	7.706657E-001	-7.7964320	1.582846423	7.657490E-001	-7.1837760	1.582846423	2.744575E-001	-68.6562400
790	1.584842421	1.689716E-001	-45.2566000	1.584842421	7.710907E-001	-8.2657650	1.584842421	7.653926E-001	-7.6150870	1.584842421	2.743710E-001	-69.1595800
791	1.586838419	1.701039E-001	-45.4769700	1.586838419	7.715842E-001	-8.7092290	1.586838419	7.655762E-001	-8.0262570	1.586838419	2.742994E-001	-69.6265600
792	1.588834417	1.711340E-001	-45.6899500	1.588834417	7.719541E-001	-9.1602900	1.588834417	7.655545E-001	-8.4134340	1.588834417	2.740774E-001	-70.0768200
793	1.590830415	1.721496E-001	-45.9087600	1.590830415	7.720424E-001	-9.6379130	1.590830415	7.653287E-001	-8.8589800	1.590830415	2.739305E-001	-70.5927700
794	1.592826413	1.730787E-001	-46.1502500	1.592826413	7.719550E-001	-10.0963600	1.592826413	7.652043E-001	-9.2553220	1.592826413	2.735783E-001	-71.0389700
795	1.594822411	1.740549E-001	-46.3874900	1.594822411	7.715924E-001	-10.5696100	1.594822411	7.647601E-001	-9.6884050	1.594822411	2.732522E-001	-71.5092100
796	1.596818409	1.751025E-001	-46.6308800	1.596818409	7.713723E-001	-10.9937500	1.596818409	7.649845E-001	-10.1099400	1.596818409	2.729862E-001	-71.9699300
797	1.598814407	1.760291E-001	-46.8572700	1.598814407	7.712343E-001	-11.4575600	1.598814407	7.646549E-001	-10.5065700	1.598814407	2.727854E-001	-72.4439900
798	1.600810405	1.767668E-001	-47.1354300	1.600810405	7.707840E-001	-11.8816400	1.600810405	7.643272E-001	-10.9107600	1.600810405	2.724264E-001	-72.8874900
799	1.602806403	1.778048E-001	-47.3845600	1.602806403	7.704747E-001	-12.3041100	1.602806403	7.642991E-001	-11.3142300	1.602806403	2.722259E-001	-73.2977400
800	1.604802401	1.788038E-001	-47.6487800	1.604802401	7.700518E-001	-12.7418700	1.604802401	7.639128E-001	-11.7129600	1.604802401	2.719112E-001	-73.7718200
801	1.606798399	1.797828E-001	-47.9126400	1.606798399	7.697581E-001	-13.1711000	1.606798399	7.637625E-001	-12.1056300	1.606798399	2.716422E-001	-74.2070200
802	1.608794397	1.807430E-001	-48.1789200	1.608794397	7.692454E-001	-13.5562600	1.608794397	7.639531E-001	-12.4894400	1.608794397	2.711185E-001	-74.6837700
803	1.610790395	1.817813E-001	-48.4650200	1.610790395	7.689883E-001	-13.9533300	1.610790395	7.635062E-001	-12.8891600	1.610790395	2.708590E-001	-75.0771600
804	1.612786393	1.828647E-001	-48.7695700	1.612786393	7.685963E-001	-14.3221400	1.612786393	7.636821E-001	-13.2841300	1.612786393	2.705925E-001	-75.5500600
805	1.614782391	1.839069E-001	-49.1146800	1.614782391	7.685694E-001	-14.7535000	1.614782391	7.639059E-001	-13.6790600	1.614782391	2.703019E-001	-76.0014600
806	1.616778389	1.849974E-001	-49.4455900	1.616778389	7.684380E-001	-15.1059700	1.616778389	7.640478E-001	-14.0505800	1.616778389	2.699767E-001	-76.4527900
807	1.618774387	1.861186E-001	-49.8057000	1.618774387	7.685726E-001	-15.4947000	1.618774387	7.640441E-001	-14.4370800	1.618774387	2.696963E-001	-76.8614100
808	1.620770385	1.871720E-001	-50.1655600	1.620770385	7.686374E-001	-15.8730700	1.620770385	7.645352E-001	-14.8236200	1.620770385	2.693717E-001	-77.2984600
809	1.622766383	1.882859E-001	-50.5550600	1.622766383	7.688504E-001	-16.2395100	1.622766383	7.649312E-001	-15.2131700	1.622766383	2.690581E-001	-77.7698000
810	1.624762381	1.893400E-001	-50.9561500	1.624762381	7.691622E-001	-16.6242100	1.624762381	7.652501E-001	-15.5903700	1.624762381	2.687268E-001	-78.2636900
811	1.626758379	1.904640E-001	-51.3925900	1.626758379	7.697483E-001	-16.9935100	1.626758379	7.653845E-001	-15.9948900	1.626758379	2.682450E-001	-78.6615300
812	1.628754377	1.915593E-001	-51.8491000	1.628754377	7.705328E-001	-17.3782300	1.628754377	7.662563E-001	-16.4005600	1.628754377	2.680140E-001	-79.0742300
813	1.630750375	1.926162E-001	-52.3244900	1.630750375	7.712898E-001	-17.7581800	1.630750375	7.667617E-001	-16.8113900	1.630750375	2.678214E-001	-79.5161100
814	1.632746373	1.935923E-001	-52.7595800	1.632746373	7.720696E-001	-18.1753800	1.632746373	7.671918E-001	-17.1988700	1.632746373	2.674970E-001	-79.9300200
815	1.634742371	1.946434E-001	-53.2780900	1.634742371	7.728611E-001	-18.5721200	1.634742371	7.678855E-001	-17.6267800	1.634742371	2.672926E-001	-80.3616000
816	1.636738369	1.956241E-001	-53.7760200	1.636738369	7.739823E-001	-18.9807400	1.636738369	7.686937E-001	-18.0394000	1.636738369	2.670962E-001	-80.7630500
817	1.638734367	1.966951E-001	-54.2674300	1.638734367	7.749169E-001	-19.4269200	1.638734367	7.690575E-001	-18.4818700	1.638734367	2.670263E-001	-81.1772200
818	1.640730365	1.977039E-001	-54.7470500	1.640730365	7.759680E-001	-19.8762000	1.640730365	7.699728E-001	-18.8877800	1.640730365	2.669578E-001	-81.5198400
819	1.642726363	1.986901E-001	-55.2833900	1.642726363	7.768731E-001	-20.3160600	1.642726363	7.705994E-001	-19.3358400	1.642726363	2.667712E-001	-81.9121900
820	1.644722361	1.997479E-001	-55.7915000	1.644722361	7.777578E-001	-20.7536800	1.644722361	7.713996E-001	-19.7801900	1.644722361	2.668082E-001	-82.3154300
821	1.646718359	2.008321E-001	-56.3232100	1.646718359	7.786722E-001	-21.2428000	1.646718359	7.717642E-001	-20.2203500	1.646718359	2.668748E-001	-82.6809000
822	1.648714357	2.019213E-001	-56.8593000	1.648714357	7.795998E-001	-21.7217300	1.648714357	7.724701E-001	-20.6822800	1.648714357	2.670451E-001	-83.1041600
823	1.650710355	2.029898E-001	-57.4055700	1.650710355	7.804019E-001	-22.1675100	1.650710355	7.731758E-001	-21.1226100	1.650710355	2.672849E-001	-83.4220700
824	1.652706353	2.041270E-001	-57.9517100	1.652706353	7.808163E-001	-22.6731000	1.652706353	7.738089E-001	-21.5900400	1.652706353	2.673928E-001	-83.8679900
825	1.654702351	2.052264E-001	-58.5136900	1.654702351	7.812408E-001	-23.1648300	1.654702351	7.747741E-001	-22.0453800	1.654702351	2.677494E-001	-84.2331700
826	1.656698349	2.063463E-001	-59.1000100	1.656698349	7.816069E-001	-23.6658300	1.656698349	7.751678E-001	-22.5238100	1.656698349	2.680643E-001	-84.6366200
827	1.658694347	2.074384E-001	-59.6950300	1.658694347	7.818793E-001	-24.1513600	1.658694347	7.754365E-001	-23.0222900	1.658694347	2.682961E-001	-85.0292000
828	1.660690345	2.085004E-001	-60.2583400	1.660690345	7.821504E-001	-24.6348700	1.660690345	7.761323E-001	-23.4709900	1.660690345	2.683881E-001	-85.4280000
829	1.662686343	2.096266E-001	-60.8462800	1.662686343	7.822434E-001	-25.1245000	1.662686343	7.766359E-001	-23.9451200	1.662686343	2.689027E-001	-85.8342900
830	1.664682341	2.105941E-001	-61.4566500	1.664682341	7.822183E-001	-25.6273100	1.664682341	7.769803E-001	-24.4211700	1.664682341	2.691221E-001	-86.2026700
831	1.666678339	2.115678E-001	-62.0396500	1.666678339	7.821069E-001	-26.1018100	1.666678339	7.770123E-001	-24.9208800	1.666678339	2.694535E-001	-86.6293800
832	1.668674337	2.125829E-001	-62.5964400	1.668674337	7.818992E-001	-26.5510700	1.668674337	7.774181E-001	-25.3832500	1.668674337	2.695365E-001	-87.0038200
833	1.670670335	2.134966E-001	-63.1886800	1.670670335	7.817654E-001	-27.0339700	1.670670335	7.775488E-001	-25.8424500	1.670670335	2.699444E-001	-87.3906000
834	1.672666333	2.144909E-001	-63.7388700	1.672666333	7.815800E-001	-27.4765700	1.672666333	7.776878E-001	-26.3176000	1.672666333	2.700838E-001	-87.8060800
835	1.674662331	2.154549E-001	-64.3112000	1.674662331	7.813261E-001	-27.9280000	1.674662331	7.778470E-001	-26.8050300	1.674662331	2.703620E-001	-88.2452800
836	1.676658329	2.162874E-001	-64.8787100	1.676658329	7.810143E-001	-28.3714900	1.676658329	7.777467E-001	-27.2860200	1.676658329	2.706406E-001	-88.6465100
837	1.678654327	2.172600E-001	-65.4286700	1.678654327	7.810002E-001	-28.8042600	1.678654327	7.775417E-001	-27.7537600	1.678654327	2.706741E-001	-89.0501100
838	1.680650325	2.182117E-001	-66.0103000	1.680650325	7.807350E-001	-29.2189600	1.680650325	7.776416E-001	-28.2155500	1.680650325	2.710586E-001	-89.4939500
839	1.682646323	2.190539E-001	-66.5358400	1.682646323	7.809536E-001	-29.6607200	1.682646323	7.772245E-001	-28.6654800	1.682646323	2.710750E-001	-89.8495900
840	1.684642321	2.198696E-001	-67.0682700	1.684642321	7.811437E-001	-30.0587800	1.684642321	7.774476E-001	-29.1248500	1.684642321	2.714047E-001	-90.2292300
841	1.686638319	2.207494E-001	-67.6294900	1.686638319	7.813749E-001	-30.4903900	1.686638319	7.772516E-001	-29.5747600	1.686638319	2.714751E-001	-90.6106900
842	1.688634317	2.216010E-001	-68.1564100	1.688634317	7.817445E-001	-30.9046400	1.688634317	7.769265E-001	-30.0355900	1.688634317	2.717691E-001	-91.0074800
843	1.690630315	2.224017E-001	-68.7055500	1.690630315	7.821157E-001	-31.3270200	1.690630315	7.768916E-001	-30.4877700	1.690630315	2.718815E-001	-91.4054500
844	1.692626313	2.231557E-001	-69.2473100	1.692626313	7.826312E-001	-31.7530300	1.692626313	7.769064E-001	-30.9130100	1.692626313	2.720637E-001	-91.7672000
845	1.694622311	2.237003E-001	-69.7896000	1.694622311	7.833203E-001	-32.1752000	1.694622311	7.767490E-001	-31.3714800	1.694622311	2.720196E-001	-92.1385200
846	1.696618309	2.243776E-001	-70.3119900	1.696618309	7.837954E-001	-32.6241300	1.696618309	7.764200E-001	-31.7887200	1.696618309	2.722397E-001	-92.5725900
847	1.698614307	2.250787E-001	-70.8612100	1.698614307	7.847821E-001	-33.0437900	1.698614307	7.767649E-001	-32.2352900	1.698614307	2.724410E-001	-92.8990500
848	1.700610305	2.257158E-001	-71.4095200	1.700610305	7.855855E-001	-33.5179500	1.700610305	7.765050E-001	-32.6792300	1.700610305	2.724633E-001	-93.2812600
849	1.702606303	2.263104E-001	-71.9359100	1.702606303	7.864838E-001	-33.9753800	1.702606303	7.765008E-001	-33.0952000	1.702606303	2.726456E-001	-93.6409100
850	1.704602301	2.268721E-001	-72.4534200	1.704602301	7.872150E-001	-34.4480400	1.704602301	7.765418E-001	-33.5261500	1.704602301	2.728739E-001	-94.0063900
851	1.706598299	2.274137E-001	-72.9634600	1.706598299	7.880244E-001	-34.9240300	1.706598299	7.770128E-001	-33.9675100	1.706598299	2.730668E-001	-94.3982000
852	1.708594297	2.279606E-001	-73.5085200	1.708594297	7.887883E-001	-35.4130600	1.708594297	7.771090E-001	-34.4042700	1.708594297	2.733719E-001	-94.7613400
853	1.710590295	2.286093E-001	-74.0150500	1.710590295	7.895507E-001	-35.8823900	1.710590295	7.772843E-001	-34.8406600	1.710590295	2.736840E-001	-95.1088000
854	1.712586293	2.291260E-001	-74.5487200	1.712586293	7.901783E-001	-36.4216000	1.712586293	7.777699E-001	-35.2844300	1.712586293	2.739664E-001	-95.4938700
855	1.714582291	2.296931E-001	-75.0510600	1.714582291	7.905760E-001	-36.9359500	1.714582291	7.778088E-001	-35.7156100	1.714582291	2.743218E-001	-95.8400700
856	1.716578289	2.303979E-001	-75.5548300	1.716578289	7.908385E-001	-37.4540100	1.716578289	7.784718E-001	-36.1743000	1.716578289	2.746583E-001	-96.2443800
857	1.718574287	2.309027E-001	-76.0883800	1.718574287	7.911209E-001	-37.9564500	1.718574287	7.786112E-001	-36.6294700	1.718574287	2.749079E-001	-96.6061900
858	1.720570285	2.315010E-001	-76.6086100	1.720570285	7.912290E-001	-38.4887700	1.720570285	7.789966E-001	-37.0842800	1.720570285	2.752789E-001	-97.0047400
859	1.722566283	2.321733E-001	-77.1134000	1.722566283	7.911264E-001	-39.0145300	1.722566283	7.796459E-001	-37.5161100	1.722566283	2.757734E-001	-97.4433600
860	1.724562281	2.327767E-001	-77.6669700	1.724562281	7.909260E-001	-39.5370100	1.724562281	7.798211E-001	-37.9905300	1.724562281	2.762360E-001	-97.8396800
861	1.726558279	2.333772E-001	-78.2050900	1.726558279	7.905886E-001	-40.0528900	1.726558279	7.800509E-001	-38.4481100	1.726558279	2.766347E-001	-98.2776300
862	1.728554277	2.340163E-001	-78.7515000	1.728554277	7.899138E-001	-40.5722200	1.728554277	7.806528E-001	-38.9217300	1.728554277	2.771140E-001	-98.7107500
863	1.730550275	2.345943E-001	-79.3130500	1.730550275	7.892879E-001	-41.0675000	1.730550275	7.808023E-001	-39.3921000	1.730550275	2.775603E-001	-99.1590900
864	1.732546273	2.351706E-001	-79.8486300	1.732546273	7.885543E-001	-41.5910500	1.732546273	7.815090E-001	-39.8481900	1.732546273	2.779159E-001	-99.5885500
865	1.734542271	2.357667E-001	-80.4591000	1.734542271	7.878152E-001	-42.0765800	1.734542271	7.814353E-001	-40.3516800	1.734542271	2.783000E-001	-100.0441000
866	1.736538269	2.363576E-001	-81.0247400	1.736538269	7.870255E-001	-42.5613400	1.736538269	7.816361E-001	-40.8392700	1.736538269	2.788491E-001	-100.5267000
867	1.738534267	2.368176E-001	-81.6272400	1.738534267	7.858320E-001	-42.9996000	1.738534267	7.821246E-001	-41.3057800	1.738534267	2.790135E-001	-100.9781000
868	1.740530265	2.372784E-001	-82.2139200	1.740530265	7.850042E-001	-43.4570900	1.740530265	7.819710E-001	-41.7906200	1.740530265	2.792604E-001	-101.4475000
869	1.742526263	2.377124E-001	-82.7956100	1.742526263	7.843505E-001	-43.9105100	1.742526263	7.823957E-001	-42.2994600	1.742526263	2.797727E-001	-101.9210000
870	1.744522261	2.381601E-001	-83.3736200	1.744522261	7.834460E-001	-44.3311500	1.744522261	7.822939E-001	-42.7693700	1.744522261	2.798416E-001	-102.3543000
871	1.746518259	2.385419E-001	-83.9351200	1.746518259	7.831488E-001	-44.7577400	1.746518259	7.821976E-001	-43.2490900	1.746518259	2.802667E-001	-102.8144000
872	1.748514257	2.388899E-001	-84.5184100	1.748514257	7.824605E-001	-45.1816400	1.748514257	7.819904E-001	-43.7378700	1.748514257	2.806266E-001	-103.2956000
873	1.750510255	2.393035E-001	-85.0957400	1.750510255	7.820615E-001	-45.5729000	1.750510255	7.819573E-001	-44.2370500	1.750510255	2.808245E-001	-103.6819000
874	1.752506253	2.397009E-001	-85.6506900	1.752506253	7.818785E-001	-45.9906800	1.752506253	7.818680E-001	-44.7303800	1.752506253	2.811793E-001	-104.1621000
875	1.754502251	2.402159E-001	-86.2089200	1.754502251	7.820215E-001	-46.3726600	1.754502251	7.815211E-001	-45.2233700	1.754502251	2.813889E-001	-104.6216000
876	1.756498249	2.406245E-001	-86.7848400	1.756498249	7.817754E-001	-46.8051800	1.756498249	7.812048E-001	-45.7074800	1.756498249	2.816634E-001	-105.0418000
877	1.758494247	2.410425E-001	-87.3304700	1.758494247	7.820942E-001	-47.1926400	1.758494247	7.809950E-001	-46.1795300	1.758494247	2.817817E-001	-105.4603000
878	1.760490245	2.414990E-001	-87.8903300	1.760490245	7.822983E-001	-47.6197200	1.760490245	7.808689E-001	-46.6528900	1.760490245	2.821725E-001	-105.8948000
879	1.762486243	2.420463E-001	-88.4179700	1.762486243	7.825679E-001	-48.0371400	1.762486243	7.804026E-001	-47.1116800	1.762486243	2.824533E-001	-106.3100000
880	1.764482241	2.424734E-001	-88.9705600	1.764482241	7.834000E-001	-48.4622200	1.764482241	7.800184E-001	-47.5797900	1.764482241	2.827031E-001	-106.7145000
881	1.766478239	2.430531E-001	-89.5086200	1.766478239	7.837471E-001	-48.8866100	1.766478239	7.793973E-001	-48.0568700	1.766478239	2.828525E-001	-107.1310000
882	1.768474237	2.435174E-001	-90.0807000	1.768474237	7.846450E-001	-49.3511900	1.768474237	7.791896E-001	-48.5311700	1.768474237	2.832690E-001	-107.5422000
883	1.770470235	2.439728E-001	-90.5963600	1.770470235	7.849634E-001	-49.7995400	1.770470235	7.788344E-001	-48.9443600	1.770470235	2.837205E-001	-107.9476000
884	1.772466233	2.445072E-001	-91.1754800	1.772466233	7.860122E-001	-50.2516200	1.772466233	7.785929E-001	-49.4346300	1.772466233	2.840892E-001	-108.3195000
885	1.774462231	2.450032E-001	-91.7044300	1.774462231	7.865316E-001	-50.7390900	1.774462231	7.780976E-001	-49.8665400	1.774462231	2.844383E-001	-108.7693000
886	1.776458229	2.453435E-001	-92.2355000	1.776458229	7.871245E-001	-51.2115400	1.776458229	7.778049E-001	-50.3255100	1.776458229	2.846845E-001	-109.1273000
887	1.778454227	2.459470E-001	-92.7731200	1.778454227	7.876948E-001	-51.6943800	1.778454227	7.776554E-001	-50.7632700	1.778454227	2.853519E-001	-109.5235000
888	1.780450225	2.463185E-001	-93.2906500	1.780450225	7.882186E-001	-52.1994100	1.780450225	7.774824E-001	-51.2138700	1.780450225	2.854866E-001	-109.9142000
889	1.782446223	2.466615E-001	-93.7868200	1.782446223	7.885996E-001	-52.6680300	1.782446223	7.773137E-001	-51.6427300	1.782446223	2.861230E-001	-110.2679000
890	1.784442221	2.471279E-001	-94.3099500	1.784442221	7.888809E-001	-53.1910700	1.784442221	7.771541E-001	-52.0724100	1.784442221	2.865891E-001	-110.6597000
891	1.786438219	2.476288E-001	-94.7768000	1.786438219	7.892303E-001	-53.7054700	1.786438219	7.769550E-001	-52.5012500	1.786438219	2.870164E-001	-111.0959000
892	1.788434217	2.480880E-001	-95.2667700	1.788434217	7.892108E-001	-54.2034100	1.788434217	7.770420E-001	-52.9231600	1.788434217	2.873989E-001	-111.4731000
893	1.790430215	2.486117E-001	-95.7681000	1.790430215	7.893972E-001	-54.7299500	1.790430215	7.771200E-001	-53.3815600	1.790430215	2.880053E-001	-111.9041000
894	1.792426213	2.491692E-001	-96.2439000	1.792426213	7.890422E-001	-55.2329300	1.792426213	7.771595E-001	-53.8129000	1.792426213	2.883834E-001	-112.2780000
895	1.794422211	2.496100E-001	-96.7484100	1.794422211	7.887657E-001	-55.7420100	1.794422211	7.773731E-001	-54.2404000	1.794422211	2.888349E-001	-112.7036000
896	1.796418209	2.501402E-001	-97.2179400	1.796418209	7.883057E-001	-56.2563100	1.796418209	7.776946E-001	-54.6802900	1.796418209	2.895674E-001	-113.1069000
897	1.798414207	2.507142E-001	-97.7228700	1.798414207	7.879504E-001	-56.7611800	1.798414207	7.777147E-001	-55.1289600	1.798414207	2.900060E-001	-113.5517000
898	1.800410205	2.512439E-001	-98.2298500	1.800410205	7.871397E-001	-57.2414100	1.800410205	7.781620E-001	-55.5906400	1.800410205	2.902989E-001	-113.9513000
899	1.802406203	2.517801E-001	-98.7468300	1.802406203	7.866207E-001	-57.7443900	1.802406203	7.782115E-001	-56.0476200	1.802406203	2.906370E-001	-114.4318000
900	1.804402201	2.523020E-001	-99.2909900	1.804402201	7.859224E-001	-58.2202500	1.804402201	7.782953E-001	-56.5152100	1.804402201	2.913297E-001	-114.8659000
901	1.806398199	2.527860E-001	-99.7947000	1.806398199	7.850983E-001	-58.6505500	1.806398199	7.786402E-001	-56.9402600	1.806398199	2.914121E-001	-115.2931000
902	1.808394197	2.533366E-001	-100.3287000	1.808394197	7.842472E-001	-59.1423000	1.808394197	7.786800E-001	-57.4301000	1.808394197	2.920477E-001	-115.7553000
903	1.810390195	2.537237E-001	-100.8748000	1.810390195	7.837349E-001	-59.5595900	1.810390195	7.795141E-001	-57.8894700	1.810390195	2.923528E-001	-116.2230000
904	1.812386193	2.540895E-001	-101.3995000	1.812386193	7.832146E-001	-60.0302900	1.812386193	7.795497E-001	-58.3676000	1.812386193	2.925247E-001	-116.6491000
905	1.814382191	2.543955E-001	-101.9534000	1.814382191	7.827842E-001	-60.4480100	1.814382191	7.798375E-001	-58.8234300	1.814382191	2.929347E-001	-117.1221000
906	1.816378189	2.548840E-001	-102.4944000	1.816378189	7.821286E-001	-60.8990100	1.816378189	7.799315E-001	-59.3342700	1.816378189	2.932415E-001	-117.5394000
907	1.818374187	2.552603E-001	-103.0429000	1.818374187	7.816188E-001	-61.3155000	1.818374187	7.797239E-001	-59.8209600	1.818374187	2.934701E-001	-117.9721000
908	1.820370185	2.556052E-001	-103.6132000	1.820370185	7.815955E-001	-61.7287100	1.820370185	7.796962E-001	-60.3005500	1.820370185	2.937660E-001	-118.4697000
909	1.822366183	2.558874E-001	-104.1407000	1.822366183	7.811493E-001	-62.1416200	1.822366183	7.800276E-001	-60.7829600	1.822366183	2.939450E-001	-118.8441000
910	1.824362181	2.561891E-001	-104.6767000	1.824362181	7.809992E-001	-62.5505000	1.824362181	7.799775E-001	-61.2490300	1.824362181	2.941562E-001	-119.2496000
911	1.826358179	2.564310E-001	-105.1938000	1.826358179	7.812204E-001	-62.9905500	1.826358179	7.799809E-001	-61.7642400	1.826358179	2.944669E-001	-119.7276000
912	1.828354177	2.567743E-001	-105.7442000	1.828354177	7.814618E-001	-63.4175000	1.828354177	7.794613E-001	-62.2523700	1.828354177	2.946968E-001	-120.1999000
913	1.830350175	2.570731E-001	-106.2569000	1.830350175	7.817513E-001	-63.8611000	1.830350175	7.795726E-001	-62.7520000	1.830350175	2.950785E-001	-120.5913000
914	1.832346173	2.573793E-001	-106.8119000	1.832346173	7.818739E-001	-64.2871500	1.832346173	7.790851E-001	-63.2512600	1.832346173	2.951182E-001	-121.0204000
915	1.834342171	2.576901E-001	-107.3285000	1.834342171	7.824792E-001	-64.7382100	1.834342171	7.790651E-001	-63.7226300	1.834342171	2.955315E-001	-121.4554000
916	1.836338169	2.580344E-001	-107.8735000	1.836338169	7.829755E-001	-65.1759400	1.836338169	7.786085E-001	-64.2198300	1.836338169	2.957621E-001	-121.8764000
917	1.838334167	2.583198E-001	-108.4106000	1.838334167	7.833282E-001	-65.6489800	1.838334167	7.779915E-001	-64.7162700	1.838334167	2.962067E-001	-122.3034000
918	1.840330165	2.585447E-001	-108.9529000	1.840330165	7.837036E-001	-66.1335900	1.840330165	7.777309E-001	-65.1885000	1.840330165	2.967993E-001	-122.7145000
919	1.842326163	2.588626E-001	-109.4733000	1.842326163	7.841496E-001	-66.6036700	1.842326163	7.770113E-001	-65.6762100	1.842326163	2.970755E-001	-123.2094000
920	1.844322161	2.591801E-001	-110.0131000	1.844322161	7.847024E-001	-67.0655500	1.844322161	7.764976E-001	-66.1634900	1.844322161	2.976988E-001	-123.6250000
921	1.846318159	2.594646E-001	-110.5482000	1.846318159	7.849902E-001	-67.5874000	1.846318159	7.758174E-001	-66.6354400	1.846318159	2.980535E-001	-124.0658000
922	1.848314157	2.598503E-001	-111.0434000	1.848314157	7.851570E-001	-68.0606000	1.848314157	7.753753E-001	-67.0892700	1.848314157	2.981939E-001	-124.4692000
923	1.850310155	2.601030E-001	-111.5869000	1.850310155	7.853954E-001	-68.5647600	1.850310155	7.749771E-001	-67.5528600	1.850310155	2.986384E-001	-124.9258000
924	1.852306153	2.603405E-001	-112.1258000	1.852306153	7.855965E-001	-69.0907400	1.852306153	7.741288E-001	-68.0457200	1.852306153	2.993114E-001	-125.3626000
925	1.854302151	2.606389E-001	-112.6098000	1.854302151	7.855396E-001	-69.5959300	1.854302151	7.735368E-001	-68.4720100	1.854302151	2.995069E-001	-125.8115000
926	1.856298149	2.609389E-001	-113.1259000	1.856298149	7.853214E-001	-70.1026700	1.856298149	7.731070E-001	-68.9240900	1.856298149	3.000211E-001	-126.2078000
927	1.858294147	2.612208E-001	-113.6395000	1.858294147	7.852556E-001	-70.5938300	1.858294147	7.721198E-001	-69.3901200	1.858294147	3.006532E-001	-126.6637000
928	1.860290145	2.615001E-001	-114.1342000	1.860290145	7.848856E-001	-71.1147400	1.860290145	7.719463E-001	-69.8274100	1.860290145	3.009920E-001	-127.0893000
929	1.862286143	2.617695E-001	-114.6204000	1.862286143	7.845157E-001	-71.6123000	1.862286143	7.712224E-001	-70.2835000	1.862286143	3.015992E-001	-127.5385000
930	1.864282141	2.621201E-001	-115.1045000	1.864282141	7.839526E-001	-72.1314400	1.864282141	7.709674E-001	-70.6977000	1.864282141	3.019715E-001	-128.0070000
931	1.866278139	2.623333E-001	-115.5753000	1.866278139	7.831696E-001	-72.6364000	1.866278139	7.704059E-001	-71.1442300	1.866278139	3.024872E-001	-128.3846000
932	1.868274137	2.626672E-001	-116.0634000	1.868274137	7.826110E-001	-73.1334700	1.868274137	7.703648E-001	-71.5681800	1.868274137	3.029962E-001	-128.8491000
933	1.870270135	2.630934E-001	-116.5377000	1.870270135	7.819989E-001	-73.6100700	1.870270135	7.701215E-001	-72.0050300	1.870270135	3.032998E-001	-129.2863000
934	1.872266133	2.635063E-001	-117.0220000	1.872266133	7.811806E-001	-74.1002500	1.872266133	7.695982E-001	-72.4214900	1.872266133	3.038732E-001	-129.7133000
935	1.874262131	2.638819E-001	-117.4869000	1.874262131	7.803878E-001	-74.5697200	1.874262131	7.692944E-001	-72.8451700	1.874262131	3.042464E-001	-130.2026000
936	1.876258129	2.643642E-001	-117.9702000	1.876258129	7.793713E-001	-75.0383700	1.876258129	7.693397E-001	-73.2746800	1.876258129	3.048042E-001	-130.6538000
937	1.878254127	2.649691E-001	-118.4729000	1.878254127	7.786286E-001	-75.4934500	1.878254127	7.692062E-001	-73.7243200	1.878254127	3.052371E-001	-131.0879000
938	1.880250125	2.653497E-001	-118.9603000	1.880250125	7.781075E-001	-75.9292300	1.880250125	7.690700E-001	-74.1481200	1.880250125	3.057881E-001	-131.5294000
939	1.882246123	2.658506E-001	-119.4321000	1.882246123	7.773387E-001	-76.3811800	1.882246123	7.690114E-001	-74.5830200	1.882246123	3.060931E-001	-131.9677000
940	1.884242121	2.663163E-001	-119.9193000	1.884242121	7.765716E-001	-76.8158600	1.884242121	7.690919E-001	-75.0240500	1.884242121	3.062558E-001	-132.4298000
941	1.886238119	2.668347E-001	-120.4082000	1.886238119	7.760161E-001	-77.2422000	1.886238119	7.693011E-001	-75.4525100	1.886238119	3.066055E-001	-132.8944000
942	1.888234117	2.673579E-001	-120.9136000	1.888234117	7.755795E-001	-77.6571700	1.888234117	7.692111E-001	-75.9075700	1.888234117	3.070784E-001	-133.3180000
943	1.890230115	2.678110E-001	-121.4149000	1.890230115	7.752302E-001	-78.1078400	1.890230115	7.692506E-001	-76.3325400	1.890230115	3.073033E-001	-133.8015000
944	1.892226113	2.682233E-001	-121.9166000	1.892226113	7.750393E-001	-78.5273600	1.892226113	7.694191E-001	-76.7842800	1.892226113	3.075942E-001	-134.2213000
945	1.894222111	2.686950E-001	-122.4264000	1.894222111	7.746543E-001	-78.9441300	1.894222111	7.693964E-001	-77.2401300	1.894222111	3.077890E-001	-134.6439000
946	1.896218109	2.690688E-001	-122.8809000	1.896218109	7.744995E-001	-79.3913600	1.896218109	7.699157E-001	-77.6880200	1.896218109	3.082544E-001	-135.1149000
947	1.898214107	2.693849E-001	-123.4098000	1.898214107	7.744484E-001	-79.8023000	1.898214107	7.698522E-001	-78.1523000	1.898214107	3.085256E-001	-135.5418000
948	1.900210105	2.697066E-001	-123.9044000	1.900210105	7.744364E-001	-80.2231200	1.900210105	7.699244E-001	-78.6198900	1.900210105	3.086787E-001	-136.0043000
949	1.902206103	2.700047E-001	-124.4114000	1.902206103	7.743151E-001	-80.6620200	1.902206103	7.700222E-001	-79.0613300	1.902206103	3.089841E-001	-136.3922000
950	1.904202101	2.703306E-001	-124.8991000	1.904202101	7.744910E-001	-81.0893800	1.904202101	7.701057E-001	-79.5255700	1.904202101	3.092062E-001	-136.8437000
951	1.906198099	2.706939E-001	-125.4131000	1.906198099	7.744939E-001	-81.5226900	1.906198099	7.702792E-001	-79.9772800	1.906198099	3.094417E-001	-137.2306000
952	1.908194097	2.710317E-001	-125.9199000	1.908194097	7.746391E-001	-81.9838000	1.908194097	7.702771E-001	-80.4362000	1.908194097	3.096614E-001	-137.6631000
953	1.910190095	2.712890E-001	-126.4315000	1.910190095	7.746251E-001	-82.4208800	1.910190095	7.702470E-001	-80.9175900	1.910190095	3.098896E-001	-138.0867000
954	1.912186093	2.715725E-001	-126.9231000	1.912186093	7.751263E-001	-82.8898500	1.912186093	7.701738E-001	-81.3795200	1.912186093	3.102098E-001	-138.6098000
955	1.914182091	2.718346E-001	-127.4347000	1.914182091	7.752571E-001	-83.3358100	1.914182091	7.701608E-001	-81.8481400	1.914182091	3.104472E-001	-138.9779000
956	1.916178089	2.721324E-001	-127.9398000	1.916178089	7.751769E-001	-83.8200200	1.916178089	7.700875E-001	-82.2975000	1.916178089	3.108144E-001	-139.4048000
957	1.918174087	2.724057E-001	-128.4657000	1.918174087	7.754402E-001	-84.2720600	1.918174087	7.701238E-001	-82.7892000	1.918174087	3.113010E-001	-139.8425000
958	1.920170085	2.726528E-001	-128.9834000	1.920170085	7.754566E-001	-84.7234800	1.920170085	7.701528E-001	-83.2608900	1.920170085	3.113835E-001	-140.2769000
959	1.922166083	2.729964E-001	-129.5084000	1.922166083	7.751631E-001	-85.2081000	1.922166083	7.697389E-001	-83.7343100	1.922166083	3.115738E-001	-140.7011000
960	1.924162081	2.732950E-001	-130.0372000	1.924162081	7.753356E-001	-85.6685700	1.924162081	7.696857E-001	-84.2158700	1.924162081	3.119573E-001	-141.1532000
961	1.926158079	2.735568E-001	-130.5649000	1.926158079	7.753412E-001	-86.1465000	1.926158079	7.695762E-001	-84.6833000	1.926158079	3.125610E-001	-141.5479000
962	1.928154077	2.738256E-001	-131.0801000	1.928154077	7.751158E-001	-86.6376500	1.928154077	7.694368E-001	-85.1482600	1.928154077	3.128300E-001	-142.0329000
963	1.930150075	2.740727E-001	-131.6127000	1.930150075	7.750214E-001	-87.1022100	1.930150075	7.690778E-001	-85.6361800	1.930150075	3.131080E-001	-142.4744000
964	1.932146073	2.742994E-001	-132.1466000	1.932146073	7.749564E-001	-87.6004300	1.932146073	7.686935E-001	-86.1096600	1.932146073	3.136124E-001	-142.9047000
965	1.934142071	2.745946E-001	-132.6902000	1.934142071	7.746360E-001	-88.0681400	1.934142071	7.685177E-001	-86.5906300	1.934142071	3.138230E-001	-143.3996000
966	1.936138069	2.748730E-001	-133.2240000	1.936138069	7.745332E-001	-88.5428800	1.936138069	7.683796E-001	-87.0497600	1.936138069	3.143930E-001	-143.8018000
967	1.938134067	2.751867E-001	-133.7502000	1.938134067	7.741226E-001	-89.0121400	1.938134067	7.681450E-001	-87.5309800	1.938134067	3.147713E-001	-144.2687000
968	1.940130065	2.755862E-001	-134.2678000	1.940130065	7.742998E-001	-89.4874400	1.940130065	7.676420E-001	-87.9884800	1.940130065	3.150951E-001	-144.7400000
969	1.942126063	2.758671E-001	-134.7938000	1.942126063	7.735756E-001	-89.9631500	1.942126063	7.675152E-001	-88.4737200	1.942126063	3.153565E-001	-145.1642000
970	1.944122061	2.762057E-001	-135.3165000	1.944122061	7.736504E-001	-90.4278200	1.944122061	7.670239E-001	-88.9297500	1.944122061	3.159154E-001	-145.6114000
971	1.946118059	2.765559E-001	-135.8684000	1.946118059	7.732923E-001	-90.8959400	1.946118059	7.667617E-001	-89.4138600	1.946118059	3.163364E-001	-146.0257000
972	1.948114057	2.769199E-001	-136.3788000	1.948114057	7.731636E-001	-91.3554200	1.948114057	7.667134E-001	-89.8695100	1.948114057	3.167419E-001	-146.4978000
973	1.950110055	2.772924E-001	-136.8974000	1.950110055	7.728920E-001	-91.8228300	1.950110055	7.662193E-001	-90.3585400	1.950110055	3.171545E-001	-146.9090000
974	1.952106053	2.776394E-001	-137.4037000	1.952106053	7.726949E-001	-92.2834900	1.952106053	7.658945E-001	-90.8004700	1.952106053	3.174804E-001	-147.3512000
975	1.954102051	2.779785E-001	-137.9512000	1.954102051	7.724658E-001	-92.7476300	1.954102051	7.655728E-001	-91.3057500	1.954102051	3.178597E-001	-147.8276000
976	1.956098049	2.784505E-001	-138.4425000	1.956098049	7.720169E-001	-93.2186900	1.956098049	7.653763E-001	-91.7473100	1.956098049	3.181055E-001	-148.2597000
977	1.958094047	2.788610E-001	-138.9606000	1.958094047	7.722506E-001	-93.6959400	1.958094047	7.652985E-001	-92.2262300	1.958094047	3.186953E-001	-148.6981000
978	1.960090045	2.792217E-001	-139.4587000	1.960090045	7.721229E-001	-94.1335000	1.960090045	7.645901E-001	-92.6856000	1.960090045	3.190447E-001	-149.1129000
979	1.962086043	2.796901E-001	-139.9605000	1.962086043	7.716215E-001	-94.6256400	1.962086043	7.644037E-001	-93.1555800	1.962086043	3.193790E-001	-149.5603000
980	1.964082041	2.801873E-001	-140.4447000	1.964082041	7.716465E-001	-95.1162900	1.964082041	7.642333E-001	-93.6250500	1.964082041	3.196234E-001	-150.0137000
981	1.966078039	2.804990E-001	-140.9685000	1.966078039	7.710902E-001	-95.5678300	1.966078039	7.637860E-001	-94.1063400	1.966078039	3.201980E-001	-150.4588000
982	1.968074037	2.810809E-001	-141.4710000	1.968074037	7.707251E-001	-96.0536600	1.968074037	7.634619E-001	-94.5454300	1.968074037	3.204785E-001	-150.9068000
983	1.970070035	2.814696E-001	-141.9447000	1.970070035	7.707157E-001	-96.5332500	1.970070035	7.631940E-001	-95.0053700	1.970070035	3.207843E-001	-151.3584000
984	1.972066033	2.817754E-001	-142.4380000	1.972066033	7.705531E-001	-97.0146800	1.972066033	7.629942E-001	-95.4582100	1.972066033	3.210231E-001	-151.8102000
985	1.974062031	2.823197E-001	-142.9013000	1.974062031	7.700437E-001	-97.4717900	1.974062031	7.625254E-001	-95.9145700	1.974062031	3.213832E-001	-152.2408000
986	1.976058029	2.827509E-001	-143.3429000	1.976058029	7.698030E-001	-97.9469800	1.976058029	7.622612E-001	-96.3854100	1.976058029	3.219050E-001	-152.6759000
987	1.978054027	2.831380E-001	-143.8404000	1.978054027	7.695392E-001	-98.4191600	1.978054027	7.619444E-001	-96.8438900	1.978054027	3.222500E-001	-153.1051000
988	1.980050025	2.837063E-001	-144.2976000	1.980050025	7.690875E-001	-98.8992700	1.980050025	7.617553E-001	-97.2822100	1.980050025	3.226296E-001	-153.5521000
989	1.982046023	2.840272E-001	-144.7913000	1.982046023	7.685599E-001	-99.3866600	1.982046023	7.614490E-001	-97.7139000	1.982046023	3.229746E-001	-153.9880000
990	1.984042021	2.844955E-001	-145.2441000	1.984042021	7.678825E-001	-99.8551600	1.984042021	7.610146E-001	-98.1749000	1.984042021	3.232449E-001	-154.4234000
991	1.986038019	2.848245E-001	-145.6824000	1.986038019	7.672235E-001	-100.3203000	1.986038019	7.607602E-001	-98.6273800	1.986038019	3.236418E-001	-154.9204000
992	1.988034017	2.850491E-001	-146.1730000	1.988034017	7.669792E-001	-100.7823000	1.988034017	7.604648E-001	-99.0827300	1.988034017	3.239930E-001	-155.3022000
993	1.990030015	2.854940E-001	-146.6555000	1.990030015	7.661901E-001	-101.2792000	1.990030015	7.599191E-001	-99.4933200	1.990030015	3.244031E-001	-155.7878000
994	1.992026013	2.857822E-001	-147.1352000	1.992026013	7.654971E-001	-101.7052000	1.992026013	7.597842E-001	-99.9548300	1.992026013	3.246399E-001	-156.2171000
995	1.994022011	2.862033E-001	-147.6016000	1.994022011	7.647660E-001	-102.1626000	1.994022011	7.593985E-001	-100.4031000	1.994022011	3.248483E-001	-156.6459000
996	1.996018009	2.868465E-001	-148.0866000	1.996018009	7.642249E-001	-102.6349000	1.996018009	7.591282E-001	-100.8443000	1.996018009	3.251846E-001	-157.0694000
997	1.998014007	2.870373E-001	-148.5305000	1.998014007	7.634860E-001	-103.0644000	1.998014007	7.590672E-001	-101.2818000	1.998014007	3.254695E-001	-157.5224000
998	2.000010005	2.873747E-001	-149.0107000	2.000010005	7.629758E-001	-103.5155000	2.000010005	7.586802E-001	-101.7207000	2.000010005	3.256270E-001	-157.9710000
999	2.002006003	2.879080E-001	-149.5088000	2.002006003	7.621654E-001	-103.9323000	2.002006003	7.585925E-001	-102.1678000	2.002006003	3.257895E-001	-158.4273000
1000	2.004002001	2.883113E-001	-149.9619000	2.004002001	7.619093E-001	-104.3917000	2.004002001	7.583858E-001	-102.6162000	2.004002001	3.259623E-001	-158.8445000
1001	2.005997999	2.887093E-001	-150.4442000	2.005997999	7.610652E-001	-104.7893000	2.005997999	7.584631E-001	-103.0503000	2.005997999	3.261224E-001	-159.3239000
1002	2.007993997	2.889880E-001	-150.9289000	2.007993997	7.608364E-001	-105.2429000	2.007993997	7.580986E-001	-103.4950000	2.007993997	3.262634E-001	-159.7339000
1003	2.009989995	2.892478E-001	-151.3933000	2.009989995	7.602458E-001	-105.6471000	2.009989995	7.582846E-001	-103.9594000	2.009989995	3.265086E-001	-160.2214000
1004	2.011985993	2.896161E-001	-151.8804000	2.011985993	7.599435E-001	-106.0696000	2.011985993	7.579104E-001	-104.3903000	2.011985993	3.264142E-001	-160.6885000
1005	2.013981991	2.898720E-001	-152.3810000	2.013981991	7.595936E-001	-106.4739000	2.013981991	7.580714E-001	-104.8284000	2.013981991	3.264014E-001	-161.0966000
1006	2.015977989	2.901215E-001	-152.8678000	2.015977989	7.594177E-001	-106.9032000	2.015977989	7.582780E-001	-105.2905000	2.015977989	3.267796E-001	-161.5753000
1007	2.017973987	2.906236E-001	-153.3664000	2.017973987	7.590580E-001	-107.3233000	2.017973987	7.580872E-001	-105.7630000	2.017973987	3.266011E-001	-162.0092000
1008	2.019969985	2.907830E-001	-153.8602000	2.019969985	7.594047E-001	-107.7467000	2.019969985	7.581576E-001	-106.2131000	2.019969985	3.267227E-001	-162.4223000
1009	2.021965983	2.908708E-001	-154.3520000	2.021965983	7.588138E-001	-108.1596000	2.021965983	7.580792E-001	-106.6813000	2.021965983	3.268493E-001	-162.9025000
1010	2.023961981	2.912103E-001	-154.8445000	2.023961981	7.589889E-001	-108.5806000	2.023961981	7.583774E-001	-107.1276000	2.023961981	3.270034E-001	-163.3317000
1011	2.025957979	2.913532E-001	-155.3625000	2.025957979	7.592155E-001	-109.0199000	2.025957979	7.579640E-001	-107.5943000	2.025957979	3.270506E-001	-163.7492000
1012	2.027953977	2.916892E-001	-155.8660000	2.027953977	7.592738E-001	-109.4590000	2.027953977	7.582771E-001	-108.0600000	2.027953977	3.271151E-001	-164.1953000
1013	2.029949975	2.919251E-001	-156.3900000	2.029949975	7.595275E-001	-109.8955000	2.029949975	7.582013E-001	-108.5411000	2.029949975	3.271275E-001	-164.6800000
1014	2.031945973	2.921480E-001	-156.8955000	2.031945973	7.597475E-001	-110.3270000	2.031945973	7.581509E-001	-109.0064000	2.031945973	3.273410E-001	-165.0891000
1015	2.033941971	2.923528E-001	-157.4047000	2.033941971	7.597057E-001	-110.7663000	2.033941971	7.583356E-001	-109.4840000	2.033941971	3.277244E-001	-165.5020000
1016	2.035937969	2.926365E-001	-157.9225000	2.035937969	7.601144E-001	-111.2299000	2.035937969	7.579762E-001	-109.9594000	2.035937969	3.277423E-001	-165.9738000
1017	2.037933967	2.927990E-001	-158.4326000	2.037933967	7.602819E-001	-111.6755000	2.037933967	7.581401E-001	-110.4684000	2.037933967	3.279570E-001	-166.4088000
1018	2.039929965	2.931719E-001	-158.9458000	2.039929965	7.606462E-001	-112.1666000	2.039929965	7.579531E-001	-110.9343000	2.039929965	3.282000E-001	-166.8700000
1019	2.041925963	2.934392E-001	-159.4695000	2.041925963	7.608589E-001	-112.6192000	2.041925963	7.577203E-001	-111.4074000	2.041925963	3.285262E-001	-167.2978000
1020	2.043921961	2.937536E-001	-159.9899000	2.043921961	7.610316E-001	-113.1003000	2.043921961	7.575245E-001	-111.9187000	2.043921961	3.288111E-001	-167.7188000
1021	2.045917959	2.940591E-001	-160.5056000	2.045917959	7.612512E-001	-113.5572000	2.045917959	7.571796E-001	-112.4046000	2.045917959	3.288892E-001	-168.1616000
1022	2.047913957	2.943230E-001	-161.0347000	2.047913957	7.613037E-001	-114.0605000	2.047913957	7.568200E-001	-112.9136000	2.047913957	3.293367E-001	-168.6045000
1023	2.049909955	2.947020E-001	-161.5796000	2.049909955	7.611627E-001	-114.5458000	2.049909955	7.564998E-001	-113.3903000	2.049909955	3.293070E-001	-169.0485000
1024	2.051905953	2.950526E-001	-162.1276000	2.051905953	7.612697E-001	-115.0427000	2.051905953	7.561654E-001	-113.9028000	2.051905953	3.297085E-001	-169.5090000
1025	2.053901951	2.954098E-001	-162.6307000	2.053901951	7.612122E-001	-115.5227000	2.053901951	7.557439E-001	-114.4026000	2.053901951	3.298658E-001	-169.9336000
1026	2.055897949	2.957192E-001	-163.1766000	2.055897949	7.611807E-001	-116.0219000	2.055897949	7.549025E-001	-114.9011000	2.055897949	3.301694E-001	-170.3631000
1027	2.057893947	2.960988E-001	-163.6891000	2.057893947	7.609885E-001	-116.5335000	2.057893947	7.542263E-001	-115.3537000	2.057893947	3.304670E-001	-170.8410000
1028	2.059889945	2.964842E-001	-164.1981000	2.059889945	7.608314E-001	-117.0163000	2.059889945	7.537184E-001	-115.8430000	2.059889945	3.307950E-001	-171.2627000
1029	2.061885943	2.967338E-001	-164.7453000	2.061885943	7.606182E-001	-117.5381000	2.061885943	7.532045E-001	-116.3169000	2.061885943	3.311608E-001	-171.7083000
1030	2.063881941	2.970909E-001	-165.2570000	2.063881941	7.600103E-001	-118.0383000	2.063881941	7.520841E-001	-116.8144000	2.063881941	3.313628E-001	-172.1665000
1031	2.065877939	2.973932E-001	-165.7758000	2.065877939	7.594069E-001	-118.5303000	2.065877939	7.512316E-001	-117.3077000	2.065877939	3.315372E-001	-172.5998000
1032	2.067873937	2.977871E-001	-166.2679000	2.067873937	7.587256E-001	-119.0376000	2.067873937	7.504722E-001	-117.7495000	2.067873937	3.317726E-001	-173.0509000
1033	2.069869935	2.981924E-001	-166.8020000	2.069869935	7.584878E-001	-119.5501000	2.069869935	7.497195E-001	-118.2309000	2.069869935	3.320191E-001	-173.5009000
1034	2.071865933	2.984198E-001	-167.2851000	2.071865933	7.578095E-001	-120.0178000	2.071865933	7.490788E-001	-118.6846000	2.071865933	3.322759E-001	-173.9440000
1035	2.073861931	2.986998E-001	-167.7918000	2.073861931	7.568711E-001	-120.5233000	2.073861931	7.482231E-001	-119.1377000	2.073861931	3.324156E-001	-174.4102000
1036	2.075857929	2.991590E-001	-168.2545000	2.075857929	7.563239E-001	-120.9997000	2.075857929	7.472646E-001	-119.5775000	2.075857929	3.327395E-001	-174.8105000
1037	2.077853927	2.994658E-001	-168.7251000	2.077853927	7.551708E-001	-121.4848000	2.077853927	7.462578E-001	-120.0356000	2.077853927	3.328389E-001	-175.2872000
1038	2.079849925	2.997899E-001	-169.2328000	2.079849925	7.542894E-001	-121.9609000	2.079849925	7.454941E-001	-120.4771000	2.079849925	3.329860E-001	-175.7327000
1039	2.081845923	3.001097E-001	-169.6780000	2.081845923	7.535971E-001	-122.4526000	2.081845923	7.446876E-001	-120.9110000	2.081845923	3.331992E-001	-176.1647000
1040	2.083841921	3.006595E-001	-170.1528000	2.083841921	7.522145E-001	-122.9010000	2.083841921	7.440690E-001	-121.3381000	2.083841921	3.331230E-001	-176.6099000
1041	2.085837919	3.009848E-001	-170.6187000	2.085837919	7.514883E-001	-123.3663000	2.085837919	7.434589E-001	-121.7756000	2.085837919	3.334167E-001	-177.0578000
1042	2.087833917	3.014829E-001	-171.0587000	2.087833917	7.504032E-001	-123.8203000	2.087833917	7.428719E-001	-122.1851000	2.087833917	3.334665E-001	-177.4957000
1043	2.089829915	3.019460E-001	-171.5065000	2.089829915	7.494322E-001	-124.2721000	2.089829915	7.426397E-001	-122.6075000	2.089829915	3.337011E-001	-177.9455000
1044	2.091825913	3.024736E-001	-172.0142000	2.091825913	7.484888E-001	-124.7044000	2.091825913	7.417146E-001	-123.0285000	2.091825913	3.338585E-001	-178.3594000
1045	2.093821911	3.028703E-001	-172.4611000	2.093821911	7.474063E-001	-125.1461000	2.093821911	7.415268E-001	-123.4491000	2.093821911	3.337686E-001	-178.8219000
1046	2.095817909	3.033082E-001	-172.9414000	2.095817909	7.463574E-001	-125.5627000	2.095817909	7.409865E-001	-123.8668000	2.095817909	3.337409E-001	-179.2635000
1047	2.097813907	3.038025E-001	-173.3985000	2.097813907	7.455192E-001	-125.9843000	2.097813907	7.406615E-001	-124.2893000	2.097813907	3.339048E-001	-179.6805000
1048	2.099809905	3.042650E-001	-173.8697000	2.099809905	7.446733E-001	-126.3917000	2.099809905	7.405429E-001	-124.7104000	2.099809905	3.339630E-001	179.8694000
1049	2.101805903	3.047533E-001	-174.3221000	2.101805903	7.439088E-001	-126.8143000	2.101805903	7.399001E-001	-125.1143000	2.101805903	3.340287E-001	179.4290000
1050	2.103801901	3.051609E-001	-174.8333000	2.103801901	7.430983E-001	-127.2099000	2.103801901	7.401101E-001	-125.5286000	2.103801901	3.338161E-001	178.9610000
1051	2.105797899	3.055403E-001	-175.2956000	2.105797899	7.425550E-001	-127.6115000	2.105797899	7.399190E-001	-125.9662000	2.105797899	3.339277E-001	178.5535000
1052	2.107793897	3.059930E-001	-175.7890000	2.107793897	7.417306E-001	-127.9975000	2.107793897	7.397490E-001	-126.3871000	2.107793897	3.335786E-001	178.0951000
1053	2.109789895	3.063099E-001	-176.2704000	2.109789895	7.413020E-001	-128.4003000	2.109789895	7.396369E-001	-126.8357000	2.109789895	3.335729E-001	177.6617000
1054	2.111785893	3.066367E-001	-176.7584000	2.111785893	7.408489E-001	-128.7916000	2.111785893	7.394679E-001	-127.2464000	2.111785893	3.335198E-001	177.2101000
1055	2.113781891	3.069154E-001	-177.2601000	2.113781891	7.404988E-001	-129.1846000	2.113781891	7.391065E-001	-127.6963000	2.113781891	3.334079E-001	176.7840000
1056	2.115777889	3.074501E-001	-177.7353000	2.115777889	7.402226E-001	-129.5658000	2.115777889	7.394069E-001	-128.1251000	2.115777889	3.332001E-001	176.3915000
1057	2.117773887	3.077993E-001	-178.2461000	2.117773887	7.400612E-001	-129.9598000	2.117773887	7.393194E-001	-128.5620000	2.117773887	3.328629E-001	175.9687000
1058	2.119769885	3.078106E-001	-178.7004000	2.119769885	7.402135E-001	-130.3664000	2.119769885	7.390444E-001	-129.0118000	2.119769885	3.327627E-001	175.5673000
1059	2.121765883	3.080724E-001	-179.1913000	2.121765883	7.399907E-001	-130.7668000	2.121765883	7.393466E-001	-129.4589000	2.121765883	3.326029E-001	175.1206000
1060	2.123761881	3.082280E-001	-179.6990000	2.123761881	7.402160E-001	-131.1655000	2.123761881	7.388939E-001	-129.9181000	2.123761881	3.323468E-001	174.7274000
1061	2.125757879	3.084792E-001	179.8077000	2.125757879	7.404798E-001	-131.6026000	2.125757879	7.391527E-001	-130.3515000	2.125757879	3.322213E-001	174.3359000
1062	2.127753877	3.085846E-001	179.3058000	2.127753877	7.409233E-001	-132.0030000	2.127753877	7.389739E-001	-130.8239000	2.127753877	3.320305E-001	173.9325000
1063	2.129749875	3.087819E-001	178.8141000	2.129749875	7.409447E-001	-132.4219000	2.129749875	7.385773E-001	-131.2639000	2.129749875	3.318201E-001	173.5293000
1064	2.131745873	3.088348E-001	178.3159000	2.131745873	7.412909E-001	-132.8586000	2.131745873	7.383726E-001	-131.7231000	2.131745873	3.316499E-001	173.1307000
1065	2.133741871	3.090364E-001	177.8046000	2.133741871	7.418182E-001	-133.3114000	2.133741871	7.378771E-001	-132.1802000	2.133741871	3.314903E-001	172.7288000
1066	2.135737869	3.092173E-001	177.3105000	2.135737869	7.421378E-001	-133.7355000	2.135737869	7.377980E-001	-132.6394000	2.135737869	3.313799E-001	172.3312000
1067	2.137733867	3.092754E-001	176.8229000	2.137733867	7.424049E-001	-134.1916000	2.137733867	7.376329E-001	-133.0963000	2.137733867	3.312166E-001	171.9614000
1068	2.139729865	3.094904E-001	176.3118000	2.139729865	7.431582E-001	-134.6502000	2.139729865	7.372681E-001	-133.5831000	2.139729865	3.310749E-001	171.5674000
1069	2.141725863	3.097375E-001	175.8144000	2.141725863	7.429466E-001	-135.1414000	2.141725863	7.370061E-001	-134.0371000	2.141725863	3.310236E-001	171.1842000
1070	2.143721861	3.098950E-001	175.3085000	2.143721861	7.430854E-001	-135.5978000	2.143721861	7.367293E-001	-134.4909000	2.143721861	3.308116E-001	170.7997000
1071	2.145717859	3.100284E-001	174.7896000	2.145717859	7.433333E-001	-136.0811000	2.145717859	7.361534E-001	-134.9461000	2.145717859	3.307838E-001	170.4205000
1072	2.147713857	3.101360E-001	174.2825000	2.147713857	7.434538E-001	-136.5620000	2.147713857	7.358720E-001	-135.4122000	2.147713857	3.307375E-001	170.0295000
1073	2.149709855	3.103919E-001	173.7707000	2.149709855	7.436891E-001	-137.0396000	2.149709855	7.353746E-001	-135.8649000	2.149709855	3.306063E-001	169.6290000
1074	2.151705853	3.106324E-001	173.2467000	2.151705853	7.434098E-001	-137.5514000	2.151705853	7.348035E-001	-136.3139000	2.151705853	3.304503E-001	169.2276000
1075	2.153701851	3.108296E-001	172.7327000	2.153701851	7.430260E-001	-138.0545000	2.153701851	7.344820E-001	-136.7707000	2.153701851	3.305207E-001	168.8893000
1076	2.155697849	3.109454E-001	172.2299000	2.155697849	7.428973E-001	-138.5507000	2.155697849	7.338367E-001	-137.2294000	2.155697849	3.305012E-001	168.4931000
1077	2.157693847	3.111255E-001	171.7071000	2.157693847	7.422167E-001	-139.0525000	2.157693847	7.332093E-001	-137.6921000	2.157693847	3.304813E-001	168.0995000
1078	2.159689845	3.112837E-001	171.1864000	2.159689845	7.420010E-001	-139.5495000	2.159689845	7.327945E-001	-138.1173000	2.159689845	3.307162E-001	167.7490000
1079	2.161685843	3.115312E-001	170.6728000	2.161685843	7.410786E-001	-140.0663000	2.161685843	7.320493E-001	-138.5921000	2.161685843	3.306401E-001	167.3526000
1080	2.163681841	3.117582E-001	170.1410000	2.163681841	7.401955E-001	-140.5360000	2.163681841	7.316323E-001	-139.0108000	2.163681841	3.307682E-001	166.9798000
1081	2.165677839	3.119741E-001	169.6065000	2.165677839	7.390929E-001	-141.0495000	2.165677839	7.310564E-001	-139.4570000	2.165677839	3.305759E-001	166.5731000
1082	2.167673837	3.121027E-001	169.0857000	2.167673837	7.382008E-001	-141.5124000	2.167673837	7.305166E-001	-139.8832000	2.167673837	3.307291E-001	166.2153000
1083	2.169669835	3.123284E-001	168.5879000	2.169669835	7.369453E-001	-141.9761000	2.169669835	7.299249E-001	-140.2957000	2.169669835	3.306623E-001	165.8258000
1084	2.171665833	3.124972E-001	168.0507000	2.171665833	7.359958E-001	-142.4556000	2.171665833	7.295616E-001	-140.7529000	2.171665833	3.308162E-001	165.4339000
1085	2.173661831	3.127419E-001	167.5228000	2.173661831	7.345638E-001	-142.8912000	2.173661831	7.291850E-001	-141.1824000	2.173661831	3.306012E-001	165.1123000
1086	2.175657829	3.128991E-001	167.0428000	2.175657829	7.331539E-001	-143.3341000	2.175657829	7.285385E-001	-141.6011000	2.175657829	3.304703E-001	164.6742000
1087	2.177653827	3.130341E-001	166.5066000	2.177653827	7.317961E-001	-143.7671000	2.177653827	7.279357E-001	-142.0395000	2.177653827	3.303449E-001	164.3300000
1088	2.179649825	3.133408E-001	166.0062000	2.179649825	7.306745E-001	-144.1747000	2.179649825	7.275384E-001	-142.4694000	2.179649825	3.306312E-001	163.9493000
1089	2.181645823	3.135181E-001	165.4936000	2.181645823	7.296949E-001	-144.5753000	2.181645823	7.272648E-001	-142.8799000	2.181645823	3.304293E-001	163.5868000
1090	2.183641821	3.138880E-001	165.0270000	2.183641821	7.286312E-001	-144.9508000	2.183641821	7.265864E-001	-143.2850000	2.183641821	3.304890E-001	163.2670000
1091	2.185637819	3.141724E-001	164.5486000	2.185637819	7.275284E-001	-145.3589000	2.185637819	7.262864E-001	-143.6968000	2.185637819	3.303083E-001	162.8291000
1092	2.187633817	3.143340E-001	164.0112000	2.187633817	7.266833E-001	-145.7412000	2.187633817	7.260537E-001	-144.1599000	2.187633817	3.302632E-001	162.4072000
1093	2.189629815	3.146053E-001	163.5101000	2.189629815	7.255786E-001	-146.1074000	2.189629815	7.256892E-001	-144.5781000	2.189629815	3.302453E-001	162.1059000
1094	2.191625813	3.147904E-001	163.0484000	2.191625813	7.250202E-001	-146.4828000	2.191625813	7.253691E-001	-144.9890000	2.191625813	3.302329E-001	161.7317000
1095	2.193621811	3.150483E-001	162.5686000	2.193621811	7.245837E-001	-146.8471000	2.193621811	7.250666E-001	-145.4078000	2.193621811	3.300465E-001	161.3770000
1096	2.195617809	3.151976E-001	162.0741000	2.195617809	7.241496E-001	-147.1937000	2.195617809	7.246981E-001	-145.8489000	2.195617809	3.301076E-001	161.0186000
1097	2.197613807	3.155810E-001	161.5577000	2.197613807	7.236982E-001	-147.5782000	2.197613807	7.244851E-001	-146.2604000	2.197613807	3.300783E-001	160.7002000
1098	2.199609805	3.157612E-001	161.1197000	2.199609805	7.237681E-001	-147.9477000	2.199609805	7.240899E-001	-146.6689000	2.199609805	3.299178E-001	160.3477000
1099	2.201605803	3.158076E-001	160.6093000	2.201605803	7.237765E-001	-148.3033000	2.201605803	7.240695E-001	-147.0886000	2.201605803	3.299301E-001	160.0559000
1100	2.203601801	3.161022E-001	160.1722000	2.203601801	7.237709E-001	-148.6792000	2.203601801	7.237712E-001	-147.5043000	2.203601801	3.298600E-001	159.7005000
1101	2.205597799	3.161043E-001	159.6824000	2.205597799	7.239665E-001	-149.0635000	2.205597799	7.234021E-001	-147.9323000	2.205597799	3.300344E-001	159.3982000
1102	2.207593797	3.163600E-001	159.1974000	2.207593797	7.240506E-001	-149.4188000	2.207593797	7.231573E-001	-148.3310000	2.207593797	3.299222E-001	159.0919000
1103	2.209589795	3.164557E-001	158.7262000	2.209589795	7.243783E-001	-149.8098000	2.209589795	7.230802E-001	-148.7636000	2.209589795	3.300157E-001	158.7744000
1104	2.211585793	3.166592E-001	158.2786000	2.211585793	7.247550E-001	-150.2293000	2.211585793	7.229974E-001	-149.1904000	2.211585793	3.300553E-001	158.4393000
1105	2.213581791	3.166623E-001	157.8076000	2.213581791	7.251511E-001	-150.6408000	2.213581791	7.226964E-001	-149.6091000	2.213581791	3.301737E-001	158.1203000
1106	2.215577789	3.169629E-001	157.3399000	2.215577789	7.257033E-001	-151.0455000	2.215577789	7.226679E-001	-150.0124000	2.215577789	3.302237E-001	157.8219000
1107	2.217573787	3.169823E-001	156.9295000	2.217573787	7.260998E-001	-151.4762000	2.217573787	7.225581E-001	-150.4156000	2.217573787	3.304398E-001	157.4787000
1108	2.219569785	3.170655E-001	156.4602000	2.219569785	7.265557E-001	-151.8908000	2.219569785	7.224795E-001	-150.8550000	2.219569785	3.306288E-001	157.2043000
1109	2.221565783	3.171492E-001	156.0161000	2.221565783	7.269331E-001	-152.3163000	2.221565783	7.223221E-001	-151.2689000	2.221565783	3.307548E-001	156.9022000
1110	2.223561781	3.171940E-001	155.5444000	2.223561781	7.272514E-001	-152.7432000	2.223561781	7.223225E-001	-151.6821000	2.223561781	3.309514E-001	156.6008000
1111	2.225557779	3.172743E-001	155.1130000	2.225557779	7.276852E-001	-153.1977000	2.225557779	7.222721E-001	-152.0973000	2.225557779	3.313633E-001	156.2768000
1112	2.227553777	3.174472E-001	154.6774000	2.227553777	7.280976E-001	-153.6395000	2.227553777	7.222955E-001	-152.5148000	2.227553777	3.315581E-001	155.9946000
1113	2.229549775	3.173597E-001	154.2326000	2.229549775	7.283409E-001	-154.0988000	2.229549775	7.222539E-001	-152.9358000	2.229549775	3.318570E-001	155.6820000
1114	2.231545773	3.176207E-001	153.7932000	2.231545773	7.284234E-001	-154.5505000	2.231545773	7.222512E-001	-153.3386000	2.231545773	3.322601E-001	155.3912000
1115	2.233541771	3.177387E-001	153.3789000	2.233541771	7.285426E-001	-155.0037000	2.233541771	7.224947E-001	-153.7679000	2.233541771	3.326856E-001	155.0625000
1116	2.235537769	3.178121E-001	152.9417000	2.235537769	7.287879E-001	-155.4515000	2.235537769	7.225180E-001	-154.1652000	2.235537769	3.330417E-001	154.7595000
1117	2.237533767	3.178450E-001	152.4843000	2.237533767	7.285497E-001	-155.9102000	2.237533767	7.228405E-001	-154.5999000	2.237533767	3.334205E-001	154.4422000
1118	2.239529765	3.178783E-001	152.0357000	2.239529765	7.288845E-001	-156.3687000	2.239529765	7.228221E-001	-154.9975000	2.239529765	3.339612E-001	154.1322000
1119	2.241525763	3.179314E-001	151.5847000	2.241525763	7.288654E-001	-156.8309000	2.241525763	7.230288E-001	-155.4270000	2.241525763	3.344317E-001	153.8062000
1120	2.243521761	3.180785E-001	151.1208000	2.243521761	7.286922E-001	-157.2714000	2.243521761	7.231792E-001	-155.8689000	2.243521761	3.349459E-001	153.4791000
1121	2.245517759	3.181684E-001	150.6739000	2.245517759	7.287005E-001	-157.7123000	2.245517759	7.236525E-001	-156.2711000	2.245517759	3.354610E-001	153.1698000
1122	2.247513757	3.182751E-001	150.2155000	2.247513757	7.284645E-001	-158.1563000	2.247513757	7.236184E-001	-156.7059000	2.247513757	3.359466E-001	152.8155000
1123	2.249509755	3.183554E-001	149.7743000	2.249509755	7.282888E-001	-158.6280000	2.249509755	7.239162E-001	-157.1259000	2.249509755	3.364865E-001	152.4854000
1124	2.251505753	3.183975E-001	149.3142000	2.251505753	7.283173E-001	-159.0499000	2.251505753	7.244736E-001	-157.5782000	2.251505753	3.370378E-001	152.1556000
1125	2.253501751	3.185756E-001	148.8506000	2.253501751	7.281901E-001	-159.4911000	2.253501751	7.246602E-001	-158.0241000	2.253501751	3.374966E-001	151.8324000
1126	2.255497749	3.186601E-001	148.3824000	2.255497749	7.281830E-001	-159.9361000	2.255497749	7.250486E-001	-158.4607000	2.255497749	3.379405E-001	151.4848000
1127	2.257493747	3.187616E-001	147.9331000	2.257493747	7.281444E-001	-160.3792000	2.257493747	7.254105E-001	-158.9074000	2.257493747	3.385480E-001	151.1259000
1128	2.259489745	3.188605E-001	147.4689000	2.259489745	7.279831E-001	-160.8161000	2.259489745	7.256171E-001	-159.3592000	2.259489745	3.388940E-001	150.7603000
1129	2.261485743	3.190069E-001	147.0028000	2.261485743	7.280539E-001	-161.2575000	2.261485743	7.261125E-001	-159.8248000	2.261485743	3.395713E-001	150.4365000
1130	2.263481741	3.190390E-001	146.5380000	2.263481741	7.279909E-001	-161.6778000	2.263481741	7.262962E-001	-160.2782000	2.263481741	3.400576E-001	150.0859000
1131	2.265477739	3.190525E-001	146.0828000	2.265477739	7.281254E-001	-162.1133000	2.265477739	7.264349E-001	-160.7509000	2.265477739	3.406960E-001	149.7607000
1132	2.267473737	3.193031E-001	145.5997000	2.267473737	7.281192E-001	-162.5658000	2.267473737	7.267528E-001	-161.2152000	2.267473737	3.412855E-001	149.4075000
1133	2.269469735	3.193384E-001	145.1402000	2.269469735	7.284753E-001	-163.0224000	2.269469735	7.269232E-001	-161.6807000	2.269469735	3.418361E-001	149.0454000
1134	2.271465733	3.194775E-001	144.6647000	2.271465733	7.283673E-001	-163.4485000	2.271465733	7.272674E-001	-162.1618000	2.271465733	3.425431E-001	148.6877000
1135	2.273461731	3.195264E-001	144.2196000	2.273461731	7.282239E-001	-163.9156000	2.273461731	7.270681E-001	-162.6347000	2.273461731	3.429614E-001	148.3189000
1136	2.275457729	3.196412E-001	143.7089000	2.275457729	7.279782E-001	-164.3624000	2.275457729	7.271604E-001	-163.1309000	2.275457729	3.437216E-001	147.9834000
1137	2.277453727	3.197819E-001	143.2458000	2.277453727	7.280306E-001	-164.8317000	2.277453727	7.271807E-001	-163.5983000	2.277453727	3.440730E-001	147.6029000
1138	2.279449725	3.199455E-001	142.7953000	2.279449725	7.276565E-001	-165.3076000	2.279449725	7.271032E-001	-164.0802000	2.279449725	3.447847E-001	147.2212000
1139	2.281445723	3.199548E-001	142.3147000	2.281445723	7.277151E-001	-165.7585000	2.281445723	7.268343E-001	-164.5927000	2.281445723	3.453582E-001	146.8697000
1140	2.283441721	3.202914E-001	141.8674000	2.283441721	7.275426E-001	-166.2092000	2.283441721	7.268317E-001	-165.0377000	2.283441721	3.459697E-001	146.5068000
1141	2.285437719	3.202555E-001	141.4035000	2.285437719	7.270814E-001	-166.6645000	2.285437719	7.264070E-001	-165.5331000	2.285437719	3.467446E-001	146.1319000
1142	2.287433717	3.203407E-001	140.9316000	2.287433717	7.267985E-001	-167.1346000	2.287433717	7.260046E-001	-166.0154000	2.287433717	3.472885E-001	145.7182000
1143	2.289429715	3.205343E-001	140.4776000	2.289429715	7.261734E-001	-167.6103000	2.289429715	7.258241E-001	-166.4863000	2.289429715	3.477835E-001	145.3325000
1144	2.291425713	3.206881E-001	140.0152000	2.291425713	7.255102E-001	-168.0565000	2.291425713	7.253010E-001	-166.9512000	2.291425713	3.481879E-001	144.9723000
1145	2.293421711	3.207842E-001	139.5470000	2.293421711	7.250448E-001	-168.5014000	2.293421711	7.247976E-001	-167.4140000	2.293421711	3.489322E-001	144.5857000
1146	2.295417709	3.208959E-001	139.1149000	2.295417709	7.242612E-001	-168.9434000	2.295417709	7.242257E-001	-167.8610000	2.295417709	3.495772E-001	144.1900000
1147	2.297413707	3.211108E-001	138.6923000	2.297413707	7.235163E-001	-169.3782000	2.297413707	7.236083E-001	-168.3251000	2.297413707	3.498836E-001	143.7668000
1148	2.299409705	3.213526E-001	138.2467000	2.299409705	7.227687E-001	-169.8057000	2.299409705	7.231468E-001	-168.7694000	2.299409705	3.504976E-001	143.3778000
1149	2.301405703	3.216800E-001	137.8422000	2.301405703	7.220640E-001	-170.2193000	2.301405703	7.224582E-001	-169.1935000	2.301405703	3.512012E-001	142.9582000
1150	2.303401701	3.220544E-001	137.3728000	2.303401701	7.215919E-001	-170.6232000	2.303401701	7.218565E-001	-169.6423000	2.303401701	3.516250E-001	142.5677000
1151	2.305397699	3.221947E-001	136.9714000	2.305397699	7.207329E-001	-171.0464000	2.305397699	7.212823E-001	-170.0708000	2.305397699	3.521694E-001	142.1312000
1152	2.307393697	3.224983E-001	136.5201000	2.307393697	7.204384E-001	-171.4226000	2.307393697	7.206573E-001	-170.4801000	2.307393697	3.525827E-001	141.7365000
1153	2.309389695	3.227257E-001	136.0905000	2.309389695	7.198363E-001	-171.8177000	2.309389695	7.201210E-001	-170.8866000	2.309389695	3.531929E-001	141.2758000
1154	2.311385693	3.231836E-001	135.6583000	2.311385693	7.193468E-001	-172.2020000	2.311385693	7.199104E-001	-171.2985000	2.311385693	3.535583E-001	140.8491000
1155	2.313381691	3.235280E-001	135.1950000	2.313381691	7.193051E-001	-172.5674000	2.313381691	7.193053E-001	-171.7062000	2.313381691	3.539643E-001	140.4643000
1156	2.315377689	3.239287E-001	134.7650000	2.315377689	7.188793E-001	-172.9406000	2.315377689	7.192308E-001	-172.1080000	2.315377689	3.543179E-001	140.0249000
1157	2.317373687	3.243816E-001	134.3298000	2.317373687	7.188883E-001	-173.3251000	2.317373687	7.189677E-001	-172.5059000	2.317373687	3.548695E-001	139.6057000
1158	2.319369685	3.247797E-001	133.8471000	2.319369685	7.191795E-001	-173.7033000	2.319369685	7.187186E-001	-172.9055000	2.319369685	3.552619E-001	139.1733000
1159	2.321365683	3.251333E-001	133.4347000	2.321365683	7.194718E-001	-174.0769000	2.321365683	7.188678E-001	-173.2949000	2.321365683	3.557845E-001	138.7365000
1160	2.323361681	3.253961E-001	132.9755000	2.323361681	7.197266E-001	-174.4593000	2.323361681	7.189783E-001	-173.7136000	2.323361681	3.561315E-001	138.3224000
1161	2.325357679	3.258393E-001	132.5246000	2.325357679	7.203805E-001	-174.8452000	2.325357679	7.188771E-001	-174.1204000	2.325357679	3.565131E-001	137.9553000
1162	2.327353677	3.259484E-001	132.1079000	2.327353677	7.208919E-001	-175.2305000	2.327353677	7.193414E-001	-174.5055000	2.327353677	3.567702E-001	137.5332000
1163	2.329349675	3.263063E-001	131.5970000	2.329349675	7.217353E-001	-175.6440000	2.329349675	7.193893E-001	-174.9326000	2.329349675	3.573809E-001	137.1091000
1164	2.331345673	3.266606E-001	131.1500000	2.331345673	7.227480E-001	-176.0608000	2.331345673	7.198651E-001	-175.3443000	2.331345673	3.576754E-001	136.7403000
1165	2.333341671	3.267216E-001	130.7078000	2.333341671	7.233738E-001	-176.4680000	2.333341671	7.202272E-001	-175.7678000	2.333341671	3.579355E-001	136.3522000
1166	2.335337669	3.269515E-001	130.3241000	2.335337669	7.244585E-001	-176.9230000	2.335337669	7.208120E-001	-176.1910000	2.335337669	3.584310E-001	135.9533000
1167	2.337333667	3.272728E-001	129.8928000	2.337333667	7.255135E-001	-177.3630000	2.337333667	7.213514E-001	-176.6200000	2.337333667	3.586950E-001	135.5822000
1168	2.339329665	3.273374E-001	129.4603000	2.339329665	7.266667E-001	-177.8031000	2.339329665	7.217370E-001	-177.0521000	2.339329665	3.592589E-001	135.1991000
1169	2.341325663	3.277767E-001	129.0429000	2.341325663	7.275763E-001	-178.2680000	2.341325663	7.225153E-001	-177.4926000	2.341325663	3.595008E-001	134.8457000
1170	2.343321661	3.280339E-001	128.6161000	2.343321661	7.283803E-001	-178.7543000	2.343321661	7.230409E-001	-177.9740000	2.343321661	3.601602E-001	134.4722000
1171	2.345317659	3.281011E-001	128.2064000	2.345317659	7.294047E-001	-179.2618000	2.345317659	7.235773E-001	-178.4149000	2.345317659	3.607614E-001	134.0849000
1172	2.347313657	3.285221E-001	127.7917000	2.347313657	7.299854E-001	-179.7557000	2.347313657	7.242435E-001	-178.8905000	2.347313657	3.612544E-001	133.7059000
1173	2.349309655	3.287566E-001	127.3606000	2.349309655	7.307113E-001	179.7406000	2.349309655	7.248419E-001	-179.3582000	2.349309655	3.617216E-001	133.3323000
1174	2.351305653	3.289326E-001	126.9480000	2.351305653	7.312130E-001	179.2038000	2.351305653	7.255855E-001	-179.8207000	2.351305653	3.622882E-001	132.9475000
1175	2.353301651	3.293109E-001	126.5043000	2.353301651	7.316233E-001	178.6836000	2.353301651	7.260868E-001	179.6703000	2.353301651	3.628885E-001	132.5443000
1176	2.355297649	3.295791E-001	126.0567000	2.355297649	7.318842E-001	178.1731000	2.355297649	7.266136E-001	179.1903000	2.355297649	3.635556E-001	132.1576000
1177	2.357293647	3.298087E-001	125.6178000	2.357293647	7.317570E-001	177.6186000	2.357293647	7.267760E-001	178.6853000	2.357293647	3.639998E-001	131.7492000
1178	2.359289645	3.300413E-001	125.1450000	2.359289645	7.315790E-001	177.1008000	2.359289645	7.271922E-001	178.1722000	2.359289645	3.646594E-001	131.3274000
1179	2.361285643	3.301898E-001	124.7319000	2.361285643	7.313200E-001	176.5611000	2.361285643	7.273416E-001	177.6538000	2.361285643	3.651929E-001	130.9138000
1180	2.363281641	3.303972E-001	124.2553000	2.363281641	7.308415E-001	176.0545000	2.363281641	7.275258E-001	177.1543000	2.363281641	3.657178E-001	130.4884000
1181	2.365277639	3.304632E-001	123.8078000	2.365277639	7.300045E-001	175.5275000	2.365277639	7.273310E-001	176.6374000	2.365277639	3.662955E-001	130.0563000
1182	2.367273637	3.305404E-001	123.3320000	2.367273637	7.289438E-001	175.0415000	2.367273637	7.272660E-001	176.1181000	2.367273637	3.669768E-001	129.6488000
1183	2.369269635	3.307272E-001	122.8745000	2.369269635	7.283124E-001	174.5215000	2.369269635	7.266417E-001	175.5967000	2.369269635	3.669703E-001	129.2107000
1184	2.371265633	3.306582E-001	122.3781000	2.371265633	7.271779E-001	174.0137000	2.371265633	7.264897E-001	175.1059000	2.371265633	3.672466E-001	128.7956000
1185	2.373261631	3.306951E-001	121.9553000	2.373261631	7.258411E-001	173.5740000	2.373261631	7.258816E-001	174.5951000	2.373261631	3.678073E-001	128.3597000
1186	2.375257629	3.306822E-001	121.4854000	2.375257629	7.247258E-001	173.1198000	2.375257629	7.251652E-001	174.0734000	2.375257629	3.681852E-001	127.9422000
1187	2.377253627	3.306716E-001	121.0718000	2.377253627	7.236297E-001	172.6734000	2.377253627	7.243899E-001	173.5950000	2.377253627	3.685084E-001	127.4761000
1188	2.379249625	3.306121E-001	120.6279000	2.379249625	7.225173E-001	172.2670000	2.379249625	7.233542E-001	173.1001000	2.379249625	3.689198E-001	127.0780000
1189	2.381245623	3.307370E-001	120.1807000	2.381245623	7.215153E-001	171.8520000	2.381245623	7.223971E-001	172.6273000	2.381245623	3.690847E-001	126.6270000
1190	2.383241621	3.306371E-001	119.7173000	2.383241621	7.205206E-001	171.4190000	2.383241621	7.214202E-001	172.1449000	2.383241621	3.694270E-001	126.2133000
1191	2.385237619	3.308827E-001	119.2845000	2.385237619	7.196518E-001	171.0626000	2.385237619	7.204126E-001	171.6937000	2.385237619	3.696741E-001	125.8041000
1192	2.387233617	3.310381E-001	118.8028000	2.387233617	7.187122E-001	170.6618000	2.387233617	7.193241E-001	171.2560000	2.387233617	3.700333E-001	125.3460000
1193	2.389229615	3.310992E-001	118.3731000	2.389229615	7.183150E-001	170.3198000	2.389229615	7.184848E-001	170.8033000	2.389229615	3.703653E-001	124.9310000
1194	2.391225613	3.315580E-001	117.9099000	2.391225613	7.178049E-001	169.9408000	2.391225613	7.172094E-001	170.3987000	2.391225613	3.707660E-001	124.5087000
1195	2.393221611	3.315840E-001	117.4170000	2.393221611	7.176355E-001	169.5709000	2.393221611	7.165774E-001	169.9700000	2.393221611	3.709124E-001	124.0632000
1196	2.395217609	3.318827E-001	116.9307000	2.395217609	7.174597E-001	169.2192000	2.395217609	7.155149E-001	169.5415000	2.395217609	3.714013E-001	123.6785000
1197	2.397213607	3.319400E-001	116.4764000	2.397213607	7.173830E-001	168.8225000	2.397213607	7.148089E-001	169.1670000	2.397213607	3.716285E-001	123.2313000
1198	2.399209605	3.324463E-001	115.9910000	2.399209605	7.177214E-001	168.4452000	2.399209605	7.142636E-001	168.7780000	2.399209605	3.721246E-001	122.7716000
1199	2.401205603	3.326835E-001	115.4963000	2.401205603	7.179044E-001	168.0741000	2.401205603	7.136679E-001	168.3920000	2.401205603	3.723015E-001	122.3601000
1200	2.403201601	3.330502E-001	115.0042000	2.403201601	7.185208E-001	167.6797000	2.403201601	7.133011E-001	168.0097000	2.403201601	3.724836E-001	121.9422000
1201	2.405197599	3.330635E-001	114.5173000	2.405197599	7.189050E-001	167.2845000	2.405197599	7.129994E-001	167.6282000	2.405197599	3.729481E-001	121.5312000
1202	2.407193597	3.336218E-001	114.0353000	2.407193597	7.195657E-001	166.8761000	2.407193597	7.128395E-001	167.2443000	2.407193597	3.731933E-001	121.1134000
1203	2.409189595	3.339174E-001	113.5311000	2.409189595	7.200025E-001	166.4652000	2.409189595	7.128962E-001	166.8631000	2.409189595	3.731979E-001	120.7246000
1204	2.411185593	3.342093E-001	113.0842000	2.411185593	7.206124E-001	166.0439000	2.411185593	7.129868E-001	166.5029000	2.411185593	3.737110E-001	120.3330000
1205	2.413181591	3.344595E-001	112.6333000	2.413181591	7.210583E-001	165.6193000	2.413181591	7.129016E-001	166.1140000	2.413181591	3.737061E-001	119.9368000
1206	2.415177589	3.350118E-001	112.1334000	2.415177589	7.215403E-001	165.1567000	2.415177589	7.136439E-001	165.7275000	2.415177589	3.740437E-001	119.5300000
1207	2.417173587	3.353686E-001	111.7158000	2.417173587	7.221935E-001	164.7319000	2.417173587	7.141269E-001	165.3364000	2.417173587	3.743137E-001	119.1433000
1208	2.419169585	3.357700E-001	111.2537000	2.419169585	7.227622E-001	164.2614000	2.419169585	7.144355E-001	164.9550000	2.419169585	3.745951E-001	118.7850000
1209	2.421165583	3.363200E-001	110.8469000	2.421165583	7.230681E-001	163.7953000	2.421165583	7.151780E-001	164.5406000	2.421165583	3.748640E-001	118.3979000
1210	2.423161581	3.365817E-001	110.4214000	2.423161581	7.234427E-001	163.3260000	2.423161581	7.158473E-001	164.1405000	2.423161581	3.753374E-001	117.9945000
1211	2.425157579	3.369831E-001	110.0230000	2.425157579	7.238129E-001	162.8500000	2.425157579	7.165066E-001	163.7361000	2.425157579	3.758149E-001	117.6253000
1212	2.427153577	3.376755E-001	109.6388000	2.427153577	7.239139E-001	162.3783000	2.427153577	7.177236E-001	163.3234000	2.427153577	3.761129E-001	117.2320000
1213	2.429149575	3.378292E-001	109.1687000	2.429149575	7.240012E-001	161.9134000	2.429149575	7.180396E-001	162.8806000	2.429149575	3.764338E-001	116.8535000
1214	2.431145573	3.384570E-001	108.8067000	2.431145573	7.238140E-001	161.4344000	2.431145573	7.190831E-001	162.4283000	2.431145573	3.767260E-001	116.4810000
1215	2.433141571	3.387665E-001	108.3694000	2.433141571	7.239459E-001	160.9788000	2.433141571	7.195356E-001	161.9750000	2.433141571	3.774908E-001	116.0677000
1216	2.435137569	3.391281E-001	107.9495000	2.435137569	7.237756E-001	160.5024000	2.435137569	7.205232E-001	161.5342000	2.435137569	3.781853E-001	115.7206000
1217	2.437133567	3.394792E-001	107.4904000	2.437133567	7.232970E-001	160.0321000	2.437133567	7.210586E-001	161.0600000	2.437133567	3.782562E-001	115.3024000
1218	2.439129565	3.394507E-001	107.0393000	2.439129565	7.230137E-001	159.5787000	2.439129565	7.214787E-001	160.5705000	2.439129565	3.787383E-001	114.9061000
1219	2.441125563	3.399692E-001	106.6179000	2.441125563	7.229412E-001	159.1169000	2.441125563	7.223511E-001	160.1049000	2.441125563	3.794025E-001	114.5195000
1220	2.443121561	3.404078E-001	106.1637000	2.443121561	7.223746E-001	158.6797000	2.443121561	7.228456E-001	159.5985000	2.443121561	3.798293E-001	114.1112000
1221	2.445117559	3.407600E-001	105.7520000	2.445117559	7.223921E-001	158.2447000	2.445117559	7.232174E-001	159.1059000	2.445117559	3.797179E-001	113.6946000
1222	2.447113557	3.412599E-001	105.3250000	2.447113557	7.216340E-001	157.8116000	2.447113557	7.236311E-001	158.5922000	2.447113557	3.805666E-001	113.3131000
1223	2.449109555	3.414217E-001	104.9327000	2.449109555	7.217861E-001	157.3869000	2.449109555	7.240325E-001	158.0933000	2.449109555	3.808266E-001	112.9236000
1224	2.451105553	3.417360E-001	104.5071000	2.451105553	7.215478E-001	156.9630000	2.451105553	7.242414E-001	157.5835000	2.451105553	3.812559E-001	112.5297000
1225	2.453101551	3.419365E-001	104.0967000	2.453101551	7.214262E-001	156.5494000	2.453101551	7.242433E-001	157.0669000	2.453101551	3.816752E-001	112.1423000
1226	2.455097549	3.422501E-001	103.6586000	2.455097549	7.210965E-001	156.1212000	2.455097549	7.241469E-001	156.5463000	2.455097549	3.818541E-001	111.7353000
1227	2.457093547	3.428160E-001	103.2433000	2.457093547	7.215585E-001	155.7133000	2.457093547	7.238599E-001	156.0426000	2.457093547	3.825501E-001	111.3644000
1228	2.459089545	3.429321E-001	102.8392000	2.459089545	7.215821E-001	155.2890000	2.459089545	7.233345E-001	155.5199000	2.459089545	3.829052E-001	110.9672000
1229	2.461085543	3.430916E-001	102.4245000	2.461085543	7.220531E-001	154.8717000	2.461085543	7.231479E-001	155.0323000	2.461085543	3.832228E-001	110.5600000
1230	2.463081541	3.432748E-001	102.0320000	2.463081541	7.221335E-001	154.4552000	2.463081541	7.225442E-001	154.5239000	2.463081541	3.836760E-001	110.2079000
1231	2.465077539	3.435631E-001	101.6220000	2.465077539	7.226163E-001	153.9879000	2.465077539	7.220842E-001	154.0332000	2.465077539	3.839311E-001	109.8006000
1232	2.467073537	3.435187E-001	101.2497000	2.467073537	7.232299E-001	153.5730000	2.467073537	7.211944E-001	153.5372000	2.467073537	3.839817E-001	109.4282000
1233	2.469069535	3.438221E-001	100.8201000	2.469069535	7.236097E-001	153.1301000	2.469069535	7.206210E-001	153.0589000	2.469069535	3.846379E-001	109.0501000
1234	2.471065533	3.438407E-001	100.3962000	2.471065533	7.241235E-001	152.6774000	2.471065533	7.198163E-001	152.5869000	2.471065533	3.847277E-001	108.6093000
1235	2.473061531	3.438225E-001	100.0041000	2.473061531	7.246224E-001	152.2200000	2.473061531	7.190514E-001	152.0996000	2.473061531	3.851219E-001	108.2205000
1236	2.475057529	3.438900E-001	99.5169100	2.475057529	7.257010E-001	151.7534000	2.475057529	7.184569E-001	151.6497000	2.475057529	3.855021E-001	107.8834000
1237	2.477053527	3.439367E-001	99.0860700	2.477053527	7.261411E-001	151.2556000	2.477053527	7.174934E-001	151.1926000	2.477053527	3.858664E-001	107.4346000
1238	2.479049525	3.439262E-001	98.6453700	2.479049525	7.261538E-001	150.7714000	2.479049525	7.166784E-001	150.7719000	2.479049525	3.863385E-001	107.0271000
1239	2.481045523	3.437910E-001	98.2330600	2.481045523	7.267728E-001	150.2531000	2.481045523	7.159051E-001	150.3033000	2.481045523	3.865481E-001	106.5811000
1240	2.483041521	3.437933E-001	97.7563100	2.483041521	7.274516E-001	149.7590000	2.483041521	7.154118E-001	149.8900000	2.483041521	3.866760E-001	106.1749000
1241	2.485037519	3.439765E-001	97.2943300	2.485037519	7.274919E-001	149.2619000	2.485037519	7.147418E-001	149.4780000	2.485037519	3.871464E-001	105.7595000
1242	2.487033517	3.438444E-001	96.8333400	2.487033517	7.278307E-001	148.7293000	2.487033517	7.140926E-001	149.0662000	2.487033517	3.875174E-001	105.3630000
1243	2.489029515	3.437798E-001	96.3914900	2.489029515	7.274991E-001	148.2163000	2.489029515	7.137699E-001	148.6379000	2.489029515	3.877382E-001	104.9264000
1244	2.491025513	3.437456E-001	95.9301300	2.491025513	7.272558E-001	147.7137000	2.491025513	7.133089E-001	148.2370000	2.491025513	3.882116E-001	104.5105000
1245	2.493021511	3.436416E-001	95.4732800	2.493021511	7.267935E-001	147.1902000	2.493021511	7.127262E-001	147.8140000	2.493021511	3.886543E-001	104.1081000
1246	2.495017509	3.437802E-001	94.9894900	2.495017509	7.264205E-001	146.6744000	2.495017509	7.128922E-001	147.4051000	2.495017509	3.888220E-001	103.6675000
1247	2.497013507	3.438955E-001	94.5108600	2.497013507	7.258661E-001	146.1905000	2.497013507	7.128007E-001	146.9876000	2.497013507	3.893926E-001	103.2400000
1248	2.499009505	3.441017E-001	94.0269900	2.499009505	7.252661E-001	145.6823000	2.499009505	7.127767E-001	146.5951000	2.499009505	3.903110E-001	102.8033000
1249	2.501005503	3.474743E-001	93.7060400	2.501005503	7.241566E-001	145.2015000	2.501005503	7.133475E-001	146.1471000	2.501005503	3.923361E-001	102.5303000
1250	2.503001501	3.475834E-001	93.2675100	2.503001501	7.236852E-001	144.7443000	2.503001501	7.135483E-001	145.7144000	2.503001501	3.926653E-001	102.1326000
1251	2.504997499	3.479498E-001	92.8213700	2.504997499	7.222614E-001	144.2788000	2.504997499	7.137588E-001	145.3029000	2.504997499	3.931423E-001	101.7355000
1252	2.506993497	3.483590E-001	92.3918700	2.506993497	7.215145E-001	143.8309000	2.506993497	7.141351E-001	144.8714000	2.506993497	3.935090E-001	101.3383000
1253	2.508989495	3.488793E-001	91.9472000	2.508989495	7.201934E-001	143.4071000	2.508989495	7.145816E-001	144.4662000	2.508989495	3.938259E-001	100.8623000
1254	2.510985493	3.491210E-001	91.5074200	2.510985493	7.196578E-001	142.9705000	2.510985493	7.152748E-001	144.0314000	2.510985493	3.943013E-001	100.4419000
1255	2.512981491	3.492574E-001	91.0705900	2.512981491	7.189298E-001	142.5823000	2.512981491	7.154092E-001	143.5916000	2.512981491	3.947688E-001	100.0052000
1256	2.514977489	3.494699E-001	90.6326100	2.514977489	7.183749E-001	142.1663000	2.514977489	7.159616E-001	143.1493000	2.514977489	3.954067E-001	99.5727900
1257	2.516973487	3.496895E-001	90.2050400	2.516973487	7.178777E-001	141.7744000	2.516973487	7.169366E-001	142.7027000	2.516973487	3.957450E-001	99.1650500
1258	2.518969485	3.500902E-001	89.7622800	2.518969485	7.174203E-001	141.3880000	2.518969485	7.177756E-001	142.2520000	2.518969485	3.961503E-001	98.7666800
1259	2.520965483	3.502827E-001	89.2815300	2.520965483	7.169178E-001	141.0047000	2.520965483	7.174333E-001	141.7869000	2.520965483	3.965252E-001	98.3380600
1260	2.522961481	3.504903E-001	88.8746000	2.522961481	7.168673E-001	140.6340000	2.522961481	7.181348E-001	141.3679000	2.522961481	3.968892E-001	97.9409700
1261	2.524957479	3.510844E-001	88.3785000	2.524957479	7.168491E-001	140.2499000	2.524957479	7.184916E-001	140.8383000	2.524957479	3.971474E-001	97.5384300
1262	2.526953477	3.510115E-001	87.9618300	2.526953477	7.168892E-001	139.8744000	2.526953477	7.190551E-001	140.3512000	2.526953477	3.973815E-001	97.1256800
1263	2.528949475	3.512953E-001	87.5000500	2.528949475	7.170435E-001	139.4893000	2.528949475	7.192476E-001	139.8482000	2.528949475	3.976620E-001	96.7164200
1264	2.530945473	3.516846E-001	87.0577500	2.530945473	7.177609E-001	139.1008000	2.530945473	7.193578E-001	139.3546000	2.530945473	3.979566E-001	96.3100500
1265	2.532941471	3.521753E-001	86.6298400	2.532941471	7.185742E-001	138.7032000	2.532941471	7.197810E-001	138.8604000	2.532941471	3.984262E-001	95.9117700
1266	2.534937469	3.524134E-001	86.2073700	2.534937469	7.188733E-001	138.2837000	2.534937469	7.196707E-001	138.3400000	2.534937469	3.987119E-001	95.5142600
1267	2.536933467	3.527159E-001	85.7320400	2.536933467	7.193919E-001	137.8784000	2.536933467	7.198983E-001	137.8438000	2.536933467	3.990701E-001	95.0813700
1268	2.538929465	3.529850E-001	85.3050300	2.538929465	7.203123E-001	137.4579000	2.538929465	7.198597E-001	137.3317000	2.538929465	3.995337E-001	94.6802100
1269	2.540925463	3.532104E-001	84.8800800	2.540925463	7.210784E-001	137.0058000	2.540925463	7.198261E-001	136.8018000	2.540925463	3.998839E-001	94.2589000
1270	2.542921461	3.535030E-001	84.4226500	2.542921461	7.219041E-001	136.5596000	2.542921461	7.194969E-001	136.3088000	2.542921461	4.002563E-001	93.8488900
1271	2.544917459	3.537956E-001	84.0123800	2.544917459	7.228761E-001	136.0889000	2.544917459	7.194267E-001	135.8062000	2.544917459	4.006053E-001	93.4504600
1272	2.546913457	3.541550E-001	83.5811400	2.546913457	7.237284E-001	135.6350000	2.546913457	7.187220E-001	135.3109000	2.546913457	4.011202E-001	93.0441800
1273	2.548909455	3.544185E-001	83.1447400	2.548909455	7.243409E-001	135.1420000	2.548909455	7.182146E-001	134.8106000	2.548909455	4.014802E-001	92.6390500
1274	2.550905453	3.546759E-001	82.6679800	2.550905453	7.251263E-001	134.6440000	2.550905453	7.178162E-001	134.3290000	2.550905453	4.019238E-001	92.2347900
1275	2.552901451	3.550147E-001	82.2539900	2.552901451	7.257658E-001	134.1413000	2.552901451	7.170483E-001	133.8602000	2.552901451	4.023196E-001	91.8057700
1276	2.554897449	3.552998E-001	81.7828800	2.554897449	7.260835E-001	133.6346000	2.554897449	7.163498E-001	133.3812000	2.554897449	4.025353E-001	91.3766100
1277	2.556893447	3.557149E-001	81.3317900	2.556893447	7.264149E-001	133.1113000	2.556893447	7.156108E-001	132.8894000	2.556893447	4.030448E-001	90.9749500
1278	2.558889445	3.556803E-001	80.9017400	2.558889445	7.267882E-001	132.5837000	2.558889445	7.146219E-001	132.4518000	2.558889445	4.033084E-001	90.5191200
1279	2.560885443	3.560075E-001	80.4790600	2.560885443	7.267488E-001	132.0641000	2.560885443	7.137367E-001	131.9875000	2.560885443	4.037412E-001	90.0860700
1280	2.562881441	3.561502E-001	80.0295300	2.562881441	7.264205E-001	131.5258000	2.562881441	7.131203E-001	131.5484000	2.562881441	4.040195E-001	89.6698900
1281	2.564877439	3.563274E-001	79.5635700	2.564877439	7.261716E-001	131.0039000	2.564877439	7.121491E-001	131.1241000	2.564877439	4.044687E-001	89.2589400
1282	2.566873437	3.565706E-001	79.1426200	2.566873437	7.258689E-001	130.4578000	2.566873437	7.115275E-001	130.6700000	2.566873437	4.047801E-001	88.8150600
1283	2.568869435	3.568867E-001	78.7248800	2.568869435	7.252759E-001	129.9279000	2.568869435	7.110204E-001	130.2422000	2.568869435	4.051169E-001	88.4221700
1284	2.570865433	3.569994E-001	78.2680500	2.570865433	7.245134E-001	129.4424000	2.570865433	7.103117E-001	129.8394000	2.570865433	4.054441E-001	88.0236200
1285	2.572861431	3.572790E-001	77.8152500	2.572861431	7.236646E-001	128.9364000	2.572861431	7.097378E-001	129.4258000	2.572861431	4.060221E-001	87.5805800
1286	2.574857429	3.575323E-001	77.3934600	2.574857429	7.230425E-001	128.4336000	2.574857429	7.094244E-001	129.0258000	2.574857429	4.061887E-001	87.1280300
1287	2.576853427	3.579634E-001	76.9319200	2.576853427	7.218151E-001	127.9561000	2.576853427	7.097073E-001	128.6156000	2.576853427	4.066748E-001	86.7296600
1288	2.578849425	3.582205E-001	76.4956000	2.578849425	7.205678E-001	127.4685000	2.578849425	7.094187E-001	128.2062000	2.578849425	4.070739E-001	86.2882800
1289	2.580845423	3.584609E-001	76.0529600	2.580845423	7.195541E-001	127.0314000	2.580845423	7.089843E-001	127.8166000	2.580845423	4.073297E-001	85.8580100
1290	2.582841421	3.586677E-001	75.5856900	2.582841421	7.185387E-001	126.5976000	2.582841421	7.088495E-001	127.4076000	2.582841421	4.079008E-001	85.4003300
1291	2.584837419	3.589894E-001	75.1365000	2.584837419	7.176499E-001	126.1555000	2.584837419	7.087779E-001	127.0049000	2.584837419	4.081456E-001	84.9589300
1292	2.586833417	3.593722E-001	74.6873600	2.586833417	7.166847E-001	125.7194000	2.586833417	7.090182E-001	126.6064000	2.586833417	4.085719E-001	84.5432400
1293	2.588829415	3.596910E-001	74.2413900	2.588829415	7.158991E-001	125.3166000	2.588829415	7.092205E-001	126.2000000	2.588829415	4.089065E-001	84.0879400
1294	2.590825413	3.597901E-001	73.7950200	2.590825413	7.152631E-001	124.8969000	2.590825413	7.096224E-001	125.7575000	2.590825413	4.091786E-001	83.6673700
1295	2.592821411	3.600301E-001	73.3400000	2.592821411	7.147734E-001	124.5270000	2.592821411	7.101544E-001	125.3352000	2.592821411	4.094219E-001	83.2478500
1296	2.594817409	3.603227E-001	72.8866800	2.594817409	7.142953E-001	124.1174000	2.594817409	7.106380E-001	124.9191000	2.594817409	4.098673E-001	82.7878700
1297	2.596813407	3.603853E-001	72.4313500	2.596813407	7.139769E-001	123.7271000	2.596813407	7.107978E-001	124.4760000	2.596813407	4.100659E-001	82.3505300
1298	2.598809405	3.606723E-001	71.9789700	2.598809405	7.134841E-001	123.3215000	2.598809405	7.114136E-001	124.0311000	2.598809405	4.103280E-001	81.9366100
1299	2.600805403	3.608186E-001	71.5414100	2.600805403	7.135027E-001	122.9398000	2.600805403	7.116534E-001	123.5787000	2.600805403	4.104973E-001	81.4639300
1300	2.602801401	3.610351E-001	71.1174500	2.602801401	7.133396E-001	122.5257000	2.602801401	7.124341E-001	123.1127000	2.602801401	4.107556E-001	81.0672500
1301	2.604797399	3.611299E-001	70.6692100	2.604797399	7.137067E-001	122.1238000	2.604797399	7.132182E-001	122.6606000	2.604797399	4.108580E-001	80.6512400
1302	2.606793397	3.612142E-001	70.2109800	2.606793397	7.138346E-001	121.7389000	2.606793397	7.135884E-001	122.1801000	2.606793397	4.111139E-001	80.2571300
1303	2.608789395	3.614850E-001	69.7788200	2.608789395	7.143671E-001	121.3131000	2.608789395	7.140809E-001	121.7152000	2.608789395	4.112813E-001	79.8122500
1304	2.610785393	3.619114E-001	69.3349500	2.610785393	7.147904E-001	120.8871000	2.610785393	7.143013E-001	121.2258000	2.610785393	4.116561E-001	79.3650600
1305	2.612781391	3.621141E-001	68.8832500	2.612781391	7.152436E-001	120.4490000	2.612781391	7.145106E-001	120.7096000	2.612781391	4.119857E-001	78.9333700
1306	2.614777389	3.622302E-001	68.4707800	2.614777389	7.156813E-001	120.0079000	2.614777389	7.149426E-001	120.2252000	2.614777389	4.122447E-001	78.5306100
1307	2.616773387	3.625433E-001	68.0665700	2.616773387	7.164146E-001	119.5456000	2.616773387	7.152084E-001	119.7362000	2.616773387	4.127989E-001	78.1585300
1308	2.618769385	3.627245E-001	67.6224900	2.618769385	7.169207E-001	119.0885000	2.618769385	7.152913E-001	119.2172000	2.618769385	4.131818E-001	77.7565800
1309	2.620765383	3.630173E-001	67.1895800	2.620765383	7.172760E-001	118.6202000	2.620765383	7.152152E-001	118.7162000	2.620765383	4.134951E-001	77.3303700
1310	2.622761381	3.632633E-001	66.7305500	2.622761381	7.177371E-001	118.1540000	2.622761381	7.153289E-001	118.1993000	2.622761381	4.139170E-001	76.9282800
1311	2.624757379	3.636786E-001	66.2565300	2.624757379	7.181830E-001	117.6535000	2.624757379	7.152289E-001	117.6741000	2.624757379	4.143274E-001	76.4965700
1312	2.626753377	3.638314E-001	65.8294200	2.626753377	7.185279E-001	117.1752000	2.626753377	7.147676E-001	117.1679000	2.626753377	4.144476E-001	76.0598900
1313	2.628749375	3.643174E-001	65.4020800	2.628749375	7.185283E-001	116.6653000	2.628749375	7.146290E-001	116.6613000	2.628749375	4.147031E-001	75.6610500
1314	2.630745373	3.646204E-001	64.9348600	2.630745373	7.187258E-001	116.1694000	2.630745373	7.140843E-001	116.1477000	2.630745373	4.150915E-001	75.2149700
1315	2.632741371	3.648413E-001	64.4881700	2.632741371	7.185451E-001	115.6625000	2.632741371	7.135130E-001	115.6204000	2.632741371	4.153666E-001	74.7997900
1316	2.634737369	3.651675E-001	64.0214500	2.634737369	7.186979E-001	115.1945000	2.634737369	7.132438E-001	115.1383000	2.634737369	4.156774E-001	74.3850200
1317	2.636733367	3.653959E-001	63.5899200	2.636733367	7.181592E-001	114.6853000	2.636733367	7.124919E-001	114.6271000	2.636733367	4.160215E-001	73.9709500
1318	2.638729365	3.656969E-001	63.1393800	2.638729365	7.176283E-001	114.1938000	2.638729365	7.119521E-001	114.1379000	2.638729365	4.162648E-001	73.5108100
1319	2.640725363	3.658137E-001	62.6476000	2.640725363	7.170342E-001	113.6818000	2.640725363	7.111636E-001	113.6089000	2.640725363	4.165539E-001	73.0811400
1320	2.642721361	3.660991E-001	62.2307800	2.642721361	7.166782E-001	113.1816000	2.642721361	7.106804E-001	113.1482000	2.642721361	4.168269E-001	72.6497900
1321	2.644717359	3.663083E-001	61.7774200	2.644717359	7.159178E-001	112.6816000	2.644717359	7.097352E-001	112.6575000	2.644717359	4.170603E-001	72.2162700
1322	2.646713357	3.665221E-001	61.3344900	2.646713357	7.156228E-001	112.2227000	2.646713357	7.087421E-001	112.2154000	2.646713357	4.173912E-001	71.7616600
1323	2.648709355	3.668700E-001	60.8725700	2.648709355	7.150576E-001	111.7672000	2.648709355	7.079247E-001	111.7403000	2.648709355	4.176062E-001	71.3704800
1324	2.650705353	3.669078E-001	60.4533200	2.650705353	7.143998E-001	111.2882000	2.650705353	7.069443E-001	111.2865000	2.650705353	4.178565E-001	70.9045000
1325	2.652701351	3.671597E-001	60.0143700	2.652701351	7.136709E-001	110.8450000	2.652701351	7.064092E-001	110.8233000	2.652701351	4.181314E-001	70.4975100
1326	2.654697349	3.674651E-001	59.5555900	2.654697349	7.130476E-001	110.3840000	2.654697349	7.057354E-001	110.3974000	2.654697349	4.182546E-001	70.0571400
1327	2.656693347	3.677566E-001	59.1185200	2.656693347	7.126679E-001	109.9327000	2.656693347	7.049451E-001	109.9304000	2.656693347	4.186385E-001	69.6240800
1328	2.658689345	3.679398E-001	58.6673700	2.658689345	7.120768E-001	109.4881000	2.658689345	7.040315E-001	109.4901000	2.658689345	4.187458E-001	69.1607500
1329	2.660685343	3.679232E-001	58.2174500	2.660685343	7.113917E-001	109.0455000	2.660685343	7.035510E-001	109.0479000	2.660685343	4.189129E-001	68.7745700
1330	2.662681341	3.681937E-001	57.7860100	2.662681341	7.109663E-001	108.5983000	2.662681341	7.028707E-001	108.6360000	2.662681341	4.189920E-001	68.3106200
1331	2.664677339	3.683830E-001	57.3138100	2.664677339	7.104824E-001	108.1608000	2.664677339	7.017331E-001	108.1957000	2.664677339	4.192598E-001	67.8881100
1332	2.666673337	3.684168E-001	56.9030000	2.666673337	7.100389E-001	107.6828000	2.666673337	7.010343E-001	107.8212000	2.666673337	4.193679E-001	67.4330300
1333	2.668669335	3.687424E-001	56.4404600	2.668669335	7.097339E-001	107.2375000	2.668669335	7.005586E-001	107.3841000	2.668669335	4.196192E-001	67.0058000
1334	2.670665333	3.688236E-001	56.0242100	2.670665333	7.094350E-001	106.7938000	2.670665333	7.003878E-001	106.9441000	2.670665333	4.197621E-001	66.5977600
1335	2.672661331	3.690433E-001	55.5673800	2.672661331	7.088788E-001	106.3518000	2.672661331	6.997412E-001	106.5261000	2.672661331	4.198863E-001	66.1543100
1336	2.674657329	3.693531E-001	55.1333800	2.674657329	7.087061E-001	105.8853000	2.674657329	6.997060E-001	106.1140000	2.674657329	4.201693E-001	65.7228900
1337	2.676653327	3.694690E-001	54.6801900	2.676653327	7.080610E-001	105.4298000	2.676653327	6.989322E-001	105.6796000	2.676653327	4.204230E-001	65.2917600
1338	2.678649325	3.697537E-001	54.2511700	2.678649325	7.076317E-001	104.9840000	2.678649325	6.987972E-001	105.2788000	2.678649325	4.204310E-001	64.8396800
1339	2.680645323	3.699034E-001	53.7887200	2.680645323	7.068602E-001	104.5278000	2.680645323	6.982083E-001	104.8382000	2.680645323	4.204174E-001	64.4047400
1340	2.682641321	3.702199E-001	53.3489200	2.682641321	7.063513E-001	104.0754000	2.682641321	6.980506E-001	104.4364000	2.682641321	4.206057E-001	63.9647800
1341	2.684637319	3.702141E-001	52.9156900	2.684637319	7.056929E-001	103.6097000	2.684637319	6.971308E-001	104.0585000	2.684637319	4.208069E-001	63.5353400
1342	2.686633317	3.706224E-001	52.4920800	2.686633317	7.054158E-001	103.1619000	2.686633317	6.974219E-001	103.6344000	2.686633317	4.212177E-001	63.0908800
1343	2.688629315	3.706138E-001	52.0596200	2.688629315	7.047046E-001	102.7124000	2.688629315	6.969665E-001	103.2393000	2.688629315	4.213193E-001	62.6422600
1344	2.690625313	3.708415E-001	51.5902800	2.690625313	7.036810E-001	102.2970000	2.690625313	6.971062E-001	102.8307000	2.690625313	4.215113E-001	62.2305800
1345	2.692621311	3.708183E-001	51.1738700	2.692621311	7.029542E-001	101.8586000	2.692621311	6.969645E-001	102.4169000	2.692621311	4.216975E-001	61.8002400
1346	2.694617309	3.707791E-001	50.7273100	2.694617309	7.019330E-001	101.4384000	2.694617309	6.967478E-001	101.9988000	2.694617309	4.217012E-001	61.3493400
1347	2.696613307	3.712191E-001	50.2469000	2.696613307	7.010447E-001	101.0483000	2.696613307	6.965936E-001	101.6067000	2.696613307	4.218854E-001	60.8926900
1348	2.698609305	3.712800E-001	49.8085900	2.698609305	7.003596E-001	100.6318000	2.698609305	6.963232E-001	101.1576000	2.698609305	4.219959E-001	60.4505600
1349	2.700605303	3.714232E-001	49.3567700	2.700605303	6.994928E-001	100.2741000	2.700605303	6.964502E-001	100.7688000	2.700605303	4.220686E-001	60.0567800
1350	2.702601301	3.716748E-001	48.9209900	2.702601301	6.990042E-001	99.8561900	2.702601301	6.965765E-001	100.3727000	2.702601301	4.224360E-001	59.6024800
1351	2.704597299	3.718294E-001	48.4387300	2.704597299	6.985763E-001	99.4589900	2.704597299	6.968790E-001	99.9331100	2.704597299	4.224837E-001	59.1707100
1352	2.706593297	3.717107E-001	48.0229400	2.706593297	6.981467E-001	99.0900800	2.706593297	6.970431E-001	99.5563400	2.706593297	4.222155E-001	58.7200500
1353	2.708589295	3.720235E-001	47.5635400	2.708589295	6.979798E-001	98.7186700	2.708589295	6.974177E-001	99.1259900	2.708589295	4.223777E-001	58.2687700
1354	2.710585293	3.720936E-001	47.1403300	2.710585293	6.979501E-001	98.3547900	2.710585293	6.976179E-001	98.7203800	2.710585293	4.225186E-001	57.7831400
1355	2.712581291	3.722097E-001	46.6906100	2.712581291	6.975734E-001	97.9801600	2.712581291	6.979477E-001	98.3066100	2.712581291	4.224116E-001	57.3695300
1356	2.714577289	3.722723E-001	46.2735400	2.714577289	6.979325E-001	97.6186800	2.714577289	6.985263E-001	97.8963200	2.714577289	4.223816E-001	56.9239500
1357	2.716573287	3.721345E-001	45.8508800	2.716573287	6.982919E-001	97.2275100	2.716573287	6.991414E-001	97.4537000	2.716573287	4.225511E-001	56.5246800
1358	2.718569285	3.721636E-001	45.4223800	2.718569285	6.988389E-001	96.8515600	2.718569285	6.996604E-001	97.0247300	2.718569285	4.225167E-001	56.1247400
1359	2.720565283	3.723328E-001	44.9891500	2.720565283	6.993936E-001	96.4599800	2.720565283	7.004501E-001	96.5584300	2.720565283	4.226429E-001	55.6927600
1360	2.722561281	3.722765E-001	44.5699600	2.722561281	7.003919E-001	96.1010300	2.722561281	7.010469E-001	96.1340000	2.722561281	4.228127E-001	55.3386600
1361	2.724557279	3.725042E-001	44.1512000	2.724557279	7.015864E-001	95.6968100	2.724557279	7.017306E-001	95.7000500	2.724557279	4.226210E-001	54.9304600
1362	2.726553277	3.725609E-001	43.7319000	2.726553277	7.024184E-001	95.2672600	2.726553277	7.023979E-001	95.2195800	2.726553277	4.228393E-001	54.4940500
1363	2.728549275	3.727440E-001	43.2969700	2.728549275	7.034321E-001	94.8367400	2.728549275	7.029210E-001	94.7597400	2.728549275	4.227153E-001	54.1299500
1364	2.730545273	3.731140E-001	42.9013100	2.730545273	7.046497E-001	94.4123300	2.730545273	7.036306E-001	94.2443200	2.730545273	4.229143E-001	53.7213700
1365	2.732541271	3.731945E-001	42.4755700	2.732541271	7.056602E-001	93.9349100	2.732541271	7.045335E-001	93.7851400	2.732541271	4.229720E-001	53.3575300
1366	2.734537269	3.737162E-001	42.0878800	2.734537269	7.071309E-001	93.4621600	2.734537269	7.055014E-001	93.2787800	2.734537269	4.233247E-001	52.9685500
1367	2.736533267	3.740574E-001	41.6493600	2.736533267	7.077789E-001	92.9713300	2.736533267	7.057797E-001	92.7849900	2.736533267	4.234414E-001	52.5625500
1368	2.738529265	3.742959E-001	41.2548700	2.738529265	7.088672E-001	92.4819800	2.738529265	7.067085E-001	92.2450900	2.738529265	4.241212E-001	52.1850100
1369	2.740525263	3.746956E-001	40.8273800	2.740525263	7.100476E-001	91.9484400	2.740525263	7.069894E-001	91.6992400	2.740525263	4.243470E-001	51.7595500
1370	2.742521261	3.751697E-001	40.4040700	2.742521261	7.109753E-001	91.4082500	2.742521261	7.078411E-001	91.1564100	2.742521261	4.246000E-001	51.3616400
1371	2.744517259	3.755193E-001	39.9587000	2.744517259	7.114739E-001	90.8261600	2.744517259	7.079526E-001	90.6022900	2.744517259	4.250207E-001	50.9206800
1372	2.746513257	3.760152E-001	39.5236800	2.746513257	7.121445E-001	90.2493000	2.746513257	7.079369E-001	90.0420800	2.746513257	4.254490E-001	50.4914800
1373	2.748509255	3.762034E-001	39.0719600	2.748509255	7.126223E-001	89.6911700	2.748509255	7.080908E-001	89.4780600	2.748509255	4.257391E-001	50.0712600
1374	2.750505253	3.766206E-001	38.6082900	2.750505253	7.123694E-001	89.0850100	2.750505253	7.076702E-001	88.9140300	2.750505253	4.260839E-001	49.6437900
1375	2.752501251	3.770776E-001	38.1295500	2.752501251	7.121088E-001	88.4842200	2.752501251	7.077593E-001	88.3326000	2.752501251	4.265318E-001	49.1810300
1376	2.754497249	3.773641E-001	37.6779100	2.754497249	7.118221E-001	87.8995400	2.754497249	7.069464E-001	87.7655300	2.754497249	4.267270E-001	48.7507900
1377	2.756493247	3.775752E-001	37.2077200	2.756493247	7.110966E-001	87.2738700	2.756493247	7.062919E-001	87.1961000	2.756493247	4.270579E-001	48.2698500
1378	2.758489245	3.776527E-001	36.7335400	2.758489245	7.099653E-001	86.6812000	2.758489245	7.051508E-001	86.6181900	2.758489245	4.271989E-001	47.8091000
1379	2.760485243	3.778842E-001	36.2819800	2.760485243	7.082531E-001	86.0934000	2.760485243	7.040237E-001	86.0433200	2.760485243	4.268050E-001	47.3620300
1380	2.762481241	3.778439E-001	35.8400500	2.762481241	7.066228E-001	85.5167200	2.762481241	7.022873E-001	85.5086500	2.762481241	4.267118E-001	46.9262700
1381	2.764477239	3.779764E-001	35.3821600	2.764477239	7.049409E-001	84.9658800	2.764477239	7.008062E-001	84.9656400	2.764477239	4.267203E-001	46.5014300
1382	2.766473237	3.780236E-001	34.9226800	2.766473237	7.026221E-001	84.4260200	2.766473237	6.988473E-001	84.4256100	2.766473237	4.268296E-001	46.0862900
1383	2.768469235	3.780055E-001	34.4721900	2.768469235	7.005345E-001	83.9131700	2.768469235	6.968822E-001	83.9178800	2.768469235	4.268529E-001	45.6549600
1384	2.770465233	3.781094E-001	34.0291200	2.770465233	6.981618E-001	83.4250500	2.770465233	6.946669E-001	83.4318900	2.770465233	4.266664E-001	45.2107700
1385	2.772461231	3.781717E-001	33.6039800	2.772461231	6.955336E-001	82.9636700	2.772461231	6.928774E-001	82.9837500	2.772461231	4.268208E-001	44.8214600
1386	2.774457229	3.783242E-001	33.1852700	2.774457229	6.931792E-001	82.5024600	2.774457229	6.908460E-001	82.5096400	2.774457229	4.270069E-001	44.3714000
1387	2.776453227	3.784832E-001	32.7646900	2.776453227	6.905277E-001	82.1234600	2.776453227	6.884932E-001	82.0829800	2.776453227	4.270583E-001	44.0102600
1388	2.778449225	3.788404E-001	32.3502600	2.778449225	6.880629E-001	81.7409000	2.778449225	6.864035E-001	81.7014400	2.778449225	4.272113E-001	43.5933900
1389	2.780445223	3.791735E-001	31.9123300	2.780445223	6.858625E-001	81.3999900	2.780445223	6.845692E-001	81.3163400	2.780445223	4.273793E-001	43.1738500
1390	2.782441221	3.793789E-001	31.4912700	2.782441221	6.837748E-001	81.0654100	2.782441221	6.822309E-001	80.9557000	2.782441221	4.275621E-001	42.7451300
1391	2.784437219	3.798125E-001	31.0271500	2.784437219	6.820824E-001	80.7577900	2.784437219	6.807175E-001	80.6361000	2.784437219	4.278705E-001	42.3066100
1392	2.786433217	3.801804E-001	30.6062500	2.786433217	6.806484E-001	80.4723200	2.786433217	6.789742E-001	80.3211500	2.786433217	4.281592E-001	41.8692200
1393	2.788429215	3.802910E-001	30.1602400	2.788429215	6.794181E-001	80.1951000	2.788429215	6.777133E-001	80.0204500	2.788429215	4.283890E-001	41.4094000
1394	2.790425213	3.804229E-001	29.6955700	2.790425213	6.784999E-001	79.9232000	2.790425213	6.766176E-001	79.7364700	2.790425213	4.286059E-001	40.9486100
1395	2.792421211	3.804812E-001	29.2225500	2.792421211	6.777931E-001	79.6514700	2.792421211	6.760980E-001	79.4238700	2.792421211	4.285508E-001	40.4798200
1396	2.794417209	3.806235E-001	28.7287300	2.794417209	6.774999E-001	79.3723000	2.794417209	6.758060E-001	79.1547000	2.794417209	4.286546E-001	40.0024900
1397	2.796413207	3.805045E-001	28.3010600	2.796413207	6.772233E-001	79.1244800	2.796413207	6.753765E-001	78.8835300	2.796413207	4.286374E-001	39.5384500
1398	2.798409205	3.804534E-001	27.7822800	2.798409205	6.774883E-001	78.8234300	2.798409205	6.753878E-001	78.6264000	2.798409205	4.283645E-001	39.0614300
1399	2.800405203	3.803926E-001	27.3393100	2.800405203	6.779752E-001	78.5320100	2.800405203	6.757237E-001	78.3196300	2.800405203	4.282010E-001	38.5921300
1400	2.802401201	3.804497E-001	26.8384400	2.802401201	6.786841E-001	78.2186700	2.802401201	6.763424E-001	78.0241500	2.802401201	4.276804E-001	38.1453800
1401	2.804397199	3.800709E-001	26.4042000	2.804397199	6.793957E-001	77.9281800	2.804397199	6.769386E-001	77.7191200	2.804397199	4.274397E-001	37.7280800
1402	2.806393197	3.800512E-001	25.9583300	2.806393197	6.803873E-001	77.5977600	2.806393197	6.779682E-001	77.3879700	2.806393197	4.268667E-001	37.2729700
1403	2.808389195	3.797321E-001	25.5391000	2.808389195	6.818023E-001	77.2588900	2.808389195	6.791503E-001	77.0788800	2.808389195	4.265709E-001	36.8591200
1404	2.810385193	3.794102E-001	25.1356500	2.810385193	6.830130E-001	76.9238300	2.810385193	6.805003E-001	76.7574800	2.810385193	4.263374E-001	36.4045500
1405	2.812381191	3.793878E-001	24.6856300	2.812381191	6.840683E-001	76.5147000	2.812381191	6.816659E-001	76.3714300	2.812381191	4.259981E-001	35.9806000
1406	2.814377189	3.793908E-001	24.2802100	2.814377189	6.850754E-001	76.1309600	2.814377189	6.831819E-001	75.9893000	2.814377189	4.256064E-001	35.5626000
1407	2.816373187	3.790233E-001	23.8887600	2.816373187	6.866183E-001	75.6997800	2.816373187	6.848701E-001	75.6523400	2.816373187	4.253355E-001	35.2040500
1408	2.818369185	3.789656E-001	23.5114100	2.818369185	6.879570E-001	75.3061900	2.818369185	6.865800E-001	75.2450600	2.818369185	4.251439E-001	34.8154600
1409	2.820365183	3.789809E-001	23.1622900	2.820365183	6.896400E-001	74.8716100	2.820365183	6.885495E-001	74.7852700	2.820365183	4.250323E-001	34.5059300
1410	2.822361181	3.791173E-001	22.7598500	2.822361181	6.912228E-001	74.4404100	2.822361181	6.903137E-001	74.3159900	2.822361181	4.250678E-001	34.0899900
1411	2.824357179	3.793183E-001	22.3618400	2.824357179	6.923510E-001	73.9408900	2.824357179	6.917924E-001	73.8296700	2.824357179	4.251929E-001	33.7377700
1412	2.826353177	3.795748E-001	21.9879100	2.826353177	6.938170E-001	73.4397300	2.826353177	6.941320E-001	73.3585500	2.826353177	4.253067E-001	33.3662300
1413	2.828349175	3.799320E-001	21.6235300	2.828349175	6.951907E-001	72.9867600	2.828349175	6.960808E-001	72.8664700	2.828349175	4.255620E-001	33.0559300
1414	2.830345173	3.800606E-001	21.2304500	2.830345173	6.964224E-001	72.4696000	2.830345173	6.973793E-001	72.3236800	2.830345173	4.258008E-001	32.6512600
1415	2.832341171	3.804731E-001	20.8373500	2.832341171	6.976265E-001	71.9461400	2.832341171	6.993607E-001	71.7683900	2.832341171	4.262558E-001	32.2883500
1416	2.834337169	3.811146E-001	20.4453500	2.834337169	6.986951E-001	71.4066900	2.834337169	7.008680E-001	71.2056000	2.834337169	4.265540E-001	31.8606000
1417	2.836333167	3.820117E-001	20.0192700	2.836333167	6.995278E-001	70.8642300	2.836333167	7.024485E-001	70.6014000	2.836333167	4.272609E-001	31.4821200
1418	2.838329165	3.824626E-001	19.5926700	2.838329165	7.001742E-001	70.2989300	2.838329165	7.029250E-001	69.9815800	2.838329165	4.274334E-001	31.0486900
1419	2.840325163	3.830697E-001	19.1580600	2.840325163	7.010097E-001	69.7513100	2.840325163	7.042332E-001	69.3774000	2.840325163	4.281901E-001	30.6369500
1420	2.842321161	3.837373E-001	18.6936600	2.842321161	7.012732E-001	69.1635600	2.842321161	7.050002E-001	68.7073900	2.842321161	4.287529E-001	30.2337700
1421	2.844317159	3.841118E-001	18.2374100	2.844317159	7.016150E-001	68.5926700	2.844317159	7.050570E-001	68.0451000	2.844317159	4.292443E-001	29.7711000
1422	2.846313157	3.848568E-001	17.7716100	2.846313157	7.018212E-001	68.0014300	2.846313157	7.050868E-001	67.4046800	2.846313157	4.294595E-001	29.3128100
1423	2.848309155	3.852941E-001	17.2984300	2.848309155	7.017174E-001	67.3887600	2.848309155	7.049739E-001	66.7253300	2.848309155	4.297949E-001	28.8250700
1424	2.850305153	3.856148E-001	16.7974900	2.850305153	7.013159E-001	66.8030400	2.850305153	7.041081E-001	66.0466500	2.850305153	4.301014E-001	28.3866200
1425	2.852301151	3.860537E-001	16.3006500	2.852301151	7.008552E-001	66.2288400	2.852301151	7.032552E-001	65.4062700	2.852301151	4.302712E-001	27.9251100
1426	2.854297149	3.862911E-001	15.8125000	2.854297149	6.998613E-001	65.6361100	2.854297149	7.020678E-001	64.7457300	2.854297149	4.303772E-001	27.4517700
1427	2.856293147	3.863258E-001	15.3545100	2.856293147	6.985846E-001	65.0582000	2.856293147	7.001264E-001	64.1215400	2.856293147	4.302470E-001	26.9708500
1428	2.858289145	3.864521E-001	14.8575500	2.858289145	6.977718E-001	64.4896500	2.858289145	6.978605E-001	63.4945500	2.858289145	4.302126E-001	26.5317200
1429	2.860285143	3.866042E-001	14.3699000	2.860285143	6.964326E-001	63.9063600	2.860285143	6.959971E-001	62.8790300	2.860285143	4.299470E-001	26.0575500
1430	2.862281141	3.865501E-001	13.9296900	2.862281141	6.945480E-001	63.3707000	2.862281141	6.930680E-001	62.2825200	2.862281141	4.296482E-001	25.6339700
1431	2.864277139	3.864722E-001	13.4665000	2.864277139	6.930580E-001	62.8225800	2.864277139	6.902871E-001	61.7564900	2.864277139	4.293503E-001	25.2078500
1432	2.866273137	3.863347E-001	13.0085100	2.866273137	6.910453E-001	62.3106600	2.866273137	6.871264E-001	61.2308700	2.866273137	4.292285E-001	24.8037000
1433	2.868269135	3.863333E-001	12.5681200	2.868269135	6.893331E-001	61.8086600	2.868269135	6.841887E-001	60.7271000	2.868269135	4.290074E-001	24.3979000
1434	2.870265133	3.863372E-001	12.1476500	2.870265133	6.872929E-001	61.3042200	2.870265133	6.808313E-001	60.2781800	2.870265133	4.286752E-001	23.9977900
1435	2.872261131	3.865095E-001	11.7087200	2.872261131	6.850882E-001	60.8339800	2.872261131	6.779904E-001	59.8226400	2.872261131	4.286823E-001	23.6170100
1436	2.874257129	3.865418E-001	11.2901400	2.874257129	6.830284E-001	60.3870200	2.874257129	6.749565E-001	59.4364100	2.874257129	4.286867E-001	23.2118900
1437	2.876253127	3.867908E-001	10.8848700	2.876253127	6.807290E-001	59.9420100	2.876253127	6.718792E-001	59.0857000	2.876253127	4.288225E-001	22.8536800
1438	2.878249125	3.869407E-001	10.4349400	2.878249125	6.789515E-001	59.5136500	2.878249125	6.692417E-001	58.7674200	2.878249125	4.289578E-001	22.4312300
1439	2.880245123	3.874184E-001	10.0010400	2.880245123	6.768745E-001	59.1266100	2.880245123	6.670478E-001	58.4404100	2.880245123	4.290460E-001	22.0324700
1440	2.882241121	3.876855E-001	9.5684690	2.882241121	6.747064E-001	58.7395100	2.882241121	6.649074E-001	58.1831600	2.882241121	4.294536E-001	21.6461700
1441	2.884237119	3.879801E-001	9.1182410	2.884237119	6.726107E-001	58.3871600	2.884237119	6.623845E-001	57.9189000	2.884237119	4.295435E-001	21.2573600
1442	2.886233117	3.883301E-001	8.6622930	2.886233117	6.710964E-001	58.0441400	2.886233117	6.608689E-001	57.6415500	2.886233117	4.299044E-001	20.8194300
1443	2.888229115	3.883491E-001	8.2061680	2.888229115	6.692901E-001	57.7251500	2.888229115	6.595300E-001	57.4125400	2.888229115	4.302910E-001	20.3909900
1444	2.890225113	3.885693E-001	7.7672440	2.890225113	6.681538E-001	57.4049900	2.890225113	6.586625E-001	57.1996500	2.890225113	4.303177E-001	19.8977000
1445	2.892221111	3.887246E-001	7.2739520	2.892221111	6.668603E-001	57.1177200	2.892221111	6.585090E-001	56.9781100	2.892221111	4.305588E-001	19.4887400
1446	2.894217109	3.886606E-001	6.8199070	2.894217109	6.660699E-001	56.8146700	2.894217109	6.579170E-001	56.7357100	2.894217109	4.306650E-001	18.9886900
1447	2.896213107	3.888174E-001	6.3349270	2.896213107	6.650708E-001	56.5344000	2.896213107	6.581410E-001	56.4992200	2.896213107	4.308132E-001	18.5625200
1448	2.898209105	3.887028E-001	5.8406820	2.898209105	6.644840E-001	56.2648200	2.898209105	6.582709E-001	56.2830400	2.898209105	4.307489E-001	18.0738100
1449	2.900205103	3.886303E-001	5.4190600	2.900205103	6.640379E-001	55.9568400	2.900205103	6.590469E-001	56.0156100	2.900205103	4.304231E-001	17.5983200
1450	2.902201101	3.884856E-001	4.9305620	2.902201101	6.641972E-001	55.6779700	2.902201101	6.599870E-001	55.7230300	2.902201101	4.301301E-001	17.1277600
1451	2.904197099	3.883829E-001	4.4592120	2.904197099	6.640580E-001	55.3988900	2.904197099	6.611226E-001	55.4465700	2.904197099	4.299521E-001	16.7023000
1452	2.906193097	3.879212E-001	4.0170510	2.906193097	6.643434E-001	55.0921000	2.906193097	6.620672E-001	55.1527100	2.906193097	4.293822E-001	16.2537100
1453	2.908189095	3.876983E-001	3.5888290	2.908189095	6.649238E-001	54.7742600	2.908189095	6.634054E-001	54.8345300	2.908189095	4.291046E-001	15.8006700
1454	2.910185093	3.874837E-001	3.1642130	2.910185093	6.655846E-001	54.4790900	2.910185093	6.648534E-001	54.4975100	2.910185093	4.287116E-001	15.3527900
1455	2.912181091	3.873231E-001	2.7480260	2.912181091	6.662689E-001	54.1427700	2.912181091	6.665473E-001	54.1634200	2.912181091	4.282781E-001	14.8919600
1456	2.914177089	3.870572E-001	2.3452930	2.914177089	6.671010E-001	53.8195000	2.914177089	6.681679E-001	53.7825500	2.914177089	4.277527E-001	14.4596800
1457	2.916173087	3.870211E-001	1.9271520	2.916173087	6.682484E-001	53.4553800	2.916173087	6.696554E-001	53.3847500	2.916173087	4.276113E-001	14.0794000
1458	2.918169085	3.866836E-001	1.5604150	2.918169085	6.700448E-001	53.0968400	2.918169085	6.714185E-001	52.9881900	2.918169085	4.275129E-001	13.6505200
1459	2.920165083	3.864529E-001	1.1880970	2.920165083	6.711140E-001	52.7072300	2.920165083	6.731833E-001	52.5764700	2.920165083	4.271538E-001	13.2883300
1460	2.922161081	3.861925E-001	0.8093785	2.922161081	6.722608E-001	52.3452800	2.922161081	6.751626E-001	52.1098800	2.922161081	4.264420E-001	12.8923600
1461	2.924157079	3.863013E-001	0.4237729	2.924157079	6.737682E-001	51.9277900	2.924157079	6.767012E-001	51.6404600	2.924157079	4.262467E-001	12.5362900
1462	2.926153077	3.861436E-001	0.0606802	2.926153077	6.752763E-001	51.5005300	2.926153077	6.785972E-001	51.1513100	2.926153077	4.262296E-001	12.2116000
1463	2.928149075	3.866247E-001	-0.3440178	2.928149075	6.767191E-001	51.0548400	2.928149075	6.803207E-001	50.6509100	2.928149075	4.260983E-001	11.8245200
1464	2.930145073	3.867647E-001	-0.7007328	2.930145073	6.781949E-001	50.6081700	2.930145073	6.816337E-001	50.1215500	2.930145073	4.260910E-001	11.4325500
1465	2.932141071	3.869478E-001	-1.0869150	2.932141071	6.796442E-001	50.1156300	2.932141071	6.831504E-001	49.6245100	2.932141071	4.262612E-001	11.0540000
1466	2.934137069	3.873446E-001	-1.5081270	2.934137069	6.808499E-001	49.6051100	2.934137069	6.843492E-001	49.0559100	2.934137069	4.264193E-001	10.6401700
1467	2.936133067	3.878177E-001	-1.8881990	2.936133067	6.823730E-001	49.0969700	2.936133067	6.855021E-001	48.5098200	2.936133067	4.267686E-001	10.2872900
1468	2.938129065	3.883417E-001	-2.2912330	2.938129065	6.835423E-001	48.5883000	2.938129065	6.862106E-001	47.9095600	2.938129065	4.268661E-001	9.8690020
1469	2.940125063	3.888718E-001	-2.7066290	2.940125063	6.845762E-001	48.0223500	2.940125063	6.871352E-001	47.3473900	2.940125063	4.272688E-001	9.4345050
1470	2.942121061	3.891192E-001	-3.1344540	2.942121061	6.853760E-001	47.4655400	2.942121061	6.877272E-001	46.7634200	2.942121061	4.276450E-001	9.0569250
1471	2.944117059	3.897567E-001	-3.5702490	2.944117059	6.860009E-001	46.8891300	2.944117059	6.882648E-001	46.1886500	2.944117059	4.279129E-001	8.6200550
1472	2.946113057	3.902702E-001	-4.0278740	2.946113057	6.865467E-001	46.3043200	2.946113057	6.885388E-001	45.5579400	2.946113057	4.281675E-001	8.1784520
1473	2.948109055	3.906815E-001	-4.4576430	2.948109055	6.868594E-001	45.7168000	2.948109055	6.882398E-001	44.9524700	2.948109055	4.285296E-001	7.7417380
1474	2.950105053	3.909253E-001	-4.9632990	2.950105053	6.867428E-001	45.1057700	2.950105053	6.877828E-001	44.3529600	2.950105053	4.285958E-001	7.2662530
1475	2.952101051	3.914484E-001	-5.4129690	2.952101051	6.864778E-001	44.5189400	2.952101051	6.875778E-001	43.7550500	2.952101051	4.287232E-001	6.8241610
1476	2.954097049	3.917368E-001	-5.8871740	2.954097049	6.859369E-001	43.9186300	2.954097049	6.868485E-001	43.1400000	2.954097049	4.287967E-001	6.3644950
1477	2.956093047	3.920205E-001	-6.3423480	2.956093047	6.854091E-001	43.3405700	2.956093047	6.862502E-001	42.5822200	2.956093047	4.289357E-001	5.9076610
1478	2.958089045	3.922668E-001	-6.8123580	2.958089045	6.841394E-001	42.7786700	2.958089045	6.848559E-001	41.9978600	2.958089045	4.288820E-001	5.4773610
1479	2.960085043	3.922818E-001	-7.2842800	2.960085043	6.826812E-001	42.2154300	2.960085043	6.835504E-001	41.4309800	2.960085043	4.286683E-001	5.0332670
1480	2.962081041	3.925011E-001	-7.7576900	2.962081041	6.813487E-001	41.6484000	2.962081041	6.820828E-001	40.8903400	2.962081041	4.286195E-001	4.5662670
1481	2.964077039	3.926124E-001	-8.1960980	2.964077039	6.798995E-001	41.1244900	2.964077039	6.805649E-001	40.3569300	2.964077039	4.284750E-001	4.1305380
1482	2.966073037	3.925910E-001	-8.6738380	2.966073037	6.780572E-001	40.6183700	2.966073037	6.788083E-001	39.8355800	2.966073037	4.284413E-001	3.7418350
1483	2.968069035	3.926292E-001	-9.1348800	2.968069035	6.761913E-001	40.0985800	2.968069035	6.775405E-001	39.3304400	2.968069035	4.281424E-001	3.2899940
1484	2.970065033	3.928040E-001	-9.5716870	2.970065033	6.744943E-001	39.6454500	2.970065033	6.753021E-001	38.8287200	2.970065033	4.281107E-001	2.9007150
1485	2.972061031	3.928718E-001	-10.0271100	2.972061031	6.726065E-001	39.1780100	2.972061031	6.734851E-001	38.3312500	2.972061031	4.279808E-001	2.4787080
1486	2.974057029	3.930352E-001	-10.4721300	2.974057029	6.710720E-001	38.7765100	2.974057029	6.716874E-001	37.9003800	2.974057029	4.278010E-001	2.0853720
1487	2.976053027	3.930797E-001	-10.9201600	2.976053027	6.696854E-001	38.3337000	2.976053027	6.699572E-001	37.4271500	2.976053027	4.278807E-001	1.6409930
1488	2.978049025	3.932566E-001	-11.3713800	2.978049025	6.679702E-001	37.9091500	2.978049025	6.685761E-001	37.0084300	2.978049025	4.276462E-001	1.2470550
1489	2.980045023	3.933885E-001	-11.8019700	2.980045023	6.665676E-001	37.5389000	2.980045023	6.667699E-001	36.5977000	2.980045023	4.277209E-001	0.8395699
1490	2.982041021	3.935651E-001	-12.2395400	2.982041021	6.654087E-001	37.1632500	2.982041021	6.649801E-001	36.1976600	2.982041021	4.277626E-001	0.4384009
1491	2.984037019	3.935708E-001	-12.7072300	2.984037019	6.644157E-001	36.7612800	2.984037019	6.635213E-001	35.7945300	2.984037019	4.277943E-001	-0.0273008
1492	2.986033017	3.939016E-001	-13.1445700	2.986033017	6.633856E-001	36.4094700	2.986033017	6.619087E-001	35.4121300	2.986033017	4.280108E-001	-0.4109796
1493	2.988029015	3.938605E-001	-13.5889900	2.988029015	6.624843E-001	36.0435500	2.988029015	6.606262E-001	35.0667500	2.988029015	4.280226E-001	-0.8631978
1494	2.990025013	3.939000E-001	-14.0496700	2.990025013	6.618545E-001	35.6729000	2.990025013	6.593050E-001	34.6686600	2.990025013	4.280138E-001	-1.2540230
1495	2.992021011	3.940221E-001	-14.4989700	2.992021011	6.612955E-001	35.3234600	2.992021011	6.583473E-001	34.3180700	2.992021011	4.279726E-001	-1.6605440
1496	2.994017009	3.939918E-001	-14.9214600	2.994017009	6.608889E-001	34.9575600	2.994017009	6.571514E-001	33.9814500	2.994017009	4.279866E-001	-2.0845210
1497	2.996013007	3.939485E-001	-15.4020300	2.996013007	6.603638E-001	34.5695500	2.996013007	6.561222E-001	33.6329200	2.996013007	4.278923E-001	-2.5119960
1498	2.998009005	3.942009E-001	-15.8416900	2.998009005	6.602595E-001	34.2033500	2.998009005	6.557268E-001	33.2984800	2.998009005	4.279241E-001	-2.9551470
1499	3.000005003	3.941348E-001	-16.2868100	3.000005003	6.605040E-001	33.7929500	3.000005003	6.547114E-001	32.9421700	3.000005003	4.278235E-001	-3.4192160
1500	3.002001001	3.941706E-001	-16.7161800	3.002001001	6.598777E-001	33.3931700	3.002001001	6.543774E-001	32.6157100	3.002001001	4.278602E-001	-3.8181630
1501	3.003996998	3.940888E-001	-17.1380000	3.003996998	6.598470E-001	33.0028500	3.003996998	6.537259E-001	32.3063500	3.003996998	4.277139E-001	-4.2507350
1502	3.005992996	3.940987E-001	-17.5775000	3.005992996	6.597263E-001	32.5871200	3.005992996	6.536574E-001	31.9761100	3.005992996	4.275868E-001	-4.6792890
1503	3.007988994	3.941041E-001	-17.9975200	3.007988994	6.595783E-001	32.1789600	3.007988994	6.534071E-001	31.6396800	3.007988994	4.273414E-001	-5.1078950
1504	3.009984992	3.940735E-001	-18.4427600	3.009984992	6.591220E-001	31.7795000	3.009984992	6.534535E-001	31.3149300	3.009984992	4.271377E-001	-5.5291530
1505	3.011980990	3.941304E-001	-18.8621200	3.011980990	6.588605E-001	31.3506900	3.011980990	6.534219E-001	31.0263200	3.011980990	4.269221E-001	-5.9625440
1506	3.013976988	3.940975E-001	-19.2874500	3.013976988	6.590091E-001	30.9229400	3.013976988	6.532937E-001	30.6666900	3.013976988	4.268238E-001	-6.4395870
1507	3.015972986	3.939667E-001	-19.7142000	3.015972986	6.583284E-001	30.5063600	3.015972986	6.534405E-001	30.3451700	3.015972986	4.267976E-001	-6.8638840
1508	3.017968984	3.939619E-001	-20.1496900	3.017968984	6.579629E-001	30.0644600	3.017968984	6.539468E-001	30.0118200	3.017968984	4.266810E-001	-7.2717130
1509	3.019964982	3.937657E-001	-20.5797300	3.019964982	6.581360E-001	29.6491900	3.019964982	6.545991E-001	29.6646700	3.019964982	4.266846E-001	-7.7126220
1510	3.021960980	3.938258E-001	-20.9926300	3.021960980	6.577224E-001	29.2546200	3.021960980	6.548761E-001	29.3447000	3.021960980	4.262299E-001	-8.1179290
1511	3.023956978	3.936663E-001	-21.4153300	3.023956978	6.572763E-001	28.8575200	3.023956978	6.558380E-001	28.9459600	3.023956978	4.260644E-001	-8.5139270
1512	3.025952976	3.936741E-001	-21.8616900	3.025952976	6.573822E-001	28.4437800	3.025952976	6.569816E-001	28.6126200	3.025952976	4.262287E-001	-8.9433120
1513	3.027948974	3.935376E-001	-22.2911900	3.027948974	6.569535E-001	28.0578100	3.027948974	6.577381E-001	28.2332200	3.027948974	4.261396E-001	-9.3685240
1514	3.029944972	3.935331E-001	-22.7191100	3.029944972	6.562191E-001	27.6395300	3.029944972	6.589941E-001	27.8832100	3.029944972	4.256847E-001	-9.8221580
1515	3.031940970	3.933347E-001	-23.1352500	3.031940970	6.556584E-001	27.2501900	3.031940970	6.601227E-001	27.5015400	3.031940970	4.253423E-001	-10.2505500
1516	3.033936968	3.931676E-001	-23.5538800	3.033936968	6.557307E-001	26.8762300	3.033936968	6.610115E-001	27.1199600	3.033936968	4.250036E-001	-10.6646400
1517	3.035932966	3.931347E-001	-23.9900100	3.035932966	6.553385E-001	26.5003600	3.035932966	6.625265E-001	26.7100200	3.035932966	4.246648E-001	-11.0923900
1518	3.037928964	3.932428E-001	-24.3831200	3.037928964	6.554346E-001	26.1057800	3.037928964	6.639345E-001	26.3092000	3.037928964	4.244421E-001	-11.5319000
1519	3.039924962	3.931021E-001	-24.8315200	3.039924962	6.552591E-001	25.7516500	3.039924962	6.653616E-001	25.8933700	3.039924962	4.240385E-001	-11.9277500
1520	3.041920960	3.929533E-001	-25.2013000	3.041920960	6.555052E-001	25.3631600	3.041920960	6.670052E-001	25.4524900	3.041920960	4.237978E-001	-12.3262700
1521	3.043916958	3.928908E-001	-25.6068900	3.043916958	6.557714E-001	24.9688500	3.043916958	6.687389E-001	25.0060000	3.043916958	4.236253E-001	-12.7366900
1522	3.045912956	3.930540E-001	-26.0162300	3.045912956	6.562365E-001	24.5968100	3.045912956	6.703237E-001	24.5243900	3.045912956	4.234084E-001	-13.1389100
1523	3.047908954	3.929043E-001	-26.4006900	3.047908954	6.567246E-001	24.2143400	3.047908954	6.719882E-001	24.0050000	3.047908954	4.232584E-001	-13.5292400
1524	3.049904952	3.931175E-001	-26.8058000	3.049904952	6.570839E-001	23.8042000	3.049904952	6.740812E-001	23.5234500	3.049904952	4.231204E-001	-13.9505000
1525	3.051900950	3.934825E-001	-27.1986000	3.051900950	6.580340E-001	23.4039200	3.051900950	6.757975E-001	22.9864600	3.051900950	4.229529E-001	-14.3119500
1526	3.053896948	3.934920E-001	-27.5852900	3.053896948	6.588726E-001	22.9850400	3.053896948	6.773245E-001	22.4570600	3.053896948	4.228746E-001	-14.7251000
1527	3.055892946	3.934616E-001	-27.9563600	3.055892946	6.595265E-001	22.5598900	3.055892946	6.787062E-001	21.8652700	3.055892946	4.229603E-001	-15.1246400
1528	3.057888944	3.937169E-001	-28.3667400	3.057888944	6.603000E-001	22.1247300	3.057888944	6.800851E-001	21.3243700	3.057888944	4.231006E-001	-15.5002100
1529	3.059884942	3.941652E-001	-28.7520900	3.059884942	6.616548E-001	21.6662700	3.059884942	6.816738E-001	20.7226800	3.059884942	4.230957E-001	-15.9205500
1530	3.061880940	3.944674E-001	-29.1615200	3.061880940	6.620968E-001	21.2166300	3.061880940	6.827879E-001	20.1130500	3.061880940	4.234285E-001	-16.3236400
1531	3.063876938	3.948570E-001	-29.5303600	3.063876938	6.633343E-001	20.7379400	3.063876938	6.835748E-001	19.4711200	3.063876938	4.236613E-001	-16.7360100
1532	3.065872936	3.954157E-001	-29.9794200	3.065872936	6.638416E-001	20.2510300	3.065872936	6.844101E-001	18.8149800	3.065872936	4.239255E-001	-17.1076500
1533	3.067868934	3.957623E-001	-30.4098900	3.067868934	6.648124E-001	19.7412800	3.067868934	6.845318E-001	18.1526900	3.067868934	4.240177E-001	-17.5587200
1534	3.069864932	3.963718E-001	-30.8605600	3.069864932	6.654307E-001	19.2180000	3.069864932	6.849216E-001	17.4755200	3.069864932	4.243440E-001	-17.9788100
1535	3.071860930	3.969488E-001	-31.3065500	3.071860930	6.661517E-001	18.6771200	3.071860930	6.849392E-001	16.7795600	3.071860930	4.245107E-001	-18.4266800
1536	3.073856928	3.973159E-001	-31.7917800	3.073856928	6.666337E-001	18.1311700	3.073856928	6.844587E-001	16.0817500	3.073856928	4.247295E-001	-18.8870600
1537	3.075852926	3.979899E-001	-32.2481800	3.075852926	6.668993E-001	17.5716600	3.075852926	6.838201E-001	15.4080500	3.075852926	4.248760E-001	-19.3434200
1538	3.077848924	3.983704E-001	-32.7291300	3.077848924	6.670175E-001	17.0232800	3.077848924	6.825106E-001	14.6757900	3.077848924	4.248721E-001	-19.8225000
1539	3.079844922	3.986238E-001	-33.2515700	3.079844922	6.670550E-001	16.4613200	3.079844922	6.805968E-001	13.9951600	3.079844922	4.248298E-001	-20.3073000
1540	3.081840920	3.987134E-001	-33.7197300	3.081840920	6.669672E-001	15.8920900	3.081840920	6.791761E-001	13.3556900	3.081840920	4.247814E-001	-20.7568400
1541	3.083836918	3.990861E-001	-34.2161800	3.083836918	6.660651E-001	15.3288600	3.083836918	6.761690E-001	12.6616500	3.083836918	4.245197E-001	-21.2377600
1542	3.085832916	3.991705E-001	-34.6982200	3.085832916	6.654276E-001	14.7756000	3.085832916	6.733559E-001	12.0214100	3.085832916	4.245187E-001	-21.6770600
1543	3.087828914	3.992732E-001	-35.2105100	3.087828914	6.643882E-001	14.2237300	3.087828914	6.703755E-001	11.4189800	3.087828914	4.240324E-001	-22.1334300
1544	3.089824912	3.992400E-001	-35.6835000	3.089824912	6.635530E-001	13.6661100	3.089824912	6.669676E-001	10.8228200	3.089824912	4.237414E-001	-22.5767900
1545	3.091820910	3.992294E-001	-36.1544000	3.091820910	6.622032E-001	13.1325700	3.091820910	6.637615E-001	10.2737300	3.091820910	4.230389E-001	-22.9925100
1546	3.093816908	3.991857E-001	-36.6219100	3.093816908	6.608032E-001	12.6209000	3.093816908	6.601318E-001	9.7830510	3.093816908	4.228700E-001	-23.4228100
1547	3.095812906	3.990462E-001	-37.0804000	3.095812906	6.596951E-001	12.0920000	3.095812906	6.563209E-001	9.2987010	3.095812906	4.224940E-001	-23.8171800
1548	3.097808904	3.990856E-001	-37.5627700	3.097808904	6.581627E-001	11.6081200	3.097808904	6.524320E-001	8.8424300	3.097808904	4.224171E-001	-24.2463700
1549	3.099804902	3.990586E-001	-37.9955900	3.099804902	6.564965E-001	11.1262000	3.099804902	6.488585E-001	8.4825600	3.099804902	4.220891E-001	-24.6337400
1550	3.101800900	3.994437E-001	-38.4588100	3.101800900	6.547204E-001	10.6732400	3.101800900	6.451523E-001	8.1451840	3.101800900	4.219227E-001	-25.0168600
1551	3.103796898	3.990607E-001	-38.8756000	3.103796898	6.534902E-001	10.2037400	3.103796898	6.419705E-001	7.8255530	3.103796898	4.223940E-001	-25.3729900
1552	3.105792896	3.991536E-001	-39.3244700	3.105792896	6.514007E-001	9.7612140	3.105792896	6.383779E-001	7.5863600	3.105792896	4.223648E-001	-25.7617100
1553	3.107788894	3.992323E-001	-39.7549100	3.107788894	6.497498E-001	9.3395300	3.107788894	6.354720E-001	7.3478940	3.107788894	4.223152E-001	-26.1720600
1554	3.109784892	3.992504E-001	-40.2202900	3.109784892	6.485789E-001	8.9293050	3.109784892	6.332427E-001	7.1463640	3.109784892	4.223508E-001	-26.5723800
1555	3.111780890	3.993883E-001	-40.6884000	3.111780890	6.469410E-001	8.5357890	3.111780890	6.312190E-001	6.9781300	3.111780890	4.226670E-001	-26.9997000
1556	3.113776888	3.994193E-001	-41.1225900	3.113776888	6.454763E-001	8.1392940	3.113776888	6.295191E-001	6.8218040	3.113776888	4.226519E-001	-27.4267500
1557	3.115772886	3.994927E-001	-41.5789600	3.115772886	6.445795E-001	7.7703600	3.115772886	6.282112E-001	6.6759970	3.115772886	4.229993E-001	-27.8646800
1558	3.117768884	3.995706E-001	-42.0293600	3.117768884	6.433518E-001	7.3700120	3.117768884	6.278529E-001	6.5546230	3.117768884	4.231311E-001	-28.3221700
1559	3.119764882	3.994598E-001	-42.4635900	3.119764882	6.419914E-001	7.0191640	3.119764882	6.272233E-001	6.3754830	3.119764882	4.232490E-001	-28.7702500
1560	3.121760880	3.993599E-001	-42.9568600	3.121760880	6.411783E-001	6.6527570	3.121760880	6.274703E-001	6.2437340	3.121760880	4.231679E-001	-29.2033900
1561	3.123756878	3.991051E-001	-43.3899200	3.123756878	6.402479E-001	6.3207160	3.123756878	6.280916E-001	6.1209030	3.123756878	4.234780E-001	-29.6376600
1562	3.125752876	3.992409E-001	-43.8327500	3.125752876	6.394396E-001	5.9760480	3.125752876	6.289275E-001	5.9432440	3.125752876	4.236085E-001	-30.1081700
1563	3.127748874	3.989589E-001	-44.2962200	3.127748874	6.384625E-001	5.6416130	3.127748874	6.301241E-001	5.7067550	3.127748874	4.232928E-001	-30.5562300
1564	3.129744872	3.987000E-001	-44.7496400	3.129744872	6.377570E-001	5.3100650	3.129744872	6.314399E-001	5.5301520	3.129744872	4.233375E-001	-31.0330400
1565	3.131740870	3.983690E-001	-45.2078100	3.131740870	6.371958E-001	4.9822040	3.131740870	6.336378E-001	5.2864670	3.131740870	4.228177E-001	-31.4977500
1566	3.133736868	3.980166E-001	-45.6563200	3.133736868	6.372294E-001	4.6216340	3.133736868	6.355249E-001	5.0134410	3.133736868	4.226561E-001	-31.9803500
1567	3.135732866	3.976878E-001	-46.0971600	3.135732866	6.369472E-001	4.2933770	3.135732866	6.376441E-001	4.7376340	3.135732866	4.225448E-001	-32.4249200
1568	3.137728864	3.974192E-001	-46.4930500	3.137728864	6.367694E-001	3.9846230	3.137728864	6.399634E-001	4.4434100	3.137728864	4.218935E-001	-32.8426400
1569	3.139724862	3.972059E-001	-46.9260000	3.139724862	6.358703E-001	3.6766580	3.139724862	6.422185E-001	4.1414600	3.139724862	4.210438E-001	-33.2911400
1570	3.141720860	3.969775E-001	-47.3290600	3.141720860	6.362528E-001	3.3306480	3.141720860	6.448871E-001	3.7531190	3.141720860	4.205664E-001	-33.7236500
1571	3.143716858	3.967659E-001	-47.7096700	3.143716858	6.362136E-001	3.0403900	3.143716858	6.476806E-001	3.3519300	3.143716858	4.197514E-001	-34.1032700
1572	3.145712856	3.964445E-001	-48.1085900	3.145712856	6.363588E-001	2.6759460	3.145712856	6.502261E-001	2.9403230	3.145712856	4.193439E-001	-34.5474300
1573	3.147708854	3.961112E-001	-48.4859100	3.147708854	6.369868E-001	2.3525090	3.147708854	6.530378E-001	2.4653990	3.147708854	4.188944E-001	-34.9602400
1574	3.149704852	3.959067E-001	-48.8679000	3.149704852	6.376670E-001	2.0331710	3.149704852	6.556666E-001	1.9951030	3.149704852	4.185241E-001	-35.3106400
1575	3.151700850	3.957454E-001	-49.2120600	3.151700850	6.384621E-001	1.6883450	3.151700850	6.585127E-001	1.5147680	3.151700850	4.182111E-001	-35.6998200
1576	3.153696848	3.957719E-001	-49.5562900	3.153696848	6.392887E-001	1.2998380	3.153696848	6.614881E-001	0.9782769	3.153696848	4.180884E-001	-36.0755900
1577	3.155692846	3.955851E-001	-49.9312300	3.155692846	6.400715E-001	0.9563914	3.155692846	6.638933E-001	0.3913633	3.155692846	4.177994E-001	-36.4339200
1578	3.157688844	3.961986E-001	-50.2807100	3.157688844	6.410357E-001	0.5945109	3.157688844	6.664754E-001	-0.1858008	3.157688844	4.175608E-001	-36.8115600
1579	3.159684842	3.959353E-001	-50.6577700	3.159684842	6.421359E-001	0.1816404	3.159684842	6.685264E-001	-0.7922574	3.159684842	4.175500E-001	-37.1944600
1580	3.161680840	3.962363E-001	-50.9756500	3.161680840	6.437312E-001	-0.1974547	3.161680840	6.707576E-001	-1.4208440	3.161680840	4.174347E-001	-37.5506200
1581	3.163676838	3.966318E-001	-51.3340800	3.163676838	6.449490E-001	-0.6130168	3.163676838	6.725243E-001	-2.0568490	3.163676838	4.175869E-001	-37.9132500
1582	3.165672836	3.969778E-001	-51.7197800	3.165672836	6.463748E-001	-1.0388530	3.165672836	6.742777E-001	-2.7843740	3.165672836	4.180660E-001	-38.3012200
1583	3.167668834	3.975772E-001	-52.0881500	3.167668834	6.479369E-001	-1.4828430	3.167668834	6.754961E-001	-3.4621750	3.167668834	4.181764E-001	-38.6768700
1584	3.169664832	3.981679E-001	-52.4958700	3.169664832	6.493143E-001	-1.9610950	3.169664832	6.762146E-001	-4.2023010	3.169664832	4.185827E-001	-39.0884600
1585	3.171660830	3.991843E-001	-52.9150100	3.171660830	6.508707E-001	-2.4391480	3.171660830	6.771301E-001	-4.9905910	3.171660830	4.191329E-001	-39.4798500
1586	3.173656828	3.997086E-001	-53.3517800	3.173656828	6.524231E-001	-2.9375660	3.173656828	6.769079E-001	-5.7321890	3.173656828	4.195013E-001	-39.9495100
1587	3.175652826	4.003611E-001	-53.7724800	3.175652826	6.534637E-001	-3.4562730	3.175652826	6.764907E-001	-6.4685410	3.175652826	4.198385E-001	-40.3997400
1588	3.177648824	4.011503E-001	-54.2757600	3.177648824	6.548237E-001	-3.9921610	3.177648824	6.753719E-001	-7.2554710	3.177648824	4.202403E-001	-40.8704300
1589	3.179644822	4.017837E-001	-54.7523500	3.179644822	6.560968E-001	-4.5594690	3.179644822	6.738552E-001	-8.0212440	3.179644822	4.206107E-001	-41.3523600
1590	3.181640820	4.023189E-001	-55.2739300	3.181640820	6.570715E-001	-5.1344770	3.181640820	6.716463E-001	-8.7704210	3.181640820	4.205993E-001	-41.8511400
1591	3.183636818	4.027880E-001	-55.8037300	3.183636818	6.577672E-001	-5.7427690	3.183636818	6.690099E-001	-9.4848810	3.183636818	4.206869E-001	-42.3761000
1592	3.185632816	4.029774E-001	-56.3361100	3.185632816	6.585857E-001	-6.3483860	3.185632816	6.656875E-001	-10.1998100	3.185632816	4.207208E-001	-42.8961100
1593	3.187628814	4.033033E-001	-56.8452500	3.187628814	6.589363E-001	-6.9401140	3.187628814	6.627029E-001	-10.8557400	3.187628814	4.204099E-001	-43.3847000
1594	3.189624812	4.032172E-001	-57.3819100	3.189624812	6.590613E-001	-7.5977080	3.189624812	6.588935E-001	-11.4872800	3.189624812	4.200923E-001	-43.8962200
1595	3.191620810	4.032171E-001	-57.8718300	3.191620810	6.587766E-001	-8.2263570	3.191620810	6.551109E-001	-12.0679300	3.191620810	4.193211E-001	-44.3946600
1596	3.193616808	4.030383E-001	-58.4330700	3.193616808	6.585490E-001	-8.8370500	3.193616808	6.510720E-001	-12.6224200	3.193616808	4.187185E-001	-44.8618500
1597	3.195612806	4.027308E-001	-58.9199600	3.195612806	6.577481E-001	-9.5026380	3.195612806	6.467432E-001	-13.1155100	3.195612806	4.179504E-001	-45.3091100
1598	3.197608804	4.025799E-001	-59.3952000	3.197608804	6.566442E-001	-10.1089700	3.197608804	6.425011E-001	-13.5372400	3.197608804	4.171906E-001	-45.7651700
1599	3.199604802	4.021628E-001	-59.8834800	3.199604802	6.554720E-001	-10.7265500	3.199604802	6.384618E-001	-13.9396800	3.199604802	4.165845E-001	-46.1649400
1600	3.201600800	4.017842E-001	-60.3198500	3.201600800	6.536750E-001	-11.3531600	3.201600800	6.347160E-001	-14.2757000	3.201600800	4.157452E-001	-46.5514900
1601	3.203596798	4.015972E-001	-60.7471200	3.203596798	6.516969E-001	-11.9634400	3.203596798	6.306074E-001	-14.5599100	3.203596798	4.153239E-001	-46.9062500
1602	3.205592796	4.013197E-001	-61.1954200	3.205592796	6.492887E-001	-12.5269600	3.205592796	6.268968E-001	-14.8203300	3.205592796	4.147443E-001	-47.2553300
1603	3.207588794	4.014300E-001	-61.6270100	3.207588794	6.469060E-001	-13.1004700	3.207588794	6.238396E-001	-15.0492600	3.207588794	4.146063E-001	-47.6068100
1604	3.209584792	4.011708E-001	-62.0542600	3.209584792	6.445468E-001	-13.6502400	3.209584792	6.208425E-001	-15.2535900	3.209584792	4.145505E-001	-47.9501300
1605	3.211580790	4.013160E-001	-62.4291300	3.211580790	6.417055E-001	-14.1370600	3.211580790	6.187951E-001	-15.3939100	3.211580790	4.146540E-001	-48.3001200
1606	3.213576788	4.013426E-001	-62.8854400	3.213576788	6.387990E-001	-14.6063900	3.213576788	6.165749E-001	-15.5186000	3.213576788	4.147089E-001	-48.6489800
1607	3.215572786	4.016758E-001	-63.3242700	3.215572786	6.356218E-001	-15.0459000	3.215572786	6.150427E-001	-15.6275400	3.215572786	4.149782E-001	-49.0323200
1608	3.217568784	4.018470E-001	-63.7674400	3.217568784	6.327828E-001	-15.4638900	3.217568784	6.142681E-001	-15.7293500	3.217568784	4.156106E-001	-49.4636800
1609	3.219564782	4.019319E-001	-64.2363700	3.219564782	6.300678E-001	-15.8326600	3.219564782	6.138890E-001	-15.8546500	3.219564782	4.161046E-001	-49.8382100
1610	3.221560780	4.021311E-001	-64.7220200	3.221560780	6.273978E-001	-16.1620500	3.221560780	6.139477E-001	-15.9883300	3.221560780	4.164919E-001	-50.2803000
1611	3.223556778	4.021773E-001	-65.1715600	3.223556778	6.245973E-001	-16.4734800	3.223556778	6.143523E-001	-16.0863200	3.223556778	4.171575E-001	-50.7878300
1612	3.225552776	4.019921E-001	-65.6500700	3.225552776	6.224779E-001	-16.7421900	3.225552776	6.153852E-001	-16.2262800	3.225552776	4.172871E-001	-51.2571200
1613	3.227548774	4.020430E-001	-66.1279200	3.227548774	6.208851E-001	-16.9873400	3.227548774	6.170180E-001	-16.3625700	3.227548774	4.175352E-001	-51.7417600
1614	3.229544772	4.018312E-001	-66.5865900	3.229544772	6.189156E-001	-17.2182200	3.229544772	6.181632E-001	-16.5829100	3.229544772	4.176570E-001	-52.2516400
1615	3.231540770	4.015190E-001	-67.0811200	3.231540770	6.178890E-001	-17.4300500	3.231540770	6.202799E-001	-16.7901000	3.231540770	4.176910E-001	-52.7594900
1616	3.233536768	4.013034E-001	-67.5655100	3.233536768	6.167328E-001	-17.6336900	3.233536768	6.224900E-001	-17.0324300	3.233536768	4.172441E-001	-53.2223700
1617	3.235532766	4.007023E-001	-68.0081300	3.235532766	6.165619E-001	-17.8403900	3.235532766	6.247132E-001	-17.3117500	3.235532766	4.170978E-001	-53.7282900
1618	3.237528764	4.003145E-001	-68.4518200	3.237528764	6.162894E-001	-18.0585900	3.237528764	6.272743E-001	-17.5636400	3.237528764	4.163835E-001	-54.1987600
1619	3.239524762	3.998196E-001	-68.8655600	3.239524762	6.162044E-001	-18.2807700	3.239524762	6.292984E-001	-17.9021700	3.239524762	4.157945E-001	-54.6901400
1620	3.241520760	3.994763E-001	-69.3245200	3.241520760	6.167246E-001	-18.4908800	3.241520760	6.321112E-001	-18.2986200	3.241520760	4.151729E-001	-55.1404400
1621	3.243516758	3.992376E-001	-69.7021900	3.243516758	6.174219E-001	-18.7467400	3.243516758	6.350668E-001	-18.6879400	3.243516758	4.147309E-001	-55.5945700
1622	3.245512756	3.986320E-001	-70.0792400	3.245512756	6.182134E-001	-18.9982300	3.245512756	6.381011E-001	-19.0398200	3.245512756	4.138801E-001	-55.9862700
1623	3.247508754	3.984074E-001	-70.4699500	3.247508754	6.192511E-001	-19.2492200	3.247508754	6.409180E-001	-19.4967700	3.247508754	4.129239E-001	-56.3837500
1624	3.249504752	3.980382E-001	-70.8312800	3.249504752	6.205838E-001	-19.5335300	3.249504752	6.433570E-001	-19.9879000	3.249504752	4.124955E-001	-56.7872300
1625	3.251500750	3.978267E-001	-71.1681400	3.251500750	6.221087E-001	-19.7943100	3.251500750	6.465496E-001	-20.4521700	3.251500750	4.118339E-001	-57.1172300
1626	3.253496748	3.975884E-001	-71.4982000	3.253496748	6.232222E-001	-20.1237200	3.253496748	6.487980E-001	-20.9701200	3.253496748	4.114987E-001	-57.5213300
1627	3.255492746	3.975586E-001	-71.8477200	3.255492746	6.250417E-001	-20.4870100	3.255492746	6.516997E-001	-21.4974800	3.255492746	4.111542E-001	-57.8875500
1628	3.257488744	3.977401E-001	-72.1919200	3.257488744	6.267740E-001	-20.8406600	3.257488744	6.539930E-001	-22.0935300	3.257488744	4.111042E-001	-58.2444700
1629	3.259484742	3.978588E-001	-72.4897200	3.259484742	6.288555E-001	-21.2188400	3.259484742	6.564192E-001	-22.6785800	3.259484742	4.108851E-001	-58.5786000
1630	3.261480740	3.987208E-001	-72.8513300	3.261480740	6.309192E-001	-21.6319200	3.261480740	6.588587E-001	-23.3036400	3.261480740	4.110236E-001	-58.9078300
1631	3.263476738	3.990685E-001	-73.2062400	3.263476738	6.326986E-001	-22.0783500	3.263476738	6.607757E-001	-23.9870700	3.263476738	4.111241E-001	-59.2831000
1632	3.265472736	3.996597E-001	-73.5986100	3.265472736	6.351449E-001	-22.5282500	3.265472736	6.622108E-001	-24.6346100	3.265472736	4.115651E-001	-59.6359700
1633	3.267468734	4.003097E-001	-73.9256600	3.267468734	6.368440E-001	-23.0085700	3.267468734	6.636564E-001	-25.3276900	3.267468734	4.118380E-001	-60.0461300
1634	3.269464732	4.012105E-001	-74.3246100	3.269464732	6.390731E-001	-23.5375200	3.269464732	6.652247E-001	-26.0242500	3.269464732	4.122662E-001	-60.4502500
1635	3.271460730	4.018918E-001	-74.7856400	3.271460730	6.403755E-001	-24.0819400	3.271460730	6.656656E-001	-26.7617600	3.271460730	4.127169E-001	-60.9069700
1636	3.273456728	4.027099E-001	-75.1840100	3.273456728	6.421854E-001	-24.6296600	3.273456728	6.656930E-001	-27.4821900	3.273456728	4.129719E-001	-61.3595000
1637	3.275452726	4.031751E-001	-75.6511300	3.275452726	6.436602E-001	-25.2174500	3.275452726	6.652710E-001	-28.2077300	3.275452726	4.134028E-001	-61.8354000
1638	3.277448724	4.040594E-001	-76.0983800	3.277448724	6.444970E-001	-25.7805800	3.277448724	6.649830E-001	-28.9010800	3.277448724	4.135993E-001	-62.2755000
1639	3.279444722	4.045879E-001	-76.6103400	3.279444722	6.457139E-001	-26.4118900	3.279444722	6.639692E-001	-29.6560600	3.279444722	4.138855E-001	-62.7841600
1640	3.281440720	4.050163E-001	-77.1211200	3.281440720	6.461638E-001	-27.0332100	3.281440720	6.621754E-001	-30.3817100	3.281440720	4.138365E-001	-63.3072300
1641	3.283436718	4.056168E-001	-77.6209100	3.283436718	6.467757E-001	-27.6734100	3.283436718	6.601560E-001	-31.0203200	3.283436718	4.137822E-001	-63.8014800
1642	3.285432716	4.059127E-001	-78.1134000	3.285432716	6.468423E-001	-28.2995200	3.285432716	6.580293E-001	-31.6827900	3.285432716	4.133694E-001	-64.3305800
1643	3.287428714	4.059618E-001	-78.6667700	3.287428714	6.466196E-001	-28.9259600	3.287428714	6.557629E-001	-32.3877800	3.287428714	4.131163E-001	-64.8092900
1644	3.289424712	4.059125E-001	-79.1811500	3.289424712	6.460042E-001	-29.5823900	3.289424712	6.526120E-001	-32.9912000	3.289424712	4.125822E-001	-65.2977600
1645	3.291420710	4.062871E-001	-79.6838500	3.291420710	6.453316E-001	-30.2095500	3.291420710	6.500488E-001	-33.6051600	3.291420710	4.121448E-001	-65.8044500
1646	3.293416708	4.058288E-001	-80.1680300	3.293416708	6.443800E-001	-30.8310200	3.293416708	6.468822E-001	-34.0979100	3.293416708	4.116222E-001	-66.2549200
1647	3.295412706	4.056222E-001	-80.6516900	3.295412706	6.428268E-001	-31.4071100	3.295412706	6.437816E-001	-34.5909000	3.295412706	4.107432E-001	-66.6745400
1648	3.297408704	4.053643E-001	-81.0928700	3.297408704	6.413882E-001	-31.9998500	3.297408704	6.405659E-001	-35.1070700	3.297408704	4.104704E-001	-67.1391100
1649	3.299404702	4.051611E-001	-81.6076900	3.299404702	6.394324E-001	-32.5728000	3.299404702	6.376219E-001	-35.5600100	3.299404702	4.096839E-001	-67.5360300
1650	3.301400700	4.052421E-001	-82.0280700	3.301400700	6.375767E-001	-33.1418600	3.301400700	6.348053E-001	-35.9557400	3.301400700	4.092877E-001	-67.9477700
1651	3.303396698	4.050566E-001	-82.5259200	3.303396698	6.352252E-001	-33.6037900	3.303396698	6.324294E-001	-36.3463700	3.303396698	4.087128E-001	-68.2789800
1652	3.305392696	4.050207E-001	-82.9482000	3.305392696	6.335523E-001	-34.1179400	3.305392696	6.296613E-001	-36.7088100	3.305392696	4.084874E-001	-68.6962700
1653	3.307388694	4.046898E-001	-83.4079900	3.307388694	6.312557E-001	-34.5989600	3.307388694	6.266370E-001	-37.0206500	3.307388694	4.081761E-001	-69.0587400
1654	3.309384692	4.049092E-001	-83.8463300	3.309384692	6.291816E-001	-35.0059100	3.309384692	6.252008E-001	-37.3497500	3.309384692	4.081211E-001	-69.4128700
1655	3.311380690	4.047338E-001	-84.2869800	3.311380690	6.273007E-001	-35.4559500	3.311380690	6.228963E-001	-37.6038800	3.311380690	4.081523E-001	-69.8517200
1656	3.313376688	4.044375E-001	-84.7133500	3.313376688	6.251563E-001	-35.8538400	3.313376688	6.213488E-001	-37.9109300	3.313376688	4.079802E-001	-70.2547100
1657	3.315372686	4.042587E-001	-85.1831700	3.315372686	6.236586E-001	-36.2587400	3.315372686	6.195953E-001	-38.1426300	3.315372686	4.083467E-001	-70.6540700
1658	3.317368684	4.045793E-001	-85.6517700	3.317368684	6.215781E-001	-36.5802300	3.317368684	6.185021E-001	-38.4189400	3.317368684	4.081724E-001	-71.0514800
1659	3.319364682	4.043447E-001	-86.0853700	3.319364682	6.205266E-001	-36.9363300	3.319364682	6.177377E-001	-38.6826200	3.319364682	4.084208E-001	-71.4816800
1660	3.321360680	4.048837E-001	-86.5563000	3.321360680	6.192034E-001	-37.2908000	3.321360680	6.176907E-001	-38.9123400	3.321360680	4.085271E-001	-71.9639900
1661	3.323356678	4.044941E-001	-86.9977500	3.323356678	6.180946E-001	-37.6348900	3.323356678	6.169759E-001	-39.1942100	3.323356678	4.087225E-001	-72.3874400
1662	3.325352676	4.041736E-001	-87.4290200	3.325352676	6.168520E-001	-37.9364100	3.325352676	6.169915E-001	-39.4407000	3.325352676	4.086307E-001	-72.8089800
1663	3.327348674	4.044049E-001	-87.8942300	3.327348674	6.165174E-001	-38.2433700	3.327348674	6.179216E-001	-39.7347900	3.327348674	4.087032E-001	-73.2895800
1664	3.329344672	4.043243E-001	-88.3636300	3.329344672	6.157948E-001	-38.5617600	3.329344672	6.180875E-001	-40.0501400	3.329344672	4.089212E-001	-73.7334100
1665	3.331340670	4.040675E-001	-88.7533300	3.331340670	6.155755E-001	-38.9066200	3.331340670	6.182936E-001	-40.3788300	3.331340670	4.088947E-001	-74.1753600
1666	3.333336668	4.040422E-001	-89.2150100	3.333336668	6.153684E-001	-39.2227100	3.333336668	6.192904E-001	-40.6735000	3.333336668	4.085346E-001	-74.6332600
1667	3.335332666	4.038437E-001	-89.6676900	3.335332666	6.154993E-001	-39.5911900	3.335332666	6.191909E-001	-41.0263300	3.335332666	4.084647E-001	-75.0724400
1668	3.337328664	4.037363E-001	-90.0878400	3.337328664	6.157209E-001	-39.9052200	3.337328664	6.202366E-001	-41.3450000	3.337328664	4.085205E-001	-75.5132400
1669	3.339324662	4.034495E-001	-90.4989300	3.339324662	6.159694E-001	-40.2544700	3.339324662	6.210961E-001	-41.7181700	3.339324662	4.080805E-001	-75.9452100
1670	3.341320660	4.034957E-001	-90.9743700	3.341320660	6.162744E-001	-40.6405400	3.341320660	6.220403E-001	-42.0505900	3.341320660	4.079487E-001	-76.3823900
1671	3.343316658	4.037430E-001	-91.4032600	3.343316658	6.169162E-001	-41.0059500	3.343316658	6.228499E-001	-42.4511000	3.343316658	4.077280E-001	-76.8605100
1672	3.345312656	4.034225E-001	-91.7951400	3.345312656	6.170984E-001	-41.3954500	3.345312656	6.238974E-001	-42.8466000	3.345312656	4.076656E-001	-77.2797200
1673	3.347308654	4.037735E-001	-92.2241300	3.347308654	6.175492E-001	-41.8103900	3.347308654	6.254206E-001	-43.2588300	3.347308654	4.073971E-001	-77.7461000
1674	3.349304652	4.035589E-001	-92.6552600	3.349304652	6.181412E-001	-42.1876400	3.349304652	6.254244E-001	-43.6866100	3.349304652	4.070677E-001	-78.1409800
1675	3.351300650	4.035589E-001	-93.0503200	3.351300650	6.184458E-001	-42.6080200	3.351300650	6.267553E-001	-44.0958600	3.351300650	4.068894E-001	-78.5846300
1676	3.353296648	4.036251E-001	-93.4967300	3.353296648	6.189914E-001	-43.0583300	3.353296648	6.279325E-001	-44.5653600	3.353296648	4.068990E-001	-79.0516500
1677	3.355292646	4.036325E-001	-93.8752100	3.355292646	6.190134E-001	-43.4813100	3.355292646	6.286711E-001	-44.9552300	3.355292646	4.065576E-001	-79.4644500
1678	3.357288644	4.035856E-001	-94.3498500	3.357288644	6.193184E-001	-43.9183900	3.357288644	6.293765E-001	-45.4650900	3.357288644	4.060262E-001	-79.8962100
1679	3.359284642	4.038340E-001	-94.7451700	3.359284642	6.195986E-001	-44.3375100	3.359284642	6.299395E-001	-45.8855100	3.359284642	4.060864E-001	-80.3255800
1680	3.361280640	4.038255E-001	-95.1680000	3.361280640	6.199790E-001	-44.8110400	3.361280640	6.310502E-001	-46.3984800	3.361280640	4.058560E-001	-80.7274200
1681	3.363276638	4.039849E-001	-95.5470300	3.363276638	6.202751E-001	-45.2415800	3.363276638	6.317121E-001	-46.8434900	3.363276638	4.058591E-001	-81.1498900
1682	3.365272636	4.041581E-001	-95.9754300	3.365272636	6.203157E-001	-45.7098700	3.365272636	6.324525E-001	-47.3380100	3.365272636	4.056122E-001	-81.5940000
1683	3.367268634	4.042268E-001	-96.4509100	3.367268634	6.203771E-001	-46.1459700	3.367268634	6.333354E-001	-47.8194900	3.367268634	4.054891E-001	-82.0025200
1684	3.369264632	4.044731E-001	-96.8694500	3.369264632	6.206108E-001	-46.6310800	3.369264632	6.336571E-001	-48.3211000	3.369264632	4.055131E-001	-82.4499000
1685	3.371260630	4.047499E-001	-97.2816800	3.371260630	6.204298E-001	-47.1117600	3.371260630	6.347702E-001	-48.7531300	3.371260630	4.052863E-001	-82.9191100
1686	3.373256628	4.047458E-001	-97.6933700	3.373256628	6.203966E-001	-47.5432200	3.373256628	6.352971E-001	-49.2589500	3.373256628	4.051203E-001	-83.3213300
1687	3.375252626	4.051460E-001	-98.1356900	3.375252626	6.201117E-001	-48.0212200	3.375252626	6.356447E-001	-49.7702200	3.375252626	4.047035E-001	-83.7760000
1688	3.377248624	4.049245E-001	-98.5340700	3.377248624	6.197123E-001	-48.4522100	3.377248624	6.361129E-001	-50.2210700	3.377248624	4.045616E-001	-84.2059800
1689	3.379244622	4.050808E-001	-99.0034900	3.379244622	6.196430E-001	-48.8914500	3.379244622	6.367208E-001	-50.8187400	3.379244622	4.045222E-001	-84.6310000
1690	3.381240620	4.053676E-001	-99.4395400	3.381240620	6.196043E-001	-49.3630100	3.381240620	6.368925E-001	-51.3152300	3.381240620	4.043938E-001	-85.0808300
1691	3.383236618	4.054886E-001	-99.8514300	3.383236618	6.196022E-001	-49.7793600	3.383236618	6.369960E-001	-51.8401800	3.383236618	4.043026E-001	-85.4884300
1692	3.385232616	4.058534E-001	-100.2859000	3.385232616	6.194623E-001	-50.2304800	3.385232616	6.377590E-001	-52.3302700	3.385232616	4.041072E-001	-85.9214400
1693	3.387228614	4.059840E-001	-100.7241000	3.387228614	6.192930E-001	-50.6596000	3.387228614	6.378726E-001	-52.8817500	3.387228614	4.040766E-001	-86.3639000
1694	3.389224612	4.060661E-001	-101.1406000	3.389224612	6.191885E-001	-51.1110800	3.389224612	6.379824E-001	-53.4198300	3.389224612	4.039469E-001	-86.7876400
1695	3.391220610	4.061030E-001	-101.5880000	3.391220610	6.192209E-001	-51.5526600	3.391220610	6.382969E-001	-53.9874600	3.391220610	4.038596E-001	-87.2169400
1696	3.393216608	4.064709E-001	-102.0301000	3.393216608	6.192866E-001	-51.9895900	3.393216608	6.383266E-001	-54.5477800	3.393216608	4.038114E-001	-87.6526400
1697	3.395212606	4.065013E-001	-102.4678000	3.395212606	6.192062E-001	-52.4268000	3.395212606	6.381976E-001	-55.1238600	3.395212606	4.037933E-001	-88.0909300
1698	3.397208604	4.067686E-001	-102.9181000	3.397208604	6.194147E-001	-52.8672200	3.397208604	6.378394E-001	-55.6970300	3.397208604	4.036488E-001	-88.5352700
1699	3.399204602	4.070762E-001	-103.3643000	3.399204602	6.190733E-001	-53.3025900	3.399204602	6.371031E-001	-56.2902600	3.399204602	4.036130E-001	-88.9921000
1700	3.401200600	4.072627E-001	-103.7984000	3.401200600	6.194921E-001	-53.7729700	3.401200600	6.371334E-001	-56.8246100	3.401200600	4.035701E-001	-89.4200300
1701	3.403196598	4.073724E-001	-104.2316000	3.403196598	6.198130E-001	-54.2296300	3.403196598	6.361327E-001	-57.3335600	3.403196598	4.032273E-001	-89.8751600
1702	3.405192596	4.079652E-001	-104.7008000	3.405192596	6.197205E-001	-54.6868400	3.405192596	6.353592E-001	-57.9943200	3.405192596	4.033663E-001	-90.3383900
1703	3.407188594	4.080386E-001	-105.1956000	3.407188594	6.198348E-001	-55.1803000	3.407188594	6.340545E-001	-58.5494900	3.407188594	4.033004E-001	-90.7844600
1704	3.409184592	4.079992E-001	-105.6614000	3.409184592	6.200256E-001	-55.6599000	3.409184592	6.329849E-001	-59.1142600	3.409184592	4.031424E-001	-91.2256000
1705	3.411180590	4.081832E-001	-106.0642000	3.411180590	6.200445E-001	-56.1446600	3.411180590	6.308296E-001	-59.6245300	3.411180590	4.029957E-001	-91.6868600
1706	3.413176588	4.082819E-001	-106.5795000	3.413176588	6.197451E-001	-56.6307200	3.413176588	6.294438E-001	-60.1529000	3.413176588	4.026028E-001	-92.1436700
1707	3.415172586	4.083614E-001	-107.0529000	3.415172586	6.195683E-001	-57.1081600	3.415172586	6.277165E-001	-60.6916800	3.415172586	4.025782E-001	-92.5851700
1708	3.417168584	4.082777E-001	-107.5145000	3.417168584	6.194764E-001	-57.6251000	3.417168584	6.255464E-001	-61.1649400	3.417168584	4.022453E-001	-93.0611800
1709	3.419164582	4.085085E-001	-107.9926000	3.419164582	6.189204E-001	-58.1222600	3.419164582	6.236272E-001	-61.6835200	3.419164582	4.020470E-001	-93.5113500
1710	3.421160580	4.088757E-001	-108.4742000	3.421160580	6.183816E-001	-58.6358500	3.421160580	6.218693E-001	-62.1193400	3.421160580	4.016734E-001	-93.9553500
1711	3.423156578	4.084338E-001	-108.9462000	3.423156578	6.181117E-001	-59.1167800	3.423156578	6.188264E-001	-62.5776400	3.423156578	4.018041E-001	-94.3893500
1712	3.425152576	4.086486E-001	-109.4203000	3.425152576	6.173649E-001	-59.6158600	3.425152576	6.178502E-001	-62.9625200	3.425152576	4.015755E-001	-94.8050600
1713	3.427148574	4.084032E-001	-109.8731000	3.427148574	6.165451E-001	-60.1068700	3.427148574	6.146075E-001	-63.3568700	3.427148574	4.013403E-001	-95.2533600
1714	3.429144572	4.086844E-001	-110.3093000	3.429144572	6.160032E-001	-60.5709500	3.429144572	6.131644E-001	-63.7257300	3.429144572	4.014608E-001	-95.6551900
1715	3.431140570	4.085704E-001	-110.7919000	3.431140570	6.151726E-001	-61.0199500	3.431140570	6.114146E-001	-64.0917300	3.431140570	4.011644E-001	-96.0755600
1716	3.433136568	4.085847E-001	-111.2688000	3.433136568	6.140823E-001	-61.4893400	3.433136568	6.096613E-001	-64.3707200	3.433136568	4.010781E-001	-96.4931600
1717	3.435132566	4.082436E-001	-111.7344000	3.435132566	6.133454E-001	-61.9214900	3.435132566	6.077655E-001	-64.6988000	3.435132566	4.009538E-001	-96.8870500
1718	3.437128564	4.080169E-001	-112.1809000	3.437128564	6.126043E-001	-62.3724400	3.437128564	6.062742E-001	-64.9665900	3.437128564	4.009739E-001	-97.3484400
1719	3.439124562	4.082245E-001	-112.6464000	3.439124562	6.117565E-001	-62.8077600	3.439124562	6.047791E-001	-65.2508200	3.439124562	4.009525E-001	-97.7752800
1720	3.441120560	4.081427E-001	-113.0976000	3.441120560	6.108328E-001	-63.2275900	3.441120560	6.044641E-001	-65.5422100	3.441120560	4.008773E-001	-98.2044500
1721	3.443116558	4.080142E-001	-113.5394000	3.443116558	6.099638E-001	-63.6358500	3.443116558	6.035650E-001	-65.7411300	3.443116558	4.007025E-001	-98.6098400
1722	3.445112556	4.081028E-001	-113.9971000	3.445112556	6.096092E-001	-64.0479600	3.445112556	6.031104E-001	-66.0048400	3.445112556	4.008628E-001	-99.0805100
1723	3.447108554	4.079077E-001	-114.4565000	3.447108554	6.089609E-001	-64.4624100	3.447108554	6.030868E-001	-66.2741800	3.447108554	4.008948E-001	-99.5400900
1724	3.449104552	4.079539E-001	-114.8744000	3.449104552	6.086569E-001	-64.8755100	3.449104552	6.033472E-001	-66.4900700	3.449104552	4.008452E-001	-99.9487300
1725	3.451100550	4.078354E-001	-115.3322000	3.451100550	6.074591E-001	-65.2729400	3.451100550	6.038142E-001	-66.7559100	3.451100550	4.004313E-001	-100.4013000
1726	3.453096548	4.076950E-001	-115.7830000	3.453096548	6.075625E-001	-65.6951400	3.453096548	6.040838E-001	-67.0846300	3.453096548	4.005549E-001	-100.8491000
1727	3.455092546	4.077123E-001	-116.2452000	3.455092546	6.068386E-001	-66.1030400	3.455092546	6.052549E-001	-67.3343000	3.455092546	4.004292E-001	-101.3169000
1728	3.457088544	4.076755E-001	-116.6601000	3.457088544	6.065992E-001	-66.4937600	3.457088544	6.060106E-001	-67.6002700	3.457088544	4.005297E-001	-101.7659000
1729	3.459084542	4.074357E-001	-117.1422000	3.459084542	6.062824E-001	-66.9360700	3.459084542	6.071956E-001	-67.9502600	3.459084542	4.002438E-001	-102.2336000
1730	3.461080540	4.075067E-001	-117.5186000	3.461080540	6.058450E-001	-67.3695400	3.461080540	6.084647E-001	-68.2520900	3.461080540	4.000173E-001	-102.6734000
1731	3.463076538	4.073267E-001	-117.9336000	3.463076538	6.052234E-001	-67.7442300	3.463076538	6.098779E-001	-68.5775800	3.463076538	3.999491E-001	-103.1238000
1732	3.465072536	4.073313E-001	-118.3508000	3.465072536	6.046343E-001	-68.1537000	3.465072536	6.115147E-001	-68.9256300	3.465072536	3.997127E-001	-103.5783000
1733	3.467068534	4.074555E-001	-118.8094000	3.467068534	6.046814E-001	-68.5496500	3.467068534	6.129473E-001	-69.3205300	3.467068534	3.995248E-001	-103.9920000
1734	3.469064532	4.073667E-001	-119.2393000	3.469064532	6.041354E-001	-68.9261100	3.469064532	6.151109E-001	-69.7121000	3.469064532	3.992852E-001	-104.4379000
1735	3.471060530	4.071807E-001	-119.6462000	3.471060530	6.038947E-001	-69.3406100	3.471060530	6.166264E-001	-70.1138500	3.471060530	3.991995E-001	-104.9065000
1736	3.473056528	4.075268E-001	-120.0715000	3.473056528	6.035807E-001	-69.7583700	3.473056528	6.183742E-001	-70.5502500	3.473056528	3.990810E-001	-105.3434000
1737	3.475052526	4.076019E-001	-120.5101000	3.475052526	6.027664E-001	-70.1644900	3.475052526	6.203923E-001	-71.0603400	3.475052526	3.985669E-001	-105.7742000
1738	3.477048524	4.073854E-001	-120.9488000	3.477048524	6.029974E-001	-70.5586500	3.477048524	6.221114E-001	-71.4796400	3.477048524	3.983954E-001	-106.1998000
1739	3.479044522	4.075725E-001	-121.3217000	3.479044522	6.024324E-001	-70.9194100	3.479044522	6.240763E-001	-71.9618500	3.479044522	3.979977E-001	-106.6343000
1740	3.481040520	4.077195E-001	-121.7208000	3.481040520	6.026215E-001	-71.3411100	3.481040520	6.250893E-001	-72.4072300	3.481040520	3.977951E-001	-107.0784000
1741	3.483036518	4.077997E-001	-122.1573000	3.483036518	6.024308E-001	-71.7162600	3.483036518	6.270443E-001	-72.9520700	3.483036518	3.974835E-001	-107.5139000
1742	3.485032516	4.079820E-001	-122.5779000	3.485032516	6.023151E-001	-72.1178600	3.485032516	6.279545E-001	-73.5023500	3.485032516	3.975672E-001	-107.9589000
1743	3.487028514	4.079955E-001	-122.9865000	3.487028514	6.021587E-001	-72.5104000	3.487028514	6.294910E-001	-74.0653600	3.487028514	3.969948E-001	-108.3489000
1744	3.489024512	4.080950E-001	-123.3995000	3.489024512	6.022872E-001	-72.8719600	3.489024512	6.307004E-001	-74.6079600	3.489024512	3.970427E-001	-108.7984000
1745	3.491020510	4.083398E-001	-123.7879000	3.491020510	6.025468E-001	-73.2678600	3.491020510	6.321951E-001	-75.1540500	3.491020510	3.970430E-001	-109.1965000
1746	3.493016508	4.087749E-001	-124.2233000	3.493016508	6.021014E-001	-73.6386400	3.493016508	6.332483E-001	-75.7579400	3.493016508	3.968328E-001	-109.6473000
1747	3.495012506	4.090000E-001	-124.6012000	3.495012506	6.026360E-001	-74.0213200	3.495012506	6.344593E-001	-76.3408600	3.495012506	3.965937E-001	-110.0454000
1748	3.497008504	4.092176E-001	-125.0364000	3.497008504	6.030096E-001	-74.3988000	3.497008504	6.349944E-001	-76.9862100	3.497008504	3.966469E-001	-110.4795000
1749	3.499004502	4.096134E-001	-125.4655000	3.499004502	6.033217E-001	-74.8207200	3.499004502	6.356974E-001	-77.6444500	3.499004502	3.963343E-001	-110.9126000
1750	3.501000500	4.098630E-001	-125.8691000	3.501000500	6.040340E-001	-75.2210000	3.501000500	6.359133E-001	-78.2115400	3.501000500	3.966830E-001	-111.3363000
1751	3.502996498	4.103030E-001	-126.2845000	3.502996498	6.044614E-001	-75.6171600	3.502996498	6.358868E-001	-78.8794000	3.502996498	3.966112E-001	-111.7740000
1752	3.504992496	4.108188E-001	-126.7459000	3.504992496	6.050599E-001	-76.0478800	3.504992496	6.360286E-001	-79.5447500	3.504992496	3.966048E-001	-112.1788000
1753	3.506988494	4.111667E-001	-127.1811000	3.506988494	6.057457E-001	-76.4804000	3.506988494	6.351246E-001	-80.1687700	3.506988494	3.967557E-001	-112.6320000
1754	3.508984492	4.115441E-001	-127.6269000	3.508984492	6.067200E-001	-76.9086200	3.508984492	6.350354E-001	-80.8107100	3.508984492	3.970051E-001	-113.0777000
1755	3.510980490	4.119647E-001	-128.0807000	3.510980490	6.070420E-001	-77.3636900	3.510980490	6.343371E-001	-81.4553000	3.510980490	3.969204E-001	-113.5433000
1756	3.512976488	4.125108E-001	-128.5558000	3.512976488	6.080212E-001	-77.8173800	3.512976488	6.332378E-001	-82.0619200	3.512976488	3.969243E-001	-114.0058000
1757	3.514972486	4.127142E-001	-129.0180000	3.514972486	6.085914E-001	-78.2796800	3.514972486	6.316276E-001	-82.6892600	3.514972486	3.969417E-001	-114.4788000
1758	3.516968484	4.134497E-001	-129.4834000	3.516968484	6.093851E-001	-78.7969500	3.516968484	6.305949E-001	-83.2960300	3.516968484	3.968768E-001	-114.9783000
1759	3.518964482	4.133435E-001	-129.9593000	3.518964482	6.100602E-001	-79.2705000	3.518964482	6.280866E-001	-83.8600900	3.518964482	3.969790E-001	-115.4643000
1760	3.520960480	4.136310E-001	-130.4498000	3.520960480	6.104675E-001	-79.7731600	3.520960480	6.261411E-001	-84.4554000	3.520960480	3.968659E-001	-115.9647000
1761	3.522956478	4.140711E-001	-130.9482000	3.522956478	6.109930E-001	-80.3005100	3.522956478	6.245418E-001	-85.0273100	3.522956478	3.968256E-001	-116.4761000
1762	3.524952476	4.139088E-001	-131.4563000	3.524952476	6.111823E-001	-80.8284500	3.524952476	6.214805E-001	-85.5585900	3.524952476	3.965620E-001	-116.9807000
1763	3.526948474	4.140693E-001	-131.9448000	3.526948474	6.117635E-001	-81.3704400	3.526948474	6.192062E-001	-86.1112600	3.526948474	3.963418E-001	-117.4398000
1764	3.528944472	4.140016E-001	-132.4513000	3.528944472	6.115632E-001	-81.9104400	3.528944472	6.164425E-001	-86.5793500	3.528944472	3.959487E-001	-117.9320000
1765	3.530940470	4.143136E-001	-132.9287000	3.530940470	6.118160E-001	-82.4578200	3.530940470	6.143284E-001	-87.0248600	3.530940470	3.953835E-001	-118.3796000
1766	3.532936468	4.139897E-001	-133.4155000	3.532936468	6.120021E-001	-83.0074800	3.532936468	6.116067E-001	-87.4439400	3.532936468	3.951918E-001	-118.8482000
1767	3.534932466	4.140438E-001	-133.9057000	3.534932466	6.116846E-001	-83.5731700	3.534932466	6.096326E-001	-87.8626800	3.534932466	3.949406E-001	-119.3341000
1768	3.536928464	4.139151E-001	-134.4078000	3.536928464	6.110977E-001	-84.1383000	3.536928464	6.065928E-001	-88.2703800	3.536928464	3.941613E-001	-119.7716000
1769	3.538924462	4.139619E-001	-134.8829000	3.538924462	6.107777E-001	-84.6639600	3.538924462	6.047860E-001	-88.6681100	3.538924462	3.937981E-001	-120.1920000
1770	3.540920460	4.135908E-001	-135.3519000	3.540920460	6.102306E-001	-85.2245300	3.540920460	6.017671E-001	-88.9954500	3.540920460	3.933580E-001	-120.6023000
1771	3.542916458	4.135104E-001	-135.7837000	3.542916458	6.091672E-001	-85.7777100	3.542916458	6.001192E-001	-89.3133500	3.542916458	3.929620E-001	-120.9908000
1772	3.544912456	4.134099E-001	-136.2878000	3.544912456	6.080328E-001	-86.3226500	3.544912456	5.982423E-001	-89.6089700	3.544912456	3.925701E-001	-121.4296000
1773	3.546908454	4.135615E-001	-136.7159000	3.546908454	6.068888E-001	-86.8684900	3.546908454	5.969203E-001	-89.8522400	3.546908454	3.923247E-001	-121.8588000
1774	3.548904452	4.134015E-001	-137.1163000	3.548904452	6.055287E-001	-87.3709700	3.548904452	5.952168E-001	-90.1071300	3.548904452	3.921781E-001	-122.2355000
1775	3.550900450	4.132445E-001	-137.5858000	3.550900450	6.040335E-001	-87.8704000	3.550900450	5.940422E-001	-90.3239700	3.550900450	3.919775E-001	-122.6218000
1776	3.552896448	4.134098E-001	-138.0723000	3.552896448	6.020921E-001	-88.3893000	3.552896448	5.930997E-001	-90.5752200	3.552896448	3.918272E-001	-123.0505000
1777	3.554892446	4.134039E-001	-138.4931000	3.554892446	6.007341E-001	-88.8507200	3.554892446	5.923537E-001	-90.7827000	3.554892446	3.919622E-001	-123.4574000
1778	3.556888444	4.131677E-001	-138.9205000	3.556888444	5.990372E-001	-89.3018000	3.556888444	5.923415E-001	-90.9866900	3.556888444	3.921437E-001	-123.8559000
1779	3.558884442	4.131674E-001	-139.3767000	3.558884442	5.969616E-001	-89.7396100	3.558884442	5.917514E-001	-91.2089400	3.558884442	3.922513E-001	-124.2540000
1780	3.560880440	4.130628E-001	-139.8291000	3.560880440	5.954385E-001	-90.1547400	3.560880440	5.924965E-001	-91.4268300	3.560880440	3.924046E-001	-124.6650000
1781	3.562876438	4.131040E-001	-140.2765000	3.562876438	5.936349E-001	-90.5457300	3.562876438	5.925375E-001	-91.6659900	3.562876438	3.925873E-001	-125.1252000
1782	3.564872436	4.130762E-001	-140.7216000	3.564872436	5.920177E-001	-90.9185000	3.564872436	5.936210E-001	-91.8985000	3.564872436	3.927767E-001	-125.5609000
1783	3.566868434	4.132050E-001	-141.1839000	3.566868434	5.904837E-001	-91.2738500	3.566868434	5.945265E-001	-92.1827300	3.566868434	3.928150E-001	-125.9930000
1784	3.568864432	4.131216E-001	-141.6654000	3.568864432	5.889619E-001	-91.6255300	3.568864432	5.961855E-001	-92.4522700	3.568864432	3.929988E-001	-126.4661000
1785	3.570860430	4.129171E-001	-142.0984000	3.570860430	5.876923E-001	-91.9489100	3.570860430	5.977913E-001	-92.7131000	3.570860430	3.930247E-001	-126.9538000
1786	3.572856428	4.131483E-001	-142.5162000	3.572856428	5.868993E-001	-92.2152300	3.572856428	6.000156E-001	-93.0141300	3.572856428	3.930205E-001	-127.4124000
1787	3.574852426	4.127949E-001	-142.9777000	3.574852426	5.860964E-001	-92.4963800	3.574852426	6.018004E-001	-93.3484600	3.574852426	3.928163E-001	-127.8783000
1788	3.576848424	4.127697E-001	-143.3883000	3.576848424	5.854211E-001	-92.7924400	3.576848424	6.034795E-001	-93.6418300	3.576848424	3.927003E-001	-128.3445000
1789	3.578844422	4.122419E-001	-143.8358000	3.578844422	5.851343E-001	-93.0753900	3.578844422	6.051933E-001	-94.0516600	3.578844422	3.923090E-001	-128.8098000
1790	3.580840420	4.125057E-001	-144.2403000	3.580840420	5.844600E-001	-93.3469100	3.580840420	6.074672E-001	-94.4400400	3.580840420	3.921268E-001	-129.2535000
1791	3.582836418	4.123684E-001	-144.6388000	3.582836418	5.849954E-001	-93.6458400	3.582836418	6.094500E-001	-94.8456300	3.582836418	3.918847E-001	-129.6965000
1792	3.584832416	4.122780E-001	-145.0092000	3.584832416	5.851539E-001	-93.9424300	3.584832416	6.123579E-001	-95.2462900	3.584832416	3.915368E-001	-130.1419000
1793	3.586828414	4.123364E-001	-145.4286000	3.586828414	5.858474E-001	-94.2361500	3.586828414	6.141293E-001	-95.7320300	3.586828414	3.912548E-001	-130.5851000
1794	3.588824412	4.123084E-001	-145.8219000	3.588824412	5.859383E-001	-94.5457200	3.588824412	6.164891E-001	-96.2382000	3.588824412	3.910325E-001	-130.9909000
1795	3.590820410	4.127782E-001	-146.2075000	3.590820410	5.870087E-001	-94.8535700	3.590820410	6.188566E-001	-96.7789800	3.590820410	3.907924E-001	-131.4084000
1796	3.592816408	4.125325E-001	-146.6056000	3.592816408	5.875270E-001	-95.1554400	3.592816408	6.210982E-001	-97.3115800	3.592816408	3.906798E-001	-131.8201000
1797	3.594812406	4.126845E-001	-146.9475000	3.594812406	5.887080E-001	-95.5068700	3.594812406	6.230493E-001	-97.8279900	3.594812406	3.906328E-001	-132.2450000
1798	3.596808404	4.130737E-001	-147.3336000	3.596808404	5.895374E-001	-95.8575100	3.596808404	6.256502E-001	-98.4503700	3.596808404	3.905357E-001	-132.6463000
1799	3.598804402	4.135299E-001	-147.7284000	3.598804402	5.909888E-001	-96.2269200	3.598804402	6.274706E-001	-99.0923900	3.598804402	3.903028E-001	-133.0419000
1800	3.600800400	4.143614E-001	-148.0989000	3.600800400	5.924901E-001	-96.6341600	3.600800400	6.293813E-001	-99.6844800	3.600800400	3.906792E-001	-133.4736000
1801	3.602796398	4.150136E-001	-148.5218000	3.602796398	5.938964E-001	-97.0601300	3.602796398	6.307949E-001	-100.3672000	3.602796398	3.907008E-001	-133.9042000
1802	3.604792396	4.156505E-001	-148.9051000	3.604792396	5.951912E-001	-97.4615200	3.604792396	6.320927E-001	-101.0065000	3.604792396	3.909813E-001	-134.3406000
1803	3.606788394	4.159133E-001	-149.3440000	3.606788394	5.966755E-001	-97.9148400	3.606788394	6.326832E-001	-101.7466000	3.606788394	3.911190E-001	-134.7899000
1804	3.608784392	4.168523E-001	-149.7907000	3.608784392	5.980955E-001	-98.3909000	3.608784392	6.334313E-001	-102.4677000	3.608784392	3.914234E-001	-135.2437000
1805	3.610780390	4.178123E-001	-150.2633000	3.610780390	5.993847E-001	-98.8884300	3.610780390	6.333017E-001	-103.2089000	3.610780390	3.917646E-001	-135.7170000
1806	3.612776388	4.183547E-001	-150.6935000	3.612776388	6.005979E-001	-99.4176100	3.612776388	6.335050E-001	-103.9269000	3.612776388	3.920349E-001	-136.2006000
1807	3.614772386	4.189439E-001	-151.2123000	3.614772386	6.018193E-001	-99.9353300	3.614772386	6.327015E-001	-104.6900000	3.614772386	3.923259E-001	-136.7073000
1808	3.616768384	4.192630E-001	-151.6800000	3.616768384	6.026668E-001	-100.4838000	3.616768384	6.309943E-001	-105.3524000	3.616768384	3.921283E-001	-137.2708000
1809	3.618764382	4.202127E-001	-152.1932000	3.618764382	6.036708E-001	-101.0565000	3.618764382	6.302580E-001	-106.1013000	3.618764382	3.920738E-001	-137.8008000
1810	3.620760380	4.207609E-001	-152.7233000	3.620760380	6.043288E-001	-101.6221000	3.620760380	6.282280E-001	-106.8391000	3.620760380	3.919705E-001	-138.3375000
1811	3.622756378	4.211700E-001	-153.2321000	3.622756378	6.045600E-001	-102.2173000	3.622756378	6.261894E-001	-107.5103000	3.622756378	3.918373E-001	-138.8751000
1812	3.624752376	4.213467E-001	-153.7288000	3.624752376	6.048779E-001	-102.8046000	3.624752376	6.235247E-001	-108.1481000	3.624752376	3.914065E-001	-139.4575000
1813	3.626748374	4.213189E-001	-154.2486000	3.626748374	6.048954E-001	-103.4002000	3.626748374	6.211968E-001	-108.7716000	3.626748374	3.909703E-001	-139.9526000
1814	3.628744372	4.211175E-001	-154.7793000	3.628744372	6.046574E-001	-103.9663000	3.628744372	6.173396E-001	-109.4015000	3.628744372	3.902881E-001	-140.4604000
1815	3.630740370	4.209504E-001	-155.2913000	3.630740370	6.045572E-001	-104.5676000	3.630740370	6.142365E-001	-109.9603000	3.630740370	3.897502E-001	-140.9167000
1816	3.632736368	4.210803E-001	-155.8066000	3.632736368	6.038852E-001	-105.1560000	3.632736368	6.112962E-001	-110.5045000	3.632736368	3.889365E-001	-141.4137000
1817	3.634732366	4.212034E-001	-156.2912000	3.634732366	6.032668E-001	-105.7458000	3.634732366	6.077278E-001	-110.9818000	3.634732366	3.883060E-001	-141.8703000
1818	3.636728364	4.209291E-001	-156.7857000	3.636728364	6.021881E-001	-106.3062000	3.636728364	6.046415E-001	-111.4458000	3.636728364	3.874265E-001	-142.2704000
1819	3.638724362	4.205752E-001	-157.2697000	3.638724362	6.011621E-001	-106.8598000	3.638724362	6.012052E-001	-111.8343000	3.638724362	3.868154E-001	-142.6902000
1820	3.640720360	4.206497E-001	-157.7420000	3.640720360	5.999559E-001	-107.4199000	3.640720360	5.983611E-001	-112.2585000	3.640720360	3.862929E-001	-143.0838000
1821	3.642716358	4.203390E-001	-158.2391000	3.642716358	5.987137E-001	-107.9467000	3.642716358	5.949230E-001	-112.5656000	3.642716358	3.857904E-001	-143.4585000
1822	3.644712356	4.204085E-001	-158.6842000	3.644712356	5.969154E-001	-108.4749000	3.644712356	5.921973E-001	-112.9109000	3.644712356	3.854102E-001	-143.8635000
1823	3.646708354	4.203631E-001	-159.1413000	3.646708354	5.955579E-001	-108.9703000	3.646708354	5.896564E-001	-113.1734000	3.646708354	3.850881E-001	-144.2241000
1824	3.648704352	4.202556E-001	-159.6032000	3.648704352	5.938452E-001	-109.4536000	3.648704352	5.873133E-001	-113.4506000	3.648704352	3.849481E-001	-144.5734000
1825	3.650700350	4.201828E-001	-160.0279000	3.650700350	5.922239E-001	-109.9220000	3.650700350	5.849699E-001	-113.6578000	3.650700350	3.849774E-001	-144.9491000
1826	3.652696348	4.200833E-001	-160.4830000	3.652696348	5.907739E-001	-110.3820000	3.652696348	5.834396E-001	-113.9004000	3.652696348	3.850827E-001	-145.3467000
1827	3.654692346	4.202825E-001	-160.9395000	3.654692346	5.888489E-001	-110.7745000	3.654692346	5.823206E-001	-114.0726000	3.654692346	3.852434E-001	-145.7390000
1828	3.656688344	4.200179E-001	-161.3828000	3.656688344	5.876565E-001	-111.1844000	3.656688344	5.808395E-001	-114.2636000	3.656688344	3.855425E-001	-146.0925000
1829	3.658684342	4.201183E-001	-161.7994000	3.658684342	5.861806E-001	-111.5830000	3.658684342	5.804169E-001	-114.4474000	3.658684342	3.860135E-001	-146.5371000
1830	3.660680340	4.200618E-001	-162.2636000	3.660680340	5.844502E-001	-111.9639000	3.660680340	5.799297E-001	-114.6431000	3.660680340	3.861369E-001	-146.9438000
1831	3.662676338	4.202158E-001	-162.7669000	3.662676338	5.833284E-001	-112.3170000	3.662676338	5.795753E-001	-114.8571000	3.662676338	3.866417E-001	-147.3802000
1832	3.664672336	4.203057E-001	-163.2073000	3.664672336	5.822361E-001	-112.6621000	3.664672336	5.800345E-001	-115.0388000	3.664672336	3.871117E-001	-147.8344000
1833	3.666668334	4.198735E-001	-163.6340000	3.666668334	5.812058E-001	-113.0356000	3.666668334	5.800036E-001	-115.2225000	3.666668334	3.872377E-001	-148.3293000
1834	3.668664332	4.201907E-001	-164.0818000	3.668664332	5.805114E-001	-113.3448000	3.668664332	5.815010E-001	-115.4186000	3.668664332	3.876100E-001	-148.7753000
1835	3.670660330	4.201483E-001	-164.5526000	3.670660330	5.798120E-001	-113.6870000	3.670660330	5.826353E-001	-115.6727000	3.670660330	3.879170E-001	-149.2624000
1836	3.672656328	4.199966E-001	-164.9758000	3.672656328	5.793104E-001	-114.0307000	3.672656328	5.840585E-001	-115.9163000	3.672656328	3.879200E-001	-149.7275000
1837	3.674652326	4.200222E-001	-165.4193000	3.674652326	5.792030E-001	-114.3605000	3.674652326	5.855342E-001	-116.1942000	3.674652326	3.880770E-001	-150.2009000
1838	3.676648324	4.196888E-001	-165.8945000	3.676648324	5.787259E-001	-114.6878000	3.676648324	5.860805E-001	-116.4983000	3.676648324	3.880553E-001	-150.7047000
1839	3.678644322	4.198990E-001	-166.2828000	3.678644322	5.786273E-001	-115.0183000	3.678644322	5.881996E-001	-116.7748000	3.678644322	3.879920E-001	-151.1892000
1840	3.680640320	4.197850E-001	-166.7461000	3.680640320	5.785907E-001	-115.3793000	3.680640320	5.897759E-001	-117.1178000	3.680640320	3.880128E-001	-151.6610000
1841	3.682636318	4.194766E-001	-167.1503000	3.682636318	5.789108E-001	-115.7065000	3.682636318	5.916150E-001	-117.4740000	3.682636318	3.879831E-001	-152.1169000
1842	3.684632316	4.195862E-001	-167.5711000	3.684632316	5.791803E-001	-116.0503000	3.684632316	5.934643E-001	-117.8546000	3.684632316	3.879000E-001	-152.6011000
1843	3.686628314	4.196494E-001	-167.9799000	3.686628314	5.795698E-001	-116.4313000	3.686628314	5.957206E-001	-118.2611000	3.686628314	3.876439E-001	-153.0324000
1844	3.688624312	4.196320E-001	-168.3932000	3.688624312	5.798302E-001	-116.7713000	3.688624312	5.974768E-001	-118.6663000	3.688624312	3.873928E-001	-153.4911000
1845	3.690620310	4.200332E-001	-168.7811000	3.690620310	5.802875E-001	-117.1386000	3.690620310	5.994635E-001	-119.1005000	3.690620310	3.875150E-001	-153.9762000
1846	3.692616308	4.201535E-001	-169.1730000	3.692616308	5.807329E-001	-117.5230000	3.692616308	6.017647E-001	-119.5430000	3.692616308	3.873328E-001	-154.4348000
1847	3.694612306	4.203357E-001	-169.5990000	3.694612306	5.810760E-001	-117.9299000	3.694612306	6.036194E-001	-120.0394000	3.694612306	3.870363E-001	-154.8926000
1848	3.696608304	4.201886E-001	-169.9927000	3.696608304	5.819579E-001	-118.3014000	3.696608304	6.055628E-001	-120.5237000	3.696608304	3.870627E-001	-155.3296000
1849	3.698604302	4.207594E-001	-170.3799000	3.698604302	5.821638E-001	-118.7029000	3.698604302	6.076522E-001	-121.0107000	3.698604302	3.868598E-001	-155.7560000
1850	3.700600300	4.209527E-001	-170.8110000	3.700600300	5.828942E-001	-119.1383000	3.700600300	6.088960E-001	-121.5809000	3.700600300	3.867275E-001	-156.1930000
1851	3.702596298	4.213530E-001	-171.2116000	3.702596298	5.834286E-001	-119.5475000	3.702596298	6.112842E-001	-122.1110000	3.702596298	3.865882E-001	-156.6538000
1852	3.704592296	4.215256E-001	-171.6247000	3.704592296	5.839394E-001	-119.9836000	3.704592296	6.125282E-001	-122.6977000	3.704592296	3.865715E-001	-157.0936000
1853	3.706588294	4.222824E-001	-172.0627000	3.706588294	5.846621E-001	-120.4154000	3.706588294	6.142839E-001	-123.2831000	3.706588294	3.864835E-001	-157.5402000
1854	3.708584292	4.223107E-001	-172.4609000	3.708584292	5.851336E-001	-120.8960000	3.708584292	6.151465E-001	-123.8630000	3.708584292	3.865767E-001	-157.9753000
1855	3.710580290	4.228076E-001	-172.8861000	3.710580290	5.856605E-001	-121.3339000	3.710580290	6.163629E-001	-124.4657000	3.710580290	3.865584E-001	-158.4117000
1856	3.712576288	4.233168E-001	-173.3168000	3.712576288	5.863762E-001	-121.7732000	3.712576288	6.172978E-001	-125.1428000	3.712576288	3.865515E-001	-158.8574000
1857	3.714572286	4.241901E-001	-173.7473000	3.714572286	5.868417E-001	-122.2632000	3.714572286	6.182106E-001	-125.7722000	3.714572286	3.865396E-001	-159.3419000
1858	3.716568284	4.241874E-001	-174.1901000	3.716568284	5.871303E-001	-122.7183000	3.716568284	6.186129E-001	-126.3548000	3.716568284	3.865210E-001	-159.7948000
1859	3.718564282	4.249789E-001	-174.6435000	3.718564282	5.868159E-001	-123.2269000	3.718564282	6.193714E-001	-127.0333000	3.718564282	3.861411E-001	-160.2720000
1860	3.720560280	4.257142E-001	-175.0861000	3.720560280	5.877258E-001	-123.6758000	3.720560280	6.195972E-001	-127.7084000	3.720560280	3.860043E-001	-160.7307000
1861	3.722556278	4.260516E-001	-175.5422000	3.722556278	5.879240E-001	-124.1815000	3.722556278	6.191882E-001	-128.3512000	3.722556278	3.861421E-001	-161.2421000
1862	3.724552276	4.262032E-001	-176.0273000	3.724552276	5.883325E-001	-124.6733000	3.724552276	6.185279E-001	-129.0037000	3.724552276	3.861043E-001	-161.6937000
1863	3.726548274	4.270083E-001	-176.4765000	3.726548274	5.884491E-001	-125.1569000	3.726548274	6.180524E-001	-129.6493000	3.726548274	3.860784E-001	-162.1698000
1864	3.728544272	4.271365E-001	-176.9189000	3.728544272	5.885001E-001	-125.6552000	3.728544272	6.170750E-001	-130.3011000	3.728544272	3.860151E-001	-162.6565000
1865	3.730540270	4.275095E-001	-177.4105000	3.730540270	5.883296E-001	-126.1354000	3.730540270	6.158867E-001	-130.9298000	3.730540270	3.858348E-001	-163.1598000
1866	3.732536268	4.280731E-001	-177.8821000	3.732536268	5.887336E-001	-126.6209000	3.732536268	6.143882E-001	-131.5550000	3.732536268	3.857331E-001	-163.6021000
1867	3.734532266	4.283570E-001	-178.4001000	3.734532266	5.885030E-001	-127.1336000	3.734532266	6.127968E-001	-132.1817000	3.734532266	3.855880E-001	-164.0966000
1868	3.736528264	4.283749E-001	-178.8760000	3.736528264	5.884791E-001	-127.6397000	3.736528264	6.105245E-001	-132.7831000	3.736528264	3.853658E-001	-164.5662000
1869	3.738524262	4.286818E-001	-179.3941000	3.738524262	5.880709E-001	-128.1264000	3.738524262	6.088894E-001	-133.3758000	3.738524262	3.850447E-001	-165.0282000
1870	3.740520260	4.293510E-001	-179.8698000	3.740520260	5.885094E-001	-128.6106000	3.740520260	6.064026E-001	-133.9630000	3.740520260	3.848345E-001	-165.4636000
1871	3.742516258	4.293643E-001	179.6078000	3.742516258	5.880014E-001	-129.1395000	3.742516258	6.041923E-001	-134.4940000	3.742516258	3.844964E-001	-165.9661000
1872	3.744512256	4.294281E-001	179.1688000	3.744512256	5.877436E-001	-129.6437000	3.744512256	6.019535E-001	-135.0081000	3.744512256	3.842023E-001	-166.4288000
1873	3.746508254	4.296004E-001	178.6813000	3.746508254	5.874934E-001	-130.1319000	3.746508254	5.988907E-001	-135.5017000	3.746508254	3.838932E-001	-166.8922000
1874	3.748504252	4.293513E-001	178.1881000	3.748504252	5.872678E-001	-130.6114000	3.748504252	5.965683E-001	-135.9569000	3.748504252	3.835219E-001	-167.3689000
1875	3.750500250	4.294072E-001	177.7006000	3.750500250	5.864437E-001	-131.1032000	3.750500250	5.937039E-001	-136.3803000	3.750500250	3.834222E-001	-167.7600000
1876	3.752496248	4.297639E-001	177.2150000	3.752496248	5.861751E-001	-131.6138000	3.752496248	5.918933E-001	-136.7550000	3.752496248	3.830729E-001	-168.2477000
1877	3.754492246	4.296734E-001	176.7652000	3.754492246	5.854886E-001	-132.1101000	3.754492246	5.889582E-001	-137.1345000	3.754492246	3.828112E-001	-168.6383000
1878	3.756488244	4.296626E-001	176.2917000	3.756488244	5.847516E-001	-132.6201000	3.756488244	5.869194E-001	-137.4287000	3.756488244	3.826580E-001	-169.1029000
1879	3.758484242	4.295278E-001	175.8048000	3.758484242	5.841429E-001	-133.0870000	3.758484242	5.848261E-001	-137.7434000	3.758484242	3.822814E-001	-169.5529000
1880	3.760480240	4.295020E-001	175.3486000	3.760480240	5.835176E-001	-133.5558000	3.760480240	5.829855E-001	-138.0242000	3.760480240	3.822870E-001	-169.9632000
1881	3.762476238	4.295016E-001	174.9109000	3.762476238	5.827518E-001	-134.0275000	3.762476238	5.815007E-001	-138.3036000	3.762476238	3.820990E-001	-170.4147000
1882	3.764472236	4.293627E-001	174.4252000	3.764472236	5.819114E-001	-134.5308000	3.764472236	5.801296E-001	-138.5480000	3.764472236	3.821429E-001	-170.8451000
1883	3.766468234	4.295724E-001	173.9498000	3.766468234	5.807597E-001	-134.9755000	3.766468234	5.792235E-001	-138.8308000	3.766468234	3.822608E-001	-171.2298000
1884	3.768464232	4.294641E-001	173.5101000	3.768464232	5.801678E-001	-135.4367000	3.768464232	5.786278E-001	-139.0514000	3.768464232	3.822089E-001	-171.6802000
1885	3.770460230	4.295278E-001	173.0362000	3.770460230	5.795601E-001	-135.8725000	3.770460230	5.783908E-001	-139.2738000	3.770460230	3.825113E-001	-172.1302000
1886	3.772456228	4.295269E-001	172.6139000	3.772456228	5.782437E-001	-136.2990000	3.772456228	5.774097E-001	-139.5074000	3.772456228	3.824850E-001	-172.5566000
1887	3.774452226	4.292478E-001	172.1396000	3.774452226	5.778899E-001	-136.7451000	3.774452226	5.778280E-001	-139.7724000	3.774452226	3.827314E-001	-172.9634000
1888	3.776448224	4.296488E-001	171.7142000	3.776448224	5.765167E-001	-137.1254000	3.776448224	5.781538E-001	-140.0027000	3.776448224	3.830022E-001	-173.4567000
1889	3.778444222	4.294205E-001	171.2751000	3.778444222	5.754859E-001	-137.5494000	3.778444222	5.793575E-001	-140.2669000	3.778444222	3.826519E-001	-173.8730000
1890	3.780440220	4.298011E-001	170.8253000	3.780440220	5.749587E-001	-137.9473000	3.780440220	5.800220E-001	-140.5231000	3.780440220	3.831171E-001	-174.4210000
1891	3.782436218	4.295180E-001	170.4035000	3.782436218	5.748404E-001	-138.3174000	3.782436218	5.811113E-001	-140.7808000	3.782436218	3.833574E-001	-174.8432000
1892	3.784432216	4.300562E-001	169.9415000	3.784432216	5.732734E-001	-138.7774000	3.784432216	5.822290E-001	-141.0818000	3.784432216	3.829605E-001	-175.2817000
1893	3.786428214	4.296282E-001	169.5322000	3.786428214	5.729872E-001	-139.1273000	3.786428214	5.831826E-001	-141.3999000	3.786428214	3.833713E-001	-175.8007000
1894	3.788424212	4.296688E-001	169.1067000	3.788424212	5.729265E-001	-139.5048000	3.788424212	5.849762E-001	-141.7380000	3.788424212	3.833822E-001	-176.2233000
1895	3.790420210	4.297116E-001	168.6678000	3.790420210	5.722305E-001	-139.9477000	3.790420210	5.864602E-001	-142.1253000	3.790420210	3.834572E-001	-176.7026000
1896	3.792416208	4.303002E-001	168.2372000	3.792416208	5.718359E-001	-140.3185000	3.792416208	5.884551E-001	-142.4915000	3.792416208	3.835977E-001	-177.1816000
1897	3.794412206	4.301562E-001	167.7989000	3.794412206	5.715641E-001	-140.6822000	3.794412206	5.898149E-001	-142.9112000	3.794412206	3.832569E-001	-177.6745000
1898	3.796408204	4.306192E-001	167.3889000	3.796408204	5.715544E-001	-141.0368000	3.796408204	5.922791E-001	-143.3321000	3.796408204	3.830615E-001	-178.1502000
1899	3.798404202	4.305100E-001	166.9889000	3.798404202	5.716246E-001	-141.4236000	3.798404202	5.937572E-001	-143.7848000	3.798404202	3.833342E-001	-178.5711000
1900	3.800400200	4.310187E-001	166.5511000	3.800400200	5.713564E-001	-141.8224000	3.800400200	5.957045E-001	-144.2743000	3.800400200	3.832714E-001	-179.0246000
1901	3.802396198	4.309952E-001	166.1416000	3.802396198	5.712376E-001	-142.1961000	3.802396198	5.972170E-001	-144.7641000	3.802396198	3.832071E-001	-179.4990000
1902	3.804392196	4.314177E-001	165.6856000	3.804392196	5.713773E-001	-142.5891000	3.804392196	5.990453E-001	-145.2788000	3.804392196	3.829325E-001	-179.9798000
1903	3.806388194	4.316917E-001	165.3207000	3.806388194	5.715215E-001	-142.9859000	3.806388194	6.007651E-001	-145.8055000	3.806388194	3.828242E-001	179.6012000
1904	3.808384192	4.320697E-001	164.8672000	3.808384192	5.710837E-001	-143.3894000	3.808384192	6.020423E-001	-146.3686000	3.808384192	3.827024E-001	179.1774000
1905	3.810380190	4.323185E-001	164.4865000	3.810380190	5.715761E-001	-143.7906000	3.810380190	6.033399E-001	-146.9078000	3.810380190	3.828230E-001	178.7037000
1906	3.812376188	4.325126E-001	164.0346000	3.812376188	5.716756E-001	-144.1828000	3.812376188	6.043783E-001	-147.4811000	3.812376188	3.827332E-001	178.2746000
1907	3.814372186	4.334580E-001	163.6385000	3.814372186	5.714058E-001	-144.5478000	3.814372186	6.062966E-001	-148.0843000	3.814372186	3.825291E-001	177.8652000
1908	3.816368184	4.334858E-001	163.1961000	3.816368184	5.716528E-001	-144.9412000	3.816368184	6.062915E-001	-148.6934000	3.816368184	3.827824E-001	177.3781000
1909	3.818364182	4.338883E-001	162.7512000	3.818364182	5.717021E-001	-145.3911000	3.818364182	6.066164E-001	-149.2874000	3.818364182	3.826318E-001	176.9796000
1910	3.820360180	4.344195E-001	162.3383000	3.820360180	5.721201E-001	-145.7679000	3.820360180	6.071314E-001	-149.9054000	3.820360180	3.825010E-001	176.5204000
1911	3.822356178	4.351049E-001	161.8816000	3.822356178	5.721033E-001	-146.2203000	3.822356178	6.074682E-001	-150.5503000	3.822356178	3.823582E-001	176.0443000
1912	3.824352176	4.353001E-001	161.4511000	3.824352176	5.725529E-001	-146.6131000	3.824352176	6.074445E-001	-151.1453000	3.824352176	3.827008E-001	175.6292000
1913	3.826348174	4.359041E-001	161.0353000	3.826348174	5.727449E-001	-147.0189000	3.826348174	6.074822E-001	-151.7652000	3.826348174	3.829183E-001	175.1482000
1914	3.828344172	4.362927E-001	160.5812000	3.828344172	5.732219E-001	-147.4261000	3.828344172	6.069310E-001	-152.3322000	3.828344172	3.831629E-001	174.7406000
1915	3.830340170	4.369412E-001	160.0874000	3.830340170	5.734978E-001	-147.8445000	3.830340170	6.057727E-001	-152.9780000	3.830340170	3.831865E-001	174.2531000
1916	3.832336168	4.371917E-001	159.6681000	3.832336168	5.740516E-001	-148.3136000	3.832336168	6.053125E-001	-153.5116000	3.832336168	3.834053E-001	173.7957000
1917	3.834332166	4.378388E-001	159.1606000	3.834332166	5.740067E-001	-148.7278000	3.834332166	6.046253E-001	-154.1620000	3.834332166	3.832909E-001	173.3553000
1918	3.836328164	4.380855E-001	158.7148000	3.836328164	5.742753E-001	-149.1771000	3.836328164	6.036354E-001	-154.6964000	3.836328164	3.835194E-001	172.8655000
1919	3.838324162	4.386275E-001	158.2628000	3.838324162	5.747198E-001	-149.6135000	3.838324162	6.023002E-001	-155.2674000	3.838324162	3.834937E-001	172.3890000
1920	3.840320160	4.389501E-001	157.7561000	3.840320160	5.757064E-001	-150.0337000	3.840320160	6.011457E-001	-155.8518000	3.840320160	3.838616E-001	171.9098000
1921	3.842316158	4.395640E-001	157.2804000	3.842316158	5.762197E-001	-150.5389000	3.842316158	5.997559E-001	-156.3940000	3.842316158	3.839885E-001	171.4380000
1922	3.844312156	4.399040E-001	156.8187000	3.844312156	5.766144E-001	-150.9879000	3.844312156	5.983373E-001	-156.8870000	3.844312156	3.839935E-001	170.9611000
1923	3.846308154	4.404809E-001	156.3361000	3.846308154	5.768623E-001	-151.4441000	3.846308154	5.975706E-001	-157.3599000	3.846308154	3.837178E-001	170.4720000
1924	3.848304152	4.401503E-001	155.8799000	3.848304152	5.771458E-001	-151.9105000	3.848304152	5.952573E-001	-157.8932000	3.848304152	3.837937E-001	169.9369000
1925	3.850300150	4.410362E-001	155.4128000	3.850300150	5.772622E-001	-152.3848000	3.850300150	5.946884E-001	-158.3016000	3.850300150	3.835804E-001	169.4714000
1926	3.852296148	4.412207E-001	154.9455000	3.852296148	5.780352E-001	-152.8994000	3.852296148	5.932563E-001	-158.8138000	3.852296148	3.835493E-001	168.9646000
1927	3.854292146	4.409050E-001	154.4198000	3.854292146	5.783190E-001	-153.3955000	3.854292146	5.913150E-001	-159.3549000	3.854292146	3.836916E-001	168.4386000
1928	3.856288144	4.413001E-001	153.9793000	3.856288144	5.787336E-001	-153.8911000	3.856288144	5.901185E-001	-159.7287000	3.856288144	3.834083E-001	167.9438000
1929	3.858284142	4.417461E-001	153.4998000	3.858284142	5.787939E-001	-154.3955000	3.858284142	5.894235E-001	-160.2162000	3.858284142	3.834240E-001	167.4219000
1930	3.860280140	4.417205E-001	153.0503000	3.860280140	5.792770E-001	-154.8770000	3.860280140	5.879310E-001	-160.6141000	3.860280140	3.830334E-001	166.9566000
1931	3.862276138	4.420488E-001	152.5865000	3.862276138	5.785837E-001	-155.4133000	3.862276138	5.871242E-001	-160.9946000	3.862276138	3.828129E-001	166.4778000
1932	3.864272136	4.416901E-001	152.1127000	3.864272136	5.789658E-001	-155.9288000	3.864272136	5.857827E-001	-161.4497000	3.864272136	3.826906E-001	165.9724000
1933	3.866268134	4.419263E-001	151.6370000	3.866268134	5.788353E-001	-156.4576000	3.866268134	5.846592E-001	-161.8194000	3.866268134	3.823761E-001	165.5579000
1934	3.868264132	4.421356E-001	151.1664000	3.868264132	5.790563E-001	-157.0017000	3.868264132	5.834438E-001	-162.2572000	3.868264132	3.821480E-001	165.0311000
1935	3.870260130	4.421257E-001	150.7106000	3.870260130	5.781780E-001	-157.5256000	3.870260130	5.830576E-001	-162.6669000	3.870260130	3.815992E-001	164.5117000
1936	3.872256128	4.424197E-001	150.2459000	3.872256128	5.776662E-001	-158.0424000	3.872256128	5.822875E-001	-163.0945000	3.872256128	3.812107E-001	164.0768000
1937	3.874252126	4.424134E-001	149.7583000	3.874252126	5.777524E-001	-158.5717000	3.874252126	5.814028E-001	-163.4883000	3.874252126	3.808961E-001	163.6150000
1938	3.876248124	4.425495E-001	149.2930000	3.876248124	5.771585E-001	-159.0892000	3.876248124	5.806521E-001	-163.8920000	3.876248124	3.805879E-001	163.1791000
1939	3.878244122	4.428278E-001	148.8420000	3.878244122	5.767505E-001	-159.6085000	3.878244122	5.800069E-001	-164.2558000	3.878244122	3.803840E-001	162.6950000
1940	3.880240120	4.427715E-001	148.4003000	3.880240120	5.759917E-001	-160.1059000	3.880240120	5.792584E-001	-164.6344000	3.880240120	3.800123E-001	162.3137000
1941	3.882236118	4.426658E-001	147.9805000	3.882236118	5.752791E-001	-160.6234000	3.882236118	5.786210E-001	-165.0253000	3.882236118	3.798989E-001	161.8584000
1942	3.884232116	4.427052E-001	147.5149000	3.884232116	5.743056E-001	-161.1774000	3.884232116	5.780305E-001	-165.4250000	3.884232116	3.792505E-001	161.4354000
1943	3.886228114	4.430347E-001	147.0122000	3.886228114	5.732851E-001	-161.6468000	3.886228114	5.776423E-001	-165.7995000	3.886228114	3.793238E-001	161.0043000
1944	3.888224112	4.432264E-001	146.6430000	3.888224112	5.718377E-001	-162.1660000	3.888224112	5.769862E-001	-166.1856000	3.888224112	3.791839E-001	160.6200000
1945	3.890220110	4.433609E-001	146.1436000	3.890220110	5.704988E-001	-162.6039000	3.890220110	5.766025E-001	-166.5750000	3.890220110	3.790797E-001	160.1792000
1946	3.892216108	4.435124E-001	145.6708000	3.892216108	5.694339E-001	-163.0706000	3.892216108	5.761232E-001	-166.9091000	3.892216108	3.787709E-001	159.7780000
1947	3.894212106	4.433858E-001	145.2845000	3.894212106	5.675157E-001	-163.5335000	3.894212106	5.758506E-001	-167.2975000	3.894212106	3.786969E-001	159.3703000
1948	3.896208104	4.435465E-001	144.8278000	3.896208104	5.670533E-001	-163.9704000	3.896208104	5.756102E-001	-167.6595000	3.896208104	3.789258E-001	158.9883000
1949	3.898204102	4.439360E-001	144.3597000	3.898204102	5.656861E-001	-164.3582000	3.898204102	5.754682E-001	-168.0118000	3.898204102	3.793947E-001	158.5437000
1950	3.900200100	4.441808E-001	143.9325000	3.900200100	5.647234E-001	-164.7417000	3.900200100	5.753766E-001	-168.4141000	3.900200100	3.793594E-001	158.1249000
1951	3.902196098	4.444028E-001	143.4373000	3.902196098	5.635256E-001	-165.1620000	3.902196098	5.752738E-001	-168.8210000	3.902196098	3.795260E-001	157.7504000
1952	3.904192096	4.448583E-001	142.9971000	3.904192096	5.621224E-001	-165.5456000	3.904192096	5.752673E-001	-169.1200000	3.904192096	3.796059E-001	157.3520000
1953	3.906188094	4.449402E-001	142.5609000	3.906188094	5.616314E-001	-165.8879000	3.906188094	5.753602E-001	-169.5167000	3.906188094	3.799575E-001	156.8917000
1954	3.908184092	4.448684E-001	142.1519000	3.908184092	5.609050E-001	-166.2503000	3.908184092	5.752646E-001	-169.8410000	3.908184092	3.803141E-001	156.4560000
1955	3.910180090	4.453910E-001	141.6738000	3.910180090	5.597147E-001	-166.6055000	3.910180090	5.758093E-001	-170.2646000	3.910180090	3.808251E-001	156.0384000
1956	3.912176088	4.453310E-001	141.2539000	3.912176088	5.589848E-001	-166.9312000	3.912176088	5.759827E-001	-170.6320000	3.912176088	3.806935E-001	155.5903000
1957	3.914172086	4.453579E-001	140.7996000	3.914172086	5.585749E-001	-167.3066000	3.914172086	5.762633E-001	-170.9774000	3.914172086	3.814880E-001	155.1374000
1958	3.916168084	4.458222E-001	140.4009000	3.916168084	5.581843E-001	-167.5966000	3.916168084	5.769318E-001	-171.3462000	3.916168084	3.815186E-001	154.7045000
1959	3.918164082	4.460782E-001	139.9833000	3.918164082	5.578117E-001	-167.9200000	3.918164082	5.779071E-001	-171.6948000	3.918164082	3.817516E-001	154.2549000
1960	3.920160080	4.462403E-001	139.5332000	3.920160080	5.578818E-001	-168.2505000	3.920160080	5.784271E-001	-172.1320000	3.920160080	3.820592E-001	153.7783000
1961	3.922156078	4.463960E-001	139.1120000	3.922156078	5.575904E-001	-168.5742000	3.922156078	5.794868E-001	-172.4732000	3.922156078	3.822746E-001	153.2883000
1962	3.924152076	4.466951E-001	138.7014000	3.924152076	5.576371E-001	-168.9273000	3.924152076	5.800499E-001	-172.8962000	3.924152076	3.823012E-001	152.8189000
1963	3.926148074	4.469266E-001	138.2701000	3.926148074	5.581023E-001	-169.2309000	3.926148074	5.812327E-001	-173.3277000	3.926148074	3.828309E-001	152.3507000
1964	3.928144072	4.472109E-001	137.8496000	3.928144072	5.581920E-001	-169.6003000	3.928144072	5.823296E-001	-173.7812000	3.928144072	3.827963E-001	151.9131000
1965	3.930140070	4.476267E-001	137.3821000	3.930140070	5.590089E-001	-169.9195000	3.930140070	5.832479E-001	-174.2134000	3.930140070	3.831553E-001	151.3999000
1966	3.932136068	4.475444E-001	137.0150000	3.932136068	5.596870E-001	-170.2722000	3.932136068	5.838517E-001	-174.6586000	3.932136068	3.834184E-001	150.9348000
1967	3.934132066	4.481212E-001	136.6320000	3.934132066	5.604247E-001	-170.6506000	3.934132066	5.854617E-001	-175.1461000	3.934132066	3.837408E-001	150.4938000
1968	3.936128064	4.485778E-001	136.1550000	3.936128064	5.608333E-001	-171.0191000	3.936128064	5.864638E-001	-175.6342000	3.936128064	3.838092E-001	149.9868000
1969	3.938124062	4.489755E-001	135.7476000	3.938124062	5.620064E-001	-171.3926000	3.938124062	5.872260E-001	-176.1209000	3.938124062	3.840811E-001	149.5441000
1970	3.940120060	4.495005E-001	135.3212000	3.940120060	5.627571E-001	-171.8117000	3.940120060	5.885977E-001	-176.6347000	3.940120060	3.845780E-001	149.0891000
1971	3.942116058	4.502210E-001	134.8924000	3.942116058	5.640896E-001	-172.1863000	3.942116058	5.897285E-001	-177.1505000	3.942116058	3.846045E-001	148.5824000
1972	3.944112056	4.506214E-001	134.4494000	3.944112056	5.651373E-001	-172.6102000	3.944112056	5.904288E-001	-177.7585000	3.944112056	3.847720E-001	148.1170000
1973	3.946108054	4.514723E-001	134.0346000	3.946108054	5.660732E-001	-173.0630000	3.946108054	5.918439E-001	-178.2414000	3.946108054	3.848334E-001	147.5914000
1974	3.948104052	4.517940E-001	133.5982000	3.948104052	5.667512E-001	-173.5108000	3.948104052	5.918996E-001	-178.8778000	3.948104052	3.851515E-001	147.1035000
1975	3.950100050	4.523943E-001	133.2149000	3.950100050	5.681115E-001	-173.9784000	3.950100050	5.925709E-001	-179.4118000	3.950100050	3.851992E-001	146.5834000
1976	3.952096048	4.530130E-001	132.7313000	3.952096048	5.690149E-001	-174.4388000	3.952096048	5.931594E-001	179.9685000	3.952096048	3.854732E-001	146.0856000
1977	3.954092046	4.537671E-001	132.2721000	3.954092046	5.699944E-001	-174.9464000	3.954092046	5.932785E-001	179.3641000	3.954092046	3.856286E-001	145.5954000
1978	3.956088044	4.542843E-001	131.7962000	3.956088044	5.712618E-001	-175.4530000	3.956088044	5.935235E-001	178.7407000	3.956088044	3.857229E-001	145.0263000
1979	3.958084042	4.547335E-001	131.3191000	3.958084042	5.718327E-001	-175.9585000	3.958084042	5.930310E-001	178.1473000	3.958084042	3.858197E-001	144.5330000
1980	3.960080040	4.552921E-001	130.8926000	3.960080040	5.726535E-001	-176.5260000	3.960080040	5.923445E-001	177.5666000	3.960080040	3.858105E-001	143.9714000
1981	3.962076038	4.559790E-001	130.4420000	3.962076038	5.734637E-001	-177.0491000	3.962076038	5.923492E-001	176.9531000	3.962076038	3.857527E-001	143.4476000
1982	3.964072036	4.565324E-001	129.8869000	3.964072036	5.740373E-001	-177.6006000	3.964072036	5.912092E-001	176.3145000	3.964072036	3.854376E-001	142.8556000
1983	3.966068034	4.566725E-001	129.4126000	3.966068034	5.745144E-001	-178.1654000	3.966068034	5.900875E-001	175.7222000	3.966068034	3.851598E-001	142.3341000
1984	3.968064032	4.571979E-001	128.9701000	3.968064032	5.750370E-001	-178.7493000	3.968064032	5.892288E-001	175.1658000	3.968064032	3.847878E-001	141.7932000
[truncated: 16 more rows]
