# Supplementary material for: Tailoring the refractive index of impedance-matched ferrite composites
Source: Sci Rep. 2022 Sep 22;12:15818. doi: 10.1038/s41598-022-19188-3 (PMC9500025; doi:10.1038/s41598-022-19188-3)
Supplement: Supplementary file 1 — Supplementary Information 1. [file 41598_2022_19188_MOESM1_ESM.zip › 41598_2022_19188_MOESM1/90-125 um.csv]

MS4644A
!10/30/2013.11:25:53.AM
!CHANNEL.1
!TR.MEASUREMENT
!RF.CORRECTION: FULL.TWO.PORT.CAL.PORT.1.2
!AVERAGING.OFF
!IF.BANDWIDTH: 1KHZ
!NUMBER.OF.TRACES: 4
!TRACE:	TRACE.1	TRACE.2	TRACE.3	TRACE.4
!PARAMETER:	S11	S12	S21	S22
!PORT:	PORT1	PORT2	PORT1	PORT2
!GRAPH:	LINMAG.PHASE	LINMAG.PHASE	LINMAG.PHASE	LINMAG.PHASE
!SMOOTHING:	OFF	OFF	OFF	OFF
!TIMEDOMAIN:	OFF	OFF	OFF	OFF
!SWEEPTYPE: FREQ.SWEEP(Linear)
PNT	FREQ1.GHZ	LINMAG1	PHASE1.DEG	FREQ2.GHZ	LINMAG2	PHASE2.DEG	FREQ3.GHZ	LINMAG3	PHASE3.DEG	FREQ4.GHZ	LINMAG4	PHASE4.DEG
1	0.010000000	6.991976E-004	48.7200200	0.010000000	9.993656E-001	-2.4728720	0.010000000	9.996402E-001	-2.4987960	0.010000000	1.011604E-003	85.4310500
2	0.011995998	8.123338E-004	55.1469700	0.011995998	9.997568E-001	-2.9680690	0.011995998	1.000119E+000	-3.0114220	0.011995998	1.263775E-003	88.3604600
3	0.013991996	8.754862E-004	65.9692500	0.013991996	9.995194E-001	-3.4794250	0.013991996	1.000142E+000	-3.5149480	0.013991996	1.543524E-003	87.0703100
4	0.015987994	1.015330E-003	73.3447000	0.015987994	9.994668E-001	-3.9872710	0.015987994	9.998452E-001	-4.0156540	0.015987994	1.751113E-003	85.7521800
5	0.017983992	1.223820E-003	79.0843700	0.017983992	9.996328E-001	-4.4976980	0.017983992	1.000121E+000	-4.5179510	0.017983992	1.965906E-003	84.2113700
6	0.019979990	1.451566E-003	82.7670800	0.019979990	9.997469E-001	-4.9915470	0.019979990	9.999347E-001	-5.0212350	0.019979990	2.214063E-003	82.8371400
7	0.021975988	1.715091E-003	84.4529300	0.021975988	9.994574E-001	-5.4979610	0.021975988	1.000098E+000	-5.5122160	0.021975988	2.461125E-003	81.4684100
8	0.023971986	2.002211E-003	85.0669100	0.023971986	9.994989E-001	-5.9944280	0.023971986	9.997749E-001	-6.0188970	0.023971986	2.700993E-003	79.8796500
9	0.025967984	2.305632E-003	84.4283100	0.025967984	9.995741E-001	-6.4955810	0.025967984	9.997867E-001	-6.5283600	0.025967984	2.959635E-003	78.1246900
10	0.027963982	2.627382E-003	83.3131100	0.027963982	9.993019E-001	-7.0026930	0.027963982	9.996987E-001	-7.0285780	0.027963982	3.192177E-003	76.2483800
11	0.029959980	2.944124E-003	81.8575400	0.029959980	9.991701E-001	-7.5085220	0.029959980	9.995019E-001	-7.5217080	0.029959980	3.454187E-003	74.0239300
12	0.031955978	3.275152E-003	79.9389000	0.031955978	9.989650E-001	-8.0023510	0.031955978	9.992871E-001	-8.0197060	0.031955978	3.696847E-003	72.2923900
13	0.033951976	3.611717E-003	77.8018600	0.033951976	9.988842E-001	-8.4974860	0.033951976	9.990932E-001	-8.5253690	0.033951976	4.001353E-003	70.2266800
14	0.035947974	3.925162E-003	75.5103300	0.035947974	9.988084E-001	-9.0098240	0.035947974	9.989825E-001	-9.0281460	0.035947974	4.104647E-003	67.7769500
15	0.037943972	4.264948E-003	73.1938600	0.037943972	9.985811E-001	-9.5069020	0.037943972	9.988638E-001	-9.5329010	0.037943972	4.379943E-003	65.3448000
16	0.039939970	4.697479E-003	70.1743200	0.039939970	9.982438E-001	-10.0027800	0.039939970	9.987120E-001	-10.0350200	0.039939970	4.588826E-003	63.3236300
17	0.041935968	4.885428E-003	68.8049000	0.041935968	9.982459E-001	-10.5066800	0.041935968	9.984711E-001	-10.5143400	0.041935968	4.825581E-003	61.3634900
18	0.043931966	5.234241E-003	66.3385900	0.043931966	9.980177E-001	-11.0034500	0.043931966	9.982169E-001	-11.0334900	0.043931966	5.066573E-003	59.2853500
19	0.045927964	5.544316E-003	63.5646300	0.045927964	9.979160E-001	-11.5067800	0.045927964	9.980891E-001	-11.5259200	0.045927964	5.295851E-003	57.6608600
20	0.047923962	5.877260E-003	61.0528100	0.047923962	9.975068E-001	-11.9895400	0.047923962	9.978297E-001	-12.0217600	0.047923962	5.507928E-003	56.0966100
21	0.049919960	6.192849E-003	58.5411200	0.049919960	9.974785E-001	-12.4901800	0.049919960	9.975612E-001	-12.5197000	0.049919960	5.695774E-003	54.0766100
22	0.051915958	6.501913E-003	55.9551600	0.051915958	9.970733E-001	-12.9895800	0.051915958	9.974775E-001	-13.0131500	0.051915958	5.957414E-003	52.1201200
23	0.053911956	6.798709E-003	53.2345500	0.053911956	9.969819E-001	-13.4877100	0.053911956	9.971880E-001	-13.5114000	0.053911956	6.171828E-003	50.7590800
24	0.055907954	7.118493E-003	50.6947800	0.055907954	9.966766E-001	-13.9828000	0.055907954	9.969320E-001	-13.9979200	0.055907954	6.413307E-003	48.6648400
25	0.057903952	7.362960E-003	48.3302800	0.057903952	9.965482E-001	-14.4812400	0.057903952	9.965671E-001	-14.4934500	0.057903952	6.582693E-003	47.0813000
26	0.059899950	7.661572E-003	45.8198500	0.059899950	9.962593E-001	-14.9750300	0.059899950	9.965076E-001	-14.9969100	0.059899950	6.860341E-003	45.5484900
27	0.061895948	7.913447E-003	43.1831500	0.061895948	9.958383E-001	-15.4650200	0.061895948	9.960893E-001	-15.4858500	0.061895948	7.057222E-003	43.5696100
28	0.063891946	8.149588E-003	40.7296100	0.063891946	9.956106E-001	-15.9547900	0.063891946	9.958369E-001	-15.9853000	0.063891946	7.284726E-003	42.0123800
29	0.065887944	8.411976E-003	38.4113900	0.065887944	9.955412E-001	-16.4608000	0.065887944	9.955220E-001	-16.4784200	0.065887944	7.545914E-003	40.5692700
30	0.067883942	8.628913E-003	35.9976700	0.067883942	9.950605E-001	-16.9463900	0.067883942	9.955860E-001	-16.9679700	0.067883942	7.791038E-003	38.9368900
31	0.069879940	8.806439E-003	33.8148800	0.069879940	9.949885E-001	-17.4357600	0.069879940	9.953772E-001	-17.4554300	0.069879940	7.961786E-003	37.1965300
32	0.071875938	8.990278E-003	31.4816000	0.071875938	9.948166E-001	-17.9357200	0.071875938	9.947451E-001	-17.9533000	0.071875938	8.266236E-003	35.7561600
33	0.073871936	9.184813E-003	29.5444500	0.073871936	9.944370E-001	-18.4275500	0.073871936	9.949853E-001	-18.4561300	0.073871936	8.465134E-003	34.0132900
34	0.075867934	9.364497E-003	27.0856300	0.075867934	9.942413E-001	-18.9138100	0.075867934	9.945081E-001	-18.9485900	0.075867934	8.712765E-003	32.4209900
35	0.077863932	9.450058E-003	25.5232200	0.077863932	9.939077E-001	-19.4020500	0.077863932	9.941699E-001	-19.4276200	0.077863932	8.900191E-003	30.9048900
36	0.079859930	9.583483E-003	23.8969000	0.079859930	9.935450E-001	-19.8922500	0.079859930	9.942136E-001	-19.9228500	0.079859930	9.197955E-003	29.1838300
37	0.081855928	9.730035E-003	22.4030000	0.081855928	9.934347E-001	-20.3845900	0.081855928	9.939305E-001	-20.4116500	0.081855928	9.378839E-003	27.6741400
38	0.083851926	9.845703E-003	20.8992800	0.083851926	9.933965E-001	-20.8784900	0.083851926	9.934090E-001	-20.9152500	0.083851926	9.631022E-003	26.2679200
39	0.085847924	9.946846E-003	19.6177000	0.085847924	9.929267E-001	-21.3658800	0.085847924	9.935239E-001	-21.3971000	0.085847924	9.856598E-003	24.9253000
40	0.087843922	1.006374E-002	18.3138400	0.087843922	9.928179E-001	-21.8701800	0.087843922	9.929137E-001	-21.8805400	0.087843922	1.006598E-002	23.1924500
41	0.089839920	1.032715E-002	17.0575300	0.089839920	9.925047E-001	-22.3493700	0.089839920	9.926890E-001	-22.3794100	0.089839920	1.026555E-002	21.8543900
42	0.091835918	1.033387E-002	15.9019300	0.091835918	9.922694E-001	-22.8331400	0.091835918	9.924266E-001	-22.8685700	0.091835918	1.045207E-002	20.5105400
43	0.093831916	1.049068E-002	14.9418200	0.093831916	9.920226E-001	-23.3331300	0.093831916	9.921900E-001	-23.3551300	0.093831916	1.062730E-002	19.0407200
44	0.095827914	1.062042E-002	14.3565800	0.095827914	9.919997E-001	-23.8176600	0.095827914	9.919960E-001	-23.8424300	0.095827914	1.086335E-002	17.8693700
45	0.097823912	1.075639E-002	13.7431100	0.097823912	9.916506E-001	-24.3002600	0.097823912	9.917800E-001	-24.3346600	0.097823912	1.105026E-002	16.4076400
46	0.099819910	1.105378E-002	12.9584300	0.099819910	9.915528E-001	-24.8063000	0.099819910	9.915273E-001	-24.8355400	0.099819910	1.130245E-002	15.2079200
47	0.101815908	1.122667E-002	11.8989800	0.101815908	9.910678E-001	-25.2849200	0.101815908	9.912829E-001	-25.3162800	0.101815908	1.153174E-002	14.0406700
48	0.103811906	1.139841E-002	10.7779000	0.103811906	9.907796E-001	-25.7704400	0.103811906	9.910159E-001	-25.7832000	0.103811906	1.165375E-002	12.8755900
49	0.105807904	1.157045E-002	9.9045370	0.105807904	9.905272E-001	-26.2613800	0.105807904	9.907441E-001	-26.2945600	0.105807904	1.186662E-002	11.5444500
50	0.107803902	1.171832E-002	9.0119230	0.107803902	9.903715E-001	-26.7581900	0.107803902	9.906375E-001	-26.7732700	0.107803902	1.206122E-002	10.4114600
51	0.109799900	1.191619E-002	8.4124990	0.109799900	9.899291E-001	-27.2383800	0.109799900	9.901459E-001	-27.2579300	0.109799900	1.226256E-002	8.8867930
52	0.111795898	1.212340E-002	7.7952990	0.111795898	9.897932E-001	-27.7307400	0.111795898	9.900389E-001	-27.7570800	0.111795898	1.241538E-002	7.9595320
53	0.113791896	1.238834E-002	7.1398570	0.113791896	9.894049E-001	-28.2067200	0.113791896	9.899463E-001	-28.2367500	0.113791896	1.263983E-002	7.0221940
54	0.115787894	1.266103E-002	6.3222430	0.115787894	9.891540E-001	-28.7058100	0.115787894	9.895140E-001	-28.7266800	0.115787894	1.285727E-002	6.0499500
55	0.117783892	1.294234E-002	5.4552400	0.117783892	9.890544E-001	-29.1922500	0.117783892	9.894349E-001	-29.2133400	0.117783892	1.306475E-002	4.6091320
56	0.119779890	1.326987E-002	4.8010240	0.119779890	9.888780E-001	-29.6739800	0.119779890	9.889883E-001	-29.7012400	0.119779890	1.330005E-002	3.5787260
57	0.121775888	1.353505E-002	3.9634680	0.121775888	9.884129E-001	-30.1739600	0.121775888	9.884651E-001	-30.1883700	0.121775888	1.351711E-002	2.7372860
58	0.123771886	1.383514E-002	2.9228230	0.123771886	9.881868E-001	-30.6472500	0.123771886	9.882519E-001	-30.6795200	0.123771886	1.372510E-002	1.6953780
59	0.125767884	1.414714E-002	1.8793480	0.125767884	9.878452E-001	-31.1446200	0.125767884	9.880533E-001	-31.1657300	0.125767884	1.388036E-002	0.6941186
60	0.127763882	1.447834E-002	0.5873814	0.127763882	9.875830E-001	-31.6258700	0.127763882	9.877740E-001	-31.6514000	0.127763882	1.412418E-002	-0.3868524
61	0.129759880	1.479311E-002	-0.4796701	0.129759880	9.874532E-001	-32.1207600	0.129759880	9.876286E-001	-32.1384100	0.129759880	1.436456E-002	-1.4786050
62	0.131755878	1.513743E-002	-1.2507480	0.131755878	9.871253E-001	-32.6029700	0.131755878	9.871436E-001	-32.6393200	0.131755878	1.458460E-002	-2.4982300
63	0.133751876	1.546763E-002	-2.5237520	0.133751876	9.867515E-001	-33.0901300	0.133751876	9.869671E-001	-33.1186900	0.133751876	1.485611E-002	-3.5653510
64	0.135747874	1.579877E-002	-3.7952100	0.135747874	9.865915E-001	-33.5676800	0.135747874	9.865724E-001	-33.6124600	0.135747874	1.510251E-002	-4.6486120
65	0.137743872	1.627250E-002	-5.2421840	0.137743872	9.861405E-001	-34.0665200	0.137743872	9.864646E-001	-34.0847200	0.137743872	1.540456E-002	-6.0338450
66	0.139739870	1.660618E-002	-6.7213740	0.139739870	9.861174E-001	-34.5507700	0.139739870	9.863897E-001	-34.5771900	0.139739870	1.564972E-002	-7.2165660
67	0.141735868	1.678903E-002	-7.7410900	0.141735868	9.857233E-001	-35.0258800	0.141735868	9.858947E-001	-35.0633900	0.141735868	1.592785E-002	-8.2973470
68	0.143731866	1.711972E-002	-8.9950680	0.143731866	9.853055E-001	-35.5113000	0.143731866	9.855366E-001	-35.5426800	0.143731866	1.606692E-002	-9.1975200
69	0.145727864	1.735841E-002	-10.3244300	0.145727864	9.852875E-001	-36.0174600	0.145727864	9.853932E-001	-36.0323700	0.145727864	1.633663E-002	-10.2375700
70	0.147723862	1.773116E-002	-11.6407500	0.147723862	9.846179E-001	-36.4914600	0.147723862	9.847409E-001	-36.5143300	0.147723862	1.658799E-002	-11.3368900
71	0.149719860	1.798922E-002	-13.0126500	0.149719860	9.843145E-001	-36.9688400	0.149719860	9.847413E-001	-37.0077700	0.149719860	1.685769E-002	-12.2699000
72	0.151715858	1.829817E-002	-14.3748000	0.151715858	9.840239E-001	-37.4575500	0.151715858	9.845911E-001	-37.4868700	0.151715858	1.709681E-002	-13.4987900
73	0.153711856	1.858116E-002	-15.6905400	0.153711856	9.837753E-001	-37.9364100	0.153711856	9.840852E-001	-37.9779100	0.153711856	1.736749E-002	-14.5795900
74	0.155707854	1.884857E-002	-16.8561100	0.155707854	9.836720E-001	-38.4317200	0.155707854	9.836735E-001	-38.4598000	0.155707854	1.760075E-002	-15.8024100
75	0.157703852	1.912422E-002	-18.1295700	0.157703852	9.835217E-001	-38.9174600	0.157703852	9.833571E-001	-38.9459000	0.157703852	1.791008E-002	-16.9174600
76	0.159699850	1.936896E-002	-19.3632800	0.159699850	9.829487E-001	-39.3969800	0.159699850	9.831192E-001	-39.4200700	0.159699850	1.816976E-002	-17.8849700
77	0.161695848	1.959842E-002	-20.5609200	0.161695848	9.827050E-001	-39.8859400	0.161695848	9.829254E-001	-39.9119300	0.161695848	1.837247E-002	-18.9974600
78	0.163691846	1.981291E-002	-21.7802300	0.163691846	9.825228E-001	-40.3583900	0.163691846	9.826308E-001	-40.3900500	0.163691846	1.869784E-002	-20.0166700
79	0.165687844	2.001165E-002	-22.9460300	0.165687844	9.821183E-001	-40.8443600	0.165687844	9.820719E-001	-40.8671200	0.165687844	1.894335E-002	-21.1424100
80	0.167683842	2.025980E-002	-23.9780500	0.167683842	9.819284E-001	-41.3254400	0.167683842	9.818752E-001	-41.3564100	0.167683842	1.924555E-002	-22.1667900
81	0.169679840	2.045690E-002	-24.9872700	0.169679840	9.816406E-001	-41.8061500	0.169679840	9.816929E-001	-41.8411300	0.169679840	1.946832E-002	-23.1613100
82	0.171675838	2.070124E-002	-26.0110800	0.171675838	9.812119E-001	-42.2939800	0.171675838	9.813923E-001	-42.3359400	0.171675838	1.976959E-002	-24.0590600
83	0.173671836	2.090213E-002	-26.9350100	0.173671836	9.810086E-001	-42.7835100	0.173671836	9.812114E-001	-42.8071600	0.173671836	2.001030E-002	-25.1096400
84	0.175667834	2.116927E-002	-27.8453600	0.175667834	9.808486E-001	-43.2675200	0.175667834	9.808483E-001	-43.2895700	0.175667834	2.026605E-002	-25.9814500
85	0.177663832	2.135160E-002	-28.6755300	0.177663832	9.805760E-001	-43.7422900	0.177663832	9.803945E-001	-43.7617700	0.177663832	2.052687E-002	-26.9428100
86	0.179659830	2.157631E-002	-29.5003300	0.179659830	9.800709E-001	-44.2294700	0.179659830	9.803350E-001	-44.2462100	0.179659830	2.079087E-002	-27.8526200
87	0.181655828	2.179551E-002	-30.3215700	0.181655828	9.800124E-001	-44.7068700	0.181655828	9.799504E-001	-44.7365600	0.181655828	2.104244E-002	-28.7154900
88	0.183651826	2.203522E-002	-31.0804300	0.183651826	9.797598E-001	-45.1917600	0.183651826	9.797729E-001	-45.2173900	0.183651826	2.138204E-002	-29.6353600
89	0.185647824	2.231500E-002	-31.7926600	0.185647824	9.793121E-001	-45.6755500	0.185647824	9.795752E-001	-45.7062200	0.185647824	2.160204E-002	-30.5848700
90	0.187643822	2.257727E-002	-32.4506100	0.187643822	9.791195E-001	-46.1512300	0.187643822	9.792699E-001	-46.1866800	0.187643822	2.192021E-002	-31.2942400
91	0.189639820	2.280712E-002	-33.1587400	0.189639820	9.787093E-001	-46.6489000	0.189639820	9.787904E-001	-46.6646600	0.189639820	2.228269E-002	-32.4454500
92	0.191635818	2.307314E-002	-33.8713000	0.191635818	9.784670E-001	-47.1179400	0.191635818	9.784839E-001	-47.1472900	0.191635818	2.251729E-002	-33.3132400
93	0.193631816	2.333889E-002	-34.5766600	0.193631816	9.781002E-001	-47.5998600	0.193631816	9.783859E-001	-47.6369100	0.193631816	2.280784E-002	-34.1536500
94	0.195627814	2.363663E-002	-35.2027900	0.195627814	9.776931E-001	-48.0855300	0.195627814	9.782340E-001	-48.1020100	0.195627814	2.304733E-002	-34.9306200
95	0.197623812	2.395695E-002	-35.7271400	0.197623812	9.777237E-001	-48.5692800	0.197623812	9.776875E-001	-48.5878300	0.197623812	2.332156E-002	-35.7978900
96	0.199619810	2.423771E-002	-36.4462900	0.199619810	9.771822E-001	-49.0481400	0.199619810	9.775987E-001	-49.0632900	0.199619810	2.358961E-002	-36.6857300
97	0.201615808	2.457522E-002	-37.1282300	0.201615808	9.770267E-001	-49.5402800	0.201615808	9.773039E-001	-49.5534000	0.201615808	2.389222E-002	-37.5089400
98	0.203611806	2.489110E-002	-37.7791900	0.203611806	9.766145E-001	-50.0089800	0.203611806	9.769307E-001	-50.0478900	0.203611806	2.417594E-002	-38.3934800
99	0.205607804	2.523787E-002	-38.4157700	0.205607804	9.765059E-001	-50.4947100	0.205607804	9.767476E-001	-50.5115400	0.205607804	2.443923E-002	-39.2643900
100	0.207603802	2.557102E-002	-39.1232900	0.207603802	9.759851E-001	-50.9756200	0.207603802	9.765186E-001	-51.0039600	0.207603802	2.472696E-002	-40.1426200
101	0.209599800	2.594354E-002	-39.8578200	0.209599800	9.757346E-001	-51.4536800	0.209599800	9.760689E-001	-51.4886400	0.209599800	2.499089E-002	-41.0302500
102	0.211595798	2.632270E-002	-40.5644500	0.211595798	9.754452E-001	-51.9386000	0.211595798	9.757965E-001	-51.9726100	0.211595798	2.527274E-002	-41.9164100
103	0.213591796	2.673093E-002	-41.4312500	0.213591796	9.751452E-001	-52.4207200	0.213591796	9.753877E-001	-52.4525100	0.213591796	2.552349E-002	-42.7671100
104	0.215587794	2.708932E-002	-42.2955700	0.215587794	9.748961E-001	-52.9108400	0.215587794	9.750293E-001	-52.9395200	0.215587794	2.580241E-002	-43.6278700
105	0.217583792	2.746483E-002	-43.0528200	0.217583792	9.747492E-001	-53.3914700	0.217583792	9.749153E-001	-53.4135100	0.217583792	2.606448E-002	-44.4820500
106	0.219579790	2.781197E-002	-43.9592000	0.219579790	9.743433E-001	-53.8643300	0.219579790	9.746487E-001	-53.9022600	0.219579790	2.632999E-002	-45.3065200
107	0.221575788	2.819171E-002	-44.7546500	0.221575788	9.741225E-001	-54.3520100	0.221575788	9.741370E-001	-54.3802300	0.221575788	2.657108E-002	-46.1538600
108	0.223571786	2.855078E-002	-45.6089900	0.223571786	9.737856E-001	-54.8233800	0.223571786	9.738807E-001	-54.8678400	0.223571786	2.682940E-002	-46.9749600
109	0.225567784	2.890459E-002	-46.5037200	0.225567784	9.733969E-001	-55.3040300	0.225567784	9.737003E-001	-55.3293900	0.225567784	2.708577E-002	-47.7139100
110	0.227563782	2.926823E-002	-47.2190900	0.227563782	9.731620E-001	-55.7797600	0.227563782	9.732615E-001	-55.8062100	0.227563782	2.734810E-002	-48.5079100
111	0.229559780	2.962226E-002	-48.1742900	0.229559780	9.730291E-001	-56.2550100	0.229559780	9.729053E-001	-56.3149000	0.229559780	2.761955E-002	-49.3147800
112	0.231555778	2.995441E-002	-49.0906100	0.231555778	9.725875E-001	-56.7414300	0.231555778	9.724855E-001	-56.7850600	0.231555778	2.787339E-002	-50.0649900
113	0.233551776	3.028068E-002	-50.0553700	0.233551776	9.725164E-001	-57.2210900	0.233551776	9.722620E-001	-57.2675400	0.233551776	2.817227E-002	-50.8366200
114	0.235547774	3.060453E-002	-50.9900800	0.235547774	9.720988E-001	-57.7053800	0.235547774	9.718731E-001	-57.7413300	0.235547774	2.845561E-002	-51.5601200
115	0.237543772	3.090796E-002	-51.8896600	0.237543772	9.717816E-001	-58.1812400	0.237543772	9.716927E-001	-58.2193400	0.237543772	2.874935E-002	-52.3207300
116	0.239539770	3.120757E-002	-52.8238800	0.239539770	9.713036E-001	-58.6665700	0.239539770	9.715004E-001	-58.6967000	0.239539770	2.904979E-002	-53.0970800
117	0.241535768	3.150219E-002	-53.7187200	0.241535768	9.712225E-001	-59.1584100	0.241535768	9.708672E-001	-59.1720000	0.241535768	2.934030E-002	-53.8320100
118	0.243531766	3.192345E-002	-54.6654500	0.243531766	9.708428E-001	-59.6262000	0.243531766	9.705648E-001	-59.6424300	0.243531766	2.967469E-002	-54.5679100
119	0.245527764	3.220785E-002	-55.5603000	0.245527764	9.706247E-001	-60.0988300	0.245527764	9.704303E-001	-60.1318100	0.245527764	2.999307E-002	-55.3412800
120	0.247523762	3.246868E-002	-56.3866500	0.247523762	9.701967E-001	-60.5753400	0.247523762	9.699469E-001	-60.6218300	0.247523762	3.030868E-002	-56.1253300
121	0.249519760	3.274743E-002	-57.2514300	0.249519760	9.697564E-001	-61.0664600	0.249519760	9.697188E-001	-61.0970600	0.249519760	3.064621E-002	-56.9049900
122	0.251515758	3.302166E-002	-58.0568100	0.251515758	9.694651E-001	-61.5718300	0.251515758	9.693503E-001	-61.5673400	0.251515758	3.097433E-002	-57.6975600
123	0.253511756	3.330420E-002	-58.8377200	0.253511756	9.691266E-001	-62.0296100	0.253511756	9.690746E-001	-62.0351700	0.253511756	3.132279E-002	-58.4967500
124	0.255507754	3.356269E-002	-59.6178200	0.255507754	9.687971E-001	-62.5047400	0.255507754	9.687937E-001	-62.5162700	0.255507754	3.170383E-002	-59.2920300
125	0.257503752	3.381336E-002	-60.3976400	0.257503752	9.684309E-001	-62.9687800	0.257503752	9.683025E-001	-62.9948300	0.257503752	3.203586E-002	-60.0517100
126	0.259499750	3.410003E-002	-61.1542500	0.259499750	9.681696E-001	-63.4635000	0.259499750	9.681332E-001	-63.4700000	0.259499750	3.236811E-002	-60.8775400
127	0.261495748	3.440002E-002	-61.8880100	0.261495748	9.676796E-001	-63.9328500	0.261495748	9.676979E-001	-63.9730300	0.261495748	3.267825E-002	-61.6322700
128	0.263491746	3.466132E-002	-62.5674400	0.263491746	9.673840E-001	-64.4395800	0.263491746	9.674857E-001	-64.4420400	0.263491746	3.303625E-002	-62.5151000
129	0.265487744	3.494755E-002	-63.2896800	0.265487744	9.671406E-001	-64.9007400	0.265487744	9.672105E-001	-64.9165600	0.265487744	3.334924E-002	-63.2963600
130	0.267483742	3.521851E-002	-63.9749300	0.267483742	9.669588E-001	-65.3671100	0.267483742	9.667634E-001	-65.4083600	0.267483742	3.369332E-002	-64.0832800
131	0.269479740	3.543773E-002	-64.6209000	0.269479740	9.664801E-001	-65.8754300	0.269479740	9.665446E-001	-65.8791600	0.269479740	3.401574E-002	-64.8601900
132	0.271475738	3.574159E-002	-65.2782100	0.271475738	9.660832E-001	-66.3366400	0.271475738	9.661485E-001	-66.3469300	0.271475738	3.434830E-002	-65.6922800
133	0.273471736	3.603984E-002	-65.8530400	0.273471736	9.658310E-001	-66.7985300	0.273471736	9.662713E-001	-66.8267700	0.273471736	3.466628E-002	-66.4735600
134	0.275467734	3.635842E-002	-66.5141200	0.275467734	9.654711E-001	-67.2859800	0.275467734	9.654526E-001	-67.3115800	0.275467734	3.500173E-002	-67.2723000
135	0.277463732	3.670806E-002	-67.1256400	0.277463732	9.650187E-001	-67.7759600	0.277463732	9.652746E-001	-67.7931500	0.277463732	3.531418E-002	-68.0447300
136	0.279459730	3.704494E-002	-67.7453800	0.279459730	9.646710E-001	-68.2428100	0.279459730	9.649193E-001	-68.2505900	0.279459730	3.563527E-002	-68.8445200
137	0.281455728	3.737707E-002	-68.3464400	0.281455728	9.644510E-001	-68.7068000	0.281455728	9.648191E-001	-68.7279900	0.281455728	3.593360E-002	-69.5847100
138	0.283451726	3.774958E-002	-68.9935100	0.283451726	9.640062E-001	-69.1838700	0.283451726	9.644159E-001	-69.2179900	0.283451726	3.626524E-002	-70.2340900
139	0.285447724	3.811710E-002	-69.6220900	0.285447724	9.638659E-001	-69.6568800	0.285447724	9.641572E-001	-69.6760000	0.285447724	3.659205E-002	-71.0096700
140	0.287443722	3.850732E-002	-70.2398300	0.287443722	9.635520E-001	-70.1452400	0.287443722	9.638157E-001	-70.1701500	0.287443722	3.693448E-002	-71.7023100
141	0.289439720	3.889043E-002	-70.8765600	0.289439720	9.631270E-001	-70.6185800	0.289439720	9.634378E-001	-70.6340300	0.289439720	3.724355E-002	-72.4726600
142	0.291435718	3.928126E-002	-71.5104400	0.291435718	9.629607E-001	-71.0890000	0.291435718	9.630032E-001	-71.1267500	0.291435718	3.760074E-002	-73.1702000
143	0.293431716	3.969546E-002	-72.1856300	0.293431716	9.625936E-001	-71.5657500	0.293431716	9.628007E-001	-71.5971300	0.293431716	3.791417E-002	-73.8764700
144	0.295427714	4.009040E-002	-72.8580900	0.295427714	9.624759E-001	-72.0333500	0.295427714	9.623412E-001	-72.0812400	0.295427714	3.826347E-002	-74.6217300
145	0.297423712	4.052587E-002	-73.5183300	0.297423712	9.619586E-001	-72.5178000	0.297423712	9.620382E-001	-72.5544000	0.297423712	3.856052E-002	-75.1642200
146	0.299419710	4.093288E-002	-74.2191100	0.299419710	9.616305E-001	-72.9853900	0.299419710	9.617740E-001	-73.0161000	0.299419710	3.894208E-002	-75.8819400
147	0.301415708	4.132836E-002	-75.0946700	0.301415708	9.612622E-001	-73.4553100	0.301415708	9.615057E-001	-73.4969900	0.301415708	3.922305E-002	-76.5581700
148	0.303411706	4.173902E-002	-75.8150100	0.303411706	9.610966E-001	-73.9284500	0.303411706	9.611675E-001	-73.9648100	0.303411706	3.960891E-002	-77.2871500
149	0.305407704	4.233881E-002	-76.4293800	0.305407704	9.607278E-001	-74.4173000	0.305407704	9.609522E-001	-74.4443000	0.305407704	3.993281E-002	-77.9918700
150	0.307403702	4.279541E-002	-77.1215000	0.307403702	9.603646E-001	-74.8956500	0.307403702	9.604914E-001	-74.8988100	0.307403702	4.025971E-002	-78.7245000
151	0.309399700	4.321230E-002	-77.8828600	0.309399700	9.601049E-001	-75.3397900	0.309399700	9.600248E-001	-75.3991500	0.309399700	4.053043E-002	-79.4330500
152	0.311395698	4.362296E-002	-78.5819900	0.311395698	9.597272E-001	-75.8362400	0.311395698	9.596999E-001	-75.8597100	0.311395698	4.091130E-002	-80.1142700
153	0.313391696	4.407904E-002	-79.3736800	0.313391696	9.595052E-001	-76.3176500	0.313391696	9.595953E-001	-76.3336500	0.313391696	4.120771E-002	-80.7077600
154	0.315387694	4.442899E-002	-80.1255200	0.315387694	9.594030E-001	-76.7648700	0.315387694	9.590439E-001	-76.8204400	0.315387694	4.154204E-002	-81.4847300
155	0.317383692	4.481449E-002	-80.9041800	0.317383692	9.590023E-001	-77.2546800	0.317383692	9.588425E-001	-77.2959000	0.317383692	4.190817E-002	-82.2154800
156	0.319379690	4.520963E-002	-81.7109500	0.319379690	9.587469E-001	-77.7225000	0.319379690	9.585282E-001	-77.7765000	0.319379690	4.218832E-002	-82.8298600
157	0.321375688	4.556647E-002	-82.4151400	0.321375688	9.585603E-001	-78.1915800	0.321375688	9.581280E-001	-78.2284300	0.321375688	4.246754E-002	-83.4995300
158	0.323371686	4.592035E-002	-83.2288100	0.323371686	9.580368E-001	-78.6738400	0.323371686	9.580321E-001	-78.7053500	0.323371686	4.280271E-002	-84.2119900
159	0.325367684	4.627248E-002	-83.9463300	0.325367684	9.574987E-001	-79.1555200	0.325367684	9.575421E-001	-79.1865800	0.325367684	4.315475E-002	-84.9203900
160	0.327363682	4.661367E-002	-84.7550700	0.327363682	9.573616E-001	-79.6227500	0.327363682	9.573939E-001	-79.6606500	0.327363682	4.343865E-002	-85.5354500
161	0.329359680	4.691126E-002	-85.5691000	0.329359680	9.569689E-001	-80.0978000	0.329359680	9.571458E-001	-80.1409500	0.329359680	4.377244E-002	-86.2069100
162	0.331355678	4.720585E-002	-86.2022800	0.331355678	9.568829E-001	-80.5725300	0.331355678	9.570407E-001	-80.6128200	0.331355678	4.408357E-002	-86.8280200
163	0.333351676	4.749681E-002	-86.9546100	0.333351676	9.566061E-001	-81.0534300	0.333351676	9.564298E-001	-81.0858400	0.333351676	4.441804E-002	-87.5503800
164	0.335347674	4.780908E-002	-87.6428600	0.335347674	9.562600E-001	-81.5320400	0.335347674	9.562489E-001	-81.5512500	0.335347674	4.474027E-002	-88.1495200
165	0.337343672	4.810027E-002	-88.2612000	0.337343672	9.560649E-001	-82.0068600	0.337343672	9.561369E-001	-82.0440800	0.337343672	4.510866E-002	-88.8411900
166	0.339339670	4.837520E-002	-88.9715300	0.339339670	9.557233E-001	-82.4798000	0.339339670	9.554611E-001	-82.5136000	0.339339670	4.542280E-002	-89.4649800
167	0.341335668	4.869239E-002	-89.5222800	0.341335668	9.556431E-001	-82.9465400	0.341335668	9.554806E-001	-82.9748200	0.341335668	4.579024E-002	-90.1224700
168	0.343331666	4.894629E-002	-90.2540000	0.343331666	9.552379E-001	-83.4229400	0.343331666	9.548629E-001	-83.4587100	0.343331666	4.611478E-002	-90.8309900
169	0.345327664	4.931031E-002	-90.8347500	0.345327664	9.550353E-001	-83.9026000	0.345327664	9.548710E-001	-83.9387700	0.345327664	4.646847E-002	-91.5491000
170	0.347323662	4.955381E-002	-91.5051300	0.347323662	9.546133E-001	-84.3784600	0.347323662	9.544512E-001	-84.4243600	0.347323662	4.686749E-002	-92.2039900
171	0.349319660	4.988984E-002	-92.0448800	0.349319660	9.544073E-001	-84.8542200	0.349319660	9.541026E-001	-84.8925900	0.349319660	4.715981E-002	-92.9224800
172	0.351315658	5.026828E-002	-92.7094300	0.351315658	9.541882E-001	-85.3354200	0.351315658	9.540358E-001	-85.3674400	0.351315658	4.752054E-002	-93.5535400
173	0.353311656	5.059427E-002	-93.2622500	0.353311656	9.535442E-001	-85.8201700	0.353311656	9.536774E-001	-85.8552000	0.353311656	4.787887E-002	-94.2829000
174	0.355307654	5.100863E-002	-93.7564200	0.355307654	9.534461E-001	-86.2992900	0.355307654	9.531490E-001	-86.3213300	0.355307654	4.821057E-002	-94.9432000
175	0.357303652	5.138111E-002	-94.2717200	0.357303652	9.530699E-001	-86.7636800	0.357303652	9.527013E-001	-86.7902800	0.357303652	4.859218E-002	-95.6085300
176	0.359299650	5.164379E-002	-94.8664000	0.359299650	9.528272E-001	-87.2398900	0.359299650	9.528835E-001	-87.2792100	0.359299650	4.902721E-002	-96.4304600
177	0.361295648	5.201476E-002	-95.4817100	0.361295648	9.525269E-001	-87.7236900	0.361295648	9.525283E-001	-87.7568800	0.361295648	4.943025E-002	-97.1250400
178	0.363291646	5.240131E-002	-96.0127900	0.363291646	9.521980E-001	-88.1937600	0.363291646	9.518233E-001	-88.2459500	0.363291646	4.967119E-002	-97.8373200
179	0.365287644	5.279407E-002	-96.5564700	0.365287644	9.519150E-001	-88.6772500	0.365287644	9.513896E-001	-88.7086600	0.365287644	5.010553E-002	-98.5205900
180	0.367283642	5.322537E-002	-97.1578300	0.367283642	9.515272E-001	-89.1508400	0.367283642	9.509481E-001	-89.1995100	0.367283642	5.038710E-002	-99.2342600
181	0.369279640	5.364660E-002	-97.7184400	0.369279640	9.512742E-001	-89.6461600	0.369279640	9.506477E-001	-89.6752900	0.369279640	5.072640E-002	-99.9280700
182	0.371275638	5.404960E-002	-98.2882000	0.371275638	9.507915E-001	-90.1290200	0.371275638	9.500310E-001	-90.1436700	0.371275638	5.108550E-002	-100.5952000
183	0.373271636	5.446619E-002	-98.8635900	0.373271636	9.502643E-001	-90.5923300	0.373271636	9.497126E-001	-90.6214700	0.373271636	5.141051E-002	-101.2979000
184	0.375267634	5.493288E-002	-99.4822800	0.375267634	9.502469E-001	-91.0746500	0.375267634	9.493948E-001	-91.0902900	0.375267634	5.176744E-002	-101.9536000
185	0.377263632	5.542126E-002	-100.0858000	0.377263632	9.496912E-001	-91.5429700	0.377263632	9.490197E-001	-91.5548500	0.377263632	5.209899E-002	-102.6575000
186	0.379259630	5.587136E-002	-100.6679000	0.379259630	9.491713E-001	-92.0191800	0.379259630	9.485922E-001	-92.0502700	0.379259630	5.240353E-002	-103.3318000
187	0.381255628	5.627841E-002	-101.3028000	0.381255628	9.488165E-001	-92.5070000	0.381255628	9.480253E-001	-92.5175200	0.381255628	5.277457E-002	-103.9595000
188	0.383251626	5.682109E-002	-101.9602000	0.383251626	9.482304E-001	-92.9862100	0.383251626	9.475933E-001	-92.9812500	0.383251626	5.314497E-002	-104.6001000
189	0.385247624	5.727192E-002	-102.5724000	0.385247624	9.479002E-001	-93.4469500	0.385247624	9.472488E-001	-93.4572700	0.385247624	5.346667E-002	-105.2614000
190	0.387243622	5.773249E-002	-103.2031000	0.387243622	9.471936E-001	-93.9296000	0.387243622	9.470516E-001	-93.9335400	0.387243622	5.385851E-002	-105.9476000
191	0.389239620	5.822596E-002	-103.8454000	0.389239620	9.469241E-001	-94.4045400	0.389239620	9.464896E-001	-94.4125800	0.389239620	5.421124E-002	-106.5726000
192	0.391235618	5.868791E-002	-104.5661000	0.391235618	9.462346E-001	-94.8678100	0.391235618	9.461223E-001	-94.8693500	0.391235618	5.463400E-002	-107.2042000
193	0.393231616	5.917792E-002	-105.2866000	0.393231616	9.459146E-001	-95.3264200	0.393231616	9.456098E-001	-95.3412900	0.393231616	5.496679E-002	-107.9117000
194	0.395227614	5.956748E-002	-105.9684000	0.395227614	9.454189E-001	-95.7951400	0.395227614	9.454253E-001	-95.7970500	0.395227614	5.538447E-002	-108.5525000
195	0.397223612	6.001877E-002	-106.6867000	0.397223612	9.448785E-001	-96.2643700	0.397223612	9.450538E-001	-96.2707000	0.397223612	5.575284E-002	-109.2133000
196	0.399219610	6.037717E-002	-107.3926000	0.399219610	9.447310E-001	-96.7366100	0.399219610	9.446766E-001	-96.7505400	0.399219610	5.609100E-002	-109.8414000
197	0.401215608	6.078470E-002	-108.0691000	0.401215608	9.443926E-001	-97.1944000	0.401215608	9.443642E-001	-97.2173200	0.401215608	5.652523E-002	-110.5211000
198	0.403211606	6.121740E-002	-108.7031000	0.403211606	9.439300E-001	-97.6573200	0.403211606	9.439977E-001	-97.6814000	0.403211606	5.687777E-002	-111.2075000
199	0.405207604	6.155924E-002	-109.5903000	0.405207604	9.435833E-001	-98.1160200	0.405207604	9.437124E-001	-98.1453300	0.405207604	5.727693E-002	-111.8814000
200	0.407203602	6.184878E-002	-110.3705000	0.407203602	9.431953E-001	-98.5777200	0.407203602	9.435825E-001	-98.6100900	0.407203602	5.767098E-002	-112.4970000
201	0.409199600	6.234682E-002	-111.0159000	0.409199600	9.429807E-001	-99.0452700	0.409199600	9.429026E-001	-99.0766800	0.409199600	5.809202E-002	-113.2126000
202	0.411195598	6.266112E-002	-111.6809000	0.411195598	9.428247E-001	-99.4993700	0.411195598	9.426044E-001	-99.5397600	0.411195598	5.849874E-002	-113.8656000
203	0.413191596	6.301259E-002	-112.4191000	0.413191596	9.425266E-001	-99.9678600	0.413191596	9.424179E-001	-100.0114000	0.413191596	5.883950E-002	-114.4844000
204	0.415187594	6.325748E-002	-113.0688000	0.415187594	9.423117E-001	-100.4276000	0.415187594	9.421618E-001	-100.4699000	0.415187594	5.921329E-002	-115.1931000
205	0.417183592	6.355481E-002	-113.7308000	0.417183592	9.420254E-001	-100.8849000	0.417183592	9.421211E-001	-100.9360000	0.417183592	5.954015E-002	-115.8370000
206	0.419179590	6.393421E-002	-114.2968000	0.419179590	9.420091E-001	-101.3775000	0.419179590	9.416627E-001	-101.4144000	0.419179590	5.993204E-002	-116.4992000
207	0.421175588	6.420936E-002	-114.9767000	0.421175588	9.417490E-001	-101.8293000	0.421175588	9.415817E-001	-101.8898000	0.421175588	6.014277E-002	-117.1191000
208	0.423171586	6.455387E-002	-115.5815000	0.423171586	9.414416E-001	-102.3039000	0.423171586	9.413769E-001	-102.3528000	0.423171586	6.058823E-002	-117.7931000
209	0.425167584	6.481061E-002	-116.2534000	0.425167584	9.412081E-001	-102.7632000	0.425167584	9.412237E-001	-102.8086000	0.425167584	6.101329E-002	-118.2778000
210	0.427163582	6.529186E-002	-116.7920000	0.427163582	9.408228E-001	-103.2403000	0.427163582	9.408032E-001	-103.2888000	0.427163582	6.140433E-002	-118.8845000
211	0.429159580	6.565543E-002	-117.2254000	0.429159580	9.408892E-001	-103.7175000	0.429159580	9.406789E-001	-103.7674000	0.429159580	6.172485E-002	-119.6476000
212	0.431155578	6.591496E-002	-117.7580000	0.431155578	9.407562E-001	-104.1782000	0.431155578	9.404560E-001	-104.2492000	0.431155578	6.222145E-002	-120.3063000
213	0.433151576	6.628038E-002	-118.3860000	0.433151576	9.407136E-001	-104.6472000	0.433151576	9.402081E-001	-104.7175000	0.433151576	6.251064E-002	-121.0521000
214	0.435147574	6.666961E-002	-118.9900000	0.435147574	9.403189E-001	-105.1131000	0.435147574	9.400558E-001	-105.1910000	0.435147574	6.305224E-002	-121.6786000
215	0.437143572	6.704526E-002	-119.4119000	0.437143572	9.403497E-001	-105.5936000	0.437143572	9.398960E-001	-105.6592000	0.437143572	6.325977E-002	-122.0373000
216	0.439139570	6.743786E-002	-119.9222000	0.439139570	9.400504E-001	-106.0733000	0.439139570	9.395868E-001	-106.1338000	0.439139570	6.361577E-002	-122.7614000
217	0.441135568	6.792647E-002	-120.6016000	0.441135568	9.397800E-001	-106.5464000	0.441135568	9.394714E-001	-106.6053000	0.441135568	6.398676E-002	-123.4692000
218	0.443131566	6.845205E-002	-121.0914000	0.443131566	9.398360E-001	-107.0232000	0.443131566	9.390849E-001	-107.0867000	0.443131566	6.452204E-002	-124.1058000
219	0.445127564	6.887050E-002	-121.6556000	0.445127564	9.391701E-001	-107.5080000	0.445127564	9.387820E-001	-107.5717000	0.445127564	6.490632E-002	-124.8065000
220	0.447123562	6.947973E-002	-122.0931000	0.447123562	9.391972E-001	-107.9813000	0.447123562	9.384772E-001	-108.0387000	0.447123562	6.520692E-002	-125.3300000
221	0.449119560	6.981958E-002	-122.6716000	0.449119560	9.390963E-001	-108.4493000	0.449119560	9.383298E-001	-108.5148000	0.449119560	6.573676E-002	-125.8270000
222	0.451115558	7.034662E-002	-123.3302000	0.451115558	9.389753E-001	-108.9311000	0.451115558	9.381452E-001	-109.0008000	0.451115558	6.612971E-002	-126.4612000
223	0.453111556	7.075579E-002	-123.9184000	0.453111556	9.384260E-001	-109.4245000	0.453111556	9.375734E-001	-109.4851000	0.453111556	6.649768E-002	-127.2048000
224	0.455107554	7.124092E-002	-124.5040000	0.455107554	9.382072E-001	-109.9033000	0.455107554	9.371513E-001	-109.9683000	0.455107554	6.680065E-002	-127.8303000
225	0.457103552	7.170922E-002	-125.0598000	0.457103552	9.379554E-001	-110.3932000	0.457103552	9.368295E-001	-110.4470000	0.457103552	6.720417E-002	-128.4794000
226	0.459099550	7.217550E-002	-125.6756000	0.459099550	9.377364E-001	-110.8657000	0.459099550	9.365622E-001	-110.9207000	0.459099550	6.754521E-002	-129.1002000
227	0.461095548	7.264865E-002	-126.2836000	0.461095548	9.374002E-001	-111.3506000	0.461095548	9.361445E-001	-111.4066000	0.461095548	6.786616E-002	-129.7477000
228	0.463091546	7.306132E-002	-126.8642000	0.463091546	9.371444E-001	-111.8323000	0.463091546	9.357134E-001	-111.8770000	0.463091546	6.819195E-002	-130.2618000
229	0.465087544	7.345539E-002	-127.4177000	0.465087544	9.366204E-001	-112.3020000	0.465087544	9.353228E-001	-112.3401000	0.465087544	6.850165E-002	-130.8231000
230	0.467083542	7.391854E-002	-128.0348000	0.467083542	9.363615E-001	-112.7845000	0.467083542	9.347947E-001	-112.8152000	0.467083542	6.885421E-002	-131.5177000
231	0.469079540	7.431176E-002	-128.6653000	0.469079540	9.359014E-001	-113.2576000	0.469079540	9.342601E-001	-113.2909000	0.469079540	6.913576E-002	-132.1154000
232	0.471075538	7.476723E-002	-129.2715000	0.471075538	9.354473E-001	-113.7393000	0.471075538	9.339121E-001	-113.7651000	0.471075538	6.951422E-002	-132.7361000
233	0.473071536	7.513995E-002	-129.8431000	0.473071536	9.349486E-001	-114.2137000	0.473071536	9.334635E-001	-114.2281000	0.473071536	6.986716E-002	-133.2967000
234	0.475067534	7.555276E-002	-130.4701000	0.475067534	9.343928E-001	-114.6987000	0.475067534	9.329012E-001	-114.6943000	0.475067534	7.019207E-002	-133.8813000
235	0.477063532	7.596044E-002	-131.0350000	0.477063532	9.339774E-001	-115.1628000	0.477063532	9.325688E-001	-115.1703000	0.477063532	7.054368E-002	-134.4409000
236	0.479059530	7.638413E-002	-131.6273000	0.479059530	9.338532E-001	-115.6311000	0.479059530	9.319625E-001	-115.6260000	0.479059530	7.095309E-002	-134.9836000
237	0.481055528	7.674929E-002	-132.2159000	0.481055528	9.333240E-001	-116.1037000	0.481055528	9.314249E-001	-116.0857000	0.481055528	7.132974E-002	-135.5746000
238	0.483051526	7.720939E-002	-132.8252000	0.483051526	9.327728E-001	-116.5618000	0.483051526	9.308869E-001	-116.5540000	0.483051526	7.163835E-002	-136.1220000
239	0.485047524	7.755976E-002	-133.3941000	0.485047524	9.324216E-001	-117.0447000	0.485047524	9.303889E-001	-117.0203000	0.485047524	7.206336E-002	-136.7369000
240	0.487043522	7.790375E-002	-133.9786000	0.487043522	9.319953E-001	-117.5115000	0.487043522	9.299647E-001	-117.4715000	0.487043522	7.251206E-002	-137.3150000
241	0.489039520	7.831986E-002	-134.5808000	0.489039520	9.314927E-001	-117.9808000	0.489039520	9.295600E-001	-117.9280000	0.489039520	7.297038E-002	-137.8560000
242	0.491035518	7.866582E-002	-135.1283000	0.491035518	9.309289E-001	-118.4560000	0.491035518	9.290649E-001	-118.4019000	0.491035518	7.336233E-002	-138.4789000
243	0.493031516	7.898615E-002	-135.7488000	0.493031516	9.305791E-001	-118.9269000	0.493031516	9.285754E-001	-118.8552000	0.493031516	7.376040E-002	-139.1014000
244	0.495027514	7.942647E-002	-136.3597000	0.495027514	9.299907E-001	-119.3783000	0.495027514	9.281098E-001	-119.3161000	0.495027514	7.416502E-002	-139.6813000
245	0.497023512	7.975397E-002	-136.8905000	0.497023512	9.294069E-001	-119.8569000	0.497023512	9.279047E-001	-119.7796000	0.497023512	7.461038E-002	-140.2984000
246	0.499019510	8.009259E-002	-137.5186000	0.499019510	9.290048E-001	-120.3262000	0.499019510	9.275463E-001	-120.2288000	0.499019510	7.502425E-002	-140.8732000
247	0.501015508	8.041376E-002	-138.0949000	0.501015508	9.287938E-001	-120.7918000	0.501015508	9.271003E-001	-120.6841000	0.501015508	7.539329E-002	-141.5282000
248	0.503011506	8.081577E-002	-138.6302000	0.503011506	9.280991E-001	-121.2489000	0.503011506	9.266174E-001	-121.1605000	0.503011506	7.577920E-002	-142.0956000
249	0.505007504	8.113606E-002	-139.2475000	0.505007504	9.279155E-001	-121.7152000	0.505007504	9.265794E-001	-121.6121000	0.505007504	7.615989E-002	-142.7592000
250	0.507003502	8.153626E-002	-139.8552000	0.507003502	9.273845E-001	-122.1812000	0.507003502	9.259342E-001	-122.0687000	0.507003502	7.660584E-002	-143.4051000
251	0.508999500	8.194710E-002	-140.4383000	0.508999500	9.269602E-001	-122.6329000	0.508999500	9.260317E-001	-122.5254000	0.508999500	7.697573E-002	-144.0370000
252	0.510995498	8.233029E-002	-140.9566000	0.510995498	9.264379E-001	-123.0931000	0.510995498	9.256133E-001	-123.0021000	0.510995498	7.740126E-002	-144.5850000
253	0.512991496	8.266724E-002	-141.5511000	0.512991496	9.259552E-001	-123.5615000	0.512991496	9.253867E-001	-123.4579000	0.512991496	7.777853E-002	-145.2253000
254	0.514987494	8.302899E-002	-142.1461000	0.514987494	9.257958E-001	-124.0128000	0.514987494	9.251102E-001	-123.9172000	0.514987494	7.814156E-002	-145.8415000
255	0.516983492	8.336806E-002	-142.7120000	0.516983492	9.254700E-001	-124.4761000	0.516983492	9.249966E-001	-124.3866000	0.516983492	7.855517E-002	-146.4576000
256	0.518979490	8.385491E-002	-143.2825000	0.518979490	9.248847E-001	-124.9279000	0.518979490	9.243510E-001	-124.8511000	0.518979490	7.905988E-002	-147.0369000
257	0.520975488	8.417296E-002	-143.8807000	0.520975488	9.247165E-001	-125.3753000	0.520975488	9.242825E-001	-125.2995000	0.520975488	7.943247E-002	-147.6543000
258	0.522971486	8.456419E-002	-144.4537000	0.522971486	9.241356E-001	-125.8413000	0.522971486	9.243660E-001	-125.7670000	0.522971486	7.982668E-002	-148.2157000
259	0.524967484	8.495340E-002	-144.9848000	0.524967484	9.240667E-001	-126.2804000	0.524967484	9.239437E-001	-126.2405000	0.524967484	8.023359E-002	-148.7774000
260	0.526963482	8.529113E-002	-145.5822000	0.526963482	9.236959E-001	-126.7524000	0.526963482	9.240013E-001	-126.6918000	0.526963482	8.058567E-002	-149.4031000
261	0.528959480	8.566353E-002	-146.1040000	0.528959480	9.236603E-001	-127.1845000	0.528959480	9.235949E-001	-127.1556000	0.528959480	8.103736E-002	-150.0596000
262	0.530955478	8.604153E-002	-146.7016000	0.530955478	9.235106E-001	-127.6559000	0.530955478	9.234584E-001	-127.6168000	0.530955478	8.102430E-002	-150.6807000
263	0.532951476	8.635801E-002	-147.1661000	0.532951476	9.232029E-001	-128.1112000	0.532951476	9.233170E-001	-128.0992000	0.532951476	8.164480E-002	-151.3345000
264	0.534947474	8.697034E-002	-147.7408000	0.534947474	9.228837E-001	-128.5601000	0.534947474	9.229285E-001	-128.5522000	0.534947474	8.216701E-002	-151.8221000
265	0.536943472	8.750893E-002	-148.2276000	0.536943472	9.227780E-001	-129.0219000	0.536943472	9.229037E-001	-129.0038000	0.536943472	8.236677E-002	-152.3740000
266	0.538939470	8.786514E-002	-148.6935000	0.538939470	9.228335E-001	-129.4813000	0.538939470	9.223443E-001	-129.4887000	0.538939470	8.273936E-002	-152.9283000
267	0.540935468	8.822915E-002	-149.2661000	0.540935468	9.226029E-001	-129.9217000	0.540935468	9.222405E-001	-129.9486000	0.540935468	8.308093E-002	-153.4673000
268	0.542931466	8.874828E-002	-149.6728000	0.542931466	9.227148E-001	-130.3951000	0.542931466	9.219110E-001	-130.4268000	0.542931466	8.340319E-002	-154.0398000
269	0.544927464	8.920892E-002	-150.1841000	0.544927464	9.228282E-001	-130.8438000	0.544927464	9.220102E-001	-130.8883000	0.544927464	8.382126E-002	-154.5831000
270	0.546923462	8.965796E-002	-150.7405000	0.546923462	9.223573E-001	-131.3060000	0.546923462	9.218474E-001	-131.3571000	0.546923462	8.438180E-002	-155.0542000
271	0.548919460	9.016701E-002	-151.1268000	0.548919460	9.222894E-001	-131.7757000	0.548919460	9.213880E-001	-131.7859000	0.548919460	8.452485E-002	-155.6600000
272	0.550915458	9.082159E-002	-151.7471000	0.550915458	9.223322E-001	-132.2322000	0.550915458	9.210894E-001	-132.2823000	0.550915458	8.481424E-002	-156.1740000
273	0.552911456	9.123667E-002	-152.2146000	0.552911456	9.222780E-001	-132.7041000	0.552911456	9.205680E-001	-132.7770000	0.552911456	8.525441E-002	-156.7969000
274	0.554907454	9.190854E-002	-152.6967000	0.554907454	9.220157E-001	-133.1606000	0.554907454	9.206583E-001	-133.2298000	0.554907454	8.562792E-002	-157.2099000
275	0.556903452	9.237121E-002	-153.0738000	0.556903452	9.222937E-001	-133.6564000	0.556903452	9.203763E-001	-133.6983000	0.556903452	8.610858E-002	-157.9275000
276	0.558899450	9.288593E-002	-153.7520000	0.558899450	9.222131E-001	-134.1177000	0.558899450	9.198954E-001	-134.1931000	0.558899450	8.673197E-002	-158.3796000
277	0.560895448	9.328259E-002	-154.2433000	0.560895448	9.221907E-001	-134.5865000	0.560895448	9.196003E-001	-134.6431000	0.560895448	8.685007E-002	-158.8387000
278	0.562891446	9.390129E-002	-154.7379000	0.562891446	9.221466E-001	-135.0645000	0.562891446	9.191552E-001	-135.1016000	0.562891446	8.727406E-002	-159.2834000
279	0.564887444	9.428425E-002	-155.4101000	0.564887444	9.216668E-001	-135.5463000	0.564887444	9.189756E-001	-135.5977000	0.564887444	8.766066E-002	-159.8243000
280	0.566883442	9.475634E-002	-155.8827000	0.566883442	9.216143E-001	-136.0215000	0.566883442	9.185490E-001	-136.0599000	0.566883442	8.799203E-002	-160.3794000
281	0.568879440	9.518147E-002	-156.4203000	0.568879440	9.210411E-001	-136.5157000	0.568879440	9.182289E-001	-136.5282000	0.568879440	8.832826E-002	-160.9444000
282	0.570875438	9.559108E-002	-156.9258000	0.570875438	9.210674E-001	-136.9929000	0.570875438	9.176824E-001	-136.9955000	0.570875438	8.875172E-002	-161.5079000
283	0.572871436	9.620343E-002	-157.5683000	0.572871436	9.208730E-001	-137.4795000	0.572871436	9.175239E-001	-137.4899000	0.572871436	8.918280E-002	-162.0219000
284	0.574867434	9.651006E-002	-158.0733000	0.574867434	9.204211E-001	-137.9524000	0.574867434	9.169378E-001	-137.9265000	0.574867434	8.940497E-002	-162.4196000
285	0.576863432	9.680616E-002	-158.5097000	0.576863432	9.201075E-001	-138.4423000	0.576863432	9.167117E-001	-138.3974000	0.576863432	8.983563E-002	-163.0660000
286	0.578859430	9.719439E-002	-159.1858000	0.578859430	9.195555E-001	-138.9276000	0.578859430	9.160905E-001	-138.8838000	0.578859430	9.008452E-002	-163.6107000
287	0.580855428	9.749226E-002	-159.6411000	0.580855428	9.193333E-001	-139.3965000	0.580855428	9.155762E-001	-139.3416000	0.580855428	9.054743E-002	-164.0509000
288	0.582851426	9.786192E-002	-160.1431000	0.582851426	9.188491E-001	-139.8837000	0.582851426	9.157015E-001	-139.8083000	0.582851426	9.103595E-002	-164.6628000
289	0.584847424	9.812555E-002	-160.6846000	0.584847424	9.182639E-001	-140.3573000	0.584847424	9.148418E-001	-140.2906000	0.584847424	9.123742E-002	-165.1460000
290	0.586843422	9.841951E-002	-161.2679000	0.586843422	9.174641E-001	-140.8399000	0.586843422	9.145699E-001	-140.7650000	0.586843422	9.201597E-002	-165.6550000
291	0.588839420	9.837344E-002	-161.7688000	0.588839420	9.174419E-001	-141.3044000	0.588839420	9.138784E-001	-141.2095000	0.588839420	9.210330E-002	-166.1473000
292	0.590835418	9.887549E-002	-162.1818000	0.590835418	9.167359E-001	-141.7681000	0.590835418	9.135541E-001	-141.6928000	0.590835418	9.232817E-002	-166.7540000
293	0.592831416	9.901217E-002	-162.6630000	0.592831416	9.160678E-001	-142.2636000	0.592831416	9.132797E-001	-142.1655000	0.592831416	9.309115E-002	-167.3902000
294	0.594827414	9.917511E-002	-163.2003000	0.594827414	9.157277E-001	-142.7606000	0.594827414	9.125690E-001	-142.6228000	0.594827414	9.346698E-002	-167.8771000
295	0.596823412	9.924676E-002	-163.7374000	0.596823412	9.149331E-001	-143.2251000	0.596823412	9.120420E-001	-143.0926000	0.596823412	9.384777E-002	-168.4598000
296	0.598819410	9.950400E-002	-164.2394000	0.598819410	9.145007E-001	-143.6948000	0.598819410	9.117247E-001	-143.5624000	0.598819410	9.419465E-002	-168.9875000
297	0.600815408	9.974802E-002	-164.6582000	0.600815408	9.138687E-001	-144.1825000	0.600815408	9.111661E-001	-144.0389000	0.600815408	9.438322E-002	-169.4805000
298	0.602811406	1.002944E-001	-165.1285000	0.602811406	9.130452E-001	-144.6622000	0.602811406	9.108524E-001	-144.5085000	0.602811406	9.491412E-002	-170.0941000
299	0.604807404	1.003805E-001	-165.6247000	0.604807404	9.126891E-001	-145.1583000	0.604807404	9.107773E-001	-144.9655000	0.604807404	9.530471E-002	-170.7012000
300	0.606803402	1.010135E-001	-166.0740000	0.606803402	9.113554E-001	-145.5852000	0.606803402	9.099517E-001	-145.4452000	0.606803402	9.566294E-002	-171.3078000
301	0.608799400	1.013746E-001	-166.6242000	0.608799400	9.109233E-001	-146.0758000	0.608799400	9.097679E-001	-145.9070000	0.608799400	9.607594E-002	-171.8988000
302	0.610795398	1.020144E-001	-167.0924000	0.610795398	9.103577E-001	-146.5086000	0.610795398	9.091744E-001	-146.3748000	0.610795398	9.637848E-002	-172.5343000
303	0.612791396	1.025798E-001	-167.6209000	0.612791396	9.095514E-001	-146.9588000	0.612791396	9.082902E-001	-146.8002000	0.612791396	9.699809E-002	-173.1113000
304	0.614787394	1.031024E-001	-168.1506000	0.614787394	9.094538E-001	-147.4111000	0.614787394	9.079508E-001	-147.2698000	0.614787394	9.750897E-002	-173.7064000
305	0.616783392	1.037483E-001	-168.6186000	0.616783392	9.085162E-001	-147.8461000	0.616783392	9.073268E-001	-147.7469000	0.616783392	9.808236E-002	-174.2532000
306	0.618779390	1.042376E-001	-169.1481000	0.618779390	9.077750E-001	-148.2966000	0.618779390	9.068763E-001	-148.1860000	0.618779390	9.860158E-002	-174.8290000
307	0.620775388	1.048752E-001	-169.6597000	0.620775388	9.071650E-001	-148.7268000	0.620775388	9.061483E-001	-148.6485000	0.620775388	9.910958E-002	-175.4171000
308	0.622771386	1.052593E-001	-170.2154000	0.622771386	9.066370E-001	-149.1412000	0.622771386	9.062857E-001	-149.1091000	0.622771386	9.954450E-002	-176.0428000
309	0.624767384	1.058095E-001	-170.8658000	0.624767384	9.062100E-001	-149.5655000	0.624767384	9.053440E-001	-149.5099000	0.624767384	1.000627E-001	-176.7443000
310	0.626763382	1.061150E-001	-171.5420000	0.626763382	9.059662E-001	-149.9728000	0.626763382	9.052914E-001	-149.9626000	0.626763382	1.004362E-001	-177.4019000
311	0.628759380	1.064601E-001	-172.1574000	0.628759380	9.057323E-001	-150.3991000	0.628759380	9.050407E-001	-150.4075000	0.628759380	1.007115E-001	-178.0071000
312	0.630755378	1.067853E-001	-172.7615000	0.630755378	9.052496E-001	-150.8278000	0.630755378	9.047357E-001	-150.8461000	0.630755378	1.010616E-001	-178.6747000
313	0.632751376	1.070057E-001	-173.4757000	0.632751376	9.053354E-001	-151.2491000	0.632751376	9.046731E-001	-151.2688000	0.632751376	1.012829E-001	-179.3476000
314	0.634747374	1.072932E-001	-174.1324000	0.634747374	9.051052E-001	-151.6884000	0.634747374	9.045257E-001	-151.6947000	0.634747374	1.014927E-001	179.9180000
315	0.636743372	1.076689E-001	-174.7909000	0.636743372	9.049403E-001	-152.1579000	0.636743372	9.043902E-001	-152.1246000	0.636743372	1.013340E-001	179.3524000
316	0.638739370	1.077919E-001	-175.4196000	0.638739370	9.047298E-001	-152.5818000	0.638739370	9.049797E-001	-152.5675000	0.638739370	1.015894E-001	178.7672000
317	0.640735368	1.083964E-001	-176.0220000	0.640735368	9.044195E-001	-153.0381000	0.640735368	9.045410E-001	-152.9783000	0.640735368	1.018084E-001	178.1230000
318	0.642731366	1.085894E-001	-176.6094000	0.642731366	9.046537E-001	-153.4851000	0.642731366	9.049028E-001	-153.4472000	0.642731366	1.020815E-001	177.6393000
319	0.644727364	1.091560E-001	-177.1371000	0.644727364	9.043415E-001	-153.9514000	0.644727364	9.048048E-001	-153.8905000	0.644727364	1.024993E-001	177.0612000
320	0.646723362	1.094311E-001	-177.5983000	0.646723362	9.041762E-001	-154.4019000	0.646723362	9.047092E-001	-154.3197000	0.646723362	1.025660E-001	176.5102000
321	0.648719360	1.097149E-001	-177.9907000	0.648719360	9.044125E-001	-154.8465000	0.648719360	9.045024E-001	-154.8075000	0.648719360	1.031960E-001	175.9268000
322	0.650715358	1.100712E-001	-178.3901000	0.650715358	9.046311E-001	-155.3053000	0.650715358	9.043412E-001	-155.2701000	0.650715358	1.033968E-001	175.4450000
323	0.652711356	1.107343E-001	-178.8138000	0.652711356	9.043757E-001	-155.7655000	0.652711356	9.043128E-001	-155.7089000	0.652711356	1.037059E-001	175.0005000
324	0.654707354	1.112363E-001	-179.3490000	0.654707354	9.039591E-001	-156.2206000	0.654707354	9.041804E-001	-156.1803000	0.654707354	1.042346E-001	174.6257000
325	0.656703352	1.116180E-001	-179.6487000	0.656703352	9.045898E-001	-156.6732000	0.656703352	9.040726E-001	-156.6470000	0.656703352	1.045774E-001	174.1760000
326	0.658699350	1.121123E-001	179.8853000	0.658699350	9.040288E-001	-157.1098000	0.658699350	9.038948E-001	-157.1032000	0.658699350	1.049236E-001	173.8647000
327	0.660695348	1.125943E-001	179.4088000	0.660695348	9.047018E-001	-157.5619000	0.660695348	9.037710E-001	-157.5797000	0.660695348	1.054791E-001	173.3900000
328	0.662691346	1.130495E-001	178.8822000	0.662691346	9.043971E-001	-158.0202000	0.662691346	9.033242E-001	-158.0396000	0.662691346	1.057290E-001	172.9656000
329	0.664687344	1.134118E-001	178.4488000	0.664687344	9.042650E-001	-158.4634000	0.664687344	9.030548E-001	-158.5265000	0.664687344	1.060573E-001	172.5285000
330	0.666683342	1.138880E-001	177.9743000	0.666683342	9.042355E-001	-158.9149000	0.666683342	9.034160E-001	-158.9976000	0.666683342	1.064896E-001	172.2258000
331	0.668679340	1.144204E-001	177.4981000	0.668679340	9.040391E-001	-159.3839000	0.668679340	9.028841E-001	-159.4655000	0.668679340	1.066796E-001	171.7122000
332	0.670675338	1.148349E-001	177.0609000	0.670675338	9.041427E-001	-159.8192000	0.670675338	9.027006E-001	-159.9324000	0.670675338	1.073508E-001	171.3961000
333	0.672671336	1.151673E-001	176.5923000	0.672671336	9.041173E-001	-160.3092000	0.672671336	9.027592E-001	-160.4182000	0.672671336	1.078384E-001	170.8998000
334	0.674667334	1.154580E-001	176.2541000	0.674667334	9.041117E-001	-160.7500000	0.674667334	9.021239E-001	-160.8622000	0.674667334	1.081839E-001	170.5099000
335	0.676663332	1.163269E-001	175.7399000	0.676663332	9.041886E-001	-161.2177000	0.676663332	9.024957E-001	-161.3279000	0.676663332	1.086720E-001	170.0968000
336	0.678659330	1.168743E-001	175.2895000	0.678659330	9.044868E-001	-161.6678000	0.678659330	9.022205E-001	-161.7937000	0.678659330	1.091298E-001	169.7253000
337	0.680655328	1.173544E-001	174.8068000	0.680655328	9.044544E-001	-162.1753000	0.680655328	9.015452E-001	-162.2563000	0.680655328	1.095525E-001	169.1503000
338	0.682651326	1.179538E-001	174.1817000	0.682651326	9.041822E-001	-162.6600000	0.682651326	9.013495E-001	-162.7570000	0.682651326	1.101237E-001	168.5941000
339	0.684647324	1.188299E-001	173.5861000	0.684647324	9.044878E-001	-163.1633000	0.684647324	9.013040E-001	-163.2449000	0.684647324	1.108697E-001	168.0923000
340	0.686643322	1.194035E-001	172.9352000	0.686643322	9.040547E-001	-163.6467000	0.686643322	9.006986E-001	-163.7374000	0.686643322	1.111554E-001	167.5218000
341	0.688639320	1.198582E-001	172.4127000	0.688639320	9.039376E-001	-164.1759000	0.688639320	9.003903E-001	-164.1897000	0.688639320	1.117877E-001	166.9483000
342	0.690635318	1.205138E-001	171.7554000	0.690635318	9.036260E-001	-164.6951000	0.690635318	8.999948E-001	-164.7132000	0.690635318	1.122971E-001	166.3164000
343	0.692631316	1.209316E-001	171.1044000	0.692631316	9.033271E-001	-165.1771000	0.692631316	8.990386E-001	-165.2210000	0.692631316	1.125634E-001	165.7072000
344	0.694627314	1.211493E-001	170.5642000	0.694627314	9.033639E-001	-165.6940000	0.694627314	8.987217E-001	-165.6964000	0.694627314	1.129847E-001	165.1998000
345	0.696623312	1.213476E-001	170.0315000	0.696623312	9.023296E-001	-166.1894000	0.696623312	8.979402E-001	-166.1926000	0.696623312	1.131644E-001	164.5229000
346	0.698619310	1.215645E-001	169.4586000	0.698619310	9.020755E-001	-166.7253000	0.698619310	8.975613E-001	-166.6768000	0.698619310	1.135570E-001	164.0239000
347	0.700615308	1.215096E-001	168.8559000	0.700615308	9.012670E-001	-167.2053000	0.700615308	8.968107E-001	-167.1765000	0.700615308	1.137026E-001	163.3636000
348	0.702611306	1.219460E-001	168.3594000	0.702611306	9.010668E-001	-167.7196000	0.702611306	8.964263E-001	-167.6830000	0.702611306	1.140541E-001	162.7203000
349	0.704607304	1.218278E-001	167.9235000	0.704607304	9.002830E-001	-168.2366000	0.704607304	8.958290E-001	-168.1368000	0.704607304	1.143371E-001	162.0970000
350	0.706603302	1.217825E-001	167.3830000	0.706603302	8.999285E-001	-168.7423000	0.706603302	8.950563E-001	-168.5975000	0.706603302	1.146829E-001	161.5383000
351	0.708599300	1.219206E-001	166.8842000	0.708599300	8.995376E-001	-169.2146000	0.708599300	8.943462E-001	-169.0729000	0.708599300	1.150875E-001	160.8830000
352	0.710595298	1.222747E-001	166.4185000	0.710595298	8.986035E-001	-169.7259000	0.710595298	8.934762E-001	-169.5548000	0.710595298	1.154422E-001	160.3663000
353	0.712591296	1.224580E-001	165.9285000	0.712591296	8.977142E-001	-170.2203000	0.712591296	8.932054E-001	-170.0043000	0.712591296	1.158469E-001	159.6226000
354	0.714587294	1.229482E-001	165.5056000	0.714587294	8.970581E-001	-170.7014000	0.714587294	8.924283E-001	-170.4680000	0.714587294	1.165223E-001	159.0841000
355	0.716583292	1.235253E-001	164.9771000	0.716583292	8.957350E-001	-171.1947000	0.716583292	8.915902E-001	-170.9279000	0.716583292	1.172237E-001	158.6130000
356	0.718579290	1.241660E-001	164.4573000	0.718579290	8.948413E-001	-171.6851000	0.718579290	8.911199E-001	-171.3587000	0.718579290	1.177763E-001	158.0670000
357	0.720575288	1.249739E-001	163.8404000	0.720575288	8.932447E-001	-172.1076000	0.720575288	8.903334E-001	-171.7907000	0.720575288	1.186350E-001	157.4443000
358	0.722571286	1.256702E-001	163.2908000	0.722571286	8.922672E-001	-172.5583000	0.722571286	8.898793E-001	-172.2223000	0.722571286	1.191199E-001	156.8127000
359	0.724567284	1.263927E-001	162.7198000	0.724567284	8.914154E-001	-173.0106000	0.724567284	8.896880E-001	-172.6501000	0.724567284	1.198838E-001	156.2080000
360	0.726563282	1.272385E-001	162.0822000	0.726563282	8.901697E-001	-173.4532000	0.726563282	8.890149E-001	-173.0543000	0.726563282	1.204272E-001	155.5449000
361	0.728559280	1.277857E-001	161.4902000	0.728559280	8.890891E-001	-173.8789000	0.728559280	8.886855E-001	-173.4825000	0.728559280	1.209925E-001	154.9560000
362	0.730555278	1.282486E-001	160.8507000	0.730555278	8.880522E-001	-174.2989000	0.730555278	8.885674E-001	-173.9029000	0.730555278	1.213289E-001	154.2658000
363	0.732551276	1.286424E-001	160.2483000	0.732551276	8.873834E-001	-174.7044000	0.732551276	8.883843E-001	-174.3262000	0.732551276	1.215881E-001	153.5774000
364	0.734547274	1.288663E-001	159.6697000	0.734547274	8.870506E-001	-175.1308000	0.734547274	8.883103E-001	-174.7756000	0.734547274	1.218398E-001	152.9291000
365	0.736543272	1.288651E-001	159.0275000	0.736543272	8.870356E-001	-175.5228000	0.736543272	8.889393E-001	-175.2397000	0.736543272	1.218586E-001	152.2662000
366	0.738539270	1.291209E-001	158.4166000	0.738539270	8.865457E-001	-175.9255000	0.738539270	8.885883E-001	-175.6759000	0.738539270	1.221163E-001	151.6161000
367	0.740535268	1.291705E-001	157.8158000	0.740535268	8.860081E-001	-176.3467000	0.740535268	8.882067E-001	-176.1438000	0.740535268	1.221172E-001	150.9883000
368	0.742531266	1.293022E-001	157.3009000	0.742531266	8.864139E-001	-176.7614000	0.742531266	8.883148E-001	-176.5875000	0.742531266	1.221886E-001	150.2956000
369	0.744527264	1.293653E-001	156.7126000	0.744527264	8.864929E-001	-177.1818000	0.744527264	8.889182E-001	-177.0525000	0.744527264	1.222798E-001	149.7840000
370	0.746523262	1.295155E-001	156.0962000	0.746523262	8.870565E-001	-177.6142000	0.746523262	8.887568E-001	-177.4879000	0.746523262	1.225812E-001	149.0971000
371	0.748519260	1.296655E-001	155.6450000	0.748519260	8.871534E-001	-178.0438000	0.748519260	8.888377E-001	-177.9590000	0.748519260	1.226249E-001	148.5729000
372	0.750515258	1.298669E-001	155.1829000	0.750515258	8.876103E-001	-178.4643000	0.750515258	8.889246E-001	-178.4283000	0.750515258	1.228694E-001	148.0393000
373	0.752511256	1.301409E-001	154.7002000	0.752511256	8.879792E-001	-178.8882000	0.752511256	8.892433E-001	-178.8649000	0.752511256	1.229928E-001	147.5693000
374	0.754507254	1.305240E-001	154.1198000	0.754507254	8.877180E-001	-179.3189000	0.754507254	8.894353E-001	-179.3236000	0.754507254	1.230570E-001	147.1617000
375	0.756503252	1.308468E-001	153.7559000	0.756503252	8.883877E-001	-179.7622000	0.756503252	8.896261E-001	-179.7857000	0.756503252	1.237263E-001	146.5743000
376	0.758499250	1.314939E-001	153.2067000	0.758499250	8.884994E-001	179.8013000	0.758499250	8.895543E-001	179.7450000	0.758499250	1.240057E-001	146.2996000
377	0.760495248	1.318062E-001	152.8089000	0.760495248	8.888360E-001	179.3294000	0.760495248	8.895016E-001	179.2917000	0.760495248	1.244403E-001	145.7241000
378	0.762491246	1.321201E-001	152.3911000	0.762491246	8.889179E-001	178.8925000	0.762491246	8.895780E-001	178.8322000	0.762491246	1.248309E-001	145.4866000
379	0.764487244	1.328098E-001	151.9590000	0.764487244	8.894694E-001	178.4313000	0.764487244	8.894627E-001	178.3604000	0.764487244	1.254743E-001	144.9287000
380	0.766483242	1.334782E-001	151.6123000	0.766483242	8.897015E-001	177.9835000	0.766483242	8.895345E-001	177.8989000	0.766483242	1.259216E-001	144.5815000
381	0.768479240	1.339398E-001	151.2483000	0.768479240	8.897033E-001	177.5408000	0.768479240	8.894702E-001	177.4344000	0.768479240	1.264987E-001	144.2355000
382	0.770475238	1.347806E-001	150.7730000	0.770475238	8.902642E-001	177.0779000	0.770475238	8.891104E-001	176.9499000	0.770475238	1.271133E-001	143.7814000
383	0.772471236	1.352034E-001	150.3437000	0.772471236	8.902138E-001	176.6244000	0.772471236	8.892081E-001	176.4588000	0.772471236	1.273779E-001	143.2720000
384	0.774467234	1.360939E-001	149.9522000	0.774467234	8.902846E-001	176.1349000	0.774467234	8.890988E-001	176.0332000	0.774467234	1.277515E-001	142.7874000
385	0.776463232	1.367087E-001	149.4581000	0.776463232	8.906665E-001	175.6686000	0.776463232	8.891265E-001	175.5469000	0.776463232	1.284468E-001	142.3541000
386	0.778459230	1.371746E-001	148.9819000	0.778459230	8.909332E-001	175.1660000	0.778459230	8.885832E-001	175.0708000	0.778459230	1.287233E-001	141.7693000
387	0.780455228	1.379040E-001	148.4287000	0.780455228	8.909811E-001	174.6897000	0.780455228	8.886181E-001	174.5794000	0.780455228	1.293242E-001	141.2723000
388	0.782451226	1.382511E-001	147.8873000	0.782451226	8.915409E-001	174.2104000	0.782451226	8.877458E-001	174.1132000	0.782451226	1.297521E-001	140.7127000
389	0.784447224	1.386415E-001	147.3939000	0.784447224	8.908636E-001	173.7452000	0.784447224	8.876081E-001	173.6439000	0.784447224	1.300184E-001	140.2584000
390	0.786443222	1.392592E-001	146.7977000	0.786443222	8.912526E-001	173.2220000	0.786443222	8.873947E-001	173.1566000	0.786443222	1.305212E-001	139.7037000
391	0.788439220	1.395694E-001	146.2145000	0.788439220	8.907332E-001	172.7461000	0.788439220	8.869202E-001	172.6972000	0.788439220	1.306695E-001	139.1184000
392	0.790435218	1.400207E-001	145.6253000	0.790435218	8.907473E-001	172.2674000	0.790435218	8.863397E-001	172.2081000	0.790435218	1.313232E-001	138.5149000
393	0.792431216	1.405142E-001	145.0208000	0.792431216	8.905697E-001	171.7630000	0.792431216	8.861881E-001	171.7427000	0.792431216	1.315802E-001	137.9761000
394	0.794427214	1.409444E-001	144.3844000	0.794427214	8.904662E-001	171.2628000	0.794427214	8.854629E-001	171.2538000	0.794427214	1.321945E-001	137.3383000
395	0.796423212	1.413271E-001	143.8174000	0.796423212	8.901126E-001	170.7737000	0.796423212	8.852184E-001	170.7728000	0.796423212	1.325607E-001	136.8927000
396	0.798419210	1.416435E-001	143.2768000	0.798419210	8.895701E-001	170.2803000	0.798419210	8.846186E-001	170.3055000	0.798419210	1.330346E-001	136.2560000
397	0.800415208	1.423239E-001	142.7077000	0.800415208	8.893896E-001	169.8032000	0.800415208	8.844354E-001	169.8333000	0.800415208	1.332851E-001	135.7283000
398	0.802411206	1.424073E-001	142.1593000	0.802411206	8.889733E-001	169.2839000	0.802411206	8.835518E-001	169.3470000	0.802411206	1.338075E-001	135.1682000
399	0.804407204	1.426769E-001	141.6679000	0.804407204	8.885340E-001	168.7781000	0.804407204	8.829808E-001	168.8929000	0.804407204	1.342783E-001	134.6271000
400	0.806403202	1.429786E-001	141.0926000	0.806403202	8.877032E-001	168.3068000	0.806403202	8.823154E-001	168.4050000	0.806403202	1.344526E-001	134.0537000
401	0.808399200	1.430774E-001	140.5912000	0.808399200	8.872835E-001	167.8098000	0.808399200	8.817053E-001	167.9405000	0.808399200	1.347075E-001	133.5242000
402	0.810395198	1.433494E-001	140.1057000	0.810395198	8.870887E-001	167.3290000	0.810395198	8.814423E-001	167.4619000	0.810395198	1.351479E-001	132.9654000
403	0.812391196	1.435871E-001	139.4951000	0.812391196	8.858466E-001	166.8306000	0.812391196	8.803415E-001	167.0063000	0.812391196	1.354270E-001	132.3793000
404	0.814387194	1.436848E-001	139.0133000	0.814387194	8.853063E-001	166.3612000	0.814387194	8.796275E-001	166.5487000	0.814387194	1.358474E-001	131.7773000
405	0.816383192	1.440145E-001	138.5322000	0.816383192	8.848439E-001	165.8813000	0.816383192	8.795555E-001	166.0798000	0.816383192	1.358967E-001	131.2547000
406	0.818379190	1.440729E-001	138.0340000	0.818379190	8.843170E-001	165.4107000	0.818379190	8.787094E-001	165.6255000	0.818379190	1.364557E-001	130.7627000
407	0.820375188	1.444343E-001	137.5946000	0.820375188	8.837366E-001	164.9267000	0.820375188	8.785996E-001	165.1578000	0.820375188	1.366549E-001	130.1173000
408	0.822371186	1.445547E-001	137.0130000	0.822371186	8.825146E-001	164.4418000	0.822371186	8.779507E-001	164.7185000	0.822371186	1.371333E-001	129.6315000
409	0.824367184	1.449302E-001	136.5619000	0.824367184	8.825406E-001	163.9602000	0.824367184	8.778235E-001	164.2704000	0.824367184	1.374239E-001	129.0461000
410	0.826363182	1.451797E-001	135.9939000	0.826363182	8.818182E-001	163.4847000	0.826363182	8.771742E-001	163.8103000	0.826363182	1.378538E-001	128.4988000
411	0.828359180	1.455015E-001	135.5102000	0.828359180	8.810232E-001	163.0283000	0.828359180	8.772833E-001	163.3632000	0.828359180	1.383939E-001	127.8512000
412	0.830355178	1.461301E-001	135.0759000	0.830355178	8.803667E-001	162.5409000	0.830355178	8.766519E-001	162.9236000	0.830355178	1.388864E-001	127.3565000
413	0.832351176	1.465369E-001	134.4493000	0.832351176	8.792254E-001	162.0699000	0.832351176	8.760913E-001	162.4855000	0.832351176	1.395399E-001	126.7426000
414	0.834347174	1.469044E-001	133.9673000	0.834347174	8.787845E-001	161.6216000	0.834347174	8.761205E-001	162.0344000	0.834347174	1.400727E-001	126.1827000
415	0.836343172	1.474241E-001	133.4559000	0.836343172	8.779493E-001	161.1786000	0.836343172	8.760843E-001	161.5786000	0.836343172	1.405024E-001	125.5986000
416	0.838339170	1.479385E-001	132.9518000	0.838339170	8.771887E-001	160.7312000	0.838339170	8.755245E-001	161.1719000	0.838339170	1.411774E-001	125.0881000
417	0.840335168	1.482425E-001	132.4461000	0.840335168	8.766633E-001	160.2695000	0.840335168	8.754211E-001	160.7090000	0.840335168	1.416142E-001	124.4639000
418	0.842331166	1.488946E-001	131.9204000	0.842331166	8.757662E-001	159.8460000	0.842331166	8.750852E-001	160.2800000	0.842331166	1.422182E-001	123.8774000
419	0.844327164	1.492298E-001	131.4478000	0.844327164	8.752640E-001	159.4052000	0.844327164	8.746820E-001	159.8164000	0.844327164	1.424940E-001	123.3284000
420	0.846323162	1.496855E-001	130.9604000	0.846323162	8.742028E-001	158.9648000	0.846323162	8.747060E-001	159.3705000	0.846323162	1.428913E-001	122.7856000
421	0.848319160	1.497906E-001	130.4421000	0.848319160	8.735406E-001	158.5587000	0.848319160	8.745713E-001	158.9286000	0.848319160	1.431654E-001	122.1292000
422	0.850315158	1.503148E-001	129.9616000	0.850315158	8.733274E-001	158.1005000	0.850315158	8.746718E-001	158.5179000	0.850315158	1.431672E-001	121.5487000
423	0.852311156	1.508015E-001	129.4545000	0.852311156	8.728355E-001	157.6953000	0.852311156	8.744449E-001	158.0304000	0.852311156	1.434216E-001	120.9729000
424	0.854307154	1.511824E-001	129.0182000	0.854307154	8.724285E-001	157.2576000	0.854307154	8.742907E-001	157.5743000	0.854307154	1.436061E-001	120.3577000
425	0.856303152	1.513787E-001	128.4701000	0.856303152	8.719480E-001	156.8436000	0.856303152	8.739214E-001	157.1204000	0.856303152	1.439862E-001	119.8194000
426	0.858299150	1.518738E-001	127.9803000	0.858299150	8.715993E-001	156.4308000	0.858299150	8.739977E-001	156.6992000	0.858299150	1.439447E-001	119.2046000
427	0.860295148	1.522743E-001	127.5089000	0.860295148	8.713212E-001	156.0073000	0.860295148	8.734895E-001	156.2196000	0.860295148	1.440897E-001	118.7020000
428	0.862291146	1.523969E-001	126.9788000	0.862291146	8.711943E-001	155.5909000	0.862291146	8.734566E-001	155.7473000	0.862291146	1.444228E-001	118.2000000
429	0.864287144	1.529051E-001	126.4535000	0.864287144	8.708164E-001	155.1714000	0.864287144	8.734606E-001	155.3089000	0.864287144	1.445260E-001	117.5453000
430	0.866283142	1.531159E-001	126.0272000	0.866283142	8.706912E-001	154.7483000	0.866283142	8.734013E-001	154.8471000	0.866283142	1.447467E-001	117.1216000
431	0.868279140	1.534166E-001	125.5009000	0.868279140	8.714424E-001	154.3455000	0.868279140	8.733144E-001	154.3812000	0.868279140	1.452245E-001	116.6082000
432	0.870275138	1.537670E-001	125.0704000	0.870275138	8.712971E-001	153.8988000	0.870275138	8.727766E-001	153.9230000	0.870275138	1.451831E-001	116.1456000
433	0.872271136	1.540206E-001	124.5230000	0.872271136	8.716299E-001	153.4834000	0.872271136	8.728519E-001	153.4680000	0.872271136	1.458550E-001	115.6616000
434	0.874267134	1.544509E-001	124.0440000	0.874267134	8.719083E-001	153.0549000	0.874267134	8.728992E-001	153.0149000	0.874267134	1.459283E-001	115.1758000
435	0.876263132	1.547875E-001	123.4931000	0.876263132	8.726857E-001	152.6211000	0.876263132	8.731739E-001	152.5269000	0.876263132	1.464815E-001	114.6838000
436	0.878259130	1.551071E-001	123.0219000	0.878259130	8.729860E-001	152.1698000	0.878259130	8.731560E-001	152.0596000	0.878259130	1.468951E-001	114.3380000
437	0.880255128	1.554910E-001	122.5529000	0.880255128	8.732377E-001	151.7261000	0.880255128	8.728024E-001	151.6201000	0.880255128	1.469196E-001	113.9158000
438	0.882251126	1.557988E-001	122.1068000	0.882251126	8.736535E-001	151.2861000	0.882251126	8.725682E-001	151.1370000	0.882251126	1.473587E-001	113.4267000
439	0.884247124	1.564185E-001	121.6467000	0.884247124	8.741806E-001	150.8358000	0.884247124	8.726963E-001	150.6985000	0.884247124	1.475490E-001	113.0957000
440	0.886243122	1.566172E-001	121.2010000	0.886243122	8.745681E-001	150.3850000	0.886243122	8.726263E-001	150.2268000	0.886243122	1.478452E-001	112.6853000
441	0.888239120	1.570612E-001	120.6636000	0.888239120	8.750591E-001	149.9168000	0.888239120	8.725377E-001	149.7647000	0.888239120	1.484682E-001	112.1660000
442	0.890235118	1.574690E-001	120.2731000	0.890235118	8.755828E-001	149.4608000	0.890235118	8.725293E-001	149.2949000	0.890235118	1.488167E-001	111.7904000
443	0.892231116	1.579286E-001	119.8015000	0.892231116	8.759925E-001	148.9836000	0.892231116	8.722613E-001	148.8416000	0.892231116	1.491418E-001	111.3076000
444	0.894227114	1.584491E-001	119.3729000	0.894227114	8.769601E-001	148.5212000	0.894227114	8.721799E-001	148.3746000	0.894227114	1.497972E-001	110.9363000
445	0.896223112	1.589787E-001	118.7767000	0.896223112	8.773832E-001	148.0043000	0.896223112	8.722027E-001	147.8928000	0.896223112	1.501772E-001	110.4656000
446	0.898219110	1.592823E-001	118.3495000	0.898219110	8.778781E-001	147.5473000	0.898219110	8.720083E-001	147.4332000	0.898219110	1.504930E-001	109.9453000
447	0.900215108	1.599441E-001	117.7957000	0.900215108	8.781431E-001	147.0287000	0.900215108	8.720294E-001	146.9623000	0.900215108	1.512283E-001	109.4753000
448	0.902211106	1.601867E-001	117.3047000	0.902211106	8.782564E-001	146.5272000	0.902211106	8.718262E-001	146.5001000	0.902211106	1.516599E-001	108.9579000
449	0.904207104	1.604347E-001	116.7645000	0.904207104	8.784499E-001	146.0131000	0.904207104	8.710649E-001	146.0239000	0.904207104	1.520945E-001	108.4402000
450	0.906203102	1.609115E-001	116.2093000	0.906203102	8.782191E-001	145.4926000	0.906203102	8.713157E-001	145.5586000	0.906203102	1.524697E-001	107.8092000
451	0.908199100	1.610654E-001	115.6545000	0.908199100	8.781518E-001	144.9841000	0.908199100	8.705822E-001	145.0871000	0.908199100	1.529914E-001	107.2918000
452	0.910195098	1.615228E-001	115.0345000	0.910195098	8.782814E-001	144.4640000	0.910195098	8.701578E-001	144.5870000	0.910195098	1.535599E-001	106.7054000
453	0.912191096	1.617522E-001	114.4705000	0.912191096	8.775390E-001	143.9488000	0.912191096	8.697480E-001	144.1501000	0.912191096	1.537259E-001	106.0935000
454	0.914187094	1.621214E-001	113.8672000	0.914187094	8.773890E-001	143.4030000	0.914187094	8.692271E-001	143.6380000	0.914187094	1.543051E-001	105.5399000
455	0.916183092	1.624684E-001	113.2729000	0.916183092	8.771860E-001	142.8999000	0.916183092	8.689346E-001	143.1541000	0.916183092	1.546897E-001	104.9242000
456	0.918179090	1.627223E-001	112.7603000	0.918179090	8.760158E-001	142.3761000	0.918179090	8.686393E-001	142.6861000	0.918179090	1.550818E-001	104.2789000
457	0.920175088	1.627352E-001	112.1735000	0.920175088	8.751229E-001	141.8729000	0.920175088	8.678676E-001	142.2146000	0.920175088	1.554173E-001	103.7517000
458	0.922171086	1.628219E-001	111.6696000	0.922171086	8.743706E-001	141.3574000	0.922171086	8.673748E-001	141.7478000	0.922171086	1.558803E-001	103.1682000
459	0.924167084	1.629943E-001	111.1308000	0.924167084	8.732262E-001	140.8531000	0.924167084	8.668446E-001	141.2618000	0.924167084	1.563780E-001	102.5534000
460	0.926163082	1.630164E-001	110.6286000	0.926163082	8.721664E-001	140.3711000	0.926163082	8.660663E-001	140.7961000	0.926163082	1.566779E-001	102.0329000
461	0.928159080	1.632322E-001	110.0488000	0.928159080	8.710729E-001	139.8878000	0.928159080	8.651201E-001	140.3130000	0.928159080	1.568847E-001	101.4314000
462	0.930155078	1.633215E-001	109.6527000	0.930155078	8.701168E-001	139.4211000	0.930155078	8.645423E-001	139.8506000	0.930155078	1.575491E-001	100.9281000
463	0.932151076	1.635571E-001	109.2309000	0.932151076	8.687789E-001	138.9486000	0.932151076	8.643725E-001	139.3851000	0.932151076	1.577815E-001	100.2805000
464	0.934147074	1.638559E-001	108.7785000	0.934147074	8.677229E-001	138.4787000	0.934147074	8.638914E-001	138.9274000	0.934147074	1.581562E-001	99.7841600
465	0.936143072	1.640886E-001	108.2915000	0.936143072	8.666342E-001	138.0205000	0.936143072	8.630052E-001	138.4724000	0.936143072	1.587059E-001	99.2222900
466	0.938139070	1.645550E-001	107.8515000	0.938139070	8.654738E-001	137.5804000	0.938139070	8.617660E-001	138.0034000	0.938139070	1.594170E-001	98.6663100
467	0.940135068	1.650845E-001	107.4191000	0.940135068	8.649791E-001	137.1488000	0.940135068	8.617892E-001	137.5559000	0.940135068	1.598081E-001	98.1350200
468	0.942131066	1.655409E-001	106.9698000	0.942131066	8.638816E-001	136.7002000	0.942131066	8.614388E-001	137.1207000	0.942131066	1.602115E-001	97.5636200
469	0.944127064	1.660938E-001	106.4702000	0.944127064	8.628731E-001	136.2728000	0.944127064	8.605034E-001	136.6667000	0.944127064	1.608795E-001	97.0275200
470	0.946123062	1.666865E-001	106.0381000	0.946123062	8.623097E-001	135.8579000	0.946123062	8.601267E-001	136.2460000	0.946123062	1.613946E-001	96.4429900
471	0.948119060	1.670996E-001	105.5435000	0.948119060	8.618724E-001	135.4115000	0.948119060	8.600525E-001	135.8109000	0.948119060	1.616986E-001	95.8784600
472	0.950115058	1.679544E-001	105.0309000	0.950115058	8.610065E-001	134.9915000	0.950115058	8.592419E-001	135.3868000	0.950115058	1.620039E-001	95.3978400
473	0.952111056	1.682651E-001	104.5074000	0.952111056	8.606965E-001	134.5674000	0.952111056	8.591915E-001	134.9580000	0.952111056	1.624119E-001	94.8149000
474	0.954107054	1.688161E-001	104.0131000	0.954107054	8.606557E-001	134.1557000	0.954107054	8.589915E-001	134.5365000	0.954107054	1.627256E-001	94.1932100
475	0.956103052	1.693014E-001	103.4722000	0.956103052	8.603688E-001	133.7315000	0.956103052	8.587719E-001	134.0968000	0.956103052	1.630310E-001	93.6215100
476	0.958099050	1.694709E-001	102.9605000	0.958099050	8.602855E-001	133.2755000	0.958099050	8.584006E-001	133.6630000	0.958099050	1.631044E-001	93.1751000
477	0.960095048	1.698940E-001	102.3950000	0.960095048	8.603408E-001	132.8616000	0.960095048	8.586229E-001	133.2121000	0.960095048	1.632895E-001	92.5351600
478	0.962091046	1.703280E-001	101.9098000	0.962091046	8.603933E-001	132.4141000	0.962091046	8.580952E-001	132.7937000	0.962091046	1.636755E-001	91.9780700
479	0.964087044	1.706661E-001	101.4200000	0.964087044	8.602912E-001	131.9720000	0.964087044	8.581323E-001	132.3639000	0.964087044	1.637440E-001	91.4521300
480	0.966083042	1.708241E-001	100.8761000	0.966083042	8.604303E-001	131.5420000	0.966083042	8.585058E-001	131.8994000	0.966083042	1.640274E-001	90.9639800
481	0.968079040	1.712531E-001	100.4102000	0.968079040	8.603412E-001	131.0943000	0.968079040	8.584439E-001	131.4690000	0.968079040	1.642477E-001	90.5118900
482	0.970075038	1.714990E-001	99.9357900	0.970075038	8.602980E-001	130.6343000	0.970075038	8.578393E-001	131.0304000	0.970075038	1.645436E-001	89.9922800
483	0.972071036	1.718204E-001	99.4475300	0.972071036	8.601584E-001	130.1714000	0.972071036	8.583475E-001	130.5743000	0.972071036	1.646968E-001	89.3854200
484	0.974067034	1.720913E-001	98.9683200	0.974067034	8.606249E-001	129.7445000	0.974067034	8.583869E-001	130.1244000	0.974067034	1.651559E-001	88.9587600
485	0.976063032	1.724805E-001	98.5158200	0.976063032	8.600969E-001	129.2823000	0.976063032	8.585017E-001	129.6763000	0.976063032	1.653669E-001	88.3992200
486	0.978059030	1.725924E-001	97.9714900	0.978059030	8.599071E-001	128.8268000	0.978059030	8.579149E-001	129.2056000	0.978059030	1.655693E-001	88.0129000
487	0.980055028	1.732028E-001	97.4736000	0.980055028	8.602400E-001	128.3742000	0.980055028	8.588600E-001	128.7503000	0.980055028	1.659977E-001	87.4951200
488	0.982051026	1.732719E-001	96.9446000	0.982051026	8.598734E-001	127.9234000	0.982051026	8.587080E-001	128.2854000	0.982051026	1.661250E-001	87.0117100
489	0.984047024	1.737331E-001	96.5061000	0.984047024	8.598418E-001	127.4860000	0.984047024	8.587090E-001	127.8283000	0.984047024	1.663110E-001	86.5989700
490	0.986043022	1.738364E-001	96.0773200	0.986043022	8.600393E-001	127.0132000	0.986043022	8.587140E-001	127.3611000	0.986043022	1.666583E-001	86.0827300
491	0.988039020	1.741919E-001	95.6387900	0.988039020	8.598617E-001	126.5679000	0.988039020	8.587235E-001	126.9019000	0.988039020	1.669973E-001	85.5135700
492	0.990035018	1.744816E-001	95.0727000	0.990035018	8.595410E-001	126.1055000	0.990035018	8.591344E-001	126.4324000	0.990035018	1.671675E-001	85.1414600
493	0.992031016	1.747608E-001	94.6348400	0.992031016	8.598366E-001	125.6501000	0.992031016	8.592380E-001	125.9494000	0.992031016	1.677272E-001	84.5630800
494	0.994027014	1.750224E-001	94.1565300	0.994027014	8.596200E-001	125.2059000	0.994027014	8.589627E-001	125.4738000	0.994027014	1.677884E-001	84.0572200
495	0.996023012	1.754024E-001	93.6755200	0.996023012	8.600231E-001	124.7438000	0.996023012	8.588690E-001	125.0062000	0.996023012	1.683006E-001	83.6102400
496	0.998019010	1.755433E-001	93.1598500	0.998019010	8.599411E-001	124.2916000	0.998019010	8.585110E-001	124.5037000	0.998019010	1.684570E-001	82.9880100
497	1.000015008	1.759424E-001	92.6616600	1.000015008	8.598610E-001	123.8380000	1.000015008	8.588463E-001	124.0597000	1.000015008	1.687762E-001	82.5420400
498	1.002011006	1.763726E-001	92.1807000	1.002011006	8.600355E-001	123.3781000	1.002011006	8.586233E-001	123.5583000	1.002011006	1.693274E-001	82.1210100
499	1.004007004	1.768839E-001	91.7001600	1.004007004	8.603102E-001	122.9218000	1.004007004	8.588575E-001	123.0796000	1.004007004	1.697225E-001	81.6231400
500	1.006003002	1.773452E-001	91.2564300	1.006003002	8.600604E-001	122.4649000	1.006003002	8.588536E-001	122.5994000	1.006003002	1.698582E-001	81.1076000
501	1.007998999	1.774978E-001	90.7106600	1.007998999	8.604116E-001	122.0088000	1.007998999	8.582171E-001	122.1089000	1.007998999	1.703551E-001	80.5595600
502	1.009994997	1.779101E-001	90.1895400	1.009994997	8.606398E-001	121.5578000	1.009994997	8.578480E-001	121.6179000	1.009994997	1.706759E-001	80.0709600
503	1.011990995	1.783153E-001	89.7055700	1.011990995	8.611298E-001	121.0788000	1.011990995	8.576766E-001	121.1279000	1.011990995	1.711712E-001	79.5478400
504	1.013986993	1.787272E-001	89.1291200	1.013986993	8.610908E-001	120.5927000	1.013986993	8.572542E-001	120.6445000	1.013986993	1.716522E-001	78.9583400
505	1.015982991	1.789779E-001	88.5581300	1.015982991	8.612784E-001	120.1326000	1.015982991	8.565142E-001	120.1614000	1.015982991	1.718869E-001	78.4096500
506	1.017978989	1.794800E-001	88.0445200	1.017978989	8.618337E-001	119.6518000	1.017978989	8.562187E-001	119.6774000	1.017978989	1.723807E-001	77.9644600
507	1.019974987	1.795424E-001	87.4846000	1.019974987	8.613710E-001	119.1506000	1.019974987	8.556372E-001	119.1901000	1.019974987	1.727281E-001	77.3598900
508	1.021970985	1.799483E-001	86.9549900	1.021970985	8.620200E-001	118.6865000	1.021970985	8.551804E-001	118.7130000	1.021970985	1.732104E-001	76.8080300
509	1.023966983	1.801107E-001	86.4014400	1.023966983	8.619108E-001	118.1861000	1.023966983	8.543497E-001	118.2549000	1.023966983	1.735833E-001	76.2908600
510	1.025962981	1.804824E-001	85.7774400	1.025962981	8.622603E-001	117.6762000	1.025962981	8.535727E-001	117.7730000	1.025962981	1.740366E-001	75.7136200
511	1.027958979	1.804261E-001	85.2767300	1.027958979	8.622159E-001	117.1940000	1.027958979	8.530143E-001	117.3157000	1.027958979	1.742409E-001	75.1896800
512	1.029954977	1.806761E-001	84.7013300	1.029954977	8.623894E-001	116.6742000	1.029954977	8.523035E-001	116.8378000	1.029954977	1.748149E-001	74.6410300
513	1.031950975	1.806962E-001	84.1650500	1.031950975	8.617679E-001	116.1773000	1.031950975	8.514500E-001	116.3886000	1.031950975	1.751694E-001	74.1018000
514	1.033946973	1.807500E-001	83.6835500	1.033946973	8.615289E-001	115.6600000	1.033946973	8.507497E-001	115.9459000	1.033946973	1.756097E-001	73.6234700
515	1.035942971	1.807615E-001	83.1965100	1.035942971	8.612110E-001	115.1406000	1.035942971	8.507009E-001	115.4817000	1.035942971	1.760758E-001	73.0703000
516	1.037938969	1.809336E-001	82.7279400	1.037938969	8.604110E-001	114.6436000	1.037938969	8.491955E-001	115.0342000	1.037938969	1.764182E-001	72.5985200
517	1.039934967	1.809740E-001	82.3264000	1.039934967	8.603750E-001	114.1349000	1.039934967	8.490728E-001	114.6012000	1.039934967	1.770254E-001	72.0985100
518	1.041930965	1.811696E-001	81.8962400	1.041930965	8.597132E-001	113.6108000	1.041930965	8.484123E-001	114.1603000	1.041930965	1.776439E-001	71.6271100
519	1.043926963	1.814750E-001	81.5177200	1.043926963	8.588750E-001	113.1086000	1.043926963	8.478124E-001	113.7322000	1.043926963	1.779283E-001	71.1093700
520	1.045922961	1.817905E-001	81.1127900	1.045922961	8.580164E-001	112.6097000	1.045922961	8.473595E-001	113.2968000	1.045922961	1.786280E-001	70.5913600
521	1.047918959	1.821310E-001	80.6952200	1.047918959	8.572846E-001	112.1032000	1.047918959	8.470191E-001	112.8662000	1.047918959	1.792509E-001	70.0267700
522	1.049914957	1.824745E-001	80.3233700	1.049914957	8.558706E-001	111.5893000	1.049914957	8.464409E-001	112.4322000	1.049914957	1.797194E-001	69.5559400
523	1.051910955	1.830146E-001	79.9093200	1.051910955	8.548513E-001	111.1094000	1.051910955	8.461413E-001	111.9971000	1.051910955	1.803861E-001	68.9974000
524	1.053906953	1.836236E-001	79.5207000	1.053906953	8.534765E-001	110.6377000	1.053906953	8.460257E-001	111.5893000	1.053906953	1.810670E-001	68.4716100
525	1.055902951	1.843050E-001	79.0069300	1.055902951	8.522372E-001	110.1769000	1.055902951	8.457111E-001	111.1659000	1.055902951	1.816127E-001	67.8989000
526	1.057898949	1.849458E-001	78.5404600	1.057898949	8.510122E-001	109.7238000	1.057898949	8.458980E-001	110.7259000	1.057898949	1.820853E-001	67.3836900
527	1.059894947	1.855694E-001	78.1060000	1.059894947	8.496860E-001	109.2909000	1.059894947	8.455729E-001	110.3042000	1.059894947	1.824720E-001	66.8046800
528	1.061890945	1.862030E-001	77.5600700	1.061890945	8.478842E-001	108.8683000	1.061890945	8.460234E-001	109.8705000	1.061890945	1.829146E-001	66.1866800
529	1.063886943	1.868037E-001	77.0511900	1.063886943	8.470773E-001	108.4520000	1.063886943	8.459570E-001	109.4359000	1.063886943	1.831654E-001	65.6584000
530	1.065882941	1.872057E-001	76.4965500	1.065882941	8.460062E-001	108.0489000	1.065882941	8.457222E-001	108.9865000	1.065882941	1.834607E-001	65.1123500
531	1.067878939	1.877639E-001	75.9644500	1.067878939	8.452249E-001	107.6564000	1.067878939	8.456125E-001	108.5412000	1.067878939	1.836523E-001	64.5139900
532	1.069874937	1.881938E-001	75.3653000	1.069874937	8.443097E-001	107.2571000	1.069874937	8.459786E-001	108.0963000	1.069874937	1.836608E-001	64.0008900
533	1.071870935	1.885372E-001	74.8122300	1.071870935	8.437585E-001	106.8822000	1.071870935	8.459687E-001	107.6609000	1.071870935	1.840120E-001	63.4869800
534	1.073866933	1.886191E-001	74.3159900	1.073866933	8.430908E-001	106.4776000	1.073866933	8.459060E-001	107.1952000	1.073866933	1.842615E-001	62.9504900
535	1.075862931	1.888359E-001	73.7985400	1.075862931	8.431199E-001	106.0692000	1.075862931	8.462865E-001	106.7317000	1.075862931	1.841594E-001	62.4163400
536	1.077858929	1.889727E-001	73.2882500	1.077858929	8.430917E-001	105.7228000	1.077858929	8.459907E-001	106.2915000	1.077858929	1.844570E-001	61.9975600
537	1.079854927	1.890660E-001	72.8275700	1.079854927	8.429268E-001	105.3075000	1.079854927	8.460690E-001	105.8105000	1.079854927	1.844640E-001	61.4744100
538	1.081850925	1.890536E-001	72.3611300	1.081850925	8.431283E-001	104.9142000	1.081850925	8.460287E-001	105.3533000	1.081850925	1.844919E-001	60.9885500
539	1.083846923	1.892112E-001	71.9176400	1.083846923	8.433853E-001	104.5045000	1.083846923	8.458847E-001	104.8967000	1.083846923	1.844298E-001	60.5380900
540	1.085842921	1.892485E-001	71.4485100	1.085842921	8.438644E-001	104.1084000	1.085842921	8.460538E-001	104.4295000	1.085842921	1.847703E-001	60.1168800
541	1.087838919	1.895805E-001	70.9654700	1.087838919	8.438340E-001	103.6852000	1.087838919	8.459159E-001	103.9542000	1.087838919	1.847364E-001	59.6318300
542	1.089834917	1.896498E-001	70.5662500	1.089834917	8.447751E-001	103.2777000	1.089834917	8.458626E-001	103.4710000	1.089834917	1.851227E-001	59.2703600
543	1.091830915	1.899979E-001	70.1017800	1.091830915	8.449094E-001	102.8285000	1.091830915	8.459475E-001	103.0188000	1.091830915	1.853661E-001	58.7386200
544	1.093826913	1.902499E-001	69.7047300	1.093826913	8.452042E-001	102.4035000	1.093826913	8.458468E-001	102.5425000	1.093826913	1.854439E-001	58.3247100
545	1.095822911	1.904545E-001	69.2828900	1.095822911	8.463166E-001	101.9675000	1.095822911	8.456611E-001	102.0717000	1.095822911	1.857470E-001	57.8985400
546	1.097818909	1.908354E-001	68.8232700	1.097818909	8.468602E-001	101.5217000	1.097818909	8.456482E-001	101.6071000	1.097818909	1.861139E-001	57.4569700
547	1.099814907	1.913463E-001	68.4518700	1.099814907	8.477986E-001	101.0563000	1.099814907	8.455696E-001	101.1304000	1.099814907	1.864297E-001	56.9745400
548	1.101810905	1.917325E-001	67.9640200	1.101810905	8.484930E-001	100.5831000	1.101810905	8.452688E-001	100.6479000	1.101810905	1.867175E-001	56.5073900
549	1.103806903	1.919631E-001	67.4643900	1.103806903	8.484334E-001	100.1061000	1.103806903	8.450218E-001	100.1731000	1.103806903	1.871074E-001	56.0056600
550	1.105802901	1.925877E-001	66.9597900	1.105802901	8.492758E-001	99.6157800	1.105802901	8.447375E-001	99.7110900	1.105802901	1.875577E-001	55.5274300
551	1.107798899	1.929185E-001	66.4595600	1.107798899	8.500838E-001	99.1152200	1.107798899	8.446014E-001	99.2225600	1.107798899	1.878983E-001	55.0324100
552	1.109794897	1.933121E-001	65.9298400	1.109794897	8.506579E-001	98.6223100	1.109794897	8.442914E-001	98.7525500	1.109794897	1.883201E-001	54.5639500
553	1.111790895	1.936469E-001	65.3848700	1.111790895	8.510356E-001	98.1159300	1.111790895	8.439282E-001	98.2611800	1.111790895	1.887003E-001	54.0460700
554	1.113786893	1.938976E-001	64.8685300	1.113786893	8.510714E-001	97.5719300	1.113786893	8.434013E-001	97.7917700	1.113786893	1.893263E-001	53.4330200
555	1.115782891	1.938785E-001	64.3249900	1.115782891	8.512112E-001	97.0773400	1.115782891	8.425460E-001	97.3221600	1.115782891	1.898321E-001	52.9670000
556	1.117778889	1.944024E-001	63.8029100	1.117778889	8.509251E-001	96.5521700	1.117778889	8.426516E-001	96.8534000	1.117778889	1.901756E-001	52.4744600
557	1.119774887	1.945839E-001	63.2675000	1.119774887	8.508357E-001	96.0365100	1.119774887	8.419466E-001	96.3689100	1.119774887	1.906748E-001	51.8928800
558	1.121770885	1.947679E-001	62.7036700	1.121770885	8.504844E-001	95.5473500	1.121770885	8.415214E-001	95.9027300	1.121770885	1.910589E-001	51.3942900
559	1.123766883	1.948884E-001	62.2154200	1.123766883	8.501213E-001	95.0233800	1.123766883	8.408312E-001	95.4547700	1.123766883	1.915215E-001	50.7909100
560	1.125762881	1.950481E-001	61.7770700	1.125762881	8.496200E-001	94.5155300	1.125762881	8.407012E-001	94.9796000	1.125762881	1.921781E-001	50.3017900
561	1.127758879	1.951866E-001	61.1907800	1.127758879	8.489141E-001	94.0178500	1.127758879	8.398683E-001	94.5236900	1.127758879	1.924885E-001	49.7525100
562	1.129754877	1.955920E-001	60.6884000	1.129754877	8.483740E-001	93.5337000	1.129754877	8.396546E-001	94.0521600	1.129754877	1.928770E-001	49.2255200
563	1.131750875	1.955653E-001	60.2603400	1.131750875	8.474088E-001	93.0470600	1.131750875	8.390518E-001	93.6181700	1.131750875	1.931676E-001	48.7236100
564	1.133746873	1.957932E-001	59.7327200	1.133746873	8.468449E-001	92.5488400	1.133746873	8.386052E-001	93.1618600	1.133746873	1.939707E-001	48.1625100
565	1.135742871	1.959134E-001	59.2652200	1.135742871	8.460333E-001	92.0873400	1.135742871	8.380472E-001	92.7152700	1.135742871	1.940950E-001	47.6093100
566	1.137738869	1.963125E-001	58.7591800	1.137738869	8.453025E-001	91.6173600	1.137738869	8.378161E-001	92.2637000	1.137738869	1.946533E-001	47.0713900
567	1.139734867	1.965893E-001	58.3262400	1.139734867	8.445609E-001	91.1594900	1.139734867	8.374206E-001	91.8258900	1.139734867	1.951222E-001	46.5208100
568	1.141730865	1.969983E-001	57.8043400	1.141730865	8.438128E-001	90.7080100	1.141730865	8.368676E-001	91.3659000	1.141730865	1.955413E-001	45.9841800
569	1.143726863	1.972609E-001	57.3607100	1.143726863	8.432518E-001	90.2346300	1.143726863	8.368977E-001	90.9204600	1.143726863	1.961336E-001	45.4693000
570	1.145722861	1.974766E-001	56.9163100	1.145722861	8.426924E-001	89.7922400	1.145722861	8.365169E-001	90.4902600	1.145722861	1.965600E-001	44.9075500
571	1.147718859	1.979325E-001	56.4249700	1.147718859	8.421268E-001	89.3616600	1.147718859	8.363289E-001	90.0243000	1.147718859	1.968555E-001	44.4011400
572	1.149714857	1.981740E-001	55.9260800	1.149714857	8.416256E-001	88.9318900	1.149714857	8.359307E-001	89.6029200	1.149714857	1.972585E-001	43.8751600
573	1.151710855	1.985623E-001	55.4605400	1.151710855	8.414533E-001	88.4896200	1.151710855	8.356313E-001	89.1579100	1.151710855	1.976403E-001	43.3879600
574	1.153706853	1.989339E-001	54.9521700	1.153706853	8.412673E-001	88.0409900	1.153706853	8.355255E-001	88.7056600	1.153706853	1.979872E-001	42.9075900
575	1.155702851	1.992071E-001	54.4711700	1.155702851	8.408160E-001	87.5974500	1.155702851	8.352360E-001	88.2410800	1.155702851	1.985464E-001	42.4078200
576	1.157698849	1.996121E-001	54.0040200	1.157698849	8.403990E-001	87.1520700	1.157698849	8.348745E-001	87.8032200	1.157698849	1.988970E-001	41.9272600
577	1.159694847	1.998659E-001	53.5688000	1.159694847	8.405730E-001	86.6950300	1.159694847	8.348908E-001	87.3653000	1.159694847	1.992783E-001	41.4065300
578	1.161690845	2.002251E-001	53.0668300	1.161690845	8.401018E-001	86.2493200	1.161690845	8.344750E-001	86.9221600	1.161690845	1.997395E-001	40.9230400
579	1.163686843	2.006179E-001	52.6136300	1.163686843	8.402487E-001	85.7916100	1.163686843	8.345055E-001	86.4609800	1.163686843	2.001736E-001	40.3989000
580	1.165682841	2.008505E-001	52.1772900	1.165682841	8.402735E-001	85.3453000	1.165682841	8.344781E-001	86.0189700	1.165682841	2.003810E-001	40.0026700
581	1.167678839	2.011692E-001	51.6777100	1.167678839	8.397219E-001	84.8519500	1.167678839	8.343042E-001	85.5728100	1.167678839	2.006404E-001	39.5138300
582	1.169674837	2.015523E-001	51.2412900	1.169674837	8.395260E-001	84.3963500	1.169674837	8.336502E-001	85.1246800	1.169674837	2.010037E-001	39.0392500
583	1.171670835	2.018223E-001	50.7641300	1.171670835	8.393597E-001	83.9213100	1.171670835	8.339484E-001	84.6816300	1.171670835	2.013289E-001	38.5281900
584	1.173666833	2.020485E-001	50.3527800	1.173666833	8.389540E-001	83.4445400	1.173666833	8.333173E-001	84.2012900	1.173666833	2.016902E-001	38.0701600
585	1.175662831	2.024426E-001	49.8870600	1.175662831	8.386559E-001	82.9775900	1.175662831	8.330206E-001	83.7397600	1.175662831	2.021402E-001	37.5669900
586	1.177658829	2.025989E-001	49.3832600	1.177658829	8.380253E-001	82.5039100	1.177658829	8.332803E-001	83.2854300	1.177658829	2.025909E-001	37.0399400
587	1.179654827	2.029026E-001	48.9512500	1.179654827	8.377087E-001	82.0288400	1.179654827	8.329888E-001	82.8423300	1.179654827	2.027849E-001	36.5354300
588	1.181650825	2.032511E-001	48.4805500	1.181650825	8.371105E-001	81.5579600	1.181650825	8.328288E-001	82.3756800	1.181650825	2.032816E-001	36.0425400
589	1.183646823	2.034314E-001	48.0318900	1.183646823	8.364701E-001	81.1039300	1.183646823	8.324933E-001	81.9501700	1.183646823	2.036197E-001	35.5854800
590	1.185642821	2.036501E-001	47.5559700	1.185642821	8.356059E-001	80.6464100	1.185642821	8.321248E-001	81.4725000	1.185642821	2.037173E-001	35.0801000
591	1.187638819	2.040189E-001	47.0901300	1.187638819	8.352043E-001	80.1692500	1.187638819	8.319619E-001	81.0095400	1.187638819	2.041557E-001	34.5602000
592	1.189634817	2.042842E-001	46.6139000	1.189634817	8.342454E-001	79.7472200	1.189634817	8.316818E-001	80.5716600	1.189634817	2.045020E-001	34.0161300
593	1.191630815	2.045830E-001	46.1989300	1.191630815	8.335091E-001	79.2831800	1.191630815	8.312435E-001	80.1235400	1.191630815	2.046979E-001	33.4714500
594	1.193626813	2.048105E-001	45.6711700	1.193626813	8.329011E-001	78.8445800	1.193626813	8.310519E-001	79.6446500	1.193626813	2.049576E-001	32.9938500
595	1.195622811	2.050854E-001	45.2483600	1.195622811	8.321797E-001	78.4241300	1.195622811	8.307643E-001	79.2096600	1.195622811	2.050119E-001	32.4427400
596	1.197618809	2.051462E-001	44.7772100	1.197618809	8.315256E-001	77.9931100	1.197618809	8.304682E-001	78.7319200	1.197618809	2.052707E-001	31.9099400
597	1.199614807	2.054326E-001	44.2110200	1.199614807	8.309486E-001	77.5798500	1.199614807	8.303012E-001	78.2684900	1.199614807	2.055781E-001	31.4093600
598	1.201610805	2.058200E-001	43.7069200	1.201610805	8.305039E-001	77.1484100	1.201610805	8.303085E-001	77.8233200	1.201610805	2.056969E-001	30.8520000
599	1.203606803	2.060793E-001	43.2762600	1.203606803	8.301075E-001	76.7571700	1.203606803	8.297164E-001	77.3830600	1.203606803	2.057576E-001	30.4133800
600	1.205602801	2.062088E-001	42.7533200	1.205602801	8.300102E-001	76.3267300	1.205602801	8.296846E-001	76.9125400	1.205602801	2.060720E-001	29.8277400
601	1.207598799	2.064528E-001	42.2820900	1.207598799	8.297444E-001	75.9450600	1.207598799	8.294485E-001	76.4606100	1.207598799	2.062176E-001	29.3634300
602	1.209594797	2.065905E-001	41.7696700	1.209594797	8.299304E-001	75.5241300	1.209594797	8.291942E-001	76.0112500	1.209594797	2.064223E-001	28.8505800
603	1.211590795	2.067569E-001	41.2233800	1.211590795	8.297661E-001	75.1304600	1.211590795	8.290784E-001	75.5505900	1.211590795	2.064805E-001	28.3582400
604	1.213586793	2.070639E-001	40.7349800	1.213586793	8.304458E-001	74.6802900	1.213586793	8.288611E-001	75.0910500	1.213586793	2.070567E-001	27.7866000
605	1.215582791	2.072501E-001	40.2559100	1.215582791	8.305614E-001	74.2813600	1.215582791	8.287256E-001	74.6451300	1.215582791	2.070792E-001	27.3477400
606	1.217578789	2.075755E-001	39.7613400	1.217578789	8.308216E-001	73.8443000	1.217578789	8.284696E-001	74.2028000	1.217578789	2.071309E-001	26.8952500
607	1.219574787	2.078929E-001	39.2978900	1.219574787	8.313908E-001	73.4160800	1.219574787	8.284155E-001	73.7331800	1.219574787	2.076369E-001	26.4019900
608	1.221570785	2.081657E-001	38.8438100	1.221570785	8.327417E-001	72.9639700	1.221570785	8.283426E-001	73.2805300	1.221570785	2.082385E-001	25.9304100
609	1.223566783	2.084737E-001	38.2700500	1.223566783	8.331986E-001	72.5327800	1.223566783	8.283918E-001	72.8145000	1.223566783	2.084438E-001	25.4945800
610	1.225562781	2.088083E-001	37.8089000	1.225562781	8.335346E-001	72.0706100	1.225562781	8.280646E-001	72.3411900	1.225562781	2.088110E-001	24.9921400
611	1.227558779	2.089252E-001	37.2772800	1.227558779	8.344138E-001	71.5920900	1.227558779	8.277106E-001	71.8871400	1.227558779	2.090343E-001	24.4989600
612	1.229554777	2.092953E-001	36.8307700	1.229554777	8.347874E-001	71.1291500	1.229554777	8.275877E-001	71.4221300	1.229554777	2.096358E-001	23.9973000
613	1.231550775	2.095395E-001	36.3314200	1.231550775	8.354273E-001	70.6188100	1.231550775	8.275886E-001	70.9526200	1.231550775	2.101796E-001	23.5592800
614	1.233546773	2.097373E-001	35.8206600	1.233546773	8.365119E-001	70.1394000	1.233546773	8.274558E-001	70.4978300	1.233546773	2.106496E-001	23.1529100
615	1.235542771	2.102642E-001	35.2966700	1.235542771	8.370113E-001	69.6321500	1.235542771	8.272318E-001	70.0305900	1.235542771	2.112944E-001	22.6510800
616	1.237538769	2.107962E-001	34.8480900	1.237538769	8.372325E-001	69.1146500	1.237538769	8.274469E-001	69.5552400	1.237538769	2.117827E-001	22.1334400
617	1.239534767	2.110116E-001	34.2840300	1.239534767	8.377859E-001	68.6033600	1.239534767	8.269323E-001	69.0923200	1.239534767	2.123401E-001	21.6710400
618	1.241530765	2.114237E-001	33.8101200	1.241530765	8.377758E-001	68.0732800	1.241530765	8.268023E-001	68.6244000	1.241530765	2.130070E-001	21.1651100
619	1.243526763	2.118951E-001	33.2688000	1.243526763	8.379775E-001	67.5271300	1.243526763	8.266375E-001	68.1458300	1.243526763	2.136681E-001	20.6790400
620	1.245522761	2.122872E-001	32.7761200	1.245522761	8.376914E-001	66.9954600	1.245522761	8.262364E-001	67.6751300	1.245522761	2.142522E-001	20.1694500
621	1.247518759	2.127158E-001	32.2992400	1.247518759	8.375507E-001	66.4697100	1.247518759	8.261886E-001	67.2136500	1.247518759	2.149846E-001	19.6903200
622	1.249514757	2.129755E-001	31.7937000	1.249514757	8.370189E-001	65.9386100	1.249514757	8.258838E-001	66.7340700	1.249514757	2.155787E-001	19.1577500
623	1.251510755	2.132257E-001	31.3111400	1.251510755	8.364080E-001	65.4026400	1.251510755	8.256254E-001	66.2646400	1.251510755	2.162408E-001	18.6721900
624	1.253506753	2.134608E-001	30.7843700	1.253506753	8.354786E-001	64.8832200	1.253506753	8.249379E-001	65.8025100	1.253506753	2.167144E-001	18.1600900
625	1.255502751	2.137169E-001	30.3314800	1.255502751	8.346469E-001	64.3779800	1.255502751	8.246173E-001	65.3568300	1.255502751	2.173531E-001	17.6534000
626	1.257498749	2.139575E-001	29.8720900	1.257498749	8.335732E-001	63.8759100	1.257498749	8.244988E-001	64.8620400	1.257498749	2.178147E-001	17.1622400
627	1.259494747	2.141569E-001	29.3905300	1.259494747	8.323483E-001	63.3665300	1.259494747	8.235766E-001	64.4085800	1.259494747	2.182327E-001	16.6246500
628	1.261490745	2.142773E-001	28.9548100	1.261490745	8.310500E-001	62.9067200	1.261490745	8.231817E-001	63.9559300	1.261490745	2.187477E-001	16.1428900
629	1.263486743	2.145325E-001	28.5293300	1.263486743	8.299116E-001	62.4165200	1.263486743	8.229094E-001	63.4740000	1.263486743	2.191982E-001	15.6285100
630	1.265482741	2.147247E-001	28.1038800	1.265482741	8.285301E-001	61.9674300	1.265482741	8.221677E-001	63.0622700	1.265482741	2.196681E-001	15.1197100
631	1.267478739	2.149798E-001	27.6940600	1.267478739	8.272921E-001	61.5159600	1.267478739	8.219253E-001	62.5770500	1.267478739	2.200206E-001	14.6194300
632	1.269474737	2.154003E-001	27.2606300	1.269474737	8.261128E-001	61.0839300	1.269474737	8.211012E-001	62.1333400	1.269474737	2.204259E-001	14.1263300
633	1.271470735	2.156328E-001	26.8593600	1.271470735	8.249899E-001	60.6499400	1.271470735	8.208307E-001	61.6962900	1.271470735	2.206618E-001	13.6168200
634	1.273466733	2.158566E-001	26.4206000	1.273466733	8.238701E-001	60.2597400	1.273466733	8.204554E-001	61.2489600	1.273466733	2.210052E-001	13.1294000
635	1.275462731	2.163016E-001	26.0306200	1.275462731	8.231902E-001	59.8595900	1.275462731	8.197176E-001	60.8150400	1.275462731	2.211828E-001	12.6255400
636	1.277458729	2.166476E-001	25.5835100	1.277458729	8.224432E-001	59.4583600	1.277458729	8.193579E-001	60.3731600	1.277458729	2.214809E-001	12.0901200
637	1.279454727	2.169259E-001	25.1324100	1.279454727	8.218311E-001	59.0663100	1.279454727	8.192696E-001	59.9503000	1.279454727	2.215808E-001	11.5999300
638	1.281450725	2.173878E-001	24.7051800	1.281450725	8.214123E-001	58.6609100	1.281450725	8.188967E-001	59.4967800	1.281450725	2.216692E-001	11.1181000
639	1.283446723	2.175181E-001	24.2313000	1.283446723	8.211128E-001	58.2832300	1.283446723	8.187925E-001	59.0507300	1.283446723	2.218774E-001	10.6254000
640	1.285442721	2.178570E-001	23.7352700	1.285442721	8.214602E-001	57.8908600	1.285442721	8.183494E-001	58.6318300	1.285442721	2.220479E-001	10.1988600
641	1.287438719	2.179538E-001	23.3068900	1.287438719	8.214368E-001	57.4649000	1.287438719	8.181185E-001	58.1938900	1.287438719	2.220953E-001	9.6409730
642	1.289434717	2.182029E-001	22.7880900	1.289434717	8.213273E-001	57.0807500	1.289434717	8.178792E-001	57.7515400	1.289434717	2.222141E-001	9.2026480
643	1.291430715	2.183570E-001	22.3483500	1.291430715	8.219779E-001	56.6595900	1.291430715	8.176338E-001	57.3363800	1.291430715	2.222936E-001	8.7316210
644	1.293426713	2.186023E-001	21.8712200	1.293426713	8.220714E-001	56.2295200	1.293426713	8.173615E-001	56.8826900	1.293426713	2.222943E-001	8.3303550
645	1.295422711	2.185047E-001	21.3995000	1.295422711	8.226538E-001	55.7963400	1.295422711	8.174435E-001	56.4515200	1.295422711	2.227115E-001	7.8033080
646	1.297418709	2.186618E-001	20.9309600	1.297418709	8.228585E-001	55.3460300	1.297418709	8.172171E-001	56.0127800	1.297418709	2.224447E-001	7.3756860
647	1.299414707	2.186753E-001	20.4691000	1.299414707	8.235067E-001	54.9006100	1.299414707	8.171592E-001	55.5564500	1.299414707	2.227484E-001	6.8525530
648	1.301410705	2.189228E-001	20.0059900	1.301410705	8.238081E-001	54.4173600	1.301410705	8.173349E-001	55.1295700	1.301410705	2.230579E-001	6.4310730
649	1.303406703	2.189935E-001	19.5143200	1.303406703	8.245537E-001	53.9840700	1.303406703	8.169649E-001	54.6700900	1.303406703	2.232268E-001	5.9666140
650	1.305402701	2.190441E-001	19.0644300	1.305402701	8.246806E-001	53.4728800	1.305402701	8.171764E-001	54.2123700	1.305402701	2.235821E-001	5.4575410
651	1.307398699	2.192647E-001	18.5403900	1.307398699	8.250844E-001	52.9898200	1.307398699	8.170971E-001	53.7781800	1.307398699	2.238117E-001	4.9682760
652	1.309394697	2.193909E-001	18.0870900	1.309394697	8.254895E-001	52.4833000	1.309394697	8.172772E-001	53.3177800	1.309394697	2.243473E-001	4.4709150
653	1.311390695	2.197434E-001	17.5838200	1.311390695	8.256246E-001	51.9923700	1.311390695	8.171833E-001	52.8645000	1.311390695	2.245841E-001	3.9996770
654	1.313386693	2.200130E-001	17.0877300	1.313386693	8.254387E-001	51.4800800	1.313386693	8.170508E-001	52.3985800	1.313386693	2.250418E-001	3.4933830
655	1.315382691	2.202253E-001	16.5392700	1.315382691	8.254853E-001	50.9649200	1.315382691	8.173890E-001	51.9288900	1.315382691	2.253348E-001	2.9868170
656	1.317378689	2.205189E-001	16.0116700	1.317378689	8.251603E-001	50.4738100	1.317378689	8.173397E-001	51.4570900	1.317378689	2.258785E-001	2.4453560
657	1.319374687	2.208764E-001	15.4893700	1.319374687	8.246525E-001	49.9322200	1.319374687	8.174865E-001	50.9959000	1.319374687	2.263548E-001	1.8967650
658	1.321370685	2.211546E-001	14.9796400	1.321370685	8.242227E-001	49.4376400	1.321370685	8.174266E-001	50.5258700	1.321370685	2.266986E-001	1.3591540
659	1.323366683	2.214231E-001	14.3924600	1.323366683	8.236557E-001	48.9371400	1.323366683	8.174785E-001	50.0500400	1.323366683	2.274046E-001	0.8033316
660	1.325362681	2.216958E-001	13.8158400	1.325362681	8.225801E-001	48.4464000	1.325362681	8.174373E-001	49.5629800	1.325362681	2.279682E-001	0.2543494
661	1.327358679	2.219918E-001	13.2459200	1.327358679	8.218215E-001	47.9497300	1.327358679	8.175097E-001	49.0854200	1.327358679	2.284020E-001	-0.3247442
662	1.329354677	2.223019E-001	12.6737500	1.329354677	8.209535E-001	47.4500200	1.329354677	8.172213E-001	48.5942900	1.329354677	2.288373E-001	-0.8768418
663	1.331350675	2.224398E-001	12.1201000	1.331350675	8.199672E-001	47.0285800	1.331350675	8.171403E-001	48.1008600	1.331350675	2.293274E-001	-1.4068390
664	1.333346673	2.225892E-001	11.5641700	1.333346673	8.190936E-001	46.5410900	1.333346673	8.169262E-001	47.6341800	1.333346673	2.298242E-001	-1.9958320
665	1.335342671	2.228205E-001	11.0115700	1.335342671	8.182341E-001	46.1106300	1.335342671	8.167092E-001	47.1465500	1.335342671	2.300192E-001	-2.5040780
666	1.337338669	2.230549E-001	10.4689300	1.337338669	8.174631E-001	45.6907800	1.337338669	8.162867E-001	46.6563100	1.337338669	2.305868E-001	-3.0378850
667	1.339334667	2.232204E-001	9.9822050	1.339334667	8.166891E-001	45.2655600	1.339334667	8.159189E-001	46.1739100	1.339334667	2.309836E-001	-3.5535610
668	1.341330665	2.233873E-001	9.4451740	1.341330665	8.161523E-001	44.8182000	1.341330665	8.155519E-001	45.7173900	1.341330665	2.313251E-001	-4.1288070
669	1.343326663	2.236334E-001	8.9690530	1.343326663	8.155615E-001	44.4295200	1.343326663	8.151636E-001	45.2189000	1.343326663	2.319230E-001	-4.6499570
670	1.345322661	2.240358E-001	8.4479360	1.345322661	8.151184E-001	44.0143600	1.345322661	8.146397E-001	44.7344200	1.345322661	2.323119E-001	-5.1455690
671	1.347318659	2.242749E-001	7.9831470	1.347318659	8.150228E-001	43.6203900	1.347318659	8.139418E-001	44.2559200	1.347318659	2.327218E-001	-5.5887270
672	1.349314657	2.247226E-001	7.5181030	1.349314657	8.149994E-001	43.2035900	1.349314657	8.136608E-001	43.7782900	1.349314657	2.330778E-001	-6.1099250
673	1.351310655	2.251787E-001	7.0092480	1.351310655	8.150342E-001	42.8130800	1.351310655	8.129961E-001	43.3047000	1.351310655	2.334850E-001	-6.5828970
674	1.353306653	2.254287E-001	6.5073620	1.353306653	8.154007E-001	42.3836600	1.353306653	8.123535E-001	42.8547700	1.353306653	2.339098E-001	-7.0433950
675	1.355302651	2.259585E-001	6.0437350	1.355302651	8.156747E-001	41.9790200	1.355302651	8.116241E-001	42.3776600	1.355302651	2.344385E-001	-7.5091260
676	1.357298649	2.263771E-001	5.5458680	1.357298649	8.161014E-001	41.5694000	1.357298649	8.109667E-001	41.9163600	1.357298649	2.347650E-001	-7.9719320
677	1.359294647	2.267768E-001	5.0700750	1.359294647	8.168042E-001	41.1194100	1.359294647	8.105372E-001	41.4664300	1.359294647	2.351762E-001	-8.4250410
678	1.361290645	2.271699E-001	4.6165190	1.361290645	8.175909E-001	40.6740000	1.361290645	8.097384E-001	41.0310900	1.361290645	2.356477E-001	-8.8598040
679	1.363286643	2.276163E-001	4.1185610	1.363286643	8.179981E-001	40.2180200	1.363286643	8.091016E-001	40.5635800	1.363286643	2.361511E-001	-9.3283170
680	1.365282641	2.279686E-001	3.6257920	1.365282641	8.188681E-001	39.7629200	1.365282641	8.083823E-001	40.1020100	1.365282641	2.364772E-001	-9.7609980
681	1.367278639	2.281765E-001	3.2006350	1.367278639	8.196881E-001	39.2953100	1.367278639	8.077197E-001	39.6828100	1.367278639	2.369023E-001	-10.1910400
682	1.369274637	2.283076E-001	2.7301720	1.369274637	8.199814E-001	38.8036200	1.369274637	8.073232E-001	39.2640800	1.369274637	2.372790E-001	-10.6086600
683	1.371270635	2.286094E-001	2.3250450	1.371270635	8.205475E-001	38.3069500	1.371270635	8.066914E-001	38.8462500	1.371270635	2.376034E-001	-11.0483800
684	1.373266633	2.286845E-001	1.9082420	1.373266633	8.212095E-001	37.7850500	1.373266633	8.064312E-001	38.4115900	1.373266633	2.380213E-001	-11.4434200
685	1.375262631	2.288794E-001	1.5024830	1.375262631	8.215418E-001	37.2832900	1.375262631	8.058193E-001	37.9617700	1.375262631	2.384537E-001	-11.8650700
686	1.377258629	2.290736E-001	1.1345530	1.377258629	8.218063E-001	36.7739900	1.377258629	8.055406E-001	37.5625400	1.377258629	2.390137E-001	-12.2696700
687	1.379254627	2.292751E-001	0.7331740	1.379254627	8.218635E-001	36.2312200	1.379254627	8.052142E-001	37.1279400	1.379254627	2.394880E-001	-12.6913300
688	1.381250625	2.295409E-001	0.3655753	1.381250625	8.219286E-001	35.7088300	1.381250625	8.048715E-001	36.7279900	1.381250625	2.399443E-001	-13.0864200
689	1.383246623	2.297351E-001	0.0151677	1.383246623	8.218191E-001	35.1697200	1.383246623	8.048860E-001	36.3018200	1.383246623	2.404270E-001	-13.5157900
690	1.385242621	2.300690E-001	-0.3289053	1.385242621	8.212666E-001	34.6277100	1.385242621	8.046898E-001	35.8635900	1.385242621	2.409550E-001	-13.9591200
691	1.387238619	2.304850E-001	-0.7313709	1.387238619	8.206724E-001	34.0891000	1.387238619	8.046847E-001	35.4616100	1.387238619	2.415152E-001	-14.4119600
692	1.389234617	2.308092E-001	-1.0589990	1.389234617	8.198754E-001	33.5543600	1.389234617	8.048306E-001	35.0344100	1.389234617	2.419044E-001	-14.8754000
693	1.391230615	2.313248E-001	-1.4660400	1.391230615	8.187958E-001	33.0241900	1.391230615	8.048878E-001	34.6014200	1.391230615	2.425350E-001	-15.3261300
694	1.393226613	2.317570E-001	-1.8550810	1.393226613	8.174811E-001	32.4991500	1.393226613	8.050655E-001	34.1662800	1.393226613	2.429640E-001	-15.8498000
695	1.395222611	2.322658E-001	-2.3251330	1.395222611	8.160120E-001	31.9982600	1.395222611	8.051642E-001	33.7198900	1.395222611	2.433321E-001	-16.3706000
696	1.397218609	2.326495E-001	-2.7704630	1.397218609	8.148674E-001	31.5214300	1.397218609	8.052728E-001	33.2890600	1.397218609	2.437569E-001	-16.8760300
697	1.399214607	2.329834E-001	-3.2558280	1.399214607	8.130231E-001	31.0397400	1.399214607	8.054765E-001	32.8229100	1.399214607	2.440044E-001	-17.4259900
698	1.401210605	2.334110E-001	-3.7756640	1.401210605	8.114480E-001	30.6209400	1.401210605	8.057479E-001	32.3922300	1.401210605	2.443714E-001	-18.0023400
699	1.403206603	2.336319E-001	-4.2660490	1.403206603	8.100004E-001	30.1600600	1.403206603	8.056591E-001	31.9273500	1.403206603	2.444390E-001	-18.5162600
700	1.405202601	2.337602E-001	-4.7901130	1.405202601	8.086531E-001	29.7351200	1.405202601	8.057669E-001	31.4732400	1.405202601	2.443993E-001	-19.1229600
701	1.407198599	2.339184E-001	-5.2946520	1.407198599	8.071218E-001	29.3046000	1.407198599	8.059031E-001	30.9995400	1.407198599	2.446177E-001	-19.6652500
702	1.409194597	2.339298E-001	-5.8393100	1.409194597	8.060185E-001	28.9267700	1.409194597	8.059003E-001	30.5319700	1.409194597	2.446692E-001	-20.1923300
703	1.411190595	2.339846E-001	-6.3750690	1.411190595	8.050427E-001	28.5352200	1.411190595	8.060960E-001	30.0639300	1.411190595	2.447257E-001	-20.7209700
704	1.413186593	2.339280E-001	-6.9056240	1.413186593	8.041655E-001	28.1600300	1.413186593	8.060523E-001	29.5739900	1.413186593	2.447800E-001	-21.2321200
705	1.415182591	2.338852E-001	-7.4116130	1.415182591	8.036671E-001	27.7651400	1.415182591	8.058168E-001	29.1046300	1.415182591	2.447771E-001	-21.7919300
706	1.417178589	2.336649E-001	-7.9120670	1.417178589	8.031914E-001	27.3728900	1.417178589	8.057578E-001	28.6276700	1.417178589	2.448408E-001	-22.3001900
707	1.419174587	2.337467E-001	-8.3889030	1.419174587	8.029650E-001	27.0040000	1.419174587	8.055581E-001	28.1496000	1.419174587	2.448898E-001	-22.7666800
708	1.421170585	2.336110E-001	-8.9143520	1.421170585	8.031059E-001	26.6475000	1.421170585	8.054073E-001	27.6557800	1.421170585	2.449830E-001	-23.2826200
709	1.423166583	2.336164E-001	-9.4331460	1.423166583	8.028797E-001	26.2356300	1.423166583	8.050932E-001	27.1691600	1.423166583	2.450508E-001	-23.7716800
710	1.425162581	2.337121E-001	-9.9426160	1.425162581	8.030987E-001	25.8573600	1.425162581	8.047099E-001	26.6913300	1.425162581	2.452290E-001	-24.2662300
711	1.427158579	2.338387E-001	-10.4399100	1.427158579	8.038911E-001	25.4506400	1.427158579	8.044866E-001	26.2194900	1.427158579	2.453003E-001	-24.7380400
712	1.429154577	2.339401E-001	-10.9686500	1.429154577	8.042735E-001	25.0494900	1.429154577	8.040125E-001	25.7371700	1.429154577	2.456185E-001	-25.2049900
713	1.431150575	2.340249E-001	-11.4414400	1.431150575	8.048967E-001	24.6408600	1.431150575	8.034463E-001	25.2595700	1.431150575	2.460127E-001	-25.6744800
714	1.433146573	2.341959E-001	-11.9573500	1.433146573	8.053551E-001	24.1806000	1.433146573	8.030206E-001	24.7656500	1.433146573	2.462638E-001	-26.1636400
715	1.435142571	2.343932E-001	-12.4906600	1.435142571	8.061292E-001	23.7759300	1.435142571	8.028134E-001	24.2926300	1.435142571	2.465584E-001	-26.6556100
716	1.437138569	2.346513E-001	-13.0334100	1.437138569	8.068846E-001	23.2934600	1.437138569	8.020174E-001	23.8515700	1.437138569	2.469122E-001	-27.1367400
717	1.439134567	2.349379E-001	-13.5832700	1.439134567	8.077748E-001	22.8252800	1.439134567	8.017102E-001	23.3760800	1.439134567	2.473629E-001	-27.6071500
718	1.441130565	2.350496E-001	-14.0959900	1.441130565	8.084346E-001	22.3438400	1.441130565	8.008572E-001	22.8991400	1.441130565	2.479285E-001	-28.1424900
719	1.443126563	2.353465E-001	-14.6243400	1.443126563	8.090798E-001	21.8486300	1.443126563	8.004168E-001	22.4436300	1.443126563	2.484874E-001	-28.5458500
720	1.445122561	2.355504E-001	-15.1499000	1.445122561	8.096416E-001	21.3463300	1.445122561	7.998375E-001	21.9777900	1.445122561	2.489956E-001	-29.0374600
721	1.447118559	2.357084E-001	-15.6316700	1.447118559	8.100332E-001	20.8453900	1.447118559	7.992324E-001	21.5401100	1.447118559	2.493517E-001	-29.5563000
722	1.449114557	2.359185E-001	-16.1396100	1.449114557	8.101884E-001	20.3185300	1.449114557	7.987493E-001	21.0882300	1.449114557	2.499578E-001	-30.0586500
723	1.451110555	2.362072E-001	-16.6365800	1.451110555	8.104464E-001	19.7887500	1.451110555	7.981157E-001	20.6231300	1.451110555	2.506547E-001	-30.4931300
724	1.453106553	2.362842E-001	-17.1045000	1.453106553	8.104571E-001	19.2705100	1.453106553	7.977101E-001	20.2043600	1.453106553	2.512645E-001	-31.0081800
725	1.455102551	2.367257E-001	-17.5699400	1.455102551	8.102908E-001	18.7710600	1.455102551	7.973459E-001	19.7482100	1.455102551	2.519241E-001	-31.4750900
726	1.457098549	2.369573E-001	-18.0438500	1.457098549	8.099303E-001	18.2462700	1.457098549	7.969533E-001	19.3213300	1.457098549	2.525242E-001	-31.9201500
727	1.459094547	2.374180E-001	-18.5025000	1.459094547	8.094798E-001	17.7128400	1.459094547	7.966880E-001	18.8826800	1.459094547	2.532431E-001	-32.4300600
728	1.461090545	2.378121E-001	-18.9790200	1.461090545	8.085205E-001	17.2252100	1.461090545	7.963978E-001	18.4321200	1.461090545	2.537920E-001	-32.8932000
729	1.463086543	2.383294E-001	-19.3932900	1.463086543	8.077714E-001	16.7033100	1.463086543	7.960060E-001	18.0272200	1.463086543	2.544175E-001	-33.3993800
730	1.465082541	2.388965E-001	-19.8324700	1.465082541	8.071310E-001	16.2078700	1.465082541	7.959680E-001	17.5704200	1.465082541	2.551068E-001	-33.8938600
731	1.467078539	2.394349E-001	-20.2741800	1.467078539	8.059744E-001	15.7112700	1.467078539	7.957380E-001	17.1287900	1.467078539	2.557178E-001	-34.4001500
732	1.469074537	2.400306E-001	-20.7363500	1.469074537	8.049251E-001	15.2474700	1.469074537	7.956837E-001	16.7326200	1.469074537	2.563121E-001	-34.8774100
733	1.471070535	2.405385E-001	-21.1952300	1.471070535	8.039331E-001	14.7985800	1.471070535	7.956136E-001	16.2880500	1.471070535	2.567305E-001	-35.3735800
734	1.473066533	2.410578E-001	-21.6410200	1.473066533	8.029559E-001	14.3448100	1.473066533	7.956066E-001	15.8471700	1.473066533	2.573324E-001	-35.8827500
735	1.475062531	2.413469E-001	-22.1408000	1.475062531	8.021657E-001	13.9295200	1.475062531	7.957326E-001	15.4061900	1.475062531	2.576634E-001	-36.3814800
736	1.477058529	2.419543E-001	-22.5742000	1.477058529	8.013096E-001	13.4883000	1.477058529	7.958362E-001	14.9674400	1.477058529	2.580247E-001	-36.8922900
737	1.479054527	2.423591E-001	-23.0902800	1.479054527	8.006647E-001	13.0974700	1.479054527	7.958674E-001	14.5151600	1.479054527	2.583442E-001	-37.2844400
738	1.481050525	2.428668E-001	-23.5396200	1.481050525	8.000963E-001	12.6566100	1.481050525	7.959279E-001	14.0593600	1.481050525	2.585883E-001	-37.8098200
739	1.483046523	2.432320E-001	-23.9996300	1.483046523	7.995927E-001	12.2634500	1.483046523	7.957936E-001	13.6073700	1.483046523	2.588217E-001	-38.3033900
740	1.485042521	2.434346E-001	-24.4499900	1.485042521	7.994742E-001	11.8680000	1.485042521	7.958182E-001	13.1516600	1.485042521	2.591187E-001	-38.7318400
741	1.487038519	2.437937E-001	-24.9268800	1.487038519	7.992337E-001	11.4323800	1.487038519	7.958102E-001	12.6795100	1.487038519	2.593844E-001	-39.2005800
742	1.489034517	2.439532E-001	-25.3783800	1.489034517	7.993612E-001	11.0450200	1.489034517	7.960045E-001	12.2314900	1.489034517	2.594768E-001	-39.6095800
743	1.491030515	2.442268E-001	-25.8258100	1.491030515	7.995254E-001	10.6235000	1.491030515	7.960904E-001	11.7479900	1.491030515	2.597992E-001	-40.0305900
744	1.493026513	2.444157E-001	-26.2462000	1.493026513	7.995508E-001	10.2018000	1.493026513	7.959865E-001	11.2817400	1.493026513	2.600564E-001	-40.4824700
745	1.495022511	2.445459E-001	-26.6728300	1.495022511	7.999002E-001	9.7905980	1.495022511	7.958511E-001	10.8417700	1.495022511	2.600650E-001	-40.8833800
746	1.497018509	2.446899E-001	-27.1336600	1.497018509	8.004771E-001	9.3445510	1.497018509	7.957343E-001	10.3491800	1.497018509	2.604797E-001	-41.3094000
747	1.499014507	2.448076E-001	-27.5917400	1.499014507	8.007858E-001	8.8849740	1.499014507	7.955874E-001	9.8866380	1.499014507	2.607697E-001	-41.7683300
748	1.501010505	2.449463E-001	-28.0348100	1.501010505	8.013298E-001	8.4285150	1.501010505	7.952446E-001	9.4078410	1.501010505	2.608840E-001	-42.1923200
749	1.503006503	2.451243E-001	-28.4631600	1.503006503	8.018941E-001	7.9551490	1.503006503	7.949270E-001	8.9407570	1.503006503	2.614041E-001	-42.6138000
750	1.505002501	2.451953E-001	-28.9088700	1.505002501	8.024489E-001	7.4878400	1.505002501	7.947046E-001	8.4800810	1.505002501	2.617175E-001	-43.0637100
751	1.506998499	2.453856E-001	-29.3842700	1.506998499	8.025404E-001	6.9726310	1.506998499	7.945104E-001	7.9644750	1.506998499	2.621013E-001	-43.4749500
752	1.508994497	2.453429E-001	-29.8418000	1.508994497	8.027884E-001	6.4718120	1.508994497	7.940868E-001	7.5144520	1.508994497	2.623095E-001	-43.9764800
753	1.510990495	2.454608E-001	-30.3210000	1.510990495	8.030748E-001	5.9765150	1.510990495	7.937000E-001	7.0344650	1.510990495	2.627509E-001	-44.4266700
754	1.512986493	2.454713E-001	-30.8029900	1.512986493	8.028809E-001	5.4671060	1.512986493	7.932848E-001	6.5722390	1.512986493	2.630630E-001	-44.9441000
755	1.514982491	2.454672E-001	-31.2733300	1.514982491	8.027860E-001	4.9477900	1.514982491	7.927361E-001	6.1078380	1.514982491	2.633263E-001	-45.3859700
756	1.516978489	2.454239E-001	-31.7369500	1.516978489	8.025637E-001	4.4384910	1.516978489	7.920356E-001	5.6281920	1.516978489	2.637695E-001	-45.8739500
757	1.518974487	2.453277E-001	-32.1929800	1.518974487	8.019876E-001	3.9042060	1.518974487	7.916598E-001	5.1603730	1.518974487	2.640873E-001	-46.3826500
758	1.520970485	2.453743E-001	-32.7228100	1.520970485	8.012516E-001	3.3780790	1.520970485	7.910236E-001	4.7052580	1.520970485	2.645046E-001	-46.8465300
759	1.522966483	2.453814E-001	-33.1545600	1.522966483	8.005099E-001	2.8685330	1.522966483	7.907016E-001	4.2513080	1.522966483	2.648458E-001	-47.3665800
760	1.524962481	2.453459E-001	-33.6082600	1.524962481	7.996522E-001	2.3671720	1.524962481	7.899935E-001	3.8035880	1.524962481	2.652361E-001	-47.8997300
761	1.526958479	2.453350E-001	-34.0895400	1.526958479	7.983014E-001	1.8587040	1.526958479	7.894277E-001	3.3434500	1.526958479	2.655650E-001	-48.4308100
762	1.528954477	2.453559E-001	-34.5529300	1.528954477	7.971904E-001	1.3567720	1.528954477	7.887906E-001	2.8954930	1.528954477	2.659335E-001	-48.9657200
763	1.530950475	2.455106E-001	-35.0315500	1.530950475	7.956390E-001	0.9117847	1.530950475	7.882744E-001	2.4443130	1.530950475	2.663755E-001	-49.5349700
764	1.532946473	2.455633E-001	-35.4756900	1.532946473	7.946636E-001	0.4254282	1.532946473	7.879648E-001	2.0174420	1.532946473	2.667156E-001	-50.0364700
765	1.534942471	2.457347E-001	-35.9726600	1.534942471	7.929229E-001	-0.0197109	1.534942471	7.873764E-001	1.5652220	1.534942471	2.671311E-001	-50.6256000
766	1.536938469	2.460887E-001	-36.4730400	1.536938469	7.918797E-001	-0.4523197	1.536938469	7.869615E-001	1.1213180	1.536938469	2.674359E-001	-51.0876200
767	1.538934467	2.462993E-001	-36.8971700	1.538934467	7.907472E-001	-0.8498862	1.538934467	7.868215E-001	0.7131901	1.538934467	2.677639E-001	-51.6439100
768	1.540930465	2.465510E-001	-37.4350300	1.540930465	7.894959E-001	-1.2715340	1.540930465	7.867450E-001	0.2757859	1.540930465	2.680461E-001	-52.2587800
769	1.542926463	2.468596E-001	-37.9462000	1.542926463	7.886176E-001	-1.6610550	1.542926463	7.865920E-001	-0.1573011	1.542926463	2.682816E-001	-52.7333700
770	1.544922461	2.473706E-001	-38.4426200	1.544922461	7.877197E-001	-2.0460250	1.544922461	7.861674E-001	-0.6105224	1.544922461	2.684478E-001	-53.2891000
771	1.546918459	2.477325E-001	-38.9952200	1.546918459	7.872370E-001	-2.4078730	1.546918459	7.863877E-001	-1.0403490	1.546918459	2.686568E-001	-53.7914800
772	1.548914457	2.479667E-001	-39.5192700	1.548914457	7.866853E-001	-2.7879430	1.548914457	7.861980E-001	-1.5162260	1.548914457	2.688946E-001	-54.3348000
773	1.550910455	2.482876E-001	-40.0711300	1.550910455	7.869844E-001	-3.1441660	1.550910455	7.861236E-001	-1.9395840	1.550910455	2.691200E-001	-54.8319700
774	1.552906453	2.486332E-001	-40.5575300	1.552906453	7.868474E-001	-3.5474300	1.552906453	7.860627E-001	-2.3957360	1.552906453	2.692060E-001	-55.2958300
775	1.554902451	2.488383E-001	-41.1257800	1.554902451	7.871976E-001	-3.9073300	1.554902451	7.858791E-001	-2.8505290	1.554902451	2.697254E-001	-55.7416000
776	1.556898449	2.490285E-001	-41.5998400	1.556898449	7.877194E-001	-4.3024300	1.556898449	7.859606E-001	-3.2786270	1.556898449	2.700214E-001	-56.2324100
777	1.558894447	2.494877E-001	-42.1461000	1.558894447	7.882811E-001	-4.6868510	1.558894447	7.859533E-001	-3.7480170	1.558894447	2.702807E-001	-56.6491900
778	1.560890445	2.497260E-001	-42.6239400	1.560890445	7.889410E-001	-5.0853380	1.560890445	7.858953E-001	-4.1927100	1.560890445	2.704443E-001	-57.1249300
779	1.562886443	2.500441E-001	-43.1221200	1.562886443	7.897611E-001	-5.5057180	1.562886443	7.859066E-001	-4.6621450	1.562886443	2.710175E-001	-57.5234800
780	1.564882441	2.503057E-001	-43.5786200	1.564882441	7.908409E-001	-5.9408660	1.564882441	7.860290E-001	-5.1249970	1.564882441	2.715395E-001	-57.9657700
781	1.566878439	2.507693E-001	-44.0598900	1.566878439	7.916805E-001	-6.3805960	1.566878439	7.861325E-001	-5.5777150	1.566878439	2.718000E-001	-58.3827800
782	1.568874437	2.511947E-001	-44.5727400	1.568874437	7.929246E-001	-6.8379260	1.568874437	7.859135E-001	-6.0316440	1.568874437	2.723974E-001	-58.7816500
783	1.570870435	2.516478E-001	-45.0252600	1.570870435	7.937082E-001	-7.3134110	1.570870435	7.861134E-001	-6.5220010	1.570870435	2.729216E-001	-59.1903800
784	1.572866433	2.520629E-001	-45.4782600	1.572866433	7.946878E-001	-7.8141600	1.572866433	7.861124E-001	-6.9956140	1.572866433	2.735576E-001	-59.6572400
785	1.574862431	2.524105E-001	-45.9615200	1.574862431	7.957658E-001	-8.2931940	1.574862431	7.860287E-001	-7.4476520	1.574862431	2.740048E-001	-60.0574300
786	1.576858429	2.528259E-001	-46.4106800	1.576858429	7.964275E-001	-8.8034290	1.576858429	7.860447E-001	-7.9550570	1.576858429	2.745968E-001	-60.4904400
787	1.578854427	2.532225E-001	-46.9447900	1.578854427	7.969721E-001	-9.3454550	1.578854427	7.855248E-001	-8.4162090	1.578854427	2.753289E-001	-60.9508100
788	1.580850425	2.538157E-001	-47.3879700	1.580850425	7.975120E-001	-9.8715050	1.580850425	7.853286E-001	-8.9025510	1.580850425	2.759374E-001	-61.3590700
789	1.582846423	2.540169E-001	-47.9096600	1.582846423	7.977172E-001	-10.4207700	1.582846423	7.850243E-001	-9.3889680	1.582846423	2.766060E-001	-61.8045200
790	1.584842421	2.544000E-001	-48.3844700	1.584842421	7.980072E-001	-10.9555900	1.584842421	7.846593E-001	-9.8700650	1.584842421	2.772583E-001	-62.2486300
791	1.586838419	2.546484E-001	-48.8632900	1.586838419	7.980825E-001	-11.5000000	1.586838419	7.844045E-001	-10.3340100	1.586838419	2.779493E-001	-62.6894800
792	1.588834417	2.549442E-001	-49.3346000	1.588834417	7.976639E-001	-12.0539700	1.588834417	7.840938E-001	-10.8053100	1.588834417	2.785001E-001	-63.1774600
793	1.590830415	2.551786E-001	-49.7925900	1.590830415	7.973204E-001	-12.6050800	1.590830415	7.833436E-001	-11.2948800	1.590830415	2.790480E-001	-63.6139400
794	1.592826413	2.552739E-001	-50.2718900	1.592826413	7.965162E-001	-13.1363700	1.592826413	7.829063E-001	-11.7420800	1.592826413	2.795483E-001	-64.0611700
795	1.594822411	2.553610E-001	-50.7069200	1.594822411	7.954590E-001	-13.6828900	1.594822411	7.821514E-001	-12.2349600	1.594822411	2.799847E-001	-64.5381400
796	1.596818409	2.554536E-001	-51.1644100	1.596818409	7.943464E-001	-14.1899900	1.596818409	7.817582E-001	-12.7048300	1.596818409	2.804562E-001	-65.0215500
797	1.598814407	2.554105E-001	-51.6203700	1.598814407	7.930995E-001	-14.7437600	1.598814407	7.809772E-001	-13.1752000	1.598814407	2.809366E-001	-65.5151200
798	1.600810405	2.552283E-001	-52.0462900	1.600810405	7.917823E-001	-15.2063400	1.600810405	7.803450E-001	-13.6148700	1.600810405	2.813917E-001	-65.9802900
799	1.602806403	2.553819E-001	-52.4436800	1.602806403	7.906675E-001	-15.7110800	1.602806403	7.797875E-001	-14.0711300	1.602806403	2.817492E-001	-66.4431800
800	1.604802401	2.554806E-001	-52.8827800	1.604802401	7.890731E-001	-16.1860700	1.604802401	7.788023E-001	-14.5302700	1.604802401	2.818483E-001	-66.9481000
801	1.606798399	2.554796E-001	-53.2436000	1.606798399	7.875735E-001	-16.6588400	1.606798399	7.782310E-001	-14.9481900	1.606798399	2.823640E-001	-67.4106500
802	1.608794397	2.556721E-001	-53.6535400	1.608794397	7.862635E-001	-17.0859700	1.608794397	7.780932E-001	-15.3886100	1.608794397	2.825807E-001	-67.9153700
803	1.610790395	2.557860E-001	-54.0929400	1.610790395	7.848738E-001	-17.4969300	1.610790395	7.771140E-001	-15.8246000	1.610790395	2.828486E-001	-68.3963400
804	1.612786393	2.558934E-001	-54.4914900	1.612786393	7.836128E-001	-17.9130200	1.612786393	7.766438E-001	-16.2771300	1.612786393	2.830756E-001	-68.8833800
805	1.614782391	2.559680E-001	-54.9256200	1.614782391	7.825943E-001	-18.3639800	1.614782391	7.760992E-001	-16.6952300	1.614782391	2.830628E-001	-69.4004800
806	1.616778389	2.562831E-001	-55.3517600	1.616778389	7.817503E-001	-18.7097700	1.616778389	7.758891E-001	-17.1100300	1.616778389	2.834845E-001	-69.8444900
807	1.618774387	2.564408E-001	-55.7752400	1.618774387	7.808259E-001	-19.1177400	1.618774387	7.752456E-001	-17.5259400	1.618774387	2.836745E-001	-70.3746300
808	1.620770385	2.566197E-001	-56.2136700	1.620770385	7.801557E-001	-19.5195500	1.620770385	7.753265E-001	-17.9664600	1.620770385	2.836578E-001	-70.8865900
809	1.622766383	2.568274E-001	-56.6891200	1.622766383	7.796725E-001	-19.8845300	1.622766383	7.750646E-001	-18.3866700	1.622766383	2.837751E-001	-71.3527700
810	1.624762381	2.569968E-001	-57.1831500	1.624762381	7.795681E-001	-20.2814400	1.624762381	7.748573E-001	-18.8187900	1.624762381	2.839743E-001	-71.8439700
811	1.626758379	2.572499E-001	-57.6554400	1.626758379	7.792844E-001	-20.6725700	1.626758379	7.743310E-001	-19.2359600	1.626758379	2.841222E-001	-72.3496900
812	1.628754377	2.573539E-001	-58.1470000	1.628754377	7.796869E-001	-21.0852200	1.628754377	7.745675E-001	-19.6761200	1.628754377	2.841042E-001	-72.8241700
813	1.630750375	2.576106E-001	-58.6319500	1.630750375	7.797862E-001	-21.4608000	1.630750375	7.743579E-001	-20.0935500	1.630750375	2.843045E-001	-73.2698100
814	1.632746373	2.576076E-001	-59.1310000	1.632746373	7.800672E-001	-21.8942500	1.632746373	7.740887E-001	-20.5401600	1.632746373	2.845892E-001	-73.7899600
815	1.634742371	2.577875E-001	-59.6181300	1.634742371	7.803004E-001	-22.3174600	1.634742371	7.743807E-001	-20.9713100	1.634742371	2.845574E-001	-74.2348800
816	1.636738369	2.578811E-001	-60.1433800	1.636738369	7.809139E-001	-22.7330600	1.636738369	7.743115E-001	-21.4006200	1.636738369	2.848562E-001	-74.7025200
817	1.638734367	2.581231E-001	-60.6477600	1.638734367	7.811433E-001	-23.2076500	1.638734367	7.743015E-001	-21.8687000	1.638734367	2.851553E-001	-75.1746400
818	1.640730365	2.582977E-001	-61.1167900	1.640730365	7.817384E-001	-23.6640500	1.640730365	7.744982E-001	-22.3119700	1.640730365	2.855038E-001	-75.6170400
819	1.642726363	2.584271E-001	-61.6250100	1.642726363	7.821585E-001	-24.1183400	1.642726363	7.746859E-001	-22.7679800	1.642726363	2.858202E-001	-76.0864900
820	1.644722361	2.586711E-001	-62.1167300	1.644722361	7.824038E-001	-24.6049100	1.644722361	7.747527E-001	-23.2326000	1.644722361	2.863607E-001	-76.5581100
821	1.646718359	2.589133E-001	-62.6505700	1.646718359	7.825973E-001	-25.0766900	1.646718359	7.745911E-001	-23.6950500	1.646718359	2.867031E-001	-77.0077700
822	1.648714357	2.591967E-001	-63.1203900	1.648714357	7.830242E-001	-25.5819300	1.648714357	7.747577E-001	-24.1565300	1.648714357	2.874257E-001	-77.4775300
823	1.650710355	2.593800E-001	-63.6487900	1.650710355	7.828349E-001	-26.0527900	1.650710355	7.747000E-001	-24.6296000	1.650710355	2.877298E-001	-77.9866800
824	1.652706353	2.598934E-001	-64.1786000	1.652706353	7.828143E-001	-26.5684600	1.652706353	7.750075E-001	-25.0979200	1.652706353	2.884618E-001	-78.4086200
825	1.654702351	2.601095E-001	-64.7123400	1.654702351	7.827964E-001	-27.0654000	1.654702351	7.750571E-001	-25.5785700	1.654702351	2.889420E-001	-78.8626000
826	1.656698349	2.604166E-001	-65.1902600	1.656698349	7.825242E-001	-27.5799100	1.656698349	7.750574E-001	-26.0598200	1.656698349	2.895050E-001	-79.3314100
827	1.658694347	2.607803E-001	-65.7356500	1.658694347	7.820327E-001	-28.0617900	1.658694347	7.747134E-001	-26.5318800	1.658694347	2.900186E-001	-79.8097200
828	1.660690345	2.610629E-001	-66.2473100	1.660690345	7.813748E-001	-28.5797200	1.660690345	7.748127E-001	-27.0007800	1.660690345	2.905815E-001	-80.3536100
829	1.662686343	2.614469E-001	-66.7730800	1.662686343	7.808933E-001	-29.0606600	1.662686343	7.747071E-001	-27.5019900	1.662686343	2.913617E-001	-80.8371400
830	1.664682341	2.617111E-001	-67.3350900	1.664682341	7.801436E-001	-29.5538200	1.664682341	7.744436E-001	-27.9818000	1.664682341	2.917703E-001	-81.2770100
831	1.666678339	2.618909E-001	-67.8317900	1.666678339	7.791983E-001	-30.0154500	1.666678339	7.739124E-001	-28.4579100	1.666678339	2.922599E-001	-81.8315400
832	1.668674337	2.622186E-001	-68.3121400	1.668674337	7.784441E-001	-30.4833200	1.668674337	7.738693E-001	-28.9299100	1.668674337	2.927751E-001	-82.3138700
833	1.670670335	2.625026E-001	-68.8276800	1.670670335	7.775434E-001	-30.9538800	1.670670335	7.735775E-001	-29.4061000	1.670670335	2.932809E-001	-82.7528100
834	1.672666333	2.627208E-001	-69.3061700	1.672666333	7.768642E-001	-31.3890700	1.672666333	7.731124E-001	-29.8864900	1.672666333	2.936879E-001	-83.2365000
835	1.674662331	2.629513E-001	-69.7900900	1.674662331	7.758316E-001	-31.8297700	1.674662331	7.727062E-001	-30.3643800	1.674662331	2.941101E-001	-83.7487700
836	1.676658329	2.634148E-001	-70.2645000	1.676658329	7.752326E-001	-32.2453800	1.676658329	7.720848E-001	-30.8454600	1.676658329	2.944422E-001	-84.2095600
837	1.678654327	2.637076E-001	-70.7456100	1.678654327	7.745031E-001	-32.6917600	1.678654327	7.715572E-001	-31.3048500	1.678654327	2.949834E-001	-84.7053800
838	1.680650325	2.639097E-001	-71.1954100	1.680650325	7.738991E-001	-33.0737500	1.680650325	7.710536E-001	-31.7670500	1.680650325	2.953485E-001	-85.1598100
839	1.682646323	2.643166E-001	-71.6629100	1.682646323	7.732973E-001	-33.4977200	1.682646323	7.700861E-001	-32.2260300	1.682646323	2.955301E-001	-85.6288100
840	1.684642321	2.643722E-001	-72.0753600	1.684642321	7.732107E-001	-33.8900300	1.684642321	7.699472E-001	-32.6666500	1.684642321	2.958756E-001	-86.0829700
841	1.686638319	2.647426E-001	-72.5719500	1.686638319	7.732616E-001	-34.2857400	1.686638319	7.690561E-001	-33.1207700	1.686638319	2.961598E-001	-86.4977200
842	1.688634317	2.649889E-001	-72.9934200	1.688634317	7.730377E-001	-34.7032500	1.688634317	7.685388E-001	-33.5769400	1.688634317	2.965149E-001	-86.9666100
843	1.690630315	2.654260E-001	-73.4605200	1.690630315	7.733490E-001	-35.1040500	1.690630315	7.678963E-001	-34.0316700	1.690630315	2.968062E-001	-87.3971600
844	1.692626313	2.657309E-001	-73.8947100	1.692626313	7.734492E-001	-35.5389700	1.692626313	7.675442E-001	-34.4530300	1.692626313	2.969219E-001	-87.8603200
845	1.694622311	2.657825E-001	-74.3482300	1.694622311	7.737272E-001	-35.9486200	1.694622311	7.668873E-001	-34.8993300	1.694622311	2.973296E-001	-88.3261900
846	1.696618309	2.660304E-001	-74.8151400	1.696618309	7.742704E-001	-36.3746500	1.696618309	7.664540E-001	-35.3224800	1.696618309	2.976003E-001	-88.7012500
847	1.698614307	2.662447E-001	-75.2472600	1.698614307	7.747318E-001	-36.8034900	1.698614307	7.662607E-001	-35.7549100	1.698614307	2.979220E-001	-89.1144500
848	1.700610305	2.664589E-001	-75.7132100	1.700610305	7.751654E-001	-37.2603300	1.700610305	7.656561E-001	-36.1756800	1.700610305	2.982519E-001	-89.5733600
849	1.702606303	2.665972E-001	-76.1749600	1.702606303	7.757401E-001	-37.7011100	1.702606303	7.651998E-001	-36.5827300	1.702606303	2.985111E-001	-89.9526700
850	1.704602301	2.666070E-001	-76.5949900	1.704602301	7.763394E-001	-38.1619900	1.704602301	7.648622E-001	-37.0157900	1.704602301	2.986005E-001	-90.3873000
851	1.706598299	2.668518E-001	-77.0058600	1.706598299	7.767382E-001	-38.6500500	1.706598299	7.649078E-001	-37.4519100	1.706598299	2.990508E-001	-90.8345300
852	1.708594297	2.669547E-001	-77.4995000	1.708594297	7.772672E-001	-39.1405300	1.708594297	7.646208E-001	-37.8821800	1.708594297	2.993960E-001	-91.2098300
853	1.710590295	2.672449E-001	-77.8807700	1.710590295	7.777787E-001	-39.6166200	1.710590295	7.643620E-001	-38.3167600	1.710590295	2.998312E-001	-91.6704400
854	1.712586293	2.673666E-001	-78.3154000	1.712586293	7.779776E-001	-40.1589200	1.712586293	7.644925E-001	-38.7401800	1.712586293	3.001422E-001	-92.1603000
855	1.714582291	2.675143E-001	-78.7810000	1.714582291	7.777853E-001	-40.6465300	1.714582291	7.642516E-001	-39.1797800	1.714582291	3.005351E-001	-92.5410100
856	1.716578289	2.679859E-001	-79.1688800	1.716578289	7.780130E-001	-41.1869700	1.716578289	7.644964E-001	-39.6214100	1.716578289	3.011925E-001	-92.9688700
857	1.718574287	2.681373E-001	-79.6160000	1.718574287	7.778969E-001	-41.6814500	1.718574287	7.642884E-001	-40.0454000	1.718574287	3.015540E-001	-93.4063900
858	1.720570285	2.683424E-001	-80.0464400	1.720570285	7.776480E-001	-42.1975400	1.720570285	7.644519E-001	-40.4861900	1.720570285	3.020540E-001	-93.8629900
859	1.722566283	2.687066E-001	-80.5222200	1.722566283	7.771285E-001	-42.7210200	1.722566283	7.648361E-001	-40.9325900	1.722566283	3.026400E-001	-94.3093600
860	1.724562281	2.690298E-001	-80.9954500	1.724562281	7.762787E-001	-43.2697400	1.724562281	7.645429E-001	-41.3817200	1.724562281	3.028597E-001	-94.7954500
861	1.726558279	2.692759E-001	-81.4632600	1.726558279	7.757802E-001	-43.7607800	1.726558279	7.646877E-001	-41.8280900	1.726558279	3.035417E-001	-95.2927200
862	1.728554277	2.696837E-001	-81.9070000	1.728554277	7.748280E-001	-44.2586500	1.728554277	7.650148E-001	-42.2959000	1.728554277	3.041025E-001	-95.7758300
863	1.730550275	2.699087E-001	-82.3976900	1.730550275	7.738163E-001	-44.7480600	1.730550275	7.647898E-001	-42.7600300	1.730550275	3.044963E-001	-96.2524100
864	1.732546273	2.700123E-001	-82.8709300	1.732546273	7.726122E-001	-45.2501200	1.732546273	7.650970E-001	-43.2186700	1.732546273	3.048649E-001	-96.7571700
865	1.734542271	2.704832E-001	-83.3793800	1.734542271	7.713276E-001	-45.7245200	1.734542271	7.649988E-001	-43.6862700	1.734542271	3.051418E-001	-97.2508900
866	1.736538269	2.707306E-001	-83.8857700	1.736538269	7.703196E-001	-46.2016400	1.736538269	7.650529E-001	-44.1716000	1.736538269	3.057160E-001	-97.7612200
867	1.738534267	2.708175E-001	-84.4272800	1.738534267	7.689286E-001	-46.6257900	1.738534267	7.651892E-001	-44.6488400	1.738534267	3.059892E-001	-98.2313000
868	1.740530265	2.710051E-001	-84.9191000	1.740530265	7.679023E-001	-47.0711400	1.740530265	7.647648E-001	-45.1219300	1.740530265	3.062766E-001	-98.7889100
869	1.742526263	2.710890E-001	-85.4123200	1.742526263	7.667311E-001	-47.5039800	1.742526263	7.648023E-001	-45.6183700	1.742526263	3.065649E-001	-99.3287800
870	1.744522261	2.711986E-001	-85.9483600	1.744522261	7.656066E-001	-47.9027600	1.744522261	7.646092E-001	-46.0727600	1.744522261	3.068195E-001	-99.7586100
871	1.746518259	2.713908E-001	-86.4248000	1.746518259	7.647683E-001	-48.3164400	1.746518259	7.642827E-001	-46.5369800	1.746518259	3.071937E-001	-100.2651000
872	1.748514257	2.713387E-001	-86.8878200	1.748514257	7.639701E-001	-48.7039400	1.748514257	7.638674E-001	-47.0160800	1.748514257	3.074137E-001	-100.7299000
873	1.750510255	2.714627E-001	-87.4209600	1.750510255	7.634304E-001	-49.0803300	1.750510255	7.637059E-001	-47.5107700	1.750510255	3.074243E-001	-101.2486000
874	1.752506253	2.716595E-001	-87.9157900	1.752506253	7.629828E-001	-49.5040100	1.752506253	7.633069E-001	-48.0052900	1.752506253	3.078930E-001	-101.6975000
875	1.754502251	2.719041E-001	-88.4067600	1.754502251	7.626487E-001	-49.8645600	1.754502251	7.629747E-001	-48.4813000	1.754502251	3.082107E-001	-102.2008000
876	1.756498249	2.719814E-001	-88.8810100	1.756498249	7.626283E-001	-50.2705200	1.756498249	7.621960E-001	-48.9533300	1.756498249	3.083869E-001	-102.7018000
877	1.758494247	2.721348E-001	-89.3716000	1.758494247	7.626010E-001	-50.6544200	1.758494247	7.620816E-001	-49.4162000	1.758494247	3.087761E-001	-103.1487000
878	1.760490245	2.723114E-001	-89.8748800	1.760490245	7.626967E-001	-51.0454000	1.760490245	7.614983E-001	-49.8943400	1.760490245	3.090114E-001	-103.5810000
879	1.762486243	2.726663E-001	-90.3256100	1.762486243	7.629394E-001	-51.4604800	1.762486243	7.608606E-001	-50.3510600	1.762486243	3.092960E-001	-104.0414000
880	1.764482241	2.729568E-001	-90.8303800	1.764482241	7.635183E-001	-51.8725500	1.764482241	7.602999E-001	-50.8142900	1.764482241	3.097030E-001	-104.4503000
881	1.766478239	2.731322E-001	-91.3101200	1.766478239	7.637790E-001	-52.2853400	1.766478239	7.595626E-001	-51.2838600	1.766478239	3.100410E-001	-104.9226000
882	1.768474237	2.734278E-001	-91.8457800	1.768474237	7.644197E-001	-52.7325500	1.768474237	7.591341E-001	-51.7350000	1.768474237	3.103513E-001	-105.3682000
883	1.770470235	2.737756E-001	-92.3049900	1.770470235	7.648917E-001	-53.1652800	1.770470235	7.585818E-001	-52.1731300	1.770470235	3.108250E-001	-105.8085000
884	1.772466233	2.740619E-001	-92.7572900	1.772466233	7.655368E-001	-53.6239300	1.772466233	7.581123E-001	-52.6159600	1.772466233	3.111168E-001	-106.2603000
885	1.774462231	2.743138E-001	-93.2538300	1.774462231	7.657627E-001	-54.0903700	1.774462231	7.574111E-001	-53.0737000	1.774462231	3.116755E-001	-106.6901000
886	1.776458229	2.744433E-001	-93.7298200	1.776458229	7.663183E-001	-54.5468100	1.776458229	7.569696E-001	-53.4961500	1.776458229	3.120911E-001	-107.1013000
887	1.778454227	2.746532E-001	-94.1864500	1.778454227	7.667637E-001	-55.0312700	1.778454227	7.564703E-001	-53.9324200	1.778454227	3.126218E-001	-107.5264000
888	1.780450225	2.749298E-001	-94.6164600	1.780450225	7.672294E-001	-55.5353800	1.780450225	7.561234E-001	-54.3544900	1.780450225	3.128962E-001	-107.9608000
889	1.782446223	2.750170E-001	-95.0836000	1.782446223	7.673388E-001	-56.0101500	1.782446223	7.558291E-001	-54.7998100	1.782446223	3.135471E-001	-108.3813000
890	1.784442221	2.751653E-001	-95.5373800	1.784442221	7.675983E-001	-56.5147400	1.784442221	7.555113E-001	-55.2159200	1.784442221	3.140015E-001	-108.8488000
891	1.786438219	2.756678E-001	-95.9851600	1.786438219	7.676789E-001	-57.0262500	1.786438219	7.549897E-001	-55.6461800	1.786438219	3.145157E-001	-109.2860000
892	1.788434217	2.757787E-001	-96.4053000	1.788434217	7.676539E-001	-57.5192100	1.788434217	7.549459E-001	-56.0673500	1.788434217	3.149189E-001	-109.6793000
893	1.790430215	2.762691E-001	-96.8341800	1.790430215	7.675079E-001	-58.0244900	1.790430215	7.548470E-001	-56.4921300	1.790430215	3.156525E-001	-110.1203000
894	1.792426213	2.765931E-001	-97.2533700	1.792426213	7.670858E-001	-58.5482400	1.792426213	7.547522E-001	-56.9116500	1.792426213	3.161078E-001	-110.5670000
895	1.794422211	2.768510E-001	-97.6612000	1.794422211	7.665783E-001	-59.0441200	1.794422211	7.547244E-001	-57.3143600	1.794422211	3.165479E-001	-111.0087000
896	1.796418209	2.773229E-001	-98.1218600	1.796418209	7.657296E-001	-59.5396900	1.796418209	7.549738E-001	-57.7718800	1.796418209	3.170721E-001	-111.4146000
897	1.798414207	2.776918E-001	-98.5688600	1.798414207	7.652743E-001	-60.0217400	1.798414207	7.547465E-001	-58.1960800	1.798414207	3.174496E-001	-111.9267000
898	1.800410205	2.779858E-001	-99.0276300	1.800410205	7.645090E-001	-60.5263300	1.800410205	7.550310E-001	-58.6452600	1.800410205	3.179043E-001	-112.3748000
899	1.802406203	2.784074E-001	-99.4766000	1.802406203	7.635539E-001	-60.9862600	1.802406203	7.548887E-001	-59.0879200	1.802406203	3.183168E-001	-112.8509000
900	1.804402201	2.786366E-001	-99.9699600	1.804402201	7.626477E-001	-61.4350900	1.804402201	7.548177E-001	-59.5286500	1.804402201	3.186225E-001	-113.2619000
901	1.806398199	2.791316E-001	-100.4129000	1.806398199	7.619289E-001	-61.8904800	1.806398199	7.550439E-001	-59.9622200	1.806398199	3.190880E-001	-113.7577000
902	1.808394197	2.794100E-001	-100.9109000	1.808394197	7.607083E-001	-62.3554500	1.808394197	7.549360E-001	-60.4329600	1.808394197	3.193649E-001	-114.2317000
903	1.810390195	2.796910E-001	-101.3901000	1.810390195	7.600535E-001	-62.7790600	1.810390195	7.555646E-001	-60.8917500	1.810390195	3.197540E-001	-114.6777000
904	1.812386193	2.797290E-001	-101.8611000	1.812386193	7.593191E-001	-63.2125400	1.812386193	7.555833E-001	-61.3673900	1.812386193	3.200413E-001	-115.1828000
905	1.814382191	2.799942E-001	-102.3367000	1.814382191	7.586935E-001	-63.6244100	1.814382191	7.557249E-001	-61.7967900	1.814382191	3.203775E-001	-115.6118000
906	1.816378189	2.802016E-001	-102.8330000	1.816378189	7.579812E-001	-64.0461400	1.816378189	7.556524E-001	-62.3037900	1.816378189	3.205427E-001	-116.0616000
907	1.818374187	2.805309E-001	-103.3297000	1.818374187	7.573962E-001	-64.4599900	1.818374187	7.552655E-001	-62.7708300	1.818374187	3.206449E-001	-116.5447000
908	1.820370185	2.806388E-001	-103.8503000	1.820370185	7.569749E-001	-64.8519700	1.820370185	7.552019E-001	-63.2524600	1.820370185	3.208588E-001	-116.9958000
909	1.822366183	2.807848E-001	-104.3178000	1.822366183	7.570133E-001	-65.2681600	1.822366183	7.554473E-001	-63.7068700	1.822366183	3.212342E-001	-117.4528000
910	1.824362181	2.808590E-001	-104.8159000	1.824362181	7.566909E-001	-65.6476700	1.824362181	7.552307E-001	-64.1816800	1.824362181	3.214572E-001	-117.9413000
911	1.826358179	2.809481E-001	-105.2858000	1.826358179	7.566884E-001	-66.0873800	1.826358179	7.550486E-001	-64.6746200	1.826358179	3.215393E-001	-118.3648000
912	1.828354177	2.811334E-001	-105.7607000	1.828354177	7.566763E-001	-66.4871700	1.828354177	7.545920E-001	-65.1704500	1.828354177	3.220121E-001	-118.7960000
913	1.830350175	2.812514E-001	-106.2101000	1.830350175	7.569360E-001	-66.9187500	1.830350175	7.544584E-001	-65.6520300	1.830350175	3.221014E-001	-119.2443000
914	1.832346173	2.814136E-001	-106.7522000	1.832346173	7.569835E-001	-67.3340800	1.832346173	7.542057E-001	-66.1402000	1.832346173	3.226122E-001	-119.6574000
915	1.834342171	2.816082E-001	-107.1932000	1.834342171	7.575563E-001	-67.7844200	1.834342171	7.538720E-001	-66.6031400	1.834342171	3.229102E-001	-120.1383000
916	1.836338169	2.817370E-001	-107.7039000	1.836338169	7.579094E-001	-68.2071400	1.836338169	7.534313E-001	-67.0938100	1.836338169	3.231623E-001	-120.5777000
917	1.838334167	2.819247E-001	-108.1576000	1.838334167	7.583203E-001	-68.6661200	1.838334167	7.527755E-001	-67.5815000	1.838334167	3.236242E-001	-121.0434000
918	1.840330165	2.819801E-001	-108.6452000	1.840330165	7.586448E-001	-69.1434200	1.840330165	7.524214E-001	-68.0510900	1.840330165	3.239604E-001	-121.4776000
919	1.842326163	2.821629E-001	-109.1511000	1.842326163	7.589581E-001	-69.6014300	1.842326163	7.515736E-001	-68.5264000	1.842326163	3.243096E-001	-121.9386000
920	1.844322161	2.823430E-001	-109.6333000	1.844322161	7.592945E-001	-70.0821000	1.844322161	7.510590E-001	-68.9934200	1.844322161	3.247809E-001	-122.4338000
921	1.846318159	2.823575E-001	-110.1049000	1.846318159	7.593895E-001	-70.5638400	1.846318159	7.502584E-001	-69.4610100	1.846318159	3.252039E-001	-122.8124000
922	1.848314157	2.827560E-001	-110.5630000	1.848314157	7.596005E-001	-71.0460000	1.848314157	7.498868E-001	-69.9271500	1.848314157	3.255252E-001	-123.2686000
923	1.850310155	2.828386E-001	-111.0429000	1.850310155	7.599195E-001	-71.5368700	1.850310155	7.492250E-001	-70.3788000	1.850310155	3.258705E-001	-123.7440000
924	1.852306153	2.829527E-001	-111.4803000	1.852306153	7.599670E-001	-72.0508800	1.852306153	7.483277E-001	-70.8288300	1.852306153	3.264813E-001	-124.1985000
925	1.854302151	2.831561E-001	-111.9924000	1.854302151	7.596134E-001	-72.5272000	1.854302151	7.476682E-001	-71.2759500	1.854302151	3.266453E-001	-124.6317000
926	1.856298149	2.832290E-001	-112.4318000	1.856298149	7.596420E-001	-73.0499800	1.856298149	7.471715E-001	-71.7180300	1.856298149	3.272650E-001	-125.0848000
927	1.858294147	2.834287E-001	-112.9274000	1.858294147	7.593889E-001	-73.5365300	1.858294147	7.462168E-001	-72.1620200	1.858294147	3.278300E-001	-125.5532000
928	1.860290145	2.835039E-001	-113.3333000	1.860290145	7.589793E-001	-74.0520100	1.860290145	7.459251E-001	-72.5908700	1.860290145	3.282492E-001	-125.9834000
929	1.862286143	2.838236E-001	-113.7999000	1.862286143	7.584797E-001	-74.5576900	1.862286143	7.452062E-001	-73.0385200	1.862286143	3.287444E-001	-126.4528000
930	1.864282141	2.839833E-001	-114.2453000	1.864282141	7.579588E-001	-75.0582900	1.864282141	7.446301E-001	-73.4621900	1.864282141	3.291704E-001	-126.9400000
931	1.866278139	2.841411E-001	-114.6691000	1.866278139	7.570847E-001	-75.5559100	1.866278139	7.440771E-001	-73.8886600	1.866278139	3.296196E-001	-127.3477000
932	1.868274137	2.844443E-001	-115.1267000	1.868274137	7.563627E-001	-76.0211100	1.868274137	7.439735E-001	-74.3126400	1.868274137	3.301286E-001	-127.7622000
933	1.870270135	2.846997E-001	-115.5276000	1.870270135	7.555840E-001	-76.5017900	1.870270135	7.435816E-001	-74.7340100	1.870270135	3.306719E-001	-128.2525000
934	1.872266133	2.849667E-001	-115.9960000	1.872266133	7.548532E-001	-76.9751400	1.872266133	7.430162E-001	-75.1412100	1.872266133	3.311947E-001	-128.6978000
935	1.874262131	2.853197E-001	-116.4290000	1.874262131	7.540456E-001	-77.4439400	1.874262131	7.426679E-001	-75.5594000	1.874262131	3.316046E-001	-129.1924000
936	1.876258129	2.857589E-001	-116.8592000	1.876258129	7.528033E-001	-77.9094100	1.876258129	7.424898E-001	-75.9667700	1.876258129	3.319184E-001	-129.6654000
937	1.878254127	2.862066E-001	-117.3345000	1.878254127	7.522795E-001	-78.3572400	1.878254127	7.424500E-001	-76.4073900	1.878254127	3.323774E-001	-130.1150000
938	1.880250125	2.866959E-001	-117.7956000	1.880250125	7.512962E-001	-78.7681600	1.880250125	7.422815E-001	-76.8351600	1.880250125	3.329287E-001	-130.5279000
939	1.882246123	2.870208E-001	-118.1949000	1.882246123	7.506889E-001	-79.2332100	1.882246123	7.419794E-001	-77.2389800	1.882246123	3.333468E-001	-131.0261000
940	1.884242121	2.873374E-001	-118.7039000	1.884242121	7.499630E-001	-79.6602000	1.884242121	7.420960E-001	-77.6955800	1.884242121	3.337487E-001	-131.4802000
941	1.886238119	2.879172E-001	-119.1298000	1.886238119	7.493079E-001	-80.0629700	1.886238119	7.420719E-001	-78.1036000	1.886238119	3.339632E-001	-131.9392000
942	1.888234117	2.882545E-001	-119.6164000	1.888234117	7.486941E-001	-80.4791900	1.888234117	7.421874E-001	-78.5547900	1.888234117	3.343452E-001	-132.4119000
943	1.890230115	2.887163E-001	-120.0645000	1.890230115	7.482116E-001	-80.8996000	1.890230115	7.420880E-001	-78.9736600	1.890230115	3.346115E-001	-132.8406000
944	1.892226113	2.888728E-001	-120.5434000	1.892226113	7.479370E-001	-81.3020000	1.892226113	7.422828E-001	-79.4283100	1.892226113	3.349517E-001	-133.2819000
945	1.894222111	2.892913E-001	-120.9978000	1.894222111	7.474574E-001	-81.7174100	1.894222111	7.420202E-001	-79.8591500	1.894222111	3.351496E-001	-133.7222000
946	1.896218109	2.894809E-001	-121.4267000	1.896218109	7.473758E-001	-82.1406900	1.896218109	7.424163E-001	-80.2937300	1.896218109	3.354799E-001	-134.2034000
947	1.898214107	2.898555E-001	-121.9211000	1.898214107	7.472980E-001	-82.5464000	1.898214107	7.425141E-001	-80.7515000	1.898214107	3.357578E-001	-134.5894000
948	1.900210105	2.901296E-001	-122.3700000	1.900210105	7.470815E-001	-82.9724100	1.900210105	7.423188E-001	-81.1997100	1.900210105	3.359460E-001	-135.0490000
949	1.902206103	2.903043E-001	-122.8406000	1.902206103	7.470212E-001	-83.3930300	1.902206103	7.424372E-001	-81.6551100	1.902206103	3.362252E-001	-135.4942000
950	1.904202101	2.905204E-001	-123.3027000	1.904202101	7.472180E-001	-83.8021200	1.904202101	7.424403E-001	-82.0986100	1.904202101	3.365442E-001	-135.8993000
951	1.906198099	2.908078E-001	-123.8020000	1.906198099	7.473350E-001	-84.2551600	1.906198099	7.427642E-001	-82.5615200	1.906198099	3.368608E-001	-136.3866000
952	1.908194097	2.910095E-001	-124.2809000	1.908194097	7.473097E-001	-84.7001400	1.908194097	7.426671E-001	-82.9977000	1.908194097	3.369518E-001	-136.8009000
953	1.910190095	2.911339E-001	-124.7272000	1.910190095	7.473965E-001	-85.1147300	1.910190095	7.424868E-001	-83.4597900	1.910190095	3.373043E-001	-137.2577000
954	1.912186093	2.913987E-001	-125.1738000	1.912186093	7.478020E-001	-85.5713900	1.912186093	7.424721E-001	-83.9254300	1.912186093	3.377359E-001	-137.7012000
955	1.914182091	2.914448E-001	-125.6674000	1.914182091	7.476158E-001	-86.0237600	1.914182091	7.421892E-001	-84.3775800	1.914182091	3.378431E-001	-138.1296000
956	1.916178089	2.917237E-001	-126.1479000	1.916178089	7.477404E-001	-86.4831400	1.916178089	7.423817E-001	-84.8324100	1.916178089	3.383880E-001	-138.5849000
957	1.918174087	2.918136E-001	-126.6403000	1.918174087	7.476838E-001	-86.9322900	1.918174087	7.423801E-001	-85.3091000	1.918174087	3.385939E-001	-138.9777000
958	1.920170085	2.919144E-001	-127.1126000	1.920170085	7.477125E-001	-87.3750900	1.920170085	7.422503E-001	-85.7659800	1.920170085	3.390363E-001	-139.4079000
959	1.922166083	2.921969E-001	-127.5994000	1.922166083	7.475623E-001	-87.8765000	1.922166083	7.419417E-001	-86.2476900	1.922166083	3.392423E-001	-139.9047000
960	1.924162081	2.922745E-001	-128.0777000	1.924162081	7.476364E-001	-88.3177700	1.924162081	7.417677E-001	-86.6969400	1.924162081	3.396362E-001	-140.3247000
961	1.926158079	2.924417E-001	-128.6067000	1.926158079	7.475593E-001	-88.7703500	1.926158079	7.415272E-001	-87.1922800	1.926158079	3.400959E-001	-140.7413000
962	1.928154077	2.925894E-001	-129.0430000	1.928154077	7.477070E-001	-89.2594100	1.928154077	7.415516E-001	-87.6400600	1.928154077	3.404564E-001	-141.2342000
963	1.930150075	2.925877E-001	-129.5573000	1.930150075	7.472634E-001	-89.7157200	1.930150075	7.411820E-001	-88.1217600	1.930150075	3.407206E-001	-141.7007000
964	1.932146073	2.928472E-001	-130.0790000	1.932146073	7.470091E-001	-90.1875400	1.932146073	7.408241E-001	-88.5747400	1.932146073	3.409148E-001	-142.1114000
965	1.934142071	2.930305E-001	-130.5547000	1.934142071	7.471465E-001	-90.6437100	1.934142071	7.406223E-001	-89.0391600	1.934142071	3.415934E-001	-142.5969000
966	1.936138069	2.931696E-001	-131.0788000	1.936138069	7.468234E-001	-91.1325100	1.936138069	7.402904E-001	-89.4934500	1.936138069	3.419352E-001	-143.0179000
967	1.938134067	2.932941E-001	-131.5634000	1.938134067	7.462413E-001	-91.5617800	1.938134067	7.399827E-001	-89.9759400	1.938134067	3.424020E-001	-143.4569000
968	1.940130065	2.936284E-001	-132.0575000	1.940130065	7.461001E-001	-92.0501500	1.940130065	7.395356E-001	-90.4260600	1.940130065	3.427939E-001	-143.8945000
969	1.942126063	2.938021E-001	-132.5861000	1.942126063	7.460189E-001	-92.5042000	1.942126063	7.392480E-001	-90.9041500	1.942126063	3.432305E-001	-144.3656000
970	1.944122061	2.941248E-001	-133.0557000	1.944122061	7.456609E-001	-92.9564200	1.944122061	7.392643E-001	-91.3742800	1.944122061	3.437031E-001	-144.7679000
971	1.946118059	2.943341E-001	-133.5299000	1.946118059	7.454293E-001	-93.4198200	1.946118059	7.389634E-001	-91.8079500	1.946118059	3.441409E-001	-145.2105000
972	1.948114057	2.945113E-001	-134.0269000	1.948114057	7.451941E-001	-93.8819600	1.948114057	7.386409E-001	-92.2915400	1.948114057	3.445255E-001	-145.6625000
973	1.950110055	2.948871E-001	-134.5108000	1.950110055	7.449036E-001	-94.3432900	1.950110055	7.381281E-001	-92.7636000	1.950110055	3.449627E-001	-146.1207000
974	1.952106053	2.950585E-001	-135.0117000	1.952106053	7.448521E-001	-94.7992600	1.952106053	7.380918E-001	-93.2032700	1.952106053	3.453508E-001	-146.5833000
975	1.954102051	2.953792E-001	-135.5148000	1.954102051	7.445853E-001	-95.2503700	1.954102051	7.374723E-001	-93.6814800	1.954102051	3.458971E-001	-147.0186000
976	1.956098049	2.956558E-001	-135.9816000	1.956098049	7.444053E-001	-95.7101400	1.956098049	7.373133E-001	-94.1233700	1.956098049	3.463478E-001	-147.4539000
977	1.958094047	2.960127E-001	-136.4314000	1.958094047	7.440944E-001	-96.1722800	1.958094047	7.371933E-001	-94.6110400	1.958094047	3.468418E-001	-147.8863000
978	1.960090045	2.961682E-001	-136.9144000	1.960090045	7.439582E-001	-96.6119300	1.960090045	7.366917E-001	-95.0495600	1.960090045	3.471277E-001	-148.3433000
979	1.962086043	2.966943E-001	-137.3844000	1.962086043	7.437739E-001	-97.0893200	1.962086043	7.365919E-001	-95.5196000	1.962086043	3.475581E-001	-148.7708000
980	1.964082041	2.970331E-001	-137.8624000	1.964082041	7.436795E-001	-97.5704400	1.964082041	7.361874E-001	-95.9713100	1.964082041	3.478567E-001	-149.2142000
981	1.966078039	2.972725E-001	-138.3259000	1.966078039	7.433025E-001	-98.0202600	1.966078039	7.358047E-001	-96.4277800	1.966078039	3.484635E-001	-149.6691000
982	1.968074037	2.977771E-001	-138.7995000	1.968074037	7.431197E-001	-98.4876400	1.968074037	7.354282E-001	-96.8724500	1.968074037	3.488198E-001	-150.1043000
983	1.970070035	2.981393E-001	-139.2164000	1.970070035	7.429412E-001	-98.9512000	1.970070035	7.352291E-001	-97.3116200	1.970070035	3.491189E-001	-150.5462000
984	1.972066033	2.984233E-001	-139.7350000	1.972066033	7.424619E-001	-99.4355200	1.972066033	7.349415E-001	-97.8019800	1.972066033	3.495426E-001	-151.0072000
985	1.974062031	2.988518E-001	-140.1571000	1.974062031	7.423678E-001	-99.8845100	1.974062031	7.346203E-001	-98.2331500	1.974062031	3.499663E-001	-151.4021000
986	1.976058029	2.992884E-001	-140.5843000	1.976058029	7.420923E-001	-100.3581000	1.976058029	7.343481E-001	-98.6884800	1.976058029	3.503305E-001	-151.8693000
987	1.978054027	2.995346E-001	-141.0201000	1.978054027	7.416682E-001	-100.8366000	1.978054027	7.341573E-001	-99.1524700	1.978054027	3.509688E-001	-152.3092000
988	1.980050025	3.000480E-001	-141.4732000	1.980050025	7.414268E-001	-101.3046000	1.980050025	7.338083E-001	-99.5741300	1.980050025	3.514032E-001	-152.7250000
989	1.982046023	3.003921E-001	-141.9086000	1.982046023	7.410696E-001	-101.7639000	1.982046023	7.334936E-001	-99.9981400	1.982046023	3.517860E-001	-153.1486000
990	1.984042021	3.007170E-001	-142.3652000	1.984042021	7.403619E-001	-102.2437000	1.984042021	7.331170E-001	-100.4742000	1.984042021	3.521816E-001	-153.6034000
991	1.986038019	3.010367E-001	-142.7840000	1.986038019	7.396405E-001	-102.6904000	1.986038019	7.330877E-001	-100.9079000	1.986038019	3.525853E-001	-154.0699000
992	1.988034017	3.013107E-001	-143.2347000	1.988034017	7.390860E-001	-103.1449000	1.988034017	7.325920E-001	-101.3422000	1.988034017	3.530993E-001	-154.4923000
993	1.990030015	3.015703E-001	-143.6768000	1.990030015	7.385271E-001	-103.6139000	1.990030015	7.320433E-001	-101.7623000	1.990030015	3.533283E-001	-154.9212000
994	1.992026013	3.017404E-001	-144.1418000	1.992026013	7.379189E-001	-104.0578000	1.992026013	7.318194E-001	-102.2202000	1.992026013	3.537837E-001	-155.3597000
995	1.994022011	3.022153E-001	-144.5658000	1.994022011	7.372645E-001	-104.5009000	1.994022011	7.318518E-001	-102.6425000	1.994022011	3.540872E-001	-155.7720000
996	1.996018009	3.025632E-001	-145.0226000	1.996018009	7.369514E-001	-104.9650000	1.996018009	7.313434E-001	-103.0821000	1.996018009	3.544640E-001	-156.2496000
997	1.998014007	3.028699E-001	-145.4364000	1.998014007	7.361358E-001	-105.3853000	1.998014007	7.312682E-001	-103.5204000	1.998014007	3.547915E-001	-156.6931000
998	2.000010005	3.032153E-001	-145.8666000	2.000010005	7.352650E-001	-105.8467000	2.000010005	7.308481E-001	-103.9513000	2.000010005	3.551721E-001	-157.1270000
999	2.002006003	3.034645E-001	-146.3199000	2.002006003	7.348121E-001	-106.2442000	2.002006003	7.309234E-001	-104.3705000	2.002006003	3.553575E-001	-157.5276000
1000	2.004002001	3.037855E-001	-146.7399000	2.004002001	7.344984E-001	-106.6777000	2.004002001	7.306143E-001	-104.8263000	2.004002001	3.555656E-001	-158.0196000
1001	2.005997999	3.042223E-001	-147.2043000	2.005997999	7.335689E-001	-107.0835000	2.005997999	7.306828E-001	-105.2681000	2.005997999	3.556300E-001	-158.4528000
1002	2.007993997	3.045040E-001	-147.6277000	2.007993997	7.333660E-001	-107.5121000	2.007993997	7.307948E-001	-105.6772000	2.007993997	3.561307E-001	-158.8842000
1003	2.009989995	3.045956E-001	-148.1068000	2.009989995	7.328800E-001	-107.9260000	2.009989995	7.307099E-001	-106.1359000	2.009989995	3.563499E-001	-159.3143000
1004	2.011985993	3.048262E-001	-148.5353000	2.011985993	7.327223E-001	-108.3297000	2.011985993	7.305588E-001	-106.5499000	2.011985993	3.564306E-001	-159.7866000
1005	2.013981991	3.050282E-001	-149.0175000	2.013981991	7.321248E-001	-108.7251000	2.013981991	7.304019E-001	-106.9788000	2.013981991	3.565842E-001	-160.2083000
1006	2.015977989	3.050964E-001	-149.4433000	2.015977989	7.321751E-001	-109.1399000	2.015977989	7.307971E-001	-107.4262000	2.015977989	3.567569E-001	-160.6372000
1007	2.017973987	3.054133E-001	-149.9143000	2.017973987	7.318631E-001	-109.5469000	2.017973987	7.306685E-001	-107.8877000	2.017973987	3.568728E-001	-161.0900000
1008	2.019969985	3.055260E-001	-150.3955000	2.019969985	7.319143E-001	-109.9626000	2.019969985	7.306230E-001	-108.3192000	2.019969985	3.571956E-001	-161.5347000
1009	2.021965983	3.056793E-001	-150.8592000	2.021965983	7.316787E-001	-110.3717000	2.021965983	7.306191E-001	-108.7867000	2.021965983	3.571119E-001	-161.9668000
1010	2.023961981	3.058864E-001	-151.3207000	2.023961981	7.319854E-001	-110.7791000	2.023961981	7.311220E-001	-109.2294000	2.023961981	3.574303E-001	-162.3710000
1011	2.025957979	3.057454E-001	-151.7888000	2.025957979	7.321869E-001	-111.2093000	2.025957979	7.308430E-001	-109.6970000	2.025957979	3.577387E-001	-162.8151000
1012	2.027953977	3.060106E-001	-152.2587000	2.027953977	7.324867E-001	-111.6224000	2.027953977	7.310036E-001	-110.1487000	2.027953977	3.580377E-001	-163.2287000
1013	2.029949975	3.061685E-001	-152.7433000	2.029949975	7.324756E-001	-112.0607000	2.029949975	7.312139E-001	-110.6111000	2.029949975	3.581161E-001	-163.6771000
1014	2.031945973	3.063343E-001	-153.2173000	2.031945973	7.328175E-001	-112.4810000	2.031945973	7.312236E-001	-111.0799000	2.031945973	3.584104E-001	-164.0827000
1015	2.033941971	3.064088E-001	-153.6852000	2.033941971	7.330106E-001	-112.9243000	2.033941971	7.314655E-001	-111.5532000	2.033941971	3.589667E-001	-164.5172000
1016	2.035937969	3.065355E-001	-154.1730000	2.035937969	7.334416E-001	-113.3792000	2.035937969	7.312429E-001	-112.0221000	2.035937969	3.592278E-001	-164.9674000
1017	2.037933967	3.066493E-001	-154.6466000	2.037933967	7.335268E-001	-113.8267000	2.037933967	7.313095E-001	-112.5061000	2.037933967	3.593755E-001	-165.3902000
1018	2.039929965	3.069239E-001	-155.1385000	2.039929965	7.339842E-001	-114.3033000	2.039929965	7.314504E-001	-112.9957000	2.039929965	3.599826E-001	-165.8325000
1019	2.041925963	3.070008E-001	-155.6187000	2.041925963	7.340333E-001	-114.7263000	2.041925963	7.311015E-001	-113.4547000	2.041925963	3.603079E-001	-166.2589000
1020	2.043921961	3.072290E-001	-156.1044000	2.043921961	7.344208E-001	-115.2046000	2.043921961	7.310438E-001	-113.9552000	2.043921961	3.607236E-001	-166.6915000
1021	2.045917959	3.074445E-001	-156.5982000	2.045917959	7.348180E-001	-115.6743000	2.045917959	7.309795E-001	-114.4300000	2.045917959	3.610734E-001	-167.1065000
1022	2.047913957	3.075700E-001	-157.0766000	2.047913957	7.350002E-001	-116.1492000	2.047913957	7.306798E-001	-114.9218000	2.047913957	3.615088E-001	-167.5660000
1023	2.049909955	3.078722E-001	-157.6061000	2.049909955	7.350571E-001	-116.6399000	2.049909955	7.304835E-001	-115.4115000	2.049909955	3.618407E-001	-168.0353000
1024	2.051905953	3.081713E-001	-158.0988000	2.051905953	7.352282E-001	-117.1175000	2.051905953	7.299832E-001	-115.8909000	2.051905953	3.623754E-001	-168.4760000
1025	2.053901951	3.082690E-001	-158.6025000	2.053901951	7.353953E-001	-117.5868000	2.053901951	7.297745E-001	-116.4270000	2.053901951	3.628207E-001	-168.8888000
1026	2.055897949	3.085582E-001	-159.0953000	2.055897949	7.352135E-001	-118.0845000	2.055897949	7.295260E-001	-116.9049000	2.055897949	3.632491E-001	-169.3286000
1027	2.057893947	3.087120E-001	-159.5904000	2.057893947	7.351046E-001	-118.5866000	2.057893947	7.287763E-001	-117.3594000	2.057893947	3.638291E-001	-169.7892000
1028	2.059889945	3.090805E-001	-160.0762000	2.059889945	7.351224E-001	-119.0635000	2.059889945	7.284570E-001	-117.8562000	2.059889945	3.641400E-001	-170.2081000
1029	2.061885943	3.092891E-001	-160.5768000	2.061885943	7.349996E-001	-119.5836000	2.061885943	7.279584E-001	-118.3113000	2.061885943	3.647286E-001	-170.6533000
1030	2.063881941	3.095143E-001	-161.0705000	2.063881941	7.344919E-001	-120.0694000	2.063881941	7.268538E-001	-118.8286000	2.063881941	3.650912E-001	-171.1194000
1031	2.065877939	3.097574E-001	-161.5257000	2.065877939	7.342187E-001	-120.5564000	2.065877939	7.263263E-001	-119.2894000	2.065877939	3.655875E-001	-171.5321000
1032	2.067873937	3.100559E-001	-162.0212000	2.067873937	7.338020E-001	-121.0648000	2.067873937	7.257099E-001	-119.7367000	2.067873937	3.660384E-001	-171.9900000
1033	2.069869935	3.102401E-001	-162.4870000	2.069869935	7.333396E-001	-121.5540000	2.069869935	7.250540E-001	-120.2182000	2.069869935	3.664322E-001	-172.4180000
1034	2.071865933	3.105636E-001	-162.9364000	2.071865933	7.328928E-001	-122.0429000	2.071865933	7.244353E-001	-120.6797000	2.071865933	3.668053E-001	-172.8410000
1035	2.073861931	3.108358E-001	-163.4102000	2.073861931	7.322729E-001	-122.5411000	2.073861931	7.237340E-001	-121.1178000	2.073861931	3.673646E-001	-173.2832000
1036	2.075857929	3.111075E-001	-163.8540000	2.075857929	7.315637E-001	-123.0263000	2.075857929	7.229136E-001	-121.5606000	2.075857929	3.676833E-001	-173.7419000
1037	2.077853927	3.114057E-001	-164.2996000	2.077853927	7.309389E-001	-123.4958000	2.077853927	7.221819E-001	-122.0149000	2.077853927	3.682443E-001	-174.1898000
1038	2.079849925	3.118144E-001	-164.7475000	2.079849925	7.302192E-001	-123.9755000	2.079849925	7.213618E-001	-122.4508000	2.079849925	3.685481E-001	-174.5981000
1039	2.081845923	3.120885E-001	-165.1817000	2.081845923	7.294121E-001	-124.4602000	2.081845923	7.207025E-001	-122.8863000	2.081845923	3.690540E-001	-175.0635000
1040	2.083841921	3.126002E-001	-165.6114000	2.083841921	7.286746E-001	-124.9007000	2.083841921	7.202870E-001	-123.3069000	2.083841921	3.693281E-001	-175.4756000
1041	2.085837919	3.128664E-001	-166.0296000	2.085837919	7.276359E-001	-125.3578000	2.085837919	7.195312E-001	-123.7400000	2.085837919	3.697121E-001	-175.9313000
1042	2.087833917	3.133491E-001	-166.4706000	2.087833917	7.266501E-001	-125.8286000	2.087833917	7.193438E-001	-124.1605000	2.087833917	3.700145E-001	-176.3334000
1043	2.089829915	3.137387E-001	-166.9110000	2.089829915	7.258571E-001	-126.2707000	2.089829915	7.189307E-001	-124.5791000	2.089829915	3.704641E-001	-176.7867000
1044	2.091825913	3.142471E-001	-167.3339000	2.091825913	7.250400E-001	-126.6987000	2.091825913	7.183953E-001	-124.9997000	2.091825913	3.709766E-001	-177.2011000
1045	2.093821911	3.146796E-001	-167.7973000	2.093821911	7.245073E-001	-127.1422000	2.093821911	7.182763E-001	-125.4190000	2.093821911	3.713480E-001	-177.6519000
1046	2.095817909	3.149984E-001	-168.2067000	2.095817909	7.237003E-001	-127.5653000	2.095817909	7.177730E-001	-125.8267000	2.095817909	3.716889E-001	-178.0894000
1047	2.097813907	3.154614E-001	-168.6468000	2.097813907	7.226314E-001	-127.9866000	2.097813907	7.176673E-001	-126.2456000	2.097813907	3.719947E-001	-178.5187000
1048	2.099809905	3.159394E-001	-169.0705000	2.099809905	7.219364E-001	-128.3895000	2.099809905	7.177660E-001	-126.6405000	2.099809905	3.722417E-001	-178.9809000
1049	2.101805903	3.163714E-001	-169.5240000	2.101805903	7.212790E-001	-128.8050000	2.101805903	7.170852E-001	-127.0585000	2.101805903	3.727035E-001	-179.3898000
1050	2.103801901	3.167323E-001	-169.9931000	2.103801901	7.205770E-001	-129.2020000	2.103801901	7.171960E-001	-127.4823000	2.103801901	3.727934E-001	-179.8611000
1051	2.105797899	3.170879E-001	-170.4184000	2.105797899	7.200341E-001	-129.6073000	2.105797899	7.175155E-001	-127.9096000	2.105797899	3.731513E-001	179.7147000
1052	2.107793897	3.174448E-001	-170.8731000	2.107793897	7.197474E-001	-129.9997000	2.107793897	7.173430E-001	-128.3284000	2.107793897	3.732462E-001	179.2718000
1053	2.109789895	3.178824E-001	-171.3186000	2.109789895	7.193861E-001	-130.3951000	2.109789895	7.173415E-001	-128.7824000	2.109789895	3.733968E-001	178.8389000
1054	2.111785893	3.180336E-001	-171.7596000	2.111785893	7.190161E-001	-130.7764000	2.111785893	7.174370E-001	-129.1830000	2.111785893	3.737013E-001	178.3904000
1055	2.113781891	3.183962E-001	-172.2143000	2.113781891	7.186453E-001	-131.1740000	2.113781891	7.175090E-001	-129.6145000	2.113781891	3.739780E-001	177.9909000
1056	2.115777889	3.186388E-001	-172.6450000	2.115777889	7.185879E-001	-131.5572000	2.115777889	7.175699E-001	-130.0460000	2.115777889	3.739395E-001	177.5370000
1057	2.117773887	3.190010E-001	-173.1188000	2.117773887	7.186948E-001	-131.9472000	2.117773887	7.178568E-001	-130.4799000	2.117773887	3.743672E-001	177.0819000
1058	2.119769885	3.191627E-001	-173.5400000	2.119769885	7.186481E-001	-132.3413000	2.119769885	7.177883E-001	-130.9324000	2.119769885	3.742978E-001	176.7007000
1059	2.121765883	3.193040E-001	-173.9827000	2.121765883	7.187487E-001	-132.7512000	2.121765883	7.181038E-001	-131.3484000	2.121765883	3.745804E-001	176.2809000
1060	2.123761881	3.193424E-001	-174.4127000	2.123761881	7.191254E-001	-133.1216000	2.123761881	7.181926E-001	-131.8206000	2.123761881	3.748262E-001	175.8412000
1061	2.125757879	3.195167E-001	-174.8870000	2.125757879	7.193102E-001	-133.5762000	2.125757879	7.183688E-001	-132.2676000	2.125757879	3.751143E-001	175.4194000
1062	2.127753877	3.196408E-001	-175.3493000	2.127753877	7.198286E-001	-133.9857000	2.127753877	7.184704E-001	-132.7518000	2.127753877	3.752550E-001	174.9891000
1063	2.129749875	3.198584E-001	-175.7953000	2.129749875	7.202495E-001	-134.4111000	2.129749875	7.184706E-001	-133.2011000	2.129749875	3.754655E-001	174.5913000
1064	2.131745873	3.199840E-001	-176.2460000	2.131745873	7.209849E-001	-134.8478000	2.131745873	7.183093E-001	-133.6529000	2.131745873	3.757149E-001	174.1769000
1065	2.133741871	3.201291E-001	-176.7104000	2.133741871	7.212084E-001	-135.2829000	2.133741871	7.180256E-001	-134.1156000	2.133741871	3.759402E-001	173.7420000
1066	2.135737869	3.202972E-001	-177.1588000	2.135737869	7.219024E-001	-135.7134000	2.135737869	7.182336E-001	-134.5871000	2.135737869	3.763144E-001	173.3252000
1067	2.137733867	3.203458E-001	-177.6035000	2.137733867	7.224908E-001	-136.1558000	2.137733867	7.183884E-001	-135.0588000	2.137733867	3.766114E-001	172.9331000
1068	2.139729865	3.205390E-001	-178.0583000	2.139729865	7.231210E-001	-136.6174000	2.139729865	7.182735E-001	-135.5329000	2.139729865	3.766821E-001	172.5372000
1069	2.141725863	3.207355E-001	-178.5175000	2.141725863	7.232509E-001	-137.1241000	2.141725863	7.181976E-001	-135.9980000	2.141725863	3.771292E-001	172.1086000
1070	2.143721861	3.208906E-001	-178.9691000	2.143721861	7.241942E-001	-137.5766000	2.143721861	7.182094E-001	-136.4588000	2.143721861	3.774602E-001	171.6902000
1071	2.145717859	3.210440E-001	-179.4447000	2.145717859	7.242547E-001	-138.0636000	2.145717859	7.177569E-001	-136.9286000	2.145717859	3.776932E-001	171.2508000
1072	2.147713857	3.211952E-001	-179.9095000	2.147713857	7.246236E-001	-138.5461000	2.147713857	7.178265E-001	-137.4037000	2.147713857	3.781596E-001	170.8523000
1073	2.149709855	3.213658E-001	179.6218000	2.149709855	7.249210E-001	-139.0437000	2.149709855	7.174413E-001	-137.8812000	2.149709855	3.784544E-001	170.4085000
1074	2.151705853	3.216910E-001	179.1485000	2.151705853	7.250302E-001	-139.5677000	2.151705853	7.170934E-001	-138.3374000	2.151705853	3.789410E-001	170.0123000
1075	2.153701851	3.218201E-001	178.6640000	2.153701851	7.249889E-001	-140.0593000	2.153701851	7.169057E-001	-138.8240000	2.153701851	3.793439E-001	169.5607000
1076	2.155697849	3.220500E-001	178.2113000	2.155697849	7.250243E-001	-140.5832000	2.155697849	7.164038E-001	-139.2760000	2.155697849	3.799134E-001	169.1736000
1077	2.157693847	3.222169E-001	177.7347000	2.157693847	7.247806E-001	-141.0875000	2.157693847	7.160986E-001	-139.7541000	2.157693847	3.803461E-001	168.7406000
1078	2.159689845	3.223765E-001	177.2545000	2.159689845	7.243333E-001	-141.6040000	2.159689845	7.157502E-001	-140.2014000	2.159689845	3.806969E-001	168.3024000
1079	2.161685843	3.226787E-001	176.7736000	2.161685843	7.239292E-001	-142.1253000	2.161685843	7.153208E-001	-140.6936000	2.161685843	3.811767E-001	167.8696000
1080	2.163681841	3.228873E-001	176.2749000	2.163681841	7.233626E-001	-142.6214000	2.163681841	7.151182E-001	-141.1423000	2.163681841	3.817269E-001	167.4029000
1081	2.165677839	3.231874E-001	175.8036000	2.165677839	7.225580E-001	-143.1281000	2.165677839	7.146600E-001	-141.5977000	2.165677839	3.820878E-001	166.9861000
1082	2.167673837	3.233111E-001	175.3307000	2.167673837	7.216907E-001	-143.6242000	2.167673837	7.141939E-001	-142.0396000	2.167673837	3.822522E-001	166.5853000
1083	2.169669835	3.235134E-001	174.8344000	2.169669835	7.208280E-001	-144.1063000	2.169669835	7.138804E-001	-142.5020000	2.169669835	3.830332E-001	166.1182000
1084	2.171665833	3.238034E-001	174.3582000	2.171665833	7.195876E-001	-144.5850000	2.171665833	7.135049E-001	-142.9552000	2.171665833	3.831780E-001	165.6963000
1085	2.173661831	3.240536E-001	173.8965000	2.173661831	7.186941E-001	-145.0598000	2.173661831	7.133022E-001	-143.4094000	2.173661831	3.834416E-001	165.2802000
1086	2.175657829	3.243300E-001	173.4310000	2.175657829	7.175416E-001	-145.5193000	2.175657829	7.127199E-001	-143.8320000	2.175657829	3.840102E-001	164.8075000
1087	2.177653827	3.246215E-001	172.9710000	2.177653827	7.162764E-001	-145.9768000	2.177653827	7.124907E-001	-144.3007000	2.177653827	3.842550E-001	164.3548000
1088	2.179649825	3.249843E-001	172.4640000	2.179649825	7.153872E-001	-146.4217000	2.179649825	7.119888E-001	-144.7601000	2.179649825	3.846126E-001	163.8949000
1089	2.181645823	3.253289E-001	171.9833000	2.181645823	7.143927E-001	-146.8413000	2.181645823	7.117001E-001	-145.1997000	2.181645823	3.848209E-001	163.4901000
1090	2.183641821	3.256863E-001	171.5437000	2.183641821	7.132344E-001	-147.2526000	2.183641821	7.113105E-001	-145.6339000	2.183641821	3.851200E-001	163.0019000
1091	2.185637819	3.260520E-001	171.1053000	2.185637819	7.123607E-001	-147.6556000	2.185637819	7.110063E-001	-146.0546000	2.185637819	3.854684E-001	162.5853000
1092	2.187633817	3.263849E-001	170.6206000	2.187633817	7.116809E-001	-148.0807000	2.187633817	7.108382E-001	-146.5205000	2.187633817	3.856066E-001	162.0719000
1093	2.189629815	3.267571E-001	170.1364000	2.189629815	7.106652E-001	-148.4539000	2.189629815	7.104458E-001	-146.9606000	2.189629815	3.860934E-001	161.6751000
1094	2.191625813	3.270148E-001	169.6619000	2.191625813	7.099996E-001	-148.8474000	2.191625813	7.101844E-001	-147.4055000	2.191625813	3.861155E-001	161.2127000
1095	2.193621811	3.273934E-001	169.2216000	2.193621811	7.095658E-001	-149.2552000	2.193621811	7.099638E-001	-147.8548000	2.193621811	3.863537E-001	160.7736000
1096	2.195617809	3.278505E-001	168.7518000	2.195617809	7.090549E-001	-149.6325000	2.195617809	7.097541E-001	-148.2977000	2.195617809	3.867975E-001	160.3292000
1097	2.197613807	3.282424E-001	168.2623000	2.197613807	7.088311E-001	-150.0315000	2.197613807	7.094421E-001	-148.7459000	2.197613807	3.870015E-001	159.9032000
1098	2.199609805	3.284244E-001	167.8235000	2.199609805	7.084935E-001	-150.4106000	2.199609805	7.091905E-001	-149.1839000	2.199609805	3.872218E-001	159.4817000
1099	2.201605803	3.287167E-001	167.3525000	2.201605803	7.087092E-001	-150.7962000	2.201605803	7.089937E-001	-149.6317000	2.201605803	3.873512E-001	159.0546000
1100	2.203601801	3.292788E-001	166.9118000	2.203601801	7.084764E-001	-151.1803000	2.203601801	7.086577E-001	-150.0527000	2.203601801	3.875891E-001	158.6149000
1101	2.205597799	3.293149E-001	166.4350000	2.205597799	7.086466E-001	-151.5903000	2.205597799	7.083755E-001	-150.5087000	2.205597799	3.879880E-001	158.1971000
1102	2.207593797	3.298959E-001	166.0114000	2.207593797	7.086020E-001	-151.9696000	2.207593797	7.081410E-001	-150.9302000	2.207593797	3.881443E-001	157.7931000
1103	2.209589795	3.301139E-001	165.5572000	2.209589795	7.091257E-001	-152.3728000	2.209589795	7.080088E-001	-151.3944000	2.209589795	3.880880E-001	157.3373000
1104	2.211585793	3.303541E-001	165.1463000	2.211585793	7.096393E-001	-152.8185000	2.211585793	7.079393E-001	-151.8276000	2.211585793	3.883437E-001	156.9615000
1105	2.213581791	3.308107E-001	164.6882000	2.213581791	7.098703E-001	-153.2416000	2.213581791	7.073799E-001	-152.2535000	2.213581791	3.885841E-001	156.5332000
1106	2.215577789	3.311454E-001	164.2358000	2.215577789	7.101888E-001	-153.6629000	2.215577789	7.073298E-001	-152.7002000	2.215577789	3.888864E-001	156.0990000
1107	2.217573787	3.313906E-001	163.7897000	2.217573787	7.102848E-001	-154.0952000	2.217573787	7.072563E-001	-153.1292000	2.217573787	3.891430E-001	155.6925000
1108	2.219569785	3.316629E-001	163.3619000	2.219569785	7.110541E-001	-154.5535000	2.219569785	7.070367E-001	-153.5679000	2.219569785	3.893668E-001	155.2836000
1109	2.221565783	3.320449E-001	162.9342000	2.221565783	7.113532E-001	-154.9924000	2.221565783	7.068924E-001	-153.9965000	2.221565783	3.896041E-001	154.8817000
1110	2.223561781	3.322483E-001	162.4877000	2.223561781	7.116220E-001	-155.4225000	2.223561781	7.067198E-001	-154.4329000	2.223561781	3.897540E-001	154.4885000
1111	2.225557779	3.324349E-001	162.0572000	2.225557779	7.118557E-001	-155.8991000	2.225557779	7.066100E-001	-154.8701000	2.225557779	3.901191E-001	154.0548000
1112	2.227553777	3.327504E-001	161.6238000	2.227553777	7.122729E-001	-156.3535000	2.227553777	7.065269E-001	-155.3040000	2.227553777	3.905637E-001	153.6509000
1113	2.229549775	3.329396E-001	161.2041000	2.229549775	7.124566E-001	-156.8174000	2.229549775	7.063162E-001	-155.7469000	2.229549775	3.907406E-001	153.2186000
1114	2.231545773	3.333195E-001	160.7723000	2.231545773	7.126082E-001	-157.3114000	2.231545773	7.064680E-001	-156.1644000	2.231545773	3.912333E-001	152.8232000
1115	2.233541771	3.334696E-001	160.3500000	2.233541771	7.126074E-001	-157.7708000	2.233541771	7.064454E-001	-156.6062000	2.233541771	3.916000E-001	152.4136000
1116	2.235537769	3.339033E-001	159.9324000	2.235537769	7.127069E-001	-158.2497000	2.235537769	7.063897E-001	-157.0391000	2.235537769	3.917575E-001	151.9876000
1117	2.237533767	3.340590E-001	159.5028000	2.237533767	7.126328E-001	-158.7407000	2.237533767	7.064373E-001	-157.4628000	2.237533767	3.921748E-001	151.5592000
1118	2.239529765	3.342868E-001	159.0699000	2.239529765	7.125570E-001	-159.2029000	2.239529765	7.064614E-001	-157.8980000	2.239529765	3.926380E-001	151.1613000
1119	2.241525763	3.344903E-001	158.6039000	2.241525763	7.120593E-001	-159.6669000	2.241525763	7.065851E-001	-158.3387000	2.241525763	3.927805E-001	150.7688000
1120	2.243521761	3.348142E-001	158.1582000	2.243521761	7.120042E-001	-160.1380000	2.243521761	7.066262E-001	-158.7925000	2.243521761	3.931843E-001	150.3164000
1121	2.245517759	3.349989E-001	157.7151000	2.245517759	7.116871E-001	-160.6021000	2.245517759	7.067306E-001	-159.2220000	2.245517759	3.935007E-001	149.9354000
1122	2.247513757	3.352060E-001	157.2708000	2.247513757	7.115335E-001	-161.0540000	2.247513757	7.069316E-001	-159.6443000	2.247513757	3.937229E-001	149.4985000
1123	2.249509755	3.353832E-001	156.8437000	2.249509755	7.112734E-001	-161.5300000	2.249509755	7.071564E-001	-160.0867000	2.249509755	3.943001E-001	149.0788000
1124	2.251505753	3.356231E-001	156.3836000	2.251505753	7.108846E-001	-161.9780000	2.251505753	7.073157E-001	-160.5624000	2.251505753	3.944287E-001	148.6411000
1125	2.253501751	3.358805E-001	155.9241000	2.253501751	7.107251E-001	-162.4373000	2.253501751	7.076055E-001	-161.0148000	2.253501751	3.948276E-001	148.2722000
1126	2.255497749	3.360730E-001	155.4618000	2.255497749	7.105416E-001	-162.8971000	2.255497749	7.077060E-001	-161.4688000	2.255497749	3.951407E-001	147.8306000
1127	2.257493747	3.363468E-001	155.0221000	2.257493747	7.103302E-001	-163.3587000	2.257493747	7.080603E-001	-161.9308000	2.257493747	3.955280E-001	147.3960000
1128	2.259489745	3.364961E-001	154.5618000	2.259489745	7.102977E-001	-163.8019000	2.259489745	7.081200E-001	-162.4188000	2.259489745	3.958002E-001	146.9874000
1129	2.261485743	3.367426E-001	154.0964000	2.261485743	7.097744E-001	-164.2548000	2.261485743	7.083413E-001	-162.8880000	2.261485743	3.959973E-001	146.5719000
1130	2.263481741	3.368780E-001	153.6305000	2.263481741	7.097871E-001	-164.6912000	2.263481741	7.083800E-001	-163.3765000	2.263481741	3.963315E-001	146.1387000
1131	2.265477739	3.369903E-001	153.1881000	2.265477739	7.097908E-001	-165.1585000	2.265477739	7.084587E-001	-163.8531000	2.265477739	3.968506E-001	145.7310000
1132	2.267473737	3.373232E-001	152.7007000	2.267473737	7.096283E-001	-165.6070000	2.267473737	7.086473E-001	-164.3490000	2.267473737	3.971922E-001	145.3167000
1133	2.269469735	3.373615E-001	152.2375000	2.269469735	7.095299E-001	-166.0695000	2.269469735	7.083667E-001	-164.8261000	2.269469735	3.971559E-001	144.8687000
1134	2.271465733	3.377205E-001	151.7905000	2.271465733	7.093070E-001	-166.5061000	2.271465733	7.085015E-001	-165.3286000	2.271465733	3.975975E-001	144.5007000
1135	2.273461731	3.378056E-001	151.3313000	2.273461731	7.092034E-001	-166.9759000	2.273461731	7.082497E-001	-165.8074000	2.273461731	3.979982E-001	144.0842000
1136	2.275457729	3.379999E-001	150.8326000	2.275457729	7.087887E-001	-167.4450000	2.275457729	7.080860E-001	-166.3122000	2.275457729	3.981371E-001	143.6355000
1137	2.277453727	3.381202E-001	150.3775000	2.277453727	7.086040E-001	-167.9217000	2.277453727	7.079279E-001	-166.8018000	2.277453727	3.985756E-001	143.2220000
1138	2.279449725	3.383133E-001	149.8990000	2.279449725	7.082062E-001	-168.3899000	2.279449725	7.075591E-001	-167.3106000	2.279449725	3.986598E-001	142.8131000
1139	2.281445723	3.384697E-001	149.4478000	2.281445723	7.078080E-001	-168.8524000	2.281445723	7.070264E-001	-167.8247000	2.281445723	3.990631E-001	142.3871000
1140	2.283441721	3.388430E-001	148.9977000	2.283441721	7.074711E-001	-169.3337000	2.283441721	7.065868E-001	-168.2982000	2.283441721	3.994074E-001	141.9601000
1141	2.285437719	3.388807E-001	148.5079000	2.285437719	7.069149E-001	-169.7787000	2.285437719	7.060314E-001	-168.8006000	2.285437719	3.997037E-001	141.5468000
1142	2.287433717	3.391374E-001	148.0795000	2.287433717	7.066556E-001	-170.2676000	2.287433717	7.053471E-001	-169.2850000	2.287433717	3.998713E-001	141.1000000
1143	2.289429715	3.393025E-001	147.5814000	2.289429715	7.057597E-001	-170.7377000	2.289429715	7.047319E-001	-169.7763000	2.289429715	3.999880E-001	140.6799000
1144	2.291425713	3.395032E-001	147.1567000	2.291425713	7.048854E-001	-171.1968000	2.291425713	7.039591E-001	-170.2419000	2.291425713	4.002610E-001	140.2866000
1145	2.293421711	3.395710E-001	146.6629000	2.293421711	7.044144E-001	-171.6589000	2.293421711	7.029946E-001	-170.6963000	2.293421711	4.006370E-001	139.8368000
1146	2.295417709	3.398895E-001	146.2175000	2.295417709	7.035320E-001	-172.0932000	2.295417709	7.022285E-001	-171.1709000	2.295417709	4.009753E-001	139.4465000
1147	2.297413707	3.400347E-001	145.7650000	2.297413707	7.025226E-001	-172.5509000	2.297413707	7.012510E-001	-171.6203000	2.297413707	4.010139E-001	138.9921000
1148	2.299409705	3.403136E-001	145.3080000	2.299409705	7.016624E-001	-172.9814000	2.299409705	7.004141E-001	-172.0769000	2.299409705	4.012824E-001	138.5580000
1149	2.301405703	3.407421E-001	144.8597000	2.301405703	7.007952E-001	-173.4121000	2.301405703	6.996095E-001	-172.5105000	2.301405703	4.016597E-001	138.1259000
1150	2.303401701	3.410870E-001	144.3945000	2.303401701	6.998301E-001	-173.8266000	2.303401701	6.985395E-001	-172.9532000	2.303401701	4.017229E-001	137.6624000
1151	2.305397699	3.413155E-001	143.9569000	2.305397699	6.989492E-001	-174.2458000	2.305397699	6.979012E-001	-173.3764000	2.305397699	4.019377E-001	137.2426000
1152	2.307393697	3.417106E-001	143.5087000	2.307393697	6.981730E-001	-174.6415000	2.307393697	6.969166E-001	-173.7743000	2.307393697	4.021637E-001	136.8015000
1153	2.309389695	3.420702E-001	143.0484000	2.309389695	6.974849E-001	-175.0341000	2.309389695	6.962639E-001	-174.1759000	2.309389695	4.024020E-001	136.3531000
1154	2.311385693	3.425725E-001	142.6185000	2.311385693	6.967739E-001	-175.4304000	2.311385693	6.956536E-001	-174.5789000	2.311385693	4.026165E-001	135.8811000
1155	2.313381691	3.427605E-001	142.1498000	2.313381691	6.962940E-001	-175.8081000	2.313381691	6.951173E-001	-174.9698000	2.313381691	4.028846E-001	135.4333000
1156	2.315377689	3.432294E-001	141.6842000	2.315377689	6.958066E-001	-176.1944000	2.315377689	6.946586E-001	-175.3733000	2.315377689	4.030111E-001	134.9736000
1157	2.317373687	3.437592E-001	141.2361000	2.317373687	6.955514E-001	-176.5547000	2.317373687	6.941370E-001	-175.7727000	2.317373687	4.030087E-001	134.5618000
1158	2.319369685	3.439544E-001	140.7490000	2.319369685	6.957815E-001	-176.9281000	2.319369685	6.938002E-001	-176.1497000	2.319369685	4.032294E-001	134.1492000
1159	2.321365683	3.445334E-001	140.2845000	2.321365683	6.955161E-001	-177.3069000	2.321365683	6.939235E-001	-176.5568000	2.321365683	4.036721E-001	133.6614000
1160	2.323361681	3.448426E-001	139.8175000	2.323361681	6.955455E-001	-177.7016000	2.323361681	6.938866E-001	-176.9431000	2.323361681	4.037973E-001	133.2077000
1161	2.325357679	3.450884E-001	139.3943000	2.325357679	6.959857E-001	-178.0564000	2.325357679	6.938171E-001	-177.3481000	2.325357679	4.038044E-001	132.8473000
1162	2.327353677	3.456179E-001	138.9337000	2.327353677	6.960819E-001	-178.4431000	2.327353677	6.940762E-001	-177.7288000	2.327353677	4.038936E-001	132.3916000
1163	2.329349675	3.458147E-001	138.4856000	2.329349675	6.969503E-001	-178.8598000	2.329349675	6.942795E-001	-178.1427000	2.329349675	4.040826E-001	131.9601000
1164	2.331345673	3.462459E-001	138.0373000	2.331345673	6.976966E-001	-179.2628000	2.331345673	6.947294E-001	-178.5403000	2.331345673	4.044037E-001	131.5774000
1165	2.333341671	3.464431E-001	137.5710000	2.333341671	6.982245E-001	-179.6741000	2.333341671	6.948733E-001	-178.9722000	2.333341671	4.044119E-001	131.1662000
1166	2.335337669	3.467150E-001	137.1505000	2.335337669	6.990495E-001	179.9059000	2.335337669	6.954675E-001	-179.3705000	2.335337669	4.046167E-001	130.7637000
1167	2.337333667	3.470556E-001	136.7076000	2.337333667	7.001265E-001	179.4399000	2.337333667	6.958717E-001	-179.8150000	2.337333667	4.048170E-001	130.3616000
1168	2.339329665	3.472725E-001	136.3038000	2.339329665	7.011325E-001	179.0157000	2.339329665	6.962884E-001	179.7283000	2.339329665	4.051822E-001	129.9661000
1169	2.341325663	3.475359E-001	135.8500000	2.341325663	7.019613E-001	178.5712000	2.341325663	6.969163E-001	179.2942000	2.341325663	4.053068E-001	129.6060000
1170	2.343321661	3.479944E-001	135.4559000	2.343321661	7.026154E-001	178.0885000	2.343321661	6.975065E-001	178.8512000	2.343321661	4.056893E-001	129.2111000
1171	2.345317659	3.482573E-001	135.0336000	2.345317659	7.032775E-001	177.5967000	2.345317659	6.981223E-001	178.3702000	2.345317659	4.061691E-001	128.8153000
1172	2.347313657	3.487113E-001	134.6065000	2.347313657	7.038979E-001	177.0992000	2.347313657	6.987538E-001	177.9032000	2.347313657	4.064759E-001	128.4242000
1173	2.349309655	3.490102E-001	134.1726000	2.349309655	7.046695E-001	176.5998000	2.349309655	6.991320E-001	177.4130000	2.349309655	4.067753E-001	128.0332000
1174	2.351305653	3.493065E-001	133.7644000	2.351305653	7.052363E-001	176.0652000	2.351305653	6.998090E-001	176.9273000	2.351305653	4.072062E-001	127.6352000
1175	2.353301651	3.496604E-001	133.3231000	2.353301651	7.055296E-001	175.5559000	2.353301651	7.003379E-001	176.4332000	2.353301651	4.075474E-001	127.2331000
1176	2.355297649	3.499817E-001	132.8778000	2.355297649	7.058933E-001	175.0439000	2.355297649	7.006766E-001	175.9370000	2.355297649	4.080858E-001	126.8336000
1177	2.357293647	3.502660E-001	132.4431000	2.357293647	7.059017E-001	174.4993000	2.357293647	7.008930E-001	175.4253000	2.357293647	4.086155E-001	126.4051000
1178	2.359289645	3.505530E-001	131.9885000	2.359289645	7.057053E-001	173.9582000	2.359289645	7.009925E-001	174.9008000	2.359289645	4.090825E-001	125.9943000
1179	2.361285643	3.507710E-001	131.5614000	2.361285643	7.054064E-001	173.4296000	2.361285643	7.013330E-001	174.3786000	2.361285643	4.093538E-001	125.5760000
1180	2.363281641	3.510066E-001	131.1045000	2.363281641	7.048135E-001	172.9056000	2.363281641	7.011364E-001	173.8789000	2.363281641	4.095932E-001	125.1391000
1181	2.365277639	3.511533E-001	130.6566000	2.365277639	7.040503E-001	172.3730000	2.365277639	7.008685E-001	173.3476000	2.365277639	4.100746E-001	124.7311000
1182	2.367273637	3.512051E-001	130.2037000	2.367273637	7.030663E-001	171.8835000	2.367273637	7.005522E-001	172.8166000	2.367273637	4.105240E-001	124.2978000
1183	2.369269635	3.515196E-001	129.7324000	2.369269635	7.025073E-001	171.3512000	2.369269635	7.000017E-001	172.2861000	2.369269635	4.105114E-001	123.8502000
1184	2.371265633	3.514559E-001	129.2743000	2.371265633	7.011368E-001	170.8512000	2.371265633	6.994122E-001	171.7760000	2.371265633	4.107234E-001	123.4488000
1185	2.373261631	3.514779E-001	128.8221000	2.373261631	7.000259E-001	170.3767000	2.373261631	6.986030E-001	171.2548000	2.373261631	4.110699E-001	122.9913000
1186	2.375257629	3.514709E-001	128.3855000	2.375257629	6.989028E-001	169.9150000	2.375257629	6.978368E-001	170.7439000	2.375257629	4.113118E-001	122.5838000
1187	2.377253627	3.515889E-001	127.9647000	2.377253627	6.976456E-001	169.4657000	2.377253627	6.967922E-001	170.2523000	2.377253627	4.114652E-001	122.1356000
1188	2.379249625	3.515456E-001	127.5123000	2.379249625	6.965425E-001	169.0362000	2.379249625	6.956416E-001	169.7582000	2.379249625	4.118324E-001	121.7091000
1189	2.381245623	3.516681E-001	127.0707000	2.381245623	6.954101E-001	168.6144000	2.381245623	6.942187E-001	169.2795000	2.381245623	4.119222E-001	121.2677000
1190	2.383241621	3.517329E-001	126.6163000	2.383241621	6.941549E-001	168.1870000	2.383241621	6.931971E-001	168.8109000	2.383241621	4.122587E-001	120.8530000
1191	2.385237619	3.518255E-001	126.1936000	2.385237619	6.931027E-001	167.8159000	2.385237619	6.918702E-001	168.3674000	2.385237619	4.124467E-001	120.4318000
1192	2.387233617	3.517515E-001	125.6802000	2.387233617	6.922224E-001	167.4192000	2.387233617	6.907591E-001	167.9019000	2.387233617	4.126467E-001	119.9512000
1193	2.389229615	3.518698E-001	125.2410000	2.389229615	6.914698E-001	167.0448000	2.389229615	6.895973E-001	167.4809000	2.389229615	4.128880E-001	119.5264000
1194	2.391225613	3.521129E-001	124.7675000	2.391225613	6.909362E-001	166.6691000	2.391225613	6.882718E-001	167.0728000	2.391225613	4.133017E-001	119.1043000
1195	2.393221611	3.523507E-001	124.3119000	2.393221611	6.905426E-001	166.2958000	2.393221611	6.873712E-001	166.6542000	2.393221611	4.133654E-001	118.6491000
1196	2.395217609	3.523792E-001	123.8320000	2.395217609	6.899506E-001	165.9317000	2.395217609	6.861885E-001	166.2480000	2.395217609	4.136786E-001	118.2128000
1197	2.397213607	3.527680E-001	123.3428000	2.397213607	6.900471E-001	165.5301000	2.397213607	6.855080E-001	165.8841000	2.397213607	4.138253E-001	117.7556000
1198	2.399209605	3.528588E-001	122.8522000	2.399209605	6.900649E-001	165.1688000	2.399209605	6.846960E-001	165.5051000	2.399209605	4.141784E-001	117.3322000
1199	2.401205603	3.531877E-001	122.3617000	2.401205603	6.901492E-001	164.7936000	2.401205603	6.840276E-001	165.1340000	2.401205603	4.143233E-001	116.8832000
1200	2.403201601	3.536436E-001	121.8363000	2.403201601	6.904270E-001	164.4152000	2.403201601	6.836744E-001	164.7678000	2.403201601	4.143780E-001	116.4456000
1201	2.405197599	3.535976E-001	121.3732000	2.405197599	6.906576E-001	164.0107000	2.405197599	6.832445E-001	164.3904000	2.405197599	4.148152E-001	116.0242000
1202	2.407193597	3.539947E-001	120.8719000	2.407193597	6.910016E-001	163.6007000	2.407193597	6.829822E-001	164.0169000	2.407193597	4.149152E-001	115.5945000
1203	2.409189595	3.541787E-001	120.3447000	2.409189595	6.914228E-001	163.1846000	2.409189595	6.830834E-001	163.6657000	2.409189595	4.148481E-001	115.1681000
1204	2.411185593	3.545713E-001	119.8757000	2.411185593	6.917674E-001	162.7626000	2.411185593	6.833621E-001	163.2934000	2.411185593	4.151590E-001	114.7465000
1205	2.413181591	3.547141E-001	119.4196000	2.413181591	6.922284E-001	162.3602000	2.413181591	6.832982E-001	162.9149000	2.413181591	4.151759E-001	114.3562000
1206	2.415177589	3.551454E-001	118.9583000	2.415177589	6.927785E-001	161.8869000	2.415177589	6.838434E-001	162.5434000	2.415177589	4.155175E-001	113.9148000
1207	2.417173587	3.557623E-001	118.4895000	2.417173587	6.929904E-001	161.4737000	2.417173587	6.844186E-001	162.1274000	2.417173587	4.156936E-001	113.5064000
1208	2.419169585	3.561743E-001	118.0153000	2.419169585	6.933116E-001	161.0048000	2.419169585	6.850321E-001	161.7564000	2.419169585	4.157610E-001	113.1272000
1209	2.421165583	3.565505E-001	117.5856000	2.421165583	6.939958E-001	160.5520000	2.421165583	6.854227E-001	161.3550000	2.421165583	4.159530E-001	112.7449000
1210	2.423161581	3.568314E-001	117.1699000	2.423161581	6.941727E-001	160.0642000	2.423161581	6.861235E-001	160.9378000	2.423161581	4.165554E-001	112.3135000
1211	2.425157579	3.575568E-001	116.7360000	2.425157579	6.941387E-001	159.6039000	2.425157579	6.870556E-001	160.5221000	2.425157579	4.167323E-001	111.9285000
1212	2.427153577	3.579293E-001	116.3041000	2.427153577	6.943383E-001	159.1241000	2.427153577	6.877171E-001	160.1071000	2.427153577	4.170349E-001	111.4988000
1213	2.429149575	3.583747E-001	115.8433000	2.429149575	6.943458E-001	158.6543000	2.429149575	6.883039E-001	159.6698000	2.429149575	4.172333E-001	111.0839000
1214	2.431145573	3.589010E-001	115.4459000	2.431145573	6.941308E-001	158.1768000	2.431145573	6.891911E-001	159.2090000	2.431145573	4.175347E-001	110.7113000
1215	2.433141571	3.593989E-001	115.0121000	2.433141571	6.939797E-001	157.7231000	2.433141571	6.897332E-001	158.7478000	2.433141571	4.180605E-001	110.2983000
1216	2.435137569	3.597869E-001	114.5583000	2.435137569	6.936837E-001	157.2368000	2.435137569	6.906673E-001	158.2861000	2.435137569	4.185098E-001	109.8401000
1217	2.437133567	3.603429E-001	114.1087000	2.437133567	6.933816E-001	156.7676000	2.437133567	6.913731E-001	157.7944000	2.437133567	4.188462E-001	109.4593000
1218	2.439129565	3.604403E-001	113.6649000	2.439129565	6.929139E-001	156.3047000	2.439129565	6.917938E-001	157.3245000	2.439129565	4.191462E-001	109.0562000
1219	2.441125563	3.611288E-001	113.2089000	2.441125563	6.923185E-001	155.8446000	2.441125563	6.924332E-001	156.8235000	2.441125563	4.195410E-001	108.6284000
1220	2.443121561	3.613730E-001	112.7112000	2.443121561	6.919270E-001	155.3980000	2.443121561	6.926704E-001	156.2938000	2.443121561	4.200872E-001	108.2008000
1221	2.445117559	3.619559E-001	112.2872000	2.445117559	6.917959E-001	154.9448000	2.445117559	6.930053E-001	155.7947000	2.445117559	4.202332E-001	107.7515000
1222	2.447113557	3.625345E-001	111.8686000	2.447113557	6.910416E-001	154.5094000	2.447113557	6.935088E-001	155.2753000	2.447113557	4.206996E-001	107.3742000
1223	2.449109555	3.628331E-001	111.4518000	2.449109555	6.907367E-001	154.0911000	2.449109555	6.934926E-001	154.7654000	2.449109555	4.208647E-001	106.9654000
1224	2.451105553	3.633319E-001	111.0137000	2.451105553	6.907281E-001	153.6480000	2.451105553	6.933727E-001	154.2441000	2.451105553	4.213036E-001	106.5544000
1225	2.453101551	3.636154E-001	110.6070000	2.453101551	6.902108E-001	153.2331000	2.453101551	6.933749E-001	153.7010000	2.453101551	4.215252E-001	106.1513000
1226	2.455097549	3.639973E-001	110.1422000	2.455097549	6.896298E-001	152.8112000	2.455097549	6.931851E-001	153.1754000	2.455097549	4.216756E-001	105.7217000
1227	2.457093547	3.646398E-001	109.7034000	2.457093547	6.898475E-001	152.4069000	2.457093547	6.928359E-001	152.6483000	2.457093547	4.221518E-001	105.3363000
1228	2.459089545	3.647700E-001	109.3231000	2.459089545	6.897442E-001	151.9953000	2.459089545	6.920871E-001	152.1386000	2.459089545	4.224671E-001	104.9255000
1229	2.461085543	3.649533E-001	108.8861000	2.461085543	6.900420E-001	151.5573000	2.461085543	6.914740E-001	151.6392000	2.461085543	4.226891E-001	104.4869000
1230	2.463081541	3.653155E-001	108.4807000	2.463081541	6.898641E-001	151.1494000	2.463081541	6.909823E-001	151.1336000	2.463081541	4.229800E-001	104.1195000
1231	2.465077539	3.656474E-001	108.0657000	2.465077539	6.900036E-001	150.6983000	2.465077539	6.901328E-001	150.6204000	2.465077539	4.229287E-001	103.7003000
1232	2.467073537	3.656801E-001	107.6952000	2.467073537	6.907364E-001	150.2798000	2.467073537	6.891431E-001	150.1260000	2.467073537	4.231275E-001	103.3031000
1233	2.469069535	3.659675E-001	107.2492000	2.469069535	6.907177E-001	149.8405000	2.469069535	6.884582E-001	149.6560000	2.469069535	4.233893E-001	102.8949000
1234	2.471065533	3.660499E-001	106.8262000	2.471065533	6.912784E-001	149.3980000	2.471065533	6.872680E-001	149.1717000	2.471065533	4.236599E-001	102.4309000
1235	2.473061531	3.660817E-001	106.4274000	2.473061531	6.916944E-001	148.9597000	2.473061531	6.863287E-001	148.7029000	2.473061531	4.240251E-001	102.0541000
1236	2.475057529	3.661216E-001	105.9394000	2.475057529	6.924512E-001	148.4864000	2.475057529	6.853653E-001	148.2506000	2.475057529	4.239495E-001	101.6749000
1237	2.477053527	3.661917E-001	105.5120000	2.477053527	6.928290E-001	147.9892000	2.477053527	6.844282E-001	147.7989000	2.477053527	4.240700E-001	101.2152000
1238	2.479049525	3.660820E-001	105.0815000	2.479049525	6.926216E-001	147.5201000	2.479049525	6.832227E-001	147.3728000	2.479049525	4.241891E-001	100.8243000
1239	2.481045523	3.659666E-001	104.6510000	2.481045523	6.932834E-001	147.0101000	2.481045523	6.824301E-001	146.9292000	2.481045523	4.245400E-001	100.3653000
1240	2.483041521	3.658551E-001	104.1681000	2.483041521	6.936712E-001	146.5292000	2.483041521	6.817959E-001	146.5146000	2.483041521	4.244901E-001	99.9217600
1241	2.485037519	3.660257E-001	103.7128000	2.485037519	6.935705E-001	146.0166000	2.485037519	6.807647E-001	146.1101000	2.485037519	4.244871E-001	99.5280100
1242	2.487033517	3.658197E-001	103.2708000	2.487033517	6.937242E-001	145.4843000	2.487033517	6.801108E-001	145.7178000	2.487033517	4.244775E-001	99.1192900
1243	2.489029515	3.659662E-001	102.7752000	2.489029515	6.934963E-001	144.9758000	2.489029515	6.798099E-001	145.2958000	2.489029515	4.248130E-001	98.6657600
1244	2.491025513	3.656155E-001	102.3607000	2.491025513	6.929663E-001	144.4715000	2.491025513	6.790774E-001	144.9042000	2.491025513	4.247116E-001	98.2425800
1245	2.493021511	3.654872E-001	101.8781000	2.493021511	6.930057E-001	143.9475000	2.493021511	6.785145E-001	144.4979000	2.493021511	4.253132E-001	97.7958900
1246	2.495017509	3.654495E-001	101.3979000	2.495017509	6.926600E-001	143.4350000	2.495017509	6.786412E-001	144.0977000	2.495017509	4.256066E-001	97.3216600
1247	2.497013507	3.655129E-001	100.9235000	2.497013507	6.919873E-001	142.9445000	2.497013507	6.783698E-001	143.7040000	2.497013507	4.260285E-001	96.8952600
1248	2.499009505	3.655683E-001	100.4160000	2.499009505	6.911176E-001	142.4326000	2.499009505	6.783905E-001	143.3049000	2.499009505	4.262367E-001	96.4956100
1249	2.501005503	3.687662E-001	100.0181000	2.501005503	6.904213E-001	142.0035000	2.501005503	6.790562E-001	142.8059000	2.501005503	4.283688E-001	96.1809200
1250	2.503001501	3.688198E-001	99.5702100	2.503001501	6.892605E-001	141.5327000	2.503001501	6.788023E-001	142.3865000	2.503001501	4.284450E-001	95.7582000
1251	2.504997499	3.690413E-001	99.1116900	2.504997499	6.882644E-001	141.0638000	2.504997499	6.790737E-001	141.9845000	2.504997499	4.288033E-001	95.3373300
1252	2.506993497	3.693416E-001	98.6606500	2.506993497	6.872692E-001	140.6113000	2.506993497	6.791342E-001	141.5660000	2.506993497	4.291689E-001	94.9156900
1253	2.508989495	3.698319E-001	98.2137100	2.508989495	6.858343E-001	140.1878000	2.508989495	6.796581E-001	141.1481000	2.508989495	4.291283E-001	94.4713400
1254	2.510985493	3.700405E-001	97.7627600	2.510985493	6.850480E-001	139.7547000	2.510985493	6.803921E-001	140.7120000	2.510985493	4.296407E-001	94.0339500
1255	2.512981491	3.702903E-001	97.3171300	2.512981491	6.839409E-001	139.3546000	2.512981491	6.805302E-001	140.2969000	2.512981491	4.299382E-001	93.6049500
1256	2.514977489	3.704263E-001	96.8724600	2.514977489	6.831925E-001	138.9390000	2.514977489	6.807694E-001	139.8508000	2.514977489	4.302566E-001	93.1581400
1257	2.516973487	3.706196E-001	96.4359100	2.516973487	6.824530E-001	138.5502000	2.516973487	6.814372E-001	139.3793000	2.516973487	4.305333E-001	92.7663400
1258	2.518969485	3.709143E-001	95.9776700	2.518969485	6.819789E-001	138.1653000	2.518969485	6.822452E-001	138.9394000	2.518969485	4.307992E-001	92.3501500
1259	2.520965483	3.710486E-001	95.5188100	2.520965483	6.812142E-001	137.7853000	2.520965483	6.822311E-001	138.4716000	2.520965483	4.309902E-001	91.9129000
1260	2.522961481	3.712699E-001	95.0877900	2.522961481	6.808306E-001	137.4336000	2.522961481	6.828046E-001	138.0299000	2.522961481	4.312997E-001	91.4902700
1261	2.524957479	3.715315E-001	94.6108600	2.524957479	6.806846E-001	137.0481000	2.524957479	6.828530E-001	137.5295000	2.524957479	4.312820E-001	91.0811900
1262	2.526953477	3.716256E-001	94.1331200	2.526953477	6.807149E-001	136.6668000	2.526953477	6.831297E-001	137.0404000	2.526953477	4.312857E-001	90.6653100
1263	2.528949475	3.719320E-001	93.7038300	2.528949475	6.807787E-001	136.3007000	2.528949475	6.832430E-001	136.5258000	2.528949475	4.314837E-001	90.2647500
1264	2.530945473	3.722153E-001	93.2566800	2.530945473	6.809019E-001	135.9140000	2.530945473	6.833941E-001	136.0119000	2.530945473	4.317590E-001	89.8467600
1265	2.532941471	3.725777E-001	92.8028900	2.532941471	6.815224E-001	135.5179000	2.532941471	6.835858E-001	135.5393000	2.532941471	4.319352E-001	89.4379600
1266	2.534937469	3.728209E-001	92.3744600	2.534937469	6.817250E-001	135.1208000	2.534937469	6.832175E-001	135.0019000	2.534937469	4.320894E-001	89.0371000
1267	2.536933467	3.730442E-001	91.8942100	2.536933467	6.821143E-001	134.7207000	2.536933467	6.833411E-001	134.5031000	2.536933467	4.322277E-001	88.5766900
1268	2.538929465	3.732722E-001	91.4833300	2.538929465	6.827019E-001	134.3086000	2.538929465	6.831359E-001	133.9951000	2.538929465	4.325950E-001	88.1882200
1269	2.540925463	3.735057E-001	91.0195500	2.540925463	6.833597E-001	133.8835000	2.540925463	6.831201E-001	133.4928000	2.540925463	4.326909E-001	87.7576500
1270	2.542921461	3.737656E-001	90.5891900	2.542921461	6.839448E-001	133.4420000	2.542921461	6.825414E-001	132.9921000	2.542921461	4.329853E-001	87.3460900
1271	2.544917459	3.739291E-001	90.1325900	2.544917459	6.847021E-001	132.9943000	2.544917459	6.818492E-001	132.4545000	2.544917459	4.333133E-001	86.9305800
1272	2.546913457	3.742184E-001	89.7059600	2.546913457	6.854779E-001	132.5424000	2.546913457	6.812769E-001	131.9847000	2.546913457	4.335921E-001	86.5232100
1273	2.548909455	3.744588E-001	89.2703600	2.548909455	6.861188E-001	132.0647000	2.548909455	6.806676E-001	131.4909000	2.548909455	4.336880E-001	86.0985900
1274	2.550905453	3.747079E-001	88.8036900	2.550905453	6.865145E-001	131.5834000	2.550905453	6.800003E-001	131.0165000	2.550905453	4.337766E-001	85.6779200
1275	2.552901451	3.749940E-001	88.3530300	2.552901451	6.873819E-001	131.0893000	2.552901451	6.790151E-001	130.5328000	2.552901451	4.341018E-001	85.2573700
1276	2.554897449	3.752677E-001	87.8879200	2.554897449	6.874691E-001	130.5845000	2.554897449	6.783856E-001	130.0583000	2.554897449	4.343475E-001	84.8327900
1277	2.556893447	3.753197E-001	87.4220400	2.556893447	6.878654E-001	130.0719000	2.556893447	6.771136E-001	129.6013000	2.556893447	4.345281E-001	84.3879800
1278	2.558889445	3.753988E-001	86.9750500	2.558889445	6.881035E-001	129.5645000	2.558889445	6.762277E-001	129.1622000	2.558889445	4.347148E-001	83.9614000
1279	2.560885443	3.757443E-001	86.5612200	2.560885443	6.880269E-001	129.0456000	2.560885443	6.754566E-001	128.7135000	2.560885443	4.348875E-001	83.5211400
1280	2.562881441	3.757754E-001	86.1066100	2.562881441	6.880271E-001	128.5054000	2.562881441	6.744881E-001	128.2744000	2.562881441	4.350029E-001	83.1195300
1281	2.564877439	3.758845E-001	85.6502200	2.564877439	6.875752E-001	128.0039000	2.564877439	6.735867E-001	127.8626000	2.564877439	4.351901E-001	82.6998000
1282	2.566873437	3.760612E-001	85.2116700	2.566873437	6.871343E-001	127.4698000	2.566873437	6.727182E-001	127.4492000	2.566873437	4.353813E-001	82.2894700
1283	2.568869435	3.761931E-001	84.7787700	2.568869435	6.864457E-001	126.9433000	2.568869435	6.721995E-001	127.0262000	2.568869435	4.355107E-001	81.8693100
1284	2.570865433	3.763520E-001	84.3233900	2.570865433	6.858501E-001	126.4461000	2.570865433	6.713833E-001	126.6117000	2.570865433	4.357672E-001	81.4280200
1285	2.572861431	3.766163E-001	83.8920400	2.572861431	6.855046E-001	125.9458000	2.572861431	6.709693E-001	126.2479000	2.572861431	4.361030E-001	81.0323900
1286	2.574857429	3.768189E-001	83.4561800	2.574857429	6.842650E-001	125.4380000	2.574857429	6.705284E-001	125.8525000	2.574857429	4.362865E-001	80.5954500
1287	2.576853427	3.770840E-001	82.9764500	2.576853427	6.831275E-001	124.9473000	2.576853427	6.706300E-001	125.4467000	2.576853427	4.366332E-001	80.1373400
1288	2.578849425	3.771923E-001	82.5616500	2.578849425	6.817790E-001	124.4736000	2.578849425	6.701577E-001	125.0612000	2.578849425	4.367294E-001	79.7533000
1289	2.580845423	3.773693E-001	82.0947100	2.580845423	6.807562E-001	124.0334000	2.580845423	6.698833E-001	124.6741000	2.580845423	4.369189E-001	79.2889900
1290	2.582841421	3.775971E-001	81.6444200	2.582841421	6.797306E-001	123.5810000	2.582841421	6.699575E-001	124.2817000	2.582841421	4.372213E-001	78.8488500
1291	2.584837419	3.777614E-001	81.2005200	2.584837419	6.787201E-001	123.1440000	2.584837419	6.697958E-001	123.9108000	2.584837419	4.374369E-001	78.4261700
1292	2.586833417	3.781298E-001	80.7415000	2.586833417	6.776493E-001	122.7048000	2.586833417	6.699258E-001	123.4842000	2.586833417	4.376562E-001	78.0212600
1293	2.588829415	3.783439E-001	80.2806600	2.588829415	6.768741E-001	122.3038000	2.588829415	6.703338E-001	123.0734000	2.588829415	4.379086E-001	77.5598400
1294	2.590825413	3.785055E-001	79.8449300	2.590825413	6.762263E-001	121.8837000	2.590825413	6.706354E-001	122.6668000	2.590825413	4.380549E-001	77.1425700
1295	2.592821411	3.786443E-001	79.3858300	2.592821411	6.757279E-001	121.5261000	2.592821411	6.713309E-001	122.2495000	2.592821411	4.383109E-001	76.7451200
1296	2.594817409	3.786949E-001	78.9151200	2.594817409	6.749342E-001	121.1180000	2.594817409	6.713508E-001	121.8075000	2.594817409	4.385070E-001	76.2617100
1297	2.596813407	3.788205E-001	78.4685400	2.596813407	6.745873E-001	120.7295000	2.596813407	6.719550E-001	121.3802000	2.596813407	4.387271E-001	75.8281400
1298	2.598809405	3.788540E-001	78.0134100	2.598809405	6.737655E-001	120.3203000	2.598809405	6.722011E-001	120.9450000	2.598809405	4.387402E-001	75.3661100
1299	2.600805403	3.789200E-001	77.5763000	2.600805403	6.735364E-001	119.9596000	2.600805403	6.727662E-001	120.4967000	2.600805403	4.387791E-001	74.9494200
1300	2.602801401	3.790797E-001	77.1597700	2.602801401	6.733078E-001	119.5657000	2.602801401	6.732056E-001	120.0251000	2.602801401	4.388767E-001	74.5330700
1301	2.604797399	3.792453E-001	76.6985500	2.604797399	6.734872E-001	119.1703000	2.604797399	6.739282E-001	119.5670000	2.604797399	4.389945E-001	74.1487300
1302	2.606793397	3.793001E-001	76.2799000	2.606793397	6.737247E-001	118.7885000	2.606793397	6.742535E-001	119.1042000	2.606793397	4.390901E-001	73.7369900
1303	2.608789395	3.795334E-001	75.8599200	2.608789395	6.737272E-001	118.3656000	2.608789395	6.745436E-001	118.6404000	2.608789395	4.392374E-001	73.2999600
1304	2.610785393	3.799125E-001	75.3943600	2.610785393	6.741629E-001	117.9610000	2.610785393	6.748651E-001	118.1589000	2.610785393	4.394450E-001	72.8704500
1305	2.612781391	3.800726E-001	74.9427600	2.612781391	6.743853E-001	117.5441000	2.612781391	6.749818E-001	117.6321000	2.612781391	4.397839E-001	72.4460400
1306	2.614777389	3.800965E-001	74.5301800	2.614777389	6.751435E-001	117.1135000	2.614777389	6.755257E-001	117.1312000	2.614777389	4.400023E-001	72.0178900
1307	2.616773387	3.803759E-001	74.1192500	2.616773387	6.756220E-001	116.6547000	2.616773387	6.757700E-001	116.6242000	2.616773387	4.403048E-001	71.6248100
1308	2.618769385	3.804746E-001	73.6799900	2.618769385	6.758334E-001	116.2202000	2.618769385	6.756168E-001	116.1444000	2.618769385	4.404855E-001	71.2355300
1309	2.620765383	3.808303E-001	73.2333400	2.620765383	6.762628E-001	115.7604000	2.620765383	6.754216E-001	115.5779000	2.620765383	4.407835E-001	70.7893000
1310	2.622761381	3.809989E-001	72.7830700	2.622761381	6.764448E-001	115.3091000	2.622761381	6.751937E-001	115.0880000	2.622761381	4.410146E-001	70.4150900
1311	2.624757379	3.811829E-001	72.3380200	2.624757379	6.769025E-001	114.8340000	2.624757379	6.750337E-001	114.5918000	2.624757379	4.411877E-001	69.9790900
1312	2.626753377	3.812272E-001	71.8803200	2.626753377	6.771789E-001	114.3316000	2.626753377	6.744851E-001	114.0790000	2.626753377	4.413335E-001	69.5611400
1313	2.628749375	3.817149E-001	71.4414300	2.628749375	6.772704E-001	113.8429000	2.628749375	6.742019E-001	113.5886000	2.628749375	4.414894E-001	69.1251700
1314	2.630745373	3.820416E-001	70.9890400	2.630745373	6.772769E-001	113.3682000	2.630745373	6.735369E-001	113.0735000	2.630745373	4.417936E-001	68.7280700
1315	2.632741371	3.822292E-001	70.5111600	2.632741371	6.772930E-001	112.8559000	2.632741371	6.730818E-001	112.5408000	2.632741371	4.418877E-001	68.2814600
1316	2.634737369	3.825608E-001	70.0699300	2.634737369	6.772832E-001	112.3706000	2.634737369	6.724151E-001	112.0432000	2.634737369	4.421441E-001	67.8659400
1317	2.636733367	3.827769E-001	69.6403500	2.636733367	6.768855E-001	111.8775000	2.636733367	6.717110E-001	111.5603000	2.636733367	4.422896E-001	67.4527500
1318	2.638729365	3.828741E-001	69.1887300	2.638729365	6.764059E-001	111.3946000	2.638729365	6.712451E-001	111.0688000	2.638729365	4.424067E-001	67.0064700
1319	2.640725363	3.830806E-001	68.7151300	2.640725363	6.757579E-001	110.8956000	2.640725363	6.702670E-001	110.5751000	2.640725363	4.425993E-001	66.5646100
1320	2.642721361	3.830040E-001	68.2831800	2.642721361	6.753149E-001	110.4019000	2.642721361	6.692593E-001	110.0799000	2.642721361	4.427719E-001	66.1303600
1321	2.644717359	3.833217E-001	67.8492100	2.644717359	6.746809E-001	109.9162000	2.644717359	6.683615E-001	109.6321000	2.644717359	4.429473E-001	65.7288000
1322	2.646713357	3.834120E-001	67.4115800	2.646713357	6.742373E-001	109.4487000	2.646713357	6.673580E-001	109.1875000	2.646713357	4.431185E-001	65.3045800
1323	2.648709355	3.836221E-001	66.9466900	2.648709355	6.736693E-001	108.9884000	2.648709355	6.666265E-001	108.7408000	2.648709355	4.432186E-001	64.8782800
1324	2.650705353	3.838564E-001	66.5264000	2.650705353	6.731692E-001	108.5280000	2.650705353	6.659840E-001	108.2781000	2.650705353	4.435503E-001	64.4295100
1325	2.652701351	3.840477E-001	66.0710400	2.652701351	6.725255E-001	108.0736000	2.652701351	6.652153E-001	107.8427000	2.652701351	4.436918E-001	64.0305200
1326	2.654697349	3.840700E-001	65.6031600	2.654697349	6.718116E-001	107.6217000	2.654697349	6.641687E-001	107.4191000	2.654697349	4.435907E-001	63.5883900
1327	2.656693347	3.843904E-001	65.1777600	2.656693347	6.714163E-001	107.1686000	2.656693347	6.633217E-001	106.9569000	2.656693347	4.437726E-001	63.1639800
1328	2.658689345	3.845176E-001	64.7451600	2.658689345	6.706920E-001	106.7231000	2.658689345	6.623968E-001	106.5521000	2.658689345	4.438266E-001	62.7015700
1329	2.660685343	3.846034E-001	64.2934900	2.660685343	6.700139E-001	106.2795000	2.660685343	6.617907E-001	106.1293000	2.660685343	4.439165E-001	62.2947500
1330	2.662681341	3.848958E-001	63.8776100	2.662681341	6.697674E-001	105.8383000	2.662681341	6.612053E-001	105.7003000	2.662681341	4.440157E-001	61.8614800
1331	2.664677339	3.846916E-001	63.4118000	2.664677339	6.691802E-001	105.3961000	2.664677339	6.603416E-001	105.3056000	2.664677339	4.441299E-001	61.4306400
1332	2.666673337	3.849630E-001	63.0190100	2.666673337	6.685090E-001	104.9515000	2.666673337	6.597165E-001	104.8962000	2.666673337	4.441155E-001	61.0314900
1333	2.668669335	3.850723E-001	62.5766000	2.668669335	6.681772E-001	104.4893000	2.668669335	6.591733E-001	104.4834000	2.668669335	4.442644E-001	60.5851900
1334	2.670665333	3.852791E-001	62.1259000	2.670665333	6.677002E-001	104.0431000	2.670665333	6.589921E-001	104.0719000	2.670665333	4.443819E-001	60.1521400
1335	2.672661331	3.853280E-001	61.6659800	2.672661331	6.674340E-001	103.6133000	2.672661331	6.585096E-001	103.6592000	2.672661331	4.444422E-001	59.7295100
1336	2.674657329	3.854873E-001	61.2372100	2.674657329	6.670709E-001	103.1534000	2.674657329	6.579836E-001	103.2311000	2.674657329	4.446715E-001	59.3060500
1337	2.676653327	3.857013E-001	60.7892800	2.676653327	6.665913E-001	102.7064000	2.676653327	6.579607E-001	102.8217000	2.676653327	4.446274E-001	58.8595800
1338	2.678649325	3.856033E-001	60.3746300	2.678649325	6.658866E-001	102.2581000	2.678649325	6.569807E-001	102.4331000	2.678649325	4.446718E-001	58.4293300
1339	2.680645323	3.856643E-001	59.9127100	2.680645323	6.651594E-001	101.8008000	2.680645323	6.567441E-001	102.0156000	2.680645323	4.448096E-001	57.9860500
1340	2.682641321	3.860689E-001	59.4526100	2.682641321	6.645242E-001	101.3576000	2.682641321	6.567089E-001	101.6146000	2.682641321	4.447992E-001	57.5418400
1341	2.684637319	3.861907E-001	59.0375500	2.684637319	6.641633E-001	100.8915000	2.684637319	6.561185E-001	101.2152000	2.684637319	4.449112E-001	57.1326000
1342	2.686633317	3.865238E-001	58.6260600	2.686633317	6.634777E-001	100.4683000	2.686633317	6.560872E-001	100.8201000	2.686633317	4.449365E-001	56.7043600
1343	2.688629315	3.864322E-001	58.1687900	2.688629315	6.628314E-001	100.0052000	2.688629315	6.559092E-001	100.4171000	2.688629315	4.451352E-001	56.2640600
1344	2.690625313	3.866535E-001	57.7375800	2.690625313	6.621239E-001	99.5828800	2.690625313	6.560006E-001	99.9912900	2.690625313	4.452149E-001	55.8430700
1345	2.692621311	3.865491E-001	57.2983600	2.692621311	6.611053E-001	99.1532400	2.692621311	6.555804E-001	99.5990200	2.692621311	4.454336E-001	55.4241000
1346	2.694617309	3.866277E-001	56.8692500	2.694617309	6.599458E-001	98.7142900	2.694617309	6.557214E-001	99.1921900	2.694617309	4.453404E-001	54.9647100
1347	2.696613307	3.867500E-001	56.3991900	2.696613307	6.590822E-001	98.3487800	2.696613307	6.555194E-001	98.8288300	2.696613307	4.454322E-001	54.5283700
1348	2.698609305	3.869067E-001	55.9670900	2.698609305	6.582253E-001	97.9257200	2.698609305	6.553814E-001	98.3844500	2.698609305	4.454304E-001	54.0874300
1349	2.700605303	3.867511E-001	55.5101100	2.700605303	6.577142E-001	97.5584600	2.700605303	6.555718E-001	98.0321400	2.700605303	4.457292E-001	53.6832800
1350	2.702601301	3.871388E-001	55.0846700	2.702601301	6.571550E-001	97.1676000	2.702601301	6.557658E-001	97.6023900	2.702601301	4.457472E-001	53.2525800
1351	2.704597299	3.871202E-001	54.6104200	2.704597299	6.564195E-001	96.7481200	2.704597299	6.558767E-001	97.2067800	2.704597299	4.456703E-001	52.7803300
1352	2.706593297	3.871379E-001	54.1926900	2.706593297	6.559082E-001	96.3778100	2.706593297	6.561863E-001	96.7922300	2.706593297	4.456157E-001	52.3426900
1353	2.708589295	3.872778E-001	53.7524400	2.708589295	6.557078E-001	96.0231200	2.708589295	6.563350E-001	96.3886300	2.708589295	4.454516E-001	51.9052900
1354	2.710585293	3.873320E-001	53.3076200	2.710585293	6.550524E-001	95.6729100	2.710585293	6.566433E-001	95.9576600	2.710585293	4.454619E-001	51.4617700
1355	2.712581291	3.874735E-001	52.8753200	2.712581291	6.551293E-001	95.3044400	2.712581291	6.571329E-001	95.5295000	2.712581291	4.455052E-001	51.0332900
1356	2.714577289	3.875387E-001	52.4429500	2.714577289	6.551511E-001	94.9411000	2.714577289	6.575500E-001	95.1384700	2.714577289	4.454821E-001	50.6010200
1357	2.716573287	3.873840E-001	52.0482400	2.716573287	6.551857E-001	94.5640900	2.716573287	6.581845E-001	94.7039000	2.716573287	4.454949E-001	50.1786200
1358	2.718569285	3.874139E-001	51.6471200	2.718569285	6.556854E-001	94.2081400	2.718569285	6.590961E-001	94.2556000	2.718569285	4.454500E-001	49.7974600
1359	2.720565283	3.873854E-001	51.1863600	2.720565283	6.559786E-001	93.8641400	2.720565283	6.595044E-001	93.8446000	2.720565283	4.454795E-001	49.3645300
1360	2.722561281	3.874114E-001	50.7765500	2.722561281	6.571076E-001	93.4779500	2.722561281	6.600452E-001	93.3580100	2.722561281	4.455960E-001	48.9873400
1361	2.724557279	3.876533E-001	50.3656500	2.724557279	6.577376E-001	93.0870800	2.724557279	6.609933E-001	92.9141600	2.724557279	4.454606E-001	48.5718700
1362	2.726553277	3.877618E-001	49.9344300	2.726553277	6.584930E-001	92.6778200	2.726553277	6.614076E-001	92.4905100	2.726553277	4.454731E-001	48.1863400
1363	2.728549275	3.877327E-001	49.5289700	2.728549275	6.595774E-001	92.2783900	2.728549275	6.622191E-001	91.9830900	2.728549275	4.456277E-001	47.7730600
1364	2.730545273	3.881337E-001	49.1100100	2.730545273	6.607700E-001	91.8446100	2.730545273	6.626580E-001	91.4760700	2.730545273	4.457145E-001	47.3854500
1365	2.732541271	3.882224E-001	48.6938800	2.732541271	6.613733E-001	91.3947500	2.732541271	6.633669E-001	90.9973100	2.732541271	4.456523E-001	47.0165900
1366	2.734537269	3.887225E-001	48.3057400	2.734537269	6.627848E-001	90.9482400	2.734537269	6.641757E-001	90.5221500	2.734537269	4.458732E-001	46.6133000
1367	2.736533267	3.889950E-001	47.8832600	2.736533267	6.640110E-001	90.4735300	2.736533267	6.646101E-001	89.9894000	2.736533267	4.463390E-001	46.2166200
1368	2.738529265	3.892803E-001	47.4798500	2.738529265	6.647489E-001	89.9850200	2.738529265	6.652207E-001	89.4337000	2.738529265	4.465854E-001	45.8061600
1369	2.740525263	3.895976E-001	47.0227500	2.740525263	6.653915E-001	89.4592900	2.740525263	6.657495E-001	88.8945500	2.740525263	4.466187E-001	45.4024800
1370	2.742521261	3.899394E-001	46.6046300	2.742521261	6.664647E-001	88.9391800	2.742521261	6.660157E-001	88.3494200	2.742521261	4.470037E-001	44.9633800
1371	2.744517259	3.904390E-001	46.1529100	2.744517259	6.671745E-001	88.3778900	2.744517259	6.661156E-001	87.8126200	2.744517259	4.471520E-001	44.5769700
1372	2.746513257	3.907402E-001	45.7461800	2.746513257	6.679334E-001	87.8254200	2.746513257	6.659845E-001	87.2442200	2.746513257	4.477912E-001	44.1442500
1373	2.748509255	3.909573E-001	45.2786400	2.748509255	6.681038E-001	87.2706100	2.748509255	6.659055E-001	86.6739500	2.748509255	4.476560E-001	43.7030000
1374	2.750505253	3.913308E-001	44.8344000	2.750505253	6.682957E-001	86.6779200	2.750505253	6.658138E-001	86.0955400	2.750505253	4.481834E-001	43.2513400
1375	2.752501251	3.916130E-001	44.3469700	2.752501251	6.679317E-001	86.0775100	2.752501251	6.649950E-001	85.4791200	2.752501251	4.482154E-001	42.8153200
1376	2.754497249	3.919802E-001	43.9060100	2.754497249	6.678581E-001	85.4996400	2.754497249	6.646309E-001	84.9140200	2.754497249	4.484383E-001	42.3905700
1377	2.756493247	3.920697E-001	43.4456600	2.756493247	6.672440E-001	84.8837700	2.756493247	6.635410E-001	84.3559100	2.756493247	4.485690E-001	41.9382300
1378	2.758489245	3.922175E-001	42.9790900	2.758489245	6.662008E-001	84.2982300	2.758489245	6.623988E-001	83.7946800	2.758489245	4.484839E-001	41.4549600
1379	2.760485243	3.923496E-001	42.5348500	2.760485243	6.650574E-001	83.6983900	2.760485243	6.607982E-001	83.2326200	2.760485243	4.483030E-001	41.0340200
1380	2.762481241	3.922992E-001	42.0960800	2.762481241	6.637352E-001	83.1213800	2.762481241	6.591257E-001	82.6826300	2.762481241	4.482119E-001	40.5848400
1381	2.764477239	3.924062E-001	41.6315800	2.764477239	6.622554E-001	82.5545300	2.764477239	6.575448E-001	82.1697700	2.764477239	4.481019E-001	40.1913200
1382	2.766473237	3.924584E-001	41.1671000	2.766473237	6.604639E-001	81.9901900	2.766473237	6.555867E-001	81.6353700	2.766473237	4.482985E-001	39.7376000
1383	2.768469235	3.923717E-001	40.7260700	2.768469235	6.584255E-001	81.4722600	2.768469235	6.534979E-001	81.1368900	2.768469235	4.480863E-001	39.3476800
1384	2.770465233	3.925858E-001	40.2966600	2.770465233	6.560425E-001	80.9668800	2.770465233	6.515245E-001	80.6745400	2.770465233	4.478664E-001	38.9026800
1385	2.772461231	3.926957E-001	39.8756000	2.772461231	6.536710E-001	80.4954500	2.772461231	6.495140E-001	80.2350500	2.772461231	4.480238E-001	38.5247500
1386	2.774457229	3.926784E-001	39.4342500	2.774457229	6.515577E-001	80.0246900	2.774457229	6.474262E-001	79.7982000	2.774457229	4.480090E-001	38.0828300
1387	2.776453227	3.929316E-001	39.0318500	2.776453227	6.487952E-001	79.6169700	2.776453227	6.451362E-001	79.3886600	2.776453227	4.480594E-001	37.7061800
1388	2.778449225	3.929299E-001	38.6272400	2.778449225	6.462756E-001	79.2211900	2.778449225	6.430753E-001	79.0065000	2.778449225	4.480917E-001	37.3077900
1389	2.780445223	3.931700E-001	38.1709300	2.780445223	6.443605E-001	78.8666700	2.780445223	6.408985E-001	78.6644100	2.780445223	4.484073E-001	36.8649400
1390	2.782441221	3.934365E-001	37.7507700	2.782441221	6.421252E-001	78.5197300	2.782441221	6.391761E-001	78.3466600	2.782441221	4.484260E-001	36.4490500
1391	2.784437219	3.938642E-001	37.3013200	2.784437219	6.403792E-001	78.1878000	2.784437219	6.377457E-001	78.0365800	2.784437219	4.487433E-001	36.0023500
1392	2.786433217	3.940720E-001	36.8636900	2.786433217	6.389404E-001	77.8914800	2.786433217	6.362512E-001	77.7637300	2.786433217	4.489955E-001	35.5568500
1393	2.788429215	3.942745E-001	36.3847900	2.788429215	6.373849E-001	77.6285400	2.788429215	6.354577E-001	77.4664700	2.788429215	4.491452E-001	35.1156600
1394	2.790425213	3.943047E-001	35.9576500	2.790425213	6.360867E-001	77.3526700	2.790425213	6.345787E-001	77.1670300	2.790425213	4.490443E-001	34.6814200
1395	2.792421211	3.942934E-001	35.4671500	2.792421211	6.351961E-001	77.0762400	2.792421211	6.341001E-001	76.9006900	2.792421211	4.490625E-001	34.1977100
1396	2.794417209	3.942814E-001	35.0251100	2.794417209	6.345985E-001	76.8372900	2.794417209	6.336824E-001	76.6050900	2.794417209	4.491912E-001	33.7682700
1397	2.796413207	3.942107E-001	34.5843300	2.796413207	6.342998E-001	76.5577400	2.796413207	6.336740E-001	76.3492700	2.796413207	4.491618E-001	33.2710800
1398	2.798409205	3.940351E-001	34.0890100	2.798409205	6.343119E-001	76.2848100	2.798409205	6.338030E-001	76.1158400	2.798409205	4.486568E-001	32.8021800
1399	2.800405203	3.939753E-001	33.6635800	2.800405203	6.345230E-001	75.9870000	2.800405203	6.345444E-001	75.8262500	2.800405203	4.486275E-001	32.3467900
1400	2.802401201	3.938701E-001	33.2001400	2.802401201	6.349277E-001	75.7016900	2.802401201	6.350864E-001	75.5744500	2.802401201	4.480718E-001	31.9137000
1401	2.804397199	3.935471E-001	32.7564200	2.804397199	6.357070E-001	75.4104700	2.804397199	6.355150E-001	75.2530500	2.804397199	4.478998E-001	31.4951600
1402	2.806393197	3.935335E-001	32.3384900	2.806393197	6.363252E-001	75.0853000	2.806393197	6.367080E-001	74.9043600	2.806393197	4.472847E-001	31.0387300
1403	2.808389195	3.931643E-001	31.9015000	2.808389195	6.376290E-001	74.7812000	2.808389195	6.381584E-001	74.6033300	2.808389195	4.469452E-001	30.6469300
1404	2.810385193	3.930404E-001	31.4852800	2.810385193	6.384451E-001	74.4604100	2.810385193	6.396939E-001	74.2530100	2.810385193	4.467764E-001	30.1815800
1405	2.812381191	3.930807E-001	31.0950300	2.812381191	6.391675E-001	74.0567600	2.812381191	6.413047E-001	73.8829900	2.812381191	4.463772E-001	29.7820700
1406	2.814377189	3.928667E-001	30.6615100	2.814377189	6.403813E-001	73.7003500	2.814377189	6.425506E-001	73.4903700	2.814377189	4.460069E-001	29.3643700
1407	2.816373187	3.927396E-001	30.2949900	2.816373187	6.415241E-001	73.2797900	2.816373187	6.440435E-001	73.1082900	2.816373187	4.458425E-001	28.9848000
1408	2.818369185	3.926381E-001	29.9061400	2.818369185	6.429821E-001	72.9112300	2.818369185	6.456574E-001	72.6659200	2.818369185	4.455451E-001	28.6048700
1409	2.820365183	3.927439E-001	29.5261800	2.820365183	6.442240E-001	72.4869800	2.820365183	6.479855E-001	72.2246200	2.820365183	4.454726E-001	28.2591100
1410	2.822361181	3.927937E-001	29.1690000	2.822361181	6.456341E-001	72.0780300	2.822361181	6.493865E-001	71.8024400	2.822361181	4.454731E-001	27.8697700
1411	2.824357179	3.930615E-001	28.7814400	2.824357179	6.469620E-001	71.6136900	2.824357179	6.514896E-001	71.3000800	2.824357179	4.456693E-001	27.4855400
1412	2.826353177	3.933642E-001	28.3865600	2.826353177	6.483641E-001	71.1277300	2.826353177	6.534128E-001	70.7972600	2.826353177	4.458185E-001	27.1374100
1413	2.828349175	3.934936E-001	28.0091000	2.828349175	6.495935E-001	70.6614800	2.828349175	6.546344E-001	70.2964300	2.828349175	4.458739E-001	26.7697900
1414	2.830345173	3.938526E-001	27.6101000	2.830345173	6.507038E-001	70.1637600	2.830345173	6.565999E-001	69.7194700	2.830345173	4.461799E-001	26.4026900
1415	2.832341171	3.944165E-001	27.1915300	2.832341171	6.517779E-001	69.6531200	2.832341171	6.580459E-001	69.1552700	2.832341171	4.465976E-001	25.9955300
1416	2.834337169	3.946594E-001	26.7975600	2.834337169	6.528034E-001	69.1250500	2.834337169	6.591369E-001	68.5519600	2.834337169	4.468478E-001	25.5621500
1417	2.836333167	3.955858E-001	26.3688200	2.836333167	6.537050E-001	68.5969800	2.836333167	6.606334E-001	67.9557500	2.836333167	4.474593E-001	25.1831600
1418	2.838329165	3.960962E-001	25.9431400	2.838329165	6.545134E-001	68.0520500	2.838329165	6.612464E-001	67.2813800	2.838329165	4.478292E-001	24.7472300
1419	2.840325163	3.966513E-001	25.5040900	2.840325163	6.553602E-001	67.5143800	2.840325163	6.623349E-001	66.6821300	2.840325163	4.481977E-001	24.3258200
1420	2.842321161	3.971555E-001	25.0564100	2.842321161	6.555622E-001	66.9533300	2.842321161	6.626674E-001	66.0315200	2.842321161	4.487028E-001	23.8728300
1421	2.844317159	3.975937E-001	24.5961000	2.844317159	6.560655E-001	66.3793300	2.844317159	6.626874E-001	65.3504800	2.844317159	4.490566E-001	23.4452900
1422	2.846313157	3.980900E-001	24.1273800	2.846313157	6.561727E-001	65.8089400	2.846313157	6.626502E-001	64.6874600	2.846313157	4.493598E-001	22.9809200
1423	2.848309155	3.983498E-001	23.6495700	2.848309155	6.561947E-001	65.2005000	2.848309155	6.619474E-001	63.9745800	2.848309155	4.495893E-001	22.5210400
1424	2.850305153	3.988590E-001	23.1770200	2.850305153	6.560105E-001	64.6145200	2.850305153	6.612008E-001	63.3376600	2.850305153	4.498222E-001	22.0713700
1425	2.852301151	3.991475E-001	22.6912200	2.852301151	6.555933E-001	64.0365400	2.852301151	6.598262E-001	62.6524600	2.852301151	4.498712E-001	21.5918100
1426	2.854297149	3.993391E-001	22.1907200	2.854297149	6.548415E-001	63.4530100	2.854297149	6.581122E-001	61.9878000	2.854297149	4.497102E-001	21.1071100
1427	2.856293147	3.995372E-001	21.7370400	2.856293147	6.541005E-001	62.8814300	2.856293147	6.562488E-001	61.3764900	2.856293147	4.496964E-001	20.6528900
1428	2.858289145	3.996593E-001	21.2476700	2.858289145	6.533132E-001	62.2909300	2.858289145	6.539034E-001	60.7605200	2.858289145	4.495781E-001	20.2091100
1429	2.860285143	3.996775E-001	20.7538400	2.860285143	6.520140E-001	61.7404100	2.860285143	6.515132E-001	60.1641300	2.860285143	4.491271E-001	19.7844900
1430	2.862281141	3.996014E-001	20.2961500	2.862281141	6.510143E-001	61.1802200	2.862281141	6.486379E-001	59.5889400	2.862281141	4.488338E-001	19.3372200
1431	2.864277139	3.995178E-001	19.8807700	2.864277139	6.495019E-001	60.6400900	2.864277139	6.457167E-001	59.0901700	2.864277139	4.487247E-001	18.9319100
1432	2.866273137	3.994462E-001	19.4040500	2.866273137	6.477100E-001	60.0907100	2.866273137	6.424973E-001	58.5638000	2.866273137	4.483604E-001	18.5013100
1433	2.868269135	3.995165E-001	18.9831100	2.868269135	6.459672E-001	59.5934000	2.868269135	6.396170E-001	58.1057400	2.868269135	4.481370E-001	18.1137200
1434	2.870265133	3.994584E-001	18.5564100	2.870265133	6.442210E-001	59.0732800	2.870265133	6.363827E-001	57.6776500	2.870265133	4.479013E-001	17.7122500
1435	2.872261131	3.995371E-001	18.1106700	2.872261131	6.420524E-001	58.5847500	2.872261131	6.334619E-001	57.2626000	2.872261131	4.477467E-001	17.3158300
1436	2.874257129	3.996505E-001	17.6694100	2.874257129	6.401925E-001	58.1356200	2.874257129	6.305717E-001	56.8941500	2.874257129	4.476586E-001	16.9389900
1437	2.876253127	3.998826E-001	17.2558100	2.876253127	6.380161E-001	57.6718100	2.876253127	6.276794E-001	56.5733900	2.876253127	4.477816E-001	16.5651300
1438	2.878249125	4.000449E-001	16.8328300	2.878249125	6.361273E-001	57.2381200	2.878249125	6.252980E-001	56.2901900	2.878249125	4.478668E-001	16.1646600
1439	2.880245123	4.002732E-001	16.4275300	2.880245123	6.340399E-001	56.8332200	2.880245123	6.229271E-001	56.0115400	2.880245123	4.480559E-001	15.7514800
1440	2.882241121	4.004304E-001	15.9701000	2.882241121	6.321037E-001	56.4357400	2.882241121	6.210385E-001	55.7692800	2.882241121	4.482512E-001	15.3520700
1441	2.884237119	4.007059E-001	15.4906800	2.884237119	6.302882E-001	56.0703500	2.884237119	6.192634E-001	55.5271100	2.884237119	4.484085E-001	14.9388100
1442	2.886233117	4.009109E-001	15.0554100	2.886233117	6.285834E-001	55.7048400	2.886233117	6.180002E-001	55.2976900	2.886233117	4.486661E-001	14.4957500
1443	2.888229115	4.010766E-001	14.6019300	2.888229115	6.268114E-001	55.3785500	2.888229115	6.169916E-001	55.0818800	2.888229115	4.489459E-001	14.0674800
1444	2.890225113	4.011977E-001	14.1507300	2.890225113	6.255451E-001	55.0664600	2.890225113	6.162011E-001	54.8672900	2.890225113	4.490256E-001	13.6166600
1445	2.892221111	4.011120E-001	13.7218100	2.892221111	6.238517E-001	54.7783900	2.892221111	6.161498E-001	54.6603200	2.892221111	4.490077E-001	13.2023200
1446	2.894217109	4.012378E-001	13.2490600	2.894217109	6.228856E-001	54.4520400	2.894217109	6.158947E-001	54.4426100	2.894217109	4.491857E-001	12.7351200
1447	2.896213107	4.011930E-001	12.7823700	2.896213107	6.219761E-001	54.1654600	2.896213107	6.163447E-001	54.1819800	2.896213107	4.491759E-001	12.2863900
1448	2.898209105	4.008858E-001	12.3106300	2.898209105	6.212863E-001	53.8938100	2.898209105	6.166885E-001	53.9568400	2.898209105	4.490938E-001	11.7760200
1449	2.900205103	4.008187E-001	11.9136100	2.900205103	6.206881E-001	53.5757000	2.900205103	6.174904E-001	53.7373800	2.900205103	4.488045E-001	11.2939600
1450	2.902201101	4.007147E-001	11.4312000	2.902201101	6.203665E-001	53.3288700	2.902201101	6.187266E-001	53.4312000	2.902201101	4.484757E-001	10.9074400
1451	2.904197099	4.005811E-001	10.9482300	2.904197099	6.202525E-001	53.0312800	2.904197099	6.197583E-001	53.1842600	2.904197099	4.481832E-001	10.4378900
1452	2.906193097	4.001029E-001	10.5448700	2.906193097	6.203637E-001	52.7525100	2.906193097	6.212432E-001	52.8500100	2.906193097	4.476506E-001	9.9967390
1453	2.908189095	3.999031E-001	10.1041100	2.908189095	6.207155E-001	52.4478500	2.908189095	6.225979E-001	52.5130600	2.908189095	4.475445E-001	9.5620680
1454	2.910185093	3.997527E-001	9.7019820	2.910185093	6.211537E-001	52.1423600	2.910185093	6.238919E-001	52.1802000	2.910185093	4.470138E-001	9.1242850
1455	2.912181091	3.996024E-001	9.2992950	2.912181091	6.216511E-001	51.8395500	2.912181091	6.258843E-001	51.8344500	2.912181091	4.465912E-001	8.6335120
1456	2.914177089	3.994517E-001	8.8726390	2.914177089	6.222888E-001	51.5080300	2.914177089	6.268979E-001	51.4433400	2.914177089	4.462554E-001	8.2480810
1457	2.916173087	3.993023E-001	8.4951550	2.916173087	6.233454E-001	51.1659400	2.916173087	6.284372E-001	51.0524700	2.916173087	4.459944E-001	7.8344820
1458	2.918169085	3.990695E-001	8.1189180	2.918169085	6.247602E-001	50.8256300	2.918169085	6.304156E-001	50.6445000	2.918169085	4.459759E-001	7.4385990
1459	2.920165083	3.990182E-001	7.7297400	2.920165083	6.255411E-001	50.4397000	2.920165083	6.322049E-001	50.1934200	2.920165083	4.456381E-001	7.0407150
1460	2.922161081	3.987834E-001	7.3691340	2.922161081	6.267169E-001	50.1080400	2.922161081	6.338221E-001	49.7409000	2.922161081	4.449765E-001	6.6637500
1461	2.924157079	3.986391E-001	7.0328300	2.924157079	6.278643E-001	49.7090500	2.924157079	6.358635E-001	49.2792500	2.924157079	4.448492E-001	6.2700140
1462	2.926153077	3.988451E-001	6.6026560	2.926153077	6.293319E-001	49.2974700	2.926153077	6.370592E-001	48.7517800	2.926153077	4.447319E-001	5.9035270
1463	2.928149075	3.990730E-001	6.2143450	2.928149075	6.307275E-001	48.8629300	2.928149075	6.388434E-001	48.2285100	2.928149075	4.447223E-001	5.5540110
1464	2.930145073	3.992840E-001	5.8310980	2.930145073	6.318675E-001	48.4262500	2.930145073	6.405771E-001	47.7144300	2.930145073	4.447234E-001	5.1337010
1465	2.932141071	3.995594E-001	5.4577390	2.932141071	6.333086E-001	47.9810600	2.932141071	6.419275E-001	47.1735100	2.932141071	4.447173E-001	4.7381010
1466	2.934137069	3.997455E-001	5.0388000	2.934137069	6.344969E-001	47.4504100	2.934137069	6.425391E-001	46.6160100	2.934137069	4.449904E-001	4.3169460
1467	2.936133067	4.004449E-001	4.6484030	2.936133067	6.357636E-001	46.9676700	2.936133067	6.440302E-001	46.0397100	2.936133067	4.453187E-001	3.9639440
1468	2.938129065	4.007240E-001	4.1943110	2.938129065	6.369614E-001	46.4532400	2.938129065	6.440111E-001	45.4324200	2.938129065	4.455315E-001	3.5284560
1469	2.940125063	4.012003E-001	3.8198110	2.940125063	6.379042E-001	45.9376500	2.940125063	6.451719E-001	44.8799600	2.940125063	4.455595E-001	3.1338060
1470	2.942121061	4.016362E-001	3.3756670	2.942121061	6.389052E-001	45.3850700	2.942121061	6.454997E-001	44.2654800	2.942121061	4.459682E-001	2.6729840
1471	2.944117059	4.020491E-001	2.9438820	2.944117059	6.396272E-001	44.8243100	2.944117059	6.458614E-001	43.6472300	2.944117059	4.462413E-001	2.2431340
1472	2.946113057	4.026296E-001	2.4860810	2.946113057	6.402268E-001	44.2443100	2.946113057	6.460059E-001	43.0430900	2.946113057	4.464961E-001	1.8193130
1473	2.948109055	4.029383E-001	2.0275310	2.948109055	6.405492E-001	43.6624400	2.948109055	6.455890E-001	42.4239600	2.948109055	4.466909E-001	1.3862140
1474	2.950105053	4.031450E-001	1.5636760	2.950105053	6.402518E-001	43.0712800	2.950105053	6.450762E-001	41.8591100	2.950105053	4.467244E-001	0.9107499
1475	2.952101051	4.033624E-001	1.0982200	2.952101051	6.401906E-001	42.4947000	2.952101051	6.444046E-001	41.2171200	2.952101051	4.467036E-001	0.4541753
1476	2.954097049	4.037485E-001	0.6171166	2.954097049	6.401761E-001	41.8937100	2.954097049	6.436194E-001	40.6215100	2.954097049	4.468146E-001	0.0070074
1477	2.956093047	4.040056E-001	0.1534569	2.956093047	6.393998E-001	41.3156100	2.956093047	6.428121E-001	40.0537500	2.956093047	4.468274E-001	-0.4443196
1478	2.958089045	4.040985E-001	-0.3055019	2.958089045	6.383500E-001	40.7431300	2.958089045	6.412429E-001	39.4737000	2.958089045	4.465961E-001	-0.9239811
1479	2.960085043	4.041862E-001	-0.7746603	2.960085043	6.372327E-001	40.1889500	2.960085043	6.400225E-001	38.8860600	2.960085043	4.465626E-001	-1.3344550
1480	2.962081041	4.043270E-001	-1.2312360	2.962081041	6.363579E-001	39.6235300	2.962081041	6.384506E-001	38.3446500	2.962081041	4.464884E-001	-1.7870350
1481	2.964077039	4.044915E-001	-1.6698750	2.964077039	6.349999E-001	39.0910000	2.964077039	6.366630E-001	37.8547400	2.964077039	4.461383E-001	-2.2211330
1482	2.966073037	4.044291E-001	-2.1482980	2.966073037	6.333323E-001	38.5687200	2.966073037	6.349951E-001	37.3433100	2.966073037	4.460648E-001	-2.6439940
1483	2.968069035	4.044340E-001	-2.5885600	2.968069035	6.315845E-001	38.0660200	2.968069035	6.333389E-001	36.8559800	2.968069035	4.458270E-001	-3.0615210
1484	2.970065033	4.045780E-001	-3.0192030	2.970065033	6.299933E-001	37.5632900	2.970065033	6.314666E-001	36.3553000	2.970065033	4.456722E-001	-3.4929530
1485	2.972061031	4.046755E-001	-3.5019690	2.972061031	6.285109E-001	37.1137800	2.972061031	6.295245E-001	35.8699400	2.972061031	4.456078E-001	-3.8690020
1486	2.974057029	4.046707E-001	-3.9499360	2.974057029	6.268707E-001	36.6713600	2.974057029	6.277360E-001	35.4463200	2.974057029	4.453341E-001	-4.2971430
1487	2.976053027	4.048011E-001	-4.3759680	2.976053027	6.255845E-001	36.2485300	2.976053027	6.261207E-001	34.9971700	2.976053027	4.453950E-001	-4.7206930
1488	2.978049025	4.048308E-001	-4.8157900	2.978049025	6.238884E-001	35.8363300	2.978049025	6.244372E-001	34.6006200	2.978049025	4.451662E-001	-5.1158340
1489	2.980045023	4.051003E-001	-5.2701050	2.980045023	6.224476E-001	35.4407200	2.980045023	6.229215E-001	34.1828500	2.980045023	4.451453E-001	-5.5083630
1490	2.982041021	4.050947E-001	-5.7020460	2.982041021	6.212777E-001	35.0539400	2.982041021	6.213635E-001	33.8030000	2.982041021	4.452613E-001	-5.9441090
1491	2.984037019	4.052431E-001	-6.1594160	2.984037019	6.202055E-001	34.6763400	2.984037019	6.197829E-001	33.4182000	2.984037019	4.452050E-001	-6.3288660
1492	2.986033017	4.053859E-001	-6.5903350	2.986033017	6.192299E-001	34.2798800	2.986033017	6.184911E-001	33.0661900	2.986033017	4.453493E-001	-6.7755110
1493	2.988029015	4.052532E-001	-7.0416020	2.988029015	6.184501E-001	33.9216500	2.988029015	6.171626E-001	32.7308900	2.988029015	4.453426E-001	-7.2152960
1494	2.990025013	4.054491E-001	-7.4739890	2.990025013	6.174954E-001	33.5602500	2.990025013	6.161014E-001	32.3787600	2.990025013	4.453813E-001	-7.6230500
1495	2.992021011	4.054314E-001	-7.9207950	2.992021011	6.170908E-001	33.1906100	2.992021011	6.152432E-001	32.0189000	2.992021011	4.453124E-001	-8.0286360
1496	2.994017009	4.054301E-001	-8.3631710	2.994017009	6.163397E-001	32.8201900	2.994017009	6.143835E-001	31.6902900	2.994017009	4.453641E-001	-8.4596720
1497	2.996013007	4.052853E-001	-8.7929580	2.996013007	6.160565E-001	32.4343400	2.996013007	6.132397E-001	31.3493400	2.996013007	4.451993E-001	-8.9114600
1498	2.998009005	4.055128E-001	-9.2203540	2.998009005	6.157649E-001	32.0752000	2.998009005	6.127082E-001	31.0525000	2.998009005	4.451032E-001	-9.3508880
1499	3.000005003	4.054159E-001	-9.6735250	3.000005003	6.156016E-001	31.6685500	3.000005003	6.119415E-001	30.6927500	3.000005003	4.450852E-001	-9.7685530
1500	3.002001001	4.053519E-001	-10.0979300	3.002001001	6.153137E-001	31.2810200	3.002001001	6.117614E-001	30.3791500	3.002001001	4.450645E-001	-10.2057600
1501	3.003996998	4.053180E-001	-10.5562300	3.003996998	6.149538E-001	30.8893800	3.003996998	6.112403E-001	30.0649200	3.003996998	4.448636E-001	-10.6234400
1502	3.005992996	4.053477E-001	-10.9575900	3.005992996	6.148127E-001	30.4824900	3.005992996	6.113986E-001	29.7465700	3.005992996	4.446603E-001	-11.0368200
1503	3.007988994	4.053541E-001	-11.3764400	3.007988994	6.147812E-001	30.0691800	3.007988994	6.112683E-001	29.4406500	3.007988994	4.443921E-001	-11.5008300
1504	3.009984992	4.051829E-001	-11.8393900	3.009984992	6.144558E-001	29.6700000	3.009984992	6.112178E-001	29.1229500	3.009984992	4.443136E-001	-11.9087800
1505	3.011980990	4.050971E-001	-12.2820000	3.011980990	6.140663E-001	29.2429600	3.011980990	6.113897E-001	28.7891700	3.011980990	4.440821E-001	-12.3427800
1506	3.013976988	4.052357E-001	-12.6698800	3.013976988	6.139275E-001	28.8428500	3.013976988	6.112289E-001	28.4230300	3.013976988	4.439194E-001	-12.7931500
1507	3.015972986	4.049726E-001	-13.1162600	3.015972986	6.135280E-001	28.4062500	3.015972986	6.118252E-001	28.1347300	3.015972986	4.436792E-001	-13.2451200
1508	3.017968984	4.049039E-001	-13.5081100	3.017968984	6.130592E-001	27.9788300	3.017968984	6.124218E-001	27.8023000	3.017968984	4.436499E-001	-13.6445400
1509	3.019964982	4.049276E-001	-13.9232300	3.019964982	6.130213E-001	27.5869700	3.019964982	6.129044E-001	27.4325900	3.019964982	4.434684E-001	-14.0556800
1510	3.021960980	4.049454E-001	-14.3714500	3.021960980	6.126729E-001	27.1537500	3.021960980	6.133106E-001	27.1027900	3.021960980	4.432156E-001	-14.5201200
1511	3.023956978	4.046105E-001	-14.7742200	3.023956978	6.122897E-001	26.7633600	3.023956978	6.142979E-001	26.7954600	3.023956978	4.429809E-001	-14.9041900
1512	3.025952976	4.046913E-001	-15.2198200	3.025952976	6.122752E-001	26.3598000	3.025952976	6.151183E-001	26.3816000	3.025952976	4.429516E-001	-15.3371900
1513	3.027948974	4.046105E-001	-15.6142400	3.027948974	6.118571E-001	25.9537800	3.027948974	6.161004E-001	26.0184200	3.027948974	4.430476E-001	-15.7784000
1514	3.029944972	4.045618E-001	-16.0170100	3.029944972	6.111526E-001	25.5594000	3.029944972	6.176886E-001	25.6680200	3.029944972	4.424735E-001	-16.1922600
1515	3.031940970	4.044089E-001	-16.4482100	3.031940970	6.106251E-001	25.1778900	3.031940970	6.185403E-001	25.2945400	3.031940970	4.421786E-001	-16.6305800
1516	3.033936968	4.042527E-001	-16.8705300	3.033936968	6.104202E-001	24.7828400	3.033936968	6.194500E-001	24.8777900	3.033936968	4.418443E-001	-17.0612600
1517	3.035932966	4.040380E-001	-17.2917900	3.035932966	6.100883E-001	24.3962600	3.035932966	6.207038E-001	24.4685900	3.035932966	4.417153E-001	-17.4864300
1518	3.037928964	4.041171E-001	-17.7266900	3.037928964	6.099590E-001	24.0327400	3.037928964	6.225417E-001	24.0715200	3.037928964	4.412315E-001	-17.8964000
1519	3.039924962	4.040085E-001	-18.1057500	3.039924962	6.098073E-001	23.6986800	3.039924962	6.240656E-001	23.6210700	3.039924962	4.409997E-001	-18.2893900
1520	3.041920960	4.039764E-001	-18.5219000	3.041920960	6.099747E-001	23.2969100	3.041920960	6.252400E-001	23.1698600	3.041920960	4.406856E-001	-18.7190900
1521	3.043916958	4.038653E-001	-18.8996000	3.043916958	6.100951E-001	22.9230900	3.043916958	6.271217E-001	22.7208000	3.043916958	4.404804E-001	-19.1290600
1522	3.045912956	4.041080E-001	-19.2934900	3.045912956	6.103455E-001	22.5461600	3.045912956	6.288009E-001	22.2074600	3.045912956	4.403080E-001	-19.5350300
1523	3.047908954	4.038299E-001	-19.7109900	3.047908954	6.106371E-001	22.1520300	3.047908954	6.299636E-001	21.7141900	3.047908954	4.401485E-001	-19.9484400
1524	3.049904952	4.041190E-001	-20.1027000	3.049904952	6.111091E-001	21.7808500	3.049904952	6.319292E-001	21.1937200	3.049904952	4.400689E-001	-20.3450100
1525	3.051900950	4.044520E-001	-20.4979400	3.051900950	6.119232E-001	21.3989400	3.051900950	6.338845E-001	20.6468100	3.051900950	4.398575E-001	-20.7347000
1526	3.053896948	4.046812E-001	-20.8928200	3.053896948	6.123933E-001	20.9814000	3.053896948	6.351236E-001	20.0775100	3.053896948	4.399587E-001	-21.1454900
1527	3.055892946	4.045432E-001	-21.2909400	3.055892946	6.130584E-001	20.5517700	3.055892946	6.362594E-001	19.5020500	3.055892946	4.399210E-001	-21.5429300
1528	3.057888944	4.046285E-001	-21.6779800	3.057888944	6.137988E-001	20.1412200	3.057888944	6.376767E-001	18.9621600	3.057888944	4.401291E-001	-21.9644400
1529	3.059884942	4.050308E-001	-22.0920300	3.059884942	6.146615E-001	19.6830600	3.059884942	6.386830E-001	18.2962700	3.059884942	4.401919E-001	-22.3817600
1530	3.061880940	4.052528E-001	-22.4860000	3.061880940	6.151064E-001	19.2528100	3.061880940	6.397115E-001	17.6937600	3.061880940	4.403278E-001	-22.7659100
1531	3.063876938	4.056773E-001	-22.8877900	3.063876938	6.161573E-001	18.8003800	3.063876938	6.402957E-001	17.0131600	3.063876938	4.404975E-001	-23.1714100
1532	3.065872936	4.059998E-001	-23.3119400	3.065872936	6.169543E-001	18.3015300	3.065872936	6.410077E-001	16.3768100	3.065872936	4.407426E-001	-23.5982500
1533	3.067868934	4.065070E-001	-23.7584200	3.067868934	6.176825E-001	17.8162700	3.067868934	6.411067E-001	15.6937700	3.067868934	4.407682E-001	-24.0456900
1534	3.069864932	4.068263E-001	-24.1988500	3.069864932	6.183223E-001	17.3134900	3.069864932	6.409965E-001	15.0152400	3.069864932	4.409540E-001	-24.4749400
1535	3.071860930	4.074043E-001	-24.6789700	3.071860930	6.190553E-001	16.7688200	3.071860930	6.407138E-001	14.3159600	3.071860930	4.411457E-001	-24.9353200
1536	3.073856928	4.079608E-001	-25.1361200	3.073856928	6.194461E-001	16.2478300	3.073856928	6.402976E-001	13.5737600	3.073856928	4.414518E-001	-25.3832600
1537	3.075852926	4.083212E-001	-25.6063300	3.075852926	6.199122E-001	15.6941900	3.075852926	6.389074E-001	12.8913500	3.075852926	4.416399E-001	-25.8474500
1538	3.077848924	4.085723E-001	-26.0961200	3.077848924	6.202013E-001	15.1524400	3.077848924	6.372401E-001	12.1834900	3.077848924	4.415689E-001	-26.3458100
1539	3.079844922	4.090276E-001	-26.5802600	3.079844922	6.200462E-001	14.5945100	3.079844922	6.354492E-001	11.4971000	3.079844922	4.414520E-001	-26.8010900
1540	3.081840920	4.091268E-001	-27.0674900	3.081840920	6.202732E-001	14.0439500	3.081840920	6.335422E-001	10.8400000	3.081840920	4.412757E-001	-27.2738000
1541	3.083836918	4.092791E-001	-27.5676700	3.083836918	6.197163E-001	13.4896300	3.083836918	6.304446E-001	10.1787300	3.083836918	4.410622E-001	-27.7448400
1542	3.085832916	4.093498E-001	-28.0468300	3.085832916	6.188769E-001	12.9207300	3.085832916	6.274142E-001	9.5215970	3.085832916	4.408701E-001	-28.1871200
1543	3.087828914	4.092859E-001	-28.5349500	3.087828914	6.186374E-001	12.3799300	3.087828914	6.241321E-001	8.9462440	3.087828914	4.404987E-001	-28.6439200
1544	3.089824912	4.094602E-001	-28.9945800	3.089824912	6.174417E-001	11.8198300	3.089824912	6.208445E-001	8.4015470	3.089824912	4.401486E-001	-29.0817300
1545	3.091820910	4.093148E-001	-29.4868200	3.091820910	6.164208E-001	11.2929100	3.091820910	6.176081E-001	7.8834990	3.091820910	4.393833E-001	-29.4950400
1546	3.093816908	4.093001E-001	-29.9421700	3.093816908	6.154860E-001	10.7528600	3.093816908	6.141307E-001	7.4015530	3.093816908	4.394541E-001	-29.9405600
1547	3.095812906	4.090808E-001	-30.4369400	3.095812906	6.143768E-001	10.2377100	3.095812906	6.104196E-001	6.9641760	3.095812906	4.390634E-001	-30.3428600
1548	3.097808904	4.090989E-001	-30.8740300	3.097808904	6.130291E-001	9.7454100	3.097808904	6.064728E-001	6.5560260	3.097808904	4.388392E-001	-30.7547700
1549	3.099804902	4.088072E-001	-31.3076000	3.099804902	6.114883E-001	9.2470190	3.099804902	6.028158E-001	6.2416760	3.099804902	4.385172E-001	-31.1482100
1550	3.101800900	4.090134E-001	-31.7545600	3.101800900	6.098861E-001	8.7859280	3.101800900	5.995765E-001	5.9328090	3.101800900	4.382989E-001	-31.5466000
1551	3.103796898	4.089042E-001	-32.2265200	3.103796898	6.085033E-001	8.3043790	3.103796898	5.966067E-001	5.6655270	3.103796898	4.382846E-001	-31.9390900
1552	3.105792896	4.088720E-001	-32.6440100	3.105792896	6.066091E-001	7.8680280	3.105792896	5.935810E-001	5.4224450	3.105792896	4.382778E-001	-32.3228600
1553	3.107788894	4.088914E-001	-33.0897900	3.107788894	6.052428E-001	7.4334160	3.107788894	5.908548E-001	5.2551330	3.107788894	4.383467E-001	-32.7238800
1554	3.109784892	4.088590E-001	-33.5372300	3.109784892	6.042814E-001	7.0261060	3.109784892	5.893154E-001	5.0611920	3.109784892	4.383157E-001	-33.1425800
1555	3.111780890	4.088590E-001	-33.9889900	3.111780890	6.026554E-001	6.6373810	3.111780890	5.873352E-001	4.9334330	3.111780890	4.384207E-001	-33.5562900
1556	3.113776888	4.087852E-001	-34.4285600	3.113776888	6.009809E-001	6.2117130	3.113776888	5.860987E-001	4.7962780	3.113776888	4.384499E-001	-33.9955600
1557	3.115772886	4.089385E-001	-34.8850900	3.115772886	5.997458E-001	5.8085910	3.115772886	5.851406E-001	4.6627300	3.115772886	4.384886E-001	-34.4131500
1558	3.117768884	4.088893E-001	-35.3091700	3.117768884	5.988303E-001	5.4269610	3.117768884	5.848550E-001	4.5655530	3.117768884	4.385813E-001	-34.8639400
1559	3.119764882	4.087523E-001	-35.7743600	3.119764882	5.977026E-001	5.0605240	3.119764882	5.845889E-001	4.3981220	3.119764882	4.388615E-001	-35.2956200
1560	3.121760880	4.087075E-001	-36.2102900	3.121760880	5.965402E-001	4.6880960	3.121760880	5.851650E-001	4.2799510	3.121760880	4.386916E-001	-35.7700000
1561	3.123756878	4.083536E-001	-36.6430900	3.123756878	5.956345E-001	4.3346450	3.123756878	5.863025E-001	4.1378880	3.123756878	4.389684E-001	-36.2110900
1562	3.125752876	4.082849E-001	-37.0978700	3.125752876	5.947536E-001	3.9975370	3.125752876	5.873497E-001	3.9394390	3.125752876	4.388800E-001	-36.6484100
1563	3.127748874	4.082499E-001	-37.5497900	3.127748874	5.938631E-001	3.6520010	3.127748874	5.884568E-001	3.7535780	3.127748874	4.389387E-001	-37.1140600
1564	3.129744872	4.078956E-001	-37.9801800	3.129744872	5.932206E-001	3.3227670	3.129744872	5.900469E-001	3.5396770	3.129744872	4.387808E-001	-37.5663500
1565	3.131740870	4.076870E-001	-38.4086900	3.131740870	5.921088E-001	2.9861830	3.131740870	5.918236E-001	3.2907240	3.131740870	4.380545E-001	-38.0241200
1566	3.133736868	4.073234E-001	-38.8535200	3.133736868	5.921221E-001	2.6777780	3.133736868	5.940419E-001	3.0318680	3.133736868	4.380842E-001	-38.4642000
1567	3.135732866	4.069257E-001	-39.2805300	3.135732866	5.918419E-001	2.3079030	3.135732866	5.963584E-001	2.7273800	3.135732866	4.378947E-001	-38.9332500
1568	3.137728864	4.067032E-001	-39.6859300	3.137728864	5.912659E-001	2.0027250	3.137728864	5.983195E-001	2.3950510	3.137728864	4.371206E-001	-39.3585700
1569	3.139724862	4.064488E-001	-40.1033700	3.139724862	5.906518E-001	1.6799330	3.139724862	6.007446E-001	2.0507330	3.139724862	4.365885E-001	-39.8129300
1570	3.141720860	4.063661E-001	-40.5095000	3.141720860	5.905960E-001	1.3734180	3.141720860	6.033487E-001	1.6882850	3.141720860	4.359154E-001	-40.2064400
1571	3.143716858	4.059581E-001	-40.8966300	3.143716858	5.906179E-001	1.0306070	3.143716858	6.059316E-001	1.2653900	3.143716858	4.355010E-001	-40.6212300
1572	3.145712856	4.057790E-001	-41.2612100	3.145712856	5.907119E-001	0.7201269	3.145712856	6.090941E-001	0.8433109	3.145712856	4.351368E-001	-41.0273900
1573	3.147708854	4.053663E-001	-41.6315600	3.147708854	5.911597E-001	0.3986141	3.147708854	6.114647E-001	0.3969381	3.147708854	4.347059E-001	-41.4392800
1574	3.149704852	4.053528E-001	-42.0086200	3.149704852	5.914395E-001	0.0505557	3.149704852	6.139769E-001	-0.1227010	3.149704852	4.343665E-001	-41.8504900
1575	3.151700850	4.053073E-001	-42.3795600	3.151700850	5.920910E-001	-0.2745006	3.151700850	6.170583E-001	-0.6600762	3.151700850	4.340799E-001	-42.2383200
1576	3.153696848	4.051753E-001	-42.7540500	3.153696848	5.925734E-001	-0.6427683	3.153696848	6.190258E-001	-1.2261310	3.153696848	4.337822E-001	-42.6290300
1577	3.155692846	4.052803E-001	-43.1013200	3.155692846	5.934303E-001	-0.9756805	3.155692846	6.221418E-001	-1.7790700	3.155692846	4.334635E-001	-43.0073900
1578	3.157688844	4.056027E-001	-43.4511900	3.157688844	5.941259E-001	-1.3084130	3.157688844	6.237845E-001	-2.4022670	3.157688844	4.333257E-001	-43.3641400
1579	3.159684842	4.055335E-001	-43.8414100	3.159684842	5.949748E-001	-1.7078350	3.159684842	6.262949E-001	-3.0441690	3.159684842	4.333177E-001	-43.7549300
1580	3.161680840	4.056924E-001	-44.1944400	3.161680840	5.962611E-001	-2.1078300	3.161680840	6.278079E-001	-3.6844330	3.161680840	4.334747E-001	-44.1538100
1581	3.163676838	4.060891E-001	-44.5528600	3.163676838	5.972700E-001	-2.4687580	3.163676838	6.294560E-001	-4.3625880	3.163676838	4.335501E-001	-44.5059300
1582	3.165672836	4.064698E-001	-44.9427800	3.165672836	5.986093E-001	-2.8889340	3.165672836	6.305016E-001	-5.1150630	3.165672836	4.338379E-001	-44.9123300
1583	3.167668834	4.069704E-001	-45.3501400	3.167668834	5.999740E-001	-3.3171980	3.167668834	6.314185E-001	-5.8362450	3.167668834	4.341570E-001	-45.3185500
1584	3.169664832	4.077621E-001	-45.7416100	3.169664832	6.013699E-001	-3.7717290	3.169664832	6.323569E-001	-6.5858120	3.169664832	4.344950E-001	-45.7195000
1585	3.171660830	4.084219E-001	-46.1688700	3.171660830	6.027503E-001	-4.2422790	3.171660830	6.325167E-001	-7.3551380	3.171660830	4.348203E-001	-46.1530000
1586	3.173656828	4.089565E-001	-46.6183400	3.173656828	6.041581E-001	-4.7261190	3.173656828	6.320834E-001	-8.1270840	3.173656828	4.352447E-001	-46.6173200
1587	3.175652826	4.094196E-001	-47.0745700	3.175652826	6.049638E-001	-5.2076050	3.175652826	6.311515E-001	-8.9189100	3.175652826	4.355193E-001	-47.0712200
1588	3.177648824	4.101467E-001	-47.5471000	3.177648824	6.062931E-001	-5.7313730	3.177648824	6.298757E-001	-9.6751430	3.177648824	4.357728E-001	-47.5506300
1589	3.179644822	4.105439E-001	-48.0543700	3.179644822	6.074793E-001	-6.2987560	3.179644822	6.277689E-001	-10.4561400	3.179644822	4.361973E-001	-48.0554600
1590	3.181640820	4.110113E-001	-48.5628100	3.181640820	6.083618E-001	-6.8530180	3.181640820	6.253500E-001	-11.1644900	3.181640820	4.360064E-001	-48.5572200
1591	3.183636818	4.112985E-001	-49.0598600	3.183636818	6.090986E-001	-7.4253600	3.183636818	6.226856E-001	-11.8846500	3.183636818	4.360463E-001	-49.0479200
1592	3.185632816	4.115461E-001	-49.5828900	3.185632816	6.099702E-001	-8.0224340	3.185632816	6.192101E-001	-12.5802500	3.185632816	4.359338E-001	-49.5780500
1593	3.187628814	4.115891E-001	-50.0949200	3.187628814	6.106068E-001	-8.5886200	3.187628814	6.156552E-001	-13.2130000	3.187628814	4.355317E-001	-50.0750800
1594	3.189624812	4.115200E-001	-50.6135800	3.189624812	6.108260E-001	-9.2322840	3.189624812	6.118808E-001	-13.8399900	3.189624812	4.353325E-001	-50.5726100
1595	3.191620810	4.113026E-001	-51.1109400	3.191620810	6.107880E-001	-9.8313240	3.191620810	6.078357E-001	-14.3586100	3.191620810	4.344918E-001	-51.0536400
1596	3.193616808	4.111859E-001	-51.6432500	3.193616808	6.106977E-001	-10.4675400	3.193616808	6.038772E-001	-14.8986500	3.193616808	4.339391E-001	-51.5463400
1597	3.195612806	4.109021E-001	-52.1270500	3.195612806	6.104030E-001	-11.1139200	3.195612806	5.999131E-001	-15.3419400	3.195612806	4.333019E-001	-52.0003700
1598	3.197608804	4.105401E-001	-52.6181700	3.197608804	6.095057E-001	-11.7076200	3.197608804	5.955740E-001	-15.7203400	3.197608804	4.325030E-001	-52.4237800
1599	3.199604802	4.102388E-001	-53.0644200	3.199604802	6.084738E-001	-12.3358800	3.199604802	5.917941E-001	-16.0763200	3.199604802	4.320306E-001	-52.8334600
1600	3.201600800	4.099680E-001	-53.5283400	3.201600800	6.070402E-001	-12.9813900	3.201600800	5.881707E-001	-16.3564900	3.201600800	4.310670E-001	-53.2654200
1601	3.203596798	4.096939E-001	-53.9458200	3.203596798	6.055010E-001	-13.5669500	3.203596798	5.846121E-001	-16.6192500	3.203596798	4.307324E-001	-53.6107300
1602	3.205592796	4.093591E-001	-54.4097900	3.205592796	6.036965E-001	-14.1590100	3.205592796	5.811877E-001	-16.8389200	3.205592796	4.302747E-001	-53.9842600
1603	3.207588794	4.092734E-001	-54.8152600	3.207588794	6.015851E-001	-14.7455400	3.207588794	5.785839E-001	-17.0074500	3.207588794	4.299797E-001	-54.3368500
1604	3.209584792	4.091149E-001	-55.2415600	3.209584792	5.992875E-001	-15.2940100	3.209584792	5.762465E-001	-17.1833900	3.209584792	4.296591E-001	-54.6649600
1605	3.211580790	4.091451E-001	-55.6613300	3.211580790	5.970027E-001	-15.8130400	3.211580790	5.743260E-001	-17.2948900	3.211580790	4.299534E-001	-55.0449700
1606	3.213576788	4.092079E-001	-56.0906600	3.213576788	5.945215E-001	-16.3211400	3.213576788	5.727613E-001	-17.4115300	3.213576788	4.299130E-001	-55.4329600
1607	3.215572786	4.092563E-001	-56.5428900	3.215572786	5.917645E-001	-16.7881400	3.215572786	5.715592E-001	-17.5077700	3.215572786	4.302648E-001	-55.8324600
1608	3.217568784	4.094802E-001	-56.9714100	3.217568784	5.889254E-001	-17.2170100	3.217568784	5.709631E-001	-17.5883500	3.217568784	4.305922E-001	-56.2367500
1609	3.219564782	4.094267E-001	-57.4251700	3.219564782	5.863405E-001	-17.6261600	3.219564782	5.710384E-001	-17.6766500	3.219564782	4.310420E-001	-56.6342400
1610	3.221560780	4.094936E-001	-57.9104200	3.221560780	5.838343E-001	-17.9749500	3.221560780	5.713068E-001	-17.7684300	3.221560780	4.314906E-001	-57.0767900
1611	3.223556778	4.094364E-001	-58.3761600	3.223556778	5.811625E-001	-18.3284000	3.223556778	5.722989E-001	-17.9085400	3.223556778	4.317637E-001	-57.5654700
1612	3.225552776	4.092611E-001	-58.8240800	3.225552776	5.788024E-001	-18.6165900	3.225552776	5.735084E-001	-18.0567700	3.225552776	4.318751E-001	-58.0176000
1613	3.227548774	4.092152E-001	-59.2887100	3.227548774	5.768961E-001	-18.8856400	3.227548774	5.745922E-001	-18.2015800	3.227548774	4.322028E-001	-58.5068200
1614	3.229544772	4.088845E-001	-59.7573100	3.229544772	5.752695E-001	-19.1371000	3.229544772	5.765340E-001	-18.4256600	3.229544772	4.321356E-001	-58.9899300
1615	3.231540770	4.086995E-001	-60.1976400	3.231540770	5.739903E-001	-19.3646900	3.231540770	5.784386E-001	-18.6439900	3.231540770	4.322142E-001	-59.4935500
1616	3.233536768	4.083408E-001	-60.6746900	3.233536768	5.725304E-001	-19.5963500	3.233536768	5.806707E-001	-18.8841700	3.233536768	4.316297E-001	-59.9829900
1617	3.235532766	4.079887E-001	-61.1448400	3.235532766	5.719873E-001	-19.7910300	3.235532766	5.826501E-001	-19.1722200	3.235532766	4.313374E-001	-60.4542000
1618	3.237528764	4.076161E-001	-61.5459800	3.237528764	5.714812E-001	-20.0124600	3.237528764	5.850123E-001	-19.4353300	3.237528764	4.309173E-001	-60.9122200
1619	3.239524762	4.071405E-001	-61.9685700	3.239524762	5.711371E-001	-20.2223200	3.239524762	5.874727E-001	-19.8162300	3.239524762	4.301907E-001	-61.3654100
1620	3.241520760	4.067528E-001	-62.3833500	3.241520760	5.713965E-001	-20.4204800	3.241520760	5.904236E-001	-20.1646900	3.241520760	4.296289E-001	-61.8162200
1621	3.243516758	4.064506E-001	-62.7438500	3.243516758	5.718155E-001	-20.6874700	3.243516758	5.928925E-001	-20.5625200	3.243516758	4.292791E-001	-62.2877100
1622	3.245512756	4.060760E-001	-63.1437500	3.245512756	5.721964E-001	-20.8993600	3.245512756	5.956841E-001	-20.9987000	3.245512756	4.286538E-001	-62.6595500
1623	3.247508754	4.057690E-001	-63.5251000	3.247508754	5.728024E-001	-21.1331100	3.247508754	5.984475E-001	-21.4564000	3.247508754	4.276954E-001	-63.0624500
1624	3.249504752	4.055551E-001	-63.8959800	3.249504752	5.740015E-001	-21.4213900	3.249504752	6.009524E-001	-21.9418200	3.249504752	4.273452E-001	-63.4791900
1625	3.251500750	4.055788E-001	-64.2278100	3.251500750	5.751922E-001	-21.6716300	3.251500750	6.039123E-001	-22.4390400	3.251500750	4.268541E-001	-63.8429100
1626	3.253496748	4.053988E-001	-64.6062200	3.253496748	5.762365E-001	-21.9732300	3.253496748	6.064432E-001	-22.9984800	3.253496748	4.264406E-001	-64.2068400
1627	3.255492746	4.054634E-001	-64.9589900	3.255492746	5.774625E-001	-22.2867700	3.255492746	6.090567E-001	-23.5490800	3.255492746	4.261040E-001	-64.5662200
1628	3.257488744	4.055750E-001	-65.2876700	3.257488744	5.791656E-001	-22.6569000	3.257488744	6.112903E-001	-24.1725500	3.257488744	4.261188E-001	-64.9428600
1629	3.259484742	4.057052E-001	-65.6255200	3.259484742	5.807415E-001	-23.0006700	3.259484742	6.134000E-001	-24.7897900	3.259484742	4.260094E-001	-65.3009900
1630	3.261480740	4.061977E-001	-65.9808900	3.261480740	5.826508E-001	-23.3961800	3.261480740	6.153603E-001	-25.4456000	3.261480740	4.262584E-001	-65.6605200
1631	3.263476738	4.067362E-001	-66.3606900	3.263476738	5.842562E-001	-23.8262700	3.263476738	6.171499E-001	-26.1214600	3.263476738	4.263134E-001	-66.0738700
1632	3.265472736	4.072637E-001	-66.7543900	3.265472736	5.861114E-001	-24.2815300	3.265472736	6.182811E-001	-26.8001800	3.265472736	4.266723E-001	-66.4754500
1633	3.267468734	4.079874E-001	-67.0935100	3.267468734	5.881265E-001	-24.7197800	3.267468734	6.191384E-001	-27.5210300	3.267468734	4.272409E-001	-66.8797100
1634	3.269464732	4.085115E-001	-67.5323700	3.269464732	5.896779E-001	-25.2091300	3.269464732	6.206090E-001	-28.2634500	3.269464732	4.274789E-001	-67.2701500
1635	3.271460730	4.088990E-001	-67.9600400	3.271460730	5.914131E-001	-25.7317200	3.271460730	6.201258E-001	-28.9735700	3.271460730	4.278305E-001	-67.7350500
1636	3.273456728	4.095007E-001	-68.3897800	3.273456728	5.929295E-001	-26.2618000	3.273456728	6.196567E-001	-29.7282100	3.273456728	4.281643E-001	-68.2073100
1637	3.275452726	4.102216E-001	-68.8600400	3.275452726	5.940479E-001	-26.8237900	3.275452726	6.194848E-001	-30.4497500	3.275452726	4.284323E-001	-68.6847700
1638	3.277448724	4.108202E-001	-69.3023000	3.277448724	5.952297E-001	-27.3775800	3.277448724	6.185313E-001	-31.1618600	3.277448724	4.284440E-001	-69.1398800
1639	3.279444722	4.113423E-001	-69.8086700	3.279444722	5.963437E-001	-27.9711800	3.279444722	6.176098E-001	-31.8891100	3.279444722	4.287357E-001	-69.6395100
1640	3.281440720	4.118614E-001	-70.3343800	3.281440720	5.968910E-001	-28.5617700	3.281440720	6.156858E-001	-32.6298000	3.281440720	4.284553E-001	-70.1476700
1641	3.283436718	4.119037E-001	-70.8152800	3.283436718	5.974118E-001	-29.1993400	3.283436718	6.131649E-001	-33.2902500	3.283436718	4.284309E-001	-70.6696000
1642	3.285432716	4.123749E-001	-71.2989300	3.285432716	5.980432E-001	-29.8042800	3.285432716	6.108783E-001	-33.9374000	3.285432716	4.280174E-001	-71.1717900
1643	3.287428714	4.120368E-001	-71.8303700	3.287428714	5.978238E-001	-30.4483700	3.287428714	6.080764E-001	-34.5943400	3.287428714	4.278840E-001	-71.6891300
1644	3.289424712	4.123825E-001	-72.3313900	3.289424712	5.976582E-001	-31.0838400	3.289424712	6.053339E-001	-35.1903300	3.289424712	4.274201E-001	-72.1663300
1645	3.291420710	4.123642E-001	-72.8403200	3.291420710	5.969338E-001	-31.6896600	3.291420710	6.026048E-001	-35.7675500	3.291420710	4.268223E-001	-72.6569400
1646	3.293416708	4.119511E-001	-73.3044400	3.293416708	5.964128E-001	-32.2984000	3.293416708	5.992026E-001	-36.2519700	3.293416708	4.263175E-001	-73.1008700
1647	3.295412706	4.118515E-001	-73.7947500	3.295412706	5.952274E-001	-32.8912100	3.295412706	5.964577E-001	-36.7520800	3.295412706	4.255328E-001	-73.5475100
1648	3.297408704	4.115354E-001	-74.2631700	3.297408704	5.940227E-001	-33.4734200	3.297408704	5.930496E-001	-37.2303500	3.297408704	4.252343E-001	-73.9792300
1649	3.299404702	4.111501E-001	-74.7086900	3.299404702	5.920755E-001	-34.0464600	3.299404702	5.900989E-001	-37.6104700	3.299404702	4.241908E-001	-74.3841400
1650	3.301400700	4.110620E-001	-75.1709000	3.301400700	5.907236E-001	-34.6347400	3.301400700	5.873566E-001	-37.9909400	3.301400700	4.238547E-001	-74.8317900
1651	3.303396698	4.108408E-001	-75.6430900	3.303396698	5.888679E-001	-35.1161500	3.303396698	5.848278E-001	-38.3374800	3.303396698	4.234755E-001	-75.1854600
1652	3.305392696	4.107989E-001	-76.1111500	3.305392696	5.873630E-001	-35.6587400	3.305392696	5.824799E-001	-38.7090000	3.305392696	4.231175E-001	-75.5875300
1653	3.307388694	4.104280E-001	-76.5519300	3.307388694	5.850864E-001	-36.1437300	3.307388694	5.799506E-001	-38.9907000	3.307388694	4.226517E-001	-75.9695100
1654	3.309384692	4.103898E-001	-76.9630100	3.309384692	5.834431E-001	-36.5934600	3.309384692	5.783928E-001	-39.2444400	3.309384692	4.226115E-001	-76.3639300
1655	3.311380690	4.102823E-001	-77.4191400	3.311380690	5.817047E-001	-37.0551000	3.311380690	5.764848E-001	-39.4838900	3.311380690	4.227603E-001	-76.7942100
1656	3.313376688	4.099290E-001	-77.8788300	3.313376688	5.794713E-001	-37.4434500	3.313376688	5.751226E-001	-39.7486000	3.313376688	4.225199E-001	-77.1595000
1657	3.315372686	4.099364E-001	-78.3045000	3.315372686	5.782871E-001	-37.8592300	3.315372686	5.737790E-001	-39.9987100	3.315372686	4.227181E-001	-77.5932500
1658	3.317368684	4.103047E-001	-78.7674600	3.317368684	5.761932E-001	-38.2145900	3.317368684	5.733409E-001	-40.2558100	3.317368684	4.225988E-001	-78.0159400
1659	3.319364682	4.098760E-001	-79.2476500	3.319364682	5.752203E-001	-38.5889100	3.319364682	5.725212E-001	-40.4953200	3.319364682	4.228571E-001	-78.4587900
1660	3.321360680	4.100894E-001	-79.6706400	3.321360680	5.738778E-001	-38.9259700	3.321360680	5.725545E-001	-40.7218100	3.321360680	4.230182E-001	-78.8669700
1661	3.323356678	4.096321E-001	-80.1025200	3.323356678	5.727542E-001	-39.2744400	3.323356678	5.719356E-001	-41.0189600	3.323356678	4.230526E-001	-79.2966900
1662	3.325352676	4.094855E-001	-80.5211300	3.325352676	5.713860E-001	-39.6122700	3.325352676	5.723658E-001	-41.2199600	3.325352676	4.230103E-001	-79.7485000
1663	3.327348674	4.096399E-001	-80.9988200	3.327348674	5.711313E-001	-39.9284300	3.327348674	5.729888E-001	-41.5168700	3.327348674	4.231037E-001	-80.2207900
1664	3.329344672	4.093958E-001	-81.4540400	3.329344672	5.702376E-001	-40.2477900	3.329344672	5.733566E-001	-41.8435600	3.329344672	4.232969E-001	-80.6753200
1665	3.331340670	4.093692E-001	-81.8668500	3.331340670	5.697991E-001	-40.5876700	3.331340670	5.737569E-001	-42.1537100	3.331340670	4.230875E-001	-81.1143700
1666	3.333336668	4.089256E-001	-82.3104200	3.333336668	5.697992E-001	-40.9152900	3.333336668	5.742568E-001	-42.4339100	3.333336668	4.229178E-001	-81.5674500
1667	3.335332666	4.090909E-001	-82.7565700	3.335332666	5.692597E-001	-41.2586600	3.335332666	5.750702E-001	-42.8119700	3.335332666	4.227183E-001	-81.9979600
1668	3.337328664	4.087057E-001	-83.1655600	3.337328664	5.692427E-001	-41.5672200	3.337328664	5.757936E-001	-43.1094400	3.337328664	4.225896E-001	-82.4297300
1669	3.339324662	4.086381E-001	-83.6383700	3.339324662	5.696489E-001	-41.9237200	3.339324662	5.767708E-001	-43.5259400	3.339324662	4.223713E-001	-82.8795600
1670	3.341320660	4.088160E-001	-84.0596500	3.341320660	5.695047E-001	-42.2852400	3.341320660	5.783016E-001	-43.8515400	3.341320660	4.220802E-001	-83.3029100
1671	3.343316658	4.086534E-001	-84.4922600	3.343316658	5.702322E-001	-42.6540000	3.343316658	5.787074E-001	-44.2502900	3.343316658	4.219505E-001	-83.7632100
1672	3.345312656	4.082612E-001	-84.8779800	3.345312656	5.701136E-001	-43.0663900	3.345312656	5.797014E-001	-44.6521500	3.345312656	4.218123E-001	-84.2344600
1673	3.347308654	4.082938E-001	-85.3026100	3.347308654	5.706250E-001	-43.4489000	3.347308654	5.805638E-001	-45.0782100	3.347308654	4.216087E-001	-84.6731600
1674	3.349304652	4.083447E-001	-85.7478300	3.349304652	5.708022E-001	-43.8045800	3.349304652	5.806826E-001	-45.5341100	3.349304652	4.213416E-001	-85.0630900
1675	3.351300650	4.083206E-001	-86.1300200	3.351300650	5.713273E-001	-44.2269300	3.351300650	5.823802E-001	-45.9267100	3.351300650	4.211622E-001	-85.5381000
1676	3.353296648	4.083427E-001	-86.6016200	3.353296648	5.712439E-001	-44.6587800	3.353296648	5.833663E-001	-46.3953100	3.353296648	4.210297E-001	-86.0019900
1677	3.355292646	4.083756E-001	-86.9694700	3.355292646	5.717110E-001	-45.0630700	3.355292646	5.839906E-001	-46.7943200	3.355292646	4.209348E-001	-86.3927800
1678	3.357288644	4.083826E-001	-87.4248700	3.357288644	5.721860E-001	-45.4832600	3.357288644	5.848420E-001	-47.2814700	3.357288644	4.205590E-001	-86.8290100
1679	3.359284642	4.085317E-001	-87.8773100	3.359284642	5.723920E-001	-45.9026700	3.359284642	5.853732E-001	-47.7819300	3.359284642	4.204504E-001	-87.2638500
1680	3.361280640	4.087068E-001	-88.2504400	3.361280640	5.725404E-001	-46.3414800	3.361280640	5.867344E-001	-48.2202400	3.361280640	4.202332E-001	-87.6626200
1681	3.363276638	4.086839E-001	-88.6840200	3.363276638	5.726919E-001	-46.8046300	3.363276638	5.867808E-001	-48.7083300	3.363276638	4.200066E-001	-88.1358700
1682	3.365272636	4.088132E-001	-89.0853300	3.365272636	5.729774E-001	-47.2764300	3.365272636	5.877967E-001	-49.1894000	3.365272636	4.200429E-001	-88.5739700
1683	3.367268634	4.088233E-001	-89.5500800	3.367268634	5.726777E-001	-47.6924600	3.367268634	5.880968E-001	-49.6883700	3.367268634	4.197180E-001	-88.9981000
1684	3.369264632	4.089791E-001	-89.9623500	3.369264632	5.729214E-001	-48.1710700	3.369264632	5.886204E-001	-50.1624100	3.369264632	4.197254E-001	-89.4436500
1685	3.371260630	4.089650E-001	-90.3837300	3.371260630	5.728288E-001	-48.6122100	3.371260630	5.892538E-001	-50.6280800	3.371260630	4.196123E-001	-89.8730500
1686	3.373256628	4.091816E-001	-90.8538300	3.373256628	5.727975E-001	-49.0916100	3.373256628	5.895712E-001	-51.1963000	3.373256628	4.194447E-001	-90.3376100
1687	3.375252626	4.092076E-001	-91.2515600	3.375252626	5.725402E-001	-49.5273400	3.375252626	5.897674E-001	-51.6980900	3.375252626	4.191811E-001	-90.7570000
1688	3.377248624	4.091183E-001	-91.6824300	3.377248624	5.722451E-001	-49.9697000	3.377248624	5.905342E-001	-52.1698300	3.377248624	4.189793E-001	-91.2043900
1689	3.379244622	4.091694E-001	-92.1200000	3.379244622	5.720429E-001	-50.4225600	3.379244622	5.909079E-001	-52.7219400	3.379244622	4.188084E-001	-91.6447400
1690	3.381240620	4.094851E-001	-92.5312000	3.381240620	5.722564E-001	-50.8442600	3.381240620	5.910873E-001	-53.2127800	3.381240620	4.187724E-001	-92.0498600
1691	3.383236618	4.096718E-001	-92.9412500	3.383236618	5.718704E-001	-51.3045100	3.383236618	5.911043E-001	-53.7251000	3.383236618	4.185948E-001	-92.5229800
1692	3.385232616	4.097488E-001	-93.3901700	3.385232616	5.717846E-001	-51.7528300	3.385232616	5.912338E-001	-54.2116000	3.385232616	4.183284E-001	-92.9699600
1693	3.387228614	4.099283E-001	-93.8729900	3.387228614	5.717645E-001	-52.1865000	3.387228614	5.915523E-001	-54.8128000	3.387228614	4.184823E-001	-93.3979000
1694	3.389224612	4.099622E-001	-94.2807400	3.389224612	5.713670E-001	-52.6139800	3.389224612	5.915496E-001	-55.3648600	3.389224612	4.181465E-001	-93.8434000
1695	3.391220610	4.099608E-001	-94.6755000	3.391220610	5.714074E-001	-53.0249800	3.391220610	5.918400E-001	-55.8856500	3.391220610	4.181009E-001	-94.2521800
1696	3.393216608	4.102024E-001	-95.1601100	3.393216608	5.715729E-001	-53.4658100	3.393216608	5.915281E-001	-56.4553800	3.393216608	4.181259E-001	-94.6978100
1697	3.395212606	4.101766E-001	-95.5734700	3.395212606	5.715675E-001	-53.8855400	3.395212606	5.912929E-001	-57.0066900	3.395212606	4.180676E-001	-95.1424100
1698	3.397208604	4.103703E-001	-96.0338600	3.397208604	5.715570E-001	-54.3292800	3.397208604	5.909829E-001	-57.5811100	3.397208604	4.179391E-001	-95.5988800
1699	3.399204602	4.105642E-001	-96.4834800	3.399204602	5.712984E-001	-54.7698300	3.399204602	5.900256E-001	-58.1745100	3.399204602	4.179038E-001	-96.0575000
1700	3.401200600	4.106555E-001	-96.8872200	3.401200600	5.714858E-001	-55.2036100	3.401200600	5.894303E-001	-58.7038700	3.401200600	4.177374E-001	-96.4882600
1701	3.403196598	4.107457E-001	-97.3851400	3.403196598	5.717908E-001	-55.6752200	3.403196598	5.885963E-001	-59.2950600	3.403196598	4.175159E-001	-96.9449800
1702	3.405192596	4.110171E-001	-97.8386500	3.405192596	5.719907E-001	-56.1262100	3.405192596	5.871498E-001	-59.8592800	3.405192596	4.174880E-001	-97.3968200
1703	3.407188594	4.114636E-001	-98.3018500	3.407188594	5.719400E-001	-56.6099500	3.407188594	5.864154E-001	-60.4582400	3.407188594	4.175261E-001	-97.8609300
1704	3.409184592	4.110693E-001	-98.7856800	3.409184592	5.720457E-001	-57.0576800	3.409184592	5.847904E-001	-60.9835200	3.409184592	4.173522E-001	-98.3079100
1705	3.411180590	4.114102E-001	-99.2182400	3.411180590	5.720794E-001	-57.5599900	3.411180590	5.832741E-001	-61.4953900	3.411180590	4.171801E-001	-98.7820300
1706	3.413176588	4.112715E-001	-99.6883500	3.413176588	5.720063E-001	-58.0317700	3.413176588	5.812798E-001	-61.9944200	3.413176588	4.170649E-001	-99.2223000
1707	3.415172586	4.111736E-001	-100.1928000	3.415172586	5.716596E-001	-58.5049300	3.415172586	5.793905E-001	-62.5360500	3.415172586	4.168080E-001	-99.6725200
1708	3.417168584	4.112875E-001	-100.6316000	3.417168584	5.717626E-001	-59.0121000	3.417168584	5.777494E-001	-62.9734200	3.417168584	4.165475E-001	-100.1513000
1709	3.419164582	4.114343E-001	-101.0942000	3.419164582	5.713442E-001	-59.5172600	3.419164582	5.757496E-001	-63.4444900	3.419164582	4.163921E-001	-100.5999000
1710	3.421160580	4.110689E-001	-101.5849000	3.421160580	5.707985E-001	-60.0142900	3.421160580	5.733541E-001	-63.8687500	3.421160580	4.161750E-001	-101.0498000
1711	3.423156578	4.109592E-001	-102.0392000	3.423156578	5.706529E-001	-60.5022000	3.423156578	5.709682E-001	-64.2378800	3.423156578	4.160542E-001	-101.4841000
1712	3.425152576	4.107254E-001	-102.5329000	3.425152576	5.699821E-001	-60.9918100	3.425152576	5.692639E-001	-64.6289100	3.425152576	4.157760E-001	-101.9286000
1713	3.427148574	4.110015E-001	-102.9699000	3.427148574	5.693605E-001	-61.4729700	3.427148574	5.672726E-001	-65.0475900	3.427148574	4.156605E-001	-102.3604000
1714	3.429144572	4.106844E-001	-103.4546000	3.429144572	5.689141E-001	-61.9387700	3.429144572	5.653027E-001	-65.3893200	3.429144572	4.157087E-001	-102.7723000
1715	3.431140570	4.105155E-001	-103.9156000	3.431140570	5.681202E-001	-62.4211600	3.431140570	5.637454E-001	-65.6906700	3.431140570	4.153417E-001	-103.2041000
1716	3.433136568	4.103943E-001	-104.3709000	3.433136568	5.674458E-001	-62.8696700	3.433136568	5.620672E-001	-65.9636300	3.433136568	4.153681E-001	-103.6203000
1717	3.435132566	4.102563E-001	-104.8432000	3.435132566	5.668244E-001	-63.3174100	3.435132566	5.609400E-001	-66.2796500	3.435132566	4.151597E-001	-104.0337000
1718	3.437128564	4.099986E-001	-105.2966000	3.437128564	5.659764E-001	-63.7509900	3.437128564	5.595987E-001	-66.5437400	3.437128564	4.150704E-001	-104.4643000
1719	3.439124562	4.102145E-001	-105.7490000	3.439124562	5.650015E-001	-64.1922700	3.439124562	5.585227E-001	-66.7610400	3.439124562	4.149958E-001	-104.9174000
1720	3.441120560	4.098869E-001	-106.1646000	3.441120560	5.644396E-001	-64.6177600	3.441120560	5.581281E-001	-67.0682100	3.441120560	4.151252E-001	-105.3495000
1721	3.443116558	4.095805E-001	-106.6379000	3.443116558	5.635185E-001	-65.0274800	3.443116558	5.576862E-001	-67.2571700	3.443116558	4.149301E-001	-105.7915000
1722	3.445112556	4.095077E-001	-107.0908000	3.445112556	5.630466E-001	-65.4326900	3.445112556	5.570810E-001	-67.5095000	3.445112556	4.149369E-001	-106.2309000
1723	3.447108554	4.093937E-001	-107.5551000	3.447108554	5.624418E-001	-65.8487900	3.447108554	5.573323E-001	-67.7581800	3.447108554	4.149138E-001	-106.6665000
1724	3.449104552	4.094055E-001	-107.9722000	3.449104552	5.618383E-001	-66.2807300	3.449104552	5.574819E-001	-67.9955900	3.449104552	4.146510E-001	-107.1112000
1725	3.451100550	4.091228E-001	-108.4394000	3.451100550	5.610094E-001	-66.6635400	3.451100550	5.584504E-001	-68.2598100	3.451100550	4.145545E-001	-107.5617000
1726	3.453096548	4.089789E-001	-108.8721000	3.453096548	5.607556E-001	-67.1038100	3.453096548	5.589727E-001	-68.5477100	3.453096548	4.145620E-001	-108.0257000
1727	3.455092546	4.088514E-001	-109.2896000	3.455092546	5.602924E-001	-67.4977200	3.455092546	5.595849E-001	-68.7944000	3.455092546	4.145088E-001	-108.4688000
1728	3.457088544	4.089143E-001	-109.7192000	3.457088544	5.598822E-001	-67.9162600	3.457088544	5.607568E-001	-69.0755000	3.457088544	4.142744E-001	-108.9142000
1729	3.459084542	4.086616E-001	-110.1871000	3.459084542	5.596508E-001	-68.3396200	3.459084542	5.619649E-001	-69.4498400	3.459084542	4.141125E-001	-109.3899000
1730	3.461080540	4.085003E-001	-110.5859000	3.461080540	5.592508E-001	-68.7585000	3.461080540	5.634524E-001	-69.7186800	3.461080540	4.141420E-001	-109.8364000
1731	3.463076538	4.084508E-001	-110.9977000	3.463076538	5.583886E-001	-69.1408600	3.463076538	5.648009E-001	-70.0764800	3.463076538	4.138969E-001	-110.2756000
1732	3.465072536	4.083429E-001	-111.4459000	3.465072536	5.583562E-001	-69.5470700	3.465072536	5.660593E-001	-70.4501700	3.465072536	4.138559E-001	-110.7105000
1733	3.467068534	4.082308E-001	-111.8565000	3.467068534	5.579572E-001	-69.9470800	3.467068534	5.676646E-001	-70.8255100	3.467068534	4.135619E-001	-111.1696000
1734	3.469064532	4.082362E-001	-112.2828000	3.469064532	5.573736E-001	-70.3591200	3.469064532	5.695695E-001	-71.2131300	3.469064532	4.133679E-001	-111.6176000
1735	3.471060530	4.080572E-001	-112.7079000	3.471060530	5.571404E-001	-70.7356900	3.471060530	5.710406E-001	-71.6200200	3.471060530	4.131565E-001	-112.0581000
1736	3.473056528	4.082739E-001	-113.1528000	3.473056528	5.566225E-001	-71.1531700	3.473056528	5.729970E-001	-72.0930900	3.473056528	4.130257E-001	-112.4806000
1737	3.475052526	4.081732E-001	-113.5562000	3.475052526	5.562535E-001	-71.5492400	3.475052526	5.746264E-001	-72.5663800	3.475052526	4.128659E-001	-112.9190000
1738	3.477048524	4.082373E-001	-114.0171000	3.477048524	5.559744E-001	-71.9433000	3.477048524	5.761036E-001	-73.0156900	3.477048524	4.122609E-001	-113.3707000
1739	3.479044522	4.083932E-001	-114.3802000	3.479044522	5.556148E-001	-72.3133600	3.479044522	5.779394E-001	-73.5151300	3.479044522	4.120253E-001	-113.7983000
1740	3.481040520	4.083987E-001	-114.7984000	3.481040520	5.554305E-001	-72.7110600	3.481040520	5.791346E-001	-74.0237700	3.481040520	4.117602E-001	-114.2387000
1741	3.483036518	4.082541E-001	-115.2190000	3.483036518	5.552898E-001	-73.1120600	3.483036518	5.803154E-001	-74.5418800	3.483036518	4.116287E-001	-114.6757000
1742	3.485032516	4.085724E-001	-115.6485000	3.485032516	5.551748E-001	-73.4866600	3.485032516	5.815895E-001	-75.0669200	3.485032516	4.116085E-001	-115.0998000
1743	3.487028514	4.085363E-001	-116.0835000	3.487028514	5.547482E-001	-73.8799400	3.487028514	5.831008E-001	-75.6822400	3.487028514	4.109678E-001	-115.5401000
1744	3.489024512	4.085830E-001	-116.4620000	3.489024512	5.548418E-001	-74.2412100	3.489024512	5.841641E-001	-76.1965400	3.489024512	4.109956E-001	-115.9540000
1745	3.491020510	4.088773E-001	-116.9030000	3.491020510	5.549245E-001	-74.6319600	3.491020510	5.852437E-001	-76.8160300	3.491020510	4.111090E-001	-116.3886000
1746	3.493016508	4.089372E-001	-117.3466000	3.493016508	5.546376E-001	-75.0068000	3.493016508	5.856624E-001	-77.4461700	3.493016508	4.108252E-001	-116.8035000
1747	3.495012506	4.091447E-001	-117.7212000	3.495012506	5.549813E-001	-75.3679400	3.495012506	5.866535E-001	-77.9982100	3.495012506	4.107864E-001	-117.2402000
1748	3.497008504	4.092452E-001	-118.1358000	3.497008504	5.552078E-001	-75.7397200	3.497008504	5.869384E-001	-78.6200700	3.497008504	4.107239E-001	-117.6633000
1749	3.499004502	4.094782E-001	-118.6220000	3.499004502	5.553582E-001	-76.1462300	3.499004502	5.876510E-001	-79.3236800	3.499004502	4.105434E-001	-118.1100000
1750	3.501000500	4.098082E-001	-118.9917000	3.501000500	5.556870E-001	-76.5237700	3.501000500	5.874115E-001	-79.9047200	3.501000500	4.105577E-001	-118.5403000
1751	3.502996498	4.100972E-001	-119.4502000	3.502996498	5.562811E-001	-76.9157200	3.502996498	5.873051E-001	-80.5626900	3.502996498	4.106154E-001	-118.9674000
1752	3.504992496	4.104134E-001	-119.8903000	3.504992496	5.565758E-001	-77.3242600	3.504992496	5.872739E-001	-81.2183900	3.504992496	4.105831E-001	-119.4010000
1753	3.506988494	4.106100E-001	-120.3770000	3.506988494	5.571111E-001	-77.7530000	3.506988494	5.860649E-001	-81.8704800	3.506988494	4.108278E-001	-119.8628000
1754	3.508984492	4.108453E-001	-120.7894000	3.508984492	5.577604E-001	-78.1590700	3.508984492	5.859039E-001	-82.4817700	3.508984492	4.108243E-001	-120.2942000
1755	3.510980490	4.112290E-001	-121.2476000	3.510980490	5.581617E-001	-78.5737800	3.510980490	5.849013E-001	-83.1267700	3.510980490	4.108075E-001	-120.7527000
1756	3.512976488	4.114601E-001	-121.6963000	3.512976488	5.590187E-001	-79.0220000	3.512976488	5.832822E-001	-83.7122000	3.512976488	4.107493E-001	-121.2240000
1757	3.514972486	4.116406E-001	-122.1707000	3.514972486	5.596889E-001	-79.4866900	3.514972486	5.819893E-001	-84.3234000	3.514972486	4.109457E-001	-121.7011000
1758	3.516968484	4.120288E-001	-122.6556000	3.516968484	5.603227E-001	-79.9794800	3.516968484	5.804057E-001	-84.9527400	3.516968484	4.107640E-001	-122.1955000
1759	3.518964482	4.120218E-001	-123.1324000	3.518964482	5.607930E-001	-80.4211700	3.518964482	5.781132E-001	-85.5128800	3.518964482	4.107473E-001	-122.6624000
1760	3.520960480	4.121116E-001	-123.6041000	3.520960480	5.615264E-001	-80.9094800	3.520960480	5.758985E-001	-86.0570600	3.520960480	4.109693E-001	-123.1681000
1761	3.522956478	4.120827E-001	-124.0821000	3.522956478	5.618459E-001	-81.4228400	3.522956478	5.737669E-001	-86.5829300	3.522956478	4.106416E-001	-123.6595000
1762	3.524952476	4.121156E-001	-124.5934000	3.524952476	5.620193E-001	-81.9330800	3.524952476	5.713443E-001	-87.0893700	3.524952476	4.105343E-001	-124.1751000
1763	3.526948474	4.121010E-001	-125.0502000	3.526948474	5.628303E-001	-82.4543500	3.526948474	5.689498E-001	-87.6007200	3.526948474	4.103868E-001	-124.6437000
1764	3.528944472	4.123130E-001	-125.5935000	3.528944472	5.629134E-001	-82.9775500	3.528944472	5.667622E-001	-88.0670200	3.528944472	4.099893E-001	-125.1158000
1765	3.530940470	4.117862E-001	-126.0367000	3.530940470	5.631812E-001	-83.5100300	3.530940470	5.638408E-001	-88.4577400	3.530940470	4.095871E-001	-125.6050000
1766	3.532936468	4.117427E-001	-126.5260000	3.532936468	5.634120E-001	-84.0464800	3.532936468	5.617993E-001	-88.9133100	3.532936468	4.092548E-001	-126.0468000
1767	3.534932466	4.113223E-001	-127.0133000	3.534932466	5.629729E-001	-84.5871800	3.534932466	5.593391E-001	-89.2599600	3.534932466	4.089533E-001	-126.5104000
1768	3.536928464	4.114081E-001	-127.5018000	3.536928464	5.630149E-001	-85.1272100	3.536928464	5.570694E-001	-89.6101500	3.536928464	4.083793E-001	-126.9597000
1769	3.538924462	4.113556E-001	-128.0042000	3.538924462	5.627040E-001	-85.6580400	3.538924462	5.551592E-001	-89.9800900	3.538924462	4.079911E-001	-127.4001000
1770	3.540920460	4.107911E-001	-128.4606000	3.540920460	5.624341E-001	-86.2207300	3.540920460	5.526419E-001	-90.2885500	3.540920460	4.076322E-001	-127.8273000
1771	3.542916458	4.106140E-001	-128.8884000	3.542916458	5.616069E-001	-86.7775000	3.542916458	5.510319E-001	-90.5639200	3.542916458	4.072066E-001	-128.2302000
1772	3.544912456	4.103673E-001	-129.3334000	3.544912456	5.606130E-001	-87.3241600	3.544912456	5.496155E-001	-90.8026400	3.544912456	4.068345E-001	-128.6656000
1773	3.546908454	4.102684E-001	-129.7884000	3.546908454	5.597301E-001	-87.8662400	3.546908454	5.480569E-001	-91.0255100	3.546908454	4.066123E-001	-129.0966000
1774	3.548904452	4.104874E-001	-130.2113000	3.548904452	5.585927E-001	-88.3775500	3.548904452	5.472713E-001	-91.2934400	3.548904452	4.063174E-001	-129.4745000
1775	3.550900450	4.103101E-001	-130.6845000	3.550900450	5.578407E-001	-88.8937600	3.550900450	5.466883E-001	-91.4634900	3.550900450	4.063334E-001	-129.9061000
1776	3.552896448	4.100015E-001	-131.1128000	3.552896448	5.561238E-001	-89.4060700	3.552896448	5.453992E-001	-91.7184400	3.552896448	4.060132E-001	-130.2832000
1777	3.554892446	4.098416E-001	-131.5795000	3.554892446	5.547721E-001	-89.8812200	3.554892446	5.447893E-001	-91.8976400	3.554892446	4.061901E-001	-130.7171000
1778	3.556888444	4.098513E-001	-131.9867000	3.556888444	5.531835E-001	-90.3667200	3.556888444	5.452676E-001	-92.0868600	3.556888444	4.062072E-001	-131.1235000
1779	3.558884442	4.094718E-001	-132.4563000	3.558884442	5.517123E-001	-90.8220200	3.558884442	5.451997E-001	-92.3010500	3.558884442	4.062271E-001	-131.5574000
1780	3.560880440	4.092976E-001	-132.8726000	3.560880440	5.500743E-001	-91.2285800	3.560880440	5.457102E-001	-92.5393200	3.560880440	4.064518E-001	-131.9671000
1781	3.562876438	4.093307E-001	-133.3178000	3.562876438	5.485914E-001	-91.6536600	3.562876438	5.461923E-001	-92.7411800	3.562876438	4.065590E-001	-132.4292000
1782	3.564872436	4.094673E-001	-133.7509000	3.564872436	5.471128E-001	-92.0571200	3.564872436	5.474936E-001	-93.0010500	3.564872436	4.065758E-001	-132.8493000
1783	3.566868434	4.094853E-001	-134.2003000	3.566868434	5.455297E-001	-92.4058800	3.566868434	5.484921E-001	-93.2477000	3.566868434	4.066061E-001	-133.2989000
1784	3.568864432	4.091115E-001	-134.6901000	3.568864432	5.438678E-001	-92.7807600	3.568864432	5.499716E-001	-93.5204800	3.568864432	4.067214E-001	-133.7361000
1785	3.570860430	4.091441E-001	-135.1033000	3.570860430	5.427814E-001	-93.1366200	3.570860430	5.521329E-001	-93.7810400	3.570860430	4.068218E-001	-134.2389000
1786	3.572856428	4.087507E-001	-135.5487000	3.572856428	5.415491E-001	-93.4146300	3.572856428	5.532563E-001	-94.0847100	3.572856428	4.066285E-001	-134.6635000
1787	3.574852426	4.084144E-001	-135.9694000	3.574852426	5.407519E-001	-93.7055900	3.574852426	5.551940E-001	-94.4350100	3.574852426	4.066179E-001	-135.1360000
1788	3.576848424	4.087659E-001	-136.3935000	3.576848424	5.401078E-001	-93.9977700	3.576848424	5.575222E-001	-94.7695200	3.576848424	4.063621E-001	-135.5859000
1789	3.578844422	4.081217E-001	-136.8401000	3.578844422	5.396224E-001	-94.2836600	3.578844422	5.590879E-001	-95.1487300	3.578844422	4.061212E-001	-136.0274000
1790	3.580840420	4.084447E-001	-137.2478000	3.580840420	5.388390E-001	-94.5564300	3.580840420	5.610747E-001	-95.5615600	3.580840420	4.059163E-001	-136.4907000
1791	3.582836418	4.081137E-001	-137.6649000	3.582836418	5.389121E-001	-94.8472100	3.582836418	5.628912E-001	-96.0130600	3.582836418	4.056461E-001	-136.9229000
1792	3.584832416	4.079798E-001	-138.0391000	3.584832416	5.388593E-001	-95.1463300	3.584832416	5.656752E-001	-96.4178700	3.584832416	4.052925E-001	-137.3796000
1793	3.586828414	4.080242E-001	-138.4741000	3.586828414	5.389981E-001	-95.4239600	3.586828414	5.673657E-001	-96.9317400	3.586828414	4.051816E-001	-137.7932000
1794	3.588824412	4.079893E-001	-138.8563000	3.588824412	5.391473E-001	-95.7270700	3.588824412	5.695387E-001	-97.4511600	3.588824412	4.050043E-001	-138.2225000
1795	3.590820410	4.079691E-001	-139.2372000	3.590820410	5.396292E-001	-96.0234100	3.590820410	5.716588E-001	-97.9722000	3.590820410	4.047775E-001	-138.6433000
1796	3.592816408	4.080996E-001	-139.6499000	3.592816408	5.402369E-001	-96.3264700	3.592816408	5.740315E-001	-98.5199100	3.592816408	4.045458E-001	-139.0489000
1797	3.594812406	4.083080E-001	-140.0217000	3.594812406	5.408437E-001	-96.6480700	3.594812406	5.760255E-001	-99.0730400	3.594812406	4.045273E-001	-139.4162000
1798	3.596808404	4.084160E-001	-140.4068000	3.596808404	5.417833E-001	-96.9744100	3.596808404	5.775099E-001	-99.7055500	3.596808404	4.045995E-001	-139.8669000
1799	3.598804402	4.088013E-001	-140.8152000	3.598804402	5.429140E-001	-97.3203000	3.598804402	5.795513E-001	-100.3668000	3.598804402	4.045459E-001	-140.2653000
1800	3.600800400	4.090449E-001	-141.2322000	3.600800400	5.437496E-001	-97.7116300	3.600800400	5.806668E-001	-100.9737000	3.600800400	4.046633E-001	-140.7213000
1801	3.602796398	4.096372E-001	-141.6188000	3.602796398	5.452550E-001	-98.0606600	3.602796398	5.817363E-001	-101.6559000	3.602796398	4.049243E-001	-141.1336000
1802	3.604792396	4.103826E-001	-142.0647000	3.604792396	5.463631E-001	-98.4692900	3.604792396	5.831171E-001	-102.3828000	3.604792396	4.051781E-001	-141.5661000
1803	3.606788394	4.106819E-001	-142.4718000	3.606788394	5.476207E-001	-98.9118400	3.606788394	5.834711E-001	-103.0682000	3.606788394	4.051572E-001	-142.0206000
1804	3.608784392	4.110261E-001	-142.9211000	3.608784392	5.489722E-001	-99.3265900	3.608784392	5.836494E-001	-103.8005000	3.608784392	4.055941E-001	-142.4614000
1805	3.610780390	4.115834E-001	-143.4044000	3.610780390	5.500048E-001	-99.8243700	3.610780390	5.829986E-001	-104.5785000	3.610780390	4.058359E-001	-142.9376000
1806	3.612776388	4.119976E-001	-143.8179000	3.612776388	5.512431E-001	-100.2844000	3.612776388	5.828787E-001	-105.2485000	3.612776388	4.061107E-001	-143.4044000
1807	3.614772386	4.125210E-001	-144.3210000	3.614772386	5.523534E-001	-100.7822000	3.614772386	5.818970E-001	-105.9991000	3.614772386	4.063703E-001	-143.9330000
1808	3.616768384	4.128498E-001	-144.8292000	3.616768384	5.531736E-001	-101.2945000	3.616768384	5.803339E-001	-106.7308000	3.616768384	4.062876E-001	-144.4443000
1809	3.618764382	4.132079E-001	-145.3068000	3.618764382	5.539911E-001	-101.8605000	3.618764382	5.789059E-001	-107.4103000	3.618764382	4.062408E-001	-144.9966000
1810	3.620760380	4.134303E-001	-145.8136000	3.620760380	5.548726E-001	-102.3650000	3.620760380	5.763518E-001	-108.0902000	3.620760380	4.060834E-001	-145.4976000
1811	3.622756378	4.140240E-001	-146.3393000	3.622756378	5.553440E-001	-102.9407000	3.622756378	5.747591E-001	-108.7664000	3.622756378	4.060743E-001	-146.0530000
1812	3.624752376	4.137979E-001	-146.8232000	3.624752376	5.559286E-001	-103.4932000	3.624752376	5.713687E-001	-109.4083000	3.624752376	4.055691E-001	-146.5564000
1813	3.626748374	4.137456E-001	-147.3333000	3.626748374	5.562034E-001	-104.0683000	3.626748374	5.691665E-001	-110.0208000	3.626748374	4.053255E-001	-147.0519000
1814	3.628744372	4.134316E-001	-147.8481000	3.628744372	5.563431E-001	-104.6370000	3.628744372	5.656992E-001	-110.5788000	3.628744372	4.047100E-001	-147.5617000
1815	3.630740370	4.134122E-001	-148.3497000	3.630740370	5.564443E-001	-105.2021000	3.630740370	5.625519E-001	-111.1014000	3.630740370	4.042311E-001	-148.0326000
1816	3.632736368	4.132400E-001	-148.8494000	3.632736368	5.561175E-001	-105.7799000	3.632736368	5.598008E-001	-111.5694000	3.632736368	4.034733E-001	-148.5134000
1817	3.634732366	4.131774E-001	-149.3410000	3.634732366	5.557323E-001	-106.3537000	3.634732366	5.562991E-001	-112.0508000	3.634732366	4.029813E-001	-148.9743000
1818	3.636728364	4.125622E-001	-149.8138000	3.636728364	5.549566E-001	-106.9341000	3.636728364	5.532159E-001	-112.4155000	3.636728364	4.023944E-001	-149.4229000
1819	3.638724362	4.123388E-001	-150.2826000	3.638724362	5.540896E-001	-107.4668000	3.638724362	5.503079E-001	-112.7618000	3.638724362	4.016744E-001	-149.8591000
1820	3.640720360	4.122727E-001	-150.7540000	3.640720360	5.534695E-001	-108.0275000	3.640720360	5.472904E-001	-113.1495000	3.640720360	4.011599E-001	-150.2257000
1821	3.642716358	4.119034E-001	-151.2255000	3.642716358	5.525150E-001	-108.5471000	3.642716358	5.444036E-001	-113.4149000	3.642716358	4.007791E-001	-150.6470000
1822	3.644712356	4.115762E-001	-151.6656000	3.644712356	5.513308E-001	-109.0887000	3.644712356	5.417203E-001	-113.7027000	3.644712356	4.004166E-001	-151.0394000
1823	3.646708354	4.115251E-001	-152.1348000	3.646708354	5.502162E-001	-109.5976000	3.646708354	5.400664E-001	-113.9491000	3.646708354	4.001175E-001	-151.4634000
1824	3.648704352	4.113233E-001	-152.5778000	3.648704352	5.489848E-001	-110.0915000	3.648704352	5.375815E-001	-114.1683000	3.648704352	3.999728E-001	-151.8093000
1825	3.650700350	4.111293E-001	-152.9888000	3.650700350	5.476333E-001	-110.5931000	3.650700350	5.356606E-001	-114.3442000	3.650700350	3.998741E-001	-152.1659000
1826	3.652696348	4.109455E-001	-153.4198000	3.652696348	5.463402E-001	-111.0352000	3.652696348	5.345837E-001	-114.5585000	3.652696348	3.999551E-001	-152.5903000
1827	3.654692346	4.110049E-001	-153.8818000	3.654692346	5.446504E-001	-111.4906000	3.654692346	5.341100E-001	-114.7168000	3.654692346	4.003372E-001	-152.9629000
1828	3.656688344	4.108060E-001	-154.3153000	3.656688344	5.435647E-001	-111.8768000	3.656688344	5.331184E-001	-114.8861000	3.656688344	4.005721E-001	-153.3577000
1829	3.658684342	4.105995E-001	-154.7384000	3.658684342	5.420858E-001	-112.3131000	3.658684342	5.326412E-001	-115.0579000	3.658684342	4.008910E-001	-153.7771000
1830	3.660680340	4.104131E-001	-155.1778000	3.660680340	5.408332E-001	-112.7147000	3.660680340	5.326949E-001	-115.2066000	3.660680340	4.010251E-001	-154.1907000
1831	3.662676338	4.105541E-001	-155.6470000	3.662676338	5.396990E-001	-113.0887000	3.662676338	5.326169E-001	-115.4077000	3.662676338	4.015222E-001	-154.6623000
1832	3.664672336	4.105111E-001	-156.0819000	3.664672336	5.385588E-001	-113.4225000	3.664672336	5.336676E-001	-115.5672000	3.664672336	4.019732E-001	-155.0826000
1833	3.666668334	4.101971E-001	-156.5215000	3.666668334	5.375264E-001	-113.8190000	3.666668334	5.340719E-001	-115.7937000	3.666668334	4.020578E-001	-155.5421000
1834	3.668664332	4.101350E-001	-156.9540000	3.668664332	5.366556E-001	-114.1446000	3.668664332	5.350580E-001	-115.9534000	3.668664332	4.024152E-001	-156.0085000
1835	3.670660330	4.101422E-001	-157.4070000	3.670660330	5.360190E-001	-114.5028000	3.670660330	5.364775E-001	-116.2150000	3.670660330	4.026598E-001	-156.4913000
1836	3.672656328	4.098694E-001	-157.8357000	3.672656328	5.355217E-001	-114.8434000	3.672656328	5.378881E-001	-116.4797000	3.672656328	4.028277E-001	-156.9389000
1837	3.674652326	4.098275E-001	-158.2427000	3.674652326	5.348893E-001	-115.1781000	3.674652326	5.394456E-001	-116.7046000	3.674652326	4.027421E-001	-157.4246000
1838	3.676648324	4.095310E-001	-158.7095000	3.676648324	5.344507E-001	-115.5334000	3.676648324	5.406868E-001	-117.0224000	3.676648324	4.027426E-001	-157.8862000
1839	3.678644322	4.093999E-001	-159.1422000	3.678644322	5.342022E-001	-115.8395000	3.678644322	5.424948E-001	-117.3576000	3.678644322	4.026965E-001	-158.3632000
1840	3.680640320	4.095200E-001	-159.5567000	3.680640320	5.339943E-001	-116.1939000	3.680640320	5.442933E-001	-117.6944000	3.680640320	4.027838E-001	-158.8335000
1841	3.682636318	4.092888E-001	-159.9872000	3.682636318	5.341405E-001	-116.5186000	3.682636318	5.459526E-001	-118.0537000	3.682636318	4.028705E-001	-159.2560000
1842	3.684632316	4.089949E-001	-160.3813000	3.684632316	5.344563E-001	-116.8547000	3.684632316	5.474927E-001	-118.4380000	3.684632316	4.027983E-001	-159.7182000
1843	3.686628314	4.090816E-001	-160.7852000	3.686628314	5.344564E-001	-117.2338000	3.686628314	5.497451E-001	-118.8475000	3.686628314	4.026318E-001	-160.1865000
1844	3.688624312	4.094702E-001	-161.2091000	3.688624312	5.345994E-001	-117.5827000	3.688624312	5.518120E-001	-119.2878000	3.688624312	4.022939E-001	-160.6291000
1845	3.690620310	4.095100E-001	-161.5746000	3.690620310	5.348296E-001	-117.9121000	3.690620310	5.538641E-001	-119.7057000	3.690620310	4.024717E-001	-161.0679000
1846	3.692616308	4.095856E-001	-161.9841000	3.692616308	5.353520E-001	-118.2547000	3.692616308	5.557312E-001	-120.1596000	3.692616308	4.024056E-001	-161.5324000
1847	3.694612306	4.096185E-001	-162.3895000	3.694612306	5.356406E-001	-118.6494000	3.694612306	5.576453E-001	-120.6629000	3.694612306	4.022610E-001	-161.9859000
1848	3.696608304	4.096791E-001	-162.8242000	3.696608304	5.362561E-001	-119.0393000	3.696608304	5.598538E-001	-121.1904000	3.696608304	4.021466E-001	-162.4195000
1849	3.698604302	4.096683E-001	-163.2089000	3.698604302	5.366101E-001	-119.4067000	3.698604302	5.608439E-001	-121.6838000	3.698604302	4.022851E-001	-162.8674000
1850	3.700600300	4.100402E-001	-163.6333000	3.700600300	5.369886E-001	-119.7920000	3.700600300	5.627643E-001	-122.2752000	3.700600300	4.020967E-001	-163.2924000
1851	3.702596298	4.101770E-001	-164.0245000	3.702596298	5.374613E-001	-120.2216000	3.702596298	5.644413E-001	-122.7853000	3.702596298	4.020616E-001	-163.7270000
1852	3.704592296	4.104472E-001	-164.4414000	3.704592296	5.379437E-001	-120.6491000	3.704592296	5.657417E-001	-123.3950000	3.704592296	4.019650E-001	-164.1788000
1853	3.706588294	4.107287E-001	-164.8526000	3.706588294	5.387217E-001	-121.0352000	3.706588294	5.671015E-001	-123.9622000	3.706588294	4.022506E-001	-164.6231000
1854	3.708584292	4.109862E-001	-165.3018000	3.708584292	5.391161E-001	-121.4965000	3.708584292	5.680614E-001	-124.5876000	3.708584292	4.022470E-001	-165.0587000
1855	3.710580290	4.113005E-001	-165.7083000	3.710580290	5.395535E-001	-121.9171000	3.710580290	5.690138E-001	-125.2049000	3.710580290	4.021872E-001	-165.4864000
1856	3.712576288	4.116350E-001	-166.0951000	3.712576288	5.400482E-001	-122.3249000	3.712576288	5.697131E-001	-125.8444000	3.712576288	4.022145E-001	-165.9348000
1857	3.714572286	4.121409E-001	-166.5655000	3.714572286	5.406250E-001	-122.7963000	3.714572286	5.702284E-001	-126.4962000	3.714572286	4.022803E-001	-166.3769000
1858	3.716568284	4.122012E-001	-167.0017000	3.716568284	5.411775E-001	-123.2634000	3.716568284	5.707470E-001	-127.1135000	3.716568284	4.023800E-001	-166.8669000
1859	3.718564282	4.127983E-001	-167.4513000	3.718564282	5.413036E-001	-123.7195000	3.718564282	5.712221E-001	-127.7733000	3.718564282	4.022752E-001	-167.3141000
1860	3.720560280	4.131503E-001	-167.8670000	3.720560280	5.420267E-001	-124.1678000	3.720560280	5.710996E-001	-128.4237000	3.720560280	4.021937E-001	-167.8072000
1861	3.722556278	4.134327E-001	-168.3615000	3.722556278	5.419440E-001	-124.6639000	3.722556278	5.707825E-001	-129.0892000	3.722556278	4.019582E-001	-168.2699000
1862	3.724552276	4.134319E-001	-168.8047000	3.724552276	5.425022E-001	-125.1232000	3.724552276	5.696780E-001	-129.7348000	3.724552276	4.021422E-001	-168.7449000
1863	3.726548274	4.140739E-001	-169.2167000	3.726548274	5.427905E-001	-125.5818000	3.726548274	5.688756E-001	-130.3295000	3.726548274	4.022160E-001	-169.2209000
1864	3.728544272	4.139348E-001	-169.6908000	3.728544272	5.428795E-001	-126.0548000	3.728544272	5.673810E-001	-131.0455000	3.728544272	4.021851E-001	-169.7050000
1865	3.730540270	4.144545E-001	-170.1605000	3.730540270	5.431550E-001	-126.5448000	3.730540270	5.670456E-001	-131.6218000	3.730540270	4.020544E-001	-170.1636000
1866	3.732536268	4.145748E-001	-170.6487000	3.732536268	5.431889E-001	-126.9913000	3.732536268	5.649304E-001	-132.2601000	3.732536268	4.020752E-001	-170.6220000
1867	3.734532266	4.145845E-001	-171.1227000	3.734532266	5.431612E-001	-127.5088000	3.734532266	5.631623E-001	-132.8383000	3.734532266	4.019182E-001	-171.1038000
1868	3.736528264	4.149368E-001	-171.6015000	3.736528264	5.434276E-001	-127.9912000	3.736528264	5.611846E-001	-133.4256000	3.736528264	4.018015E-001	-171.5764000
1869	3.738524262	4.149648E-001	-172.0714000	3.738524262	5.432765E-001	-128.4468000	3.738524262	5.591923E-001	-133.9622000	3.738524262	4.015923E-001	-172.0089000
1870	3.740520260	4.152941E-001	-172.5395000	3.740520260	5.435199E-001	-128.9445000	3.740520260	5.568185E-001	-134.5323000	3.740520260	4.014353E-001	-172.4673000
1871	3.742516258	4.150451E-001	-173.0389000	3.742516258	5.436371E-001	-129.4341000	3.742516258	5.543003E-001	-135.0188000	3.742516258	4.012679E-001	-172.9641000
1872	3.744512256	4.150827E-001	-173.5016000	3.744512256	5.431869E-001	-129.9297000	3.744512256	5.524162E-001	-135.5209000	3.744512256	4.009508E-001	-173.4111000
1873	3.746508254	4.152327E-001	-174.0184000	3.746508254	5.432683E-001	-130.4398000	3.746508254	5.500494E-001	-136.0011000	3.746508254	4.009160E-001	-173.9055000
1874	3.748504252	4.147509E-001	-174.4516000	3.748504252	5.430290E-001	-130.9080000	3.748504252	5.473409E-001	-136.3956000	3.748504252	4.004777E-001	-174.3529000
1875	3.750500250	4.150244E-001	-174.9330000	3.750500250	5.428228E-001	-131.3958000	3.750500250	5.450950E-001	-136.7664000	3.750500250	4.006212E-001	-174.7948000
1876	3.752496248	4.151405E-001	-175.3843000	3.752496248	5.425219E-001	-131.8685000	3.752496248	5.436088E-001	-137.1086000	3.752496248	4.000694E-001	-175.2180000
1877	3.754492246	4.149451E-001	-175.8488000	3.754492246	5.423028E-001	-132.3690000	3.754492246	5.408109E-001	-137.4811000	3.754492246	4.000568E-001	-175.6207000
1878	3.756488244	4.147775E-001	-176.2960000	3.756488244	5.419717E-001	-132.9063000	3.756488244	5.389538E-001	-137.7283000	3.756488244	3.999880E-001	-176.0938000
1879	3.758484242	4.143385E-001	-176.7591000	3.758484242	5.416364E-001	-133.3376000	3.758484242	5.374481E-001	-138.0094000	3.758484242	3.998322E-001	-176.5562000
1880	3.760480240	4.145387E-001	-177.1911000	3.760480240	5.410429E-001	-133.8057000	3.760480240	5.359594E-001	-138.2650000	3.760480240	3.998866E-001	-176.9491000
1881	3.762476238	4.143309E-001	-177.6516000	3.762476238	5.406216E-001	-134.2979000	3.762476238	5.350905E-001	-138.5315000	3.762476238	3.999021E-001	-177.4357000
1882	3.764472236	4.139000E-001	-178.1070000	3.764472236	5.399778E-001	-134.7825000	3.764472236	5.334356E-001	-138.7101000	3.764472236	3.999011E-001	-177.8253000
1883	3.766468234	4.138812E-001	-178.5659000	3.766468234	5.395119E-001	-135.2791000	3.766468234	5.325496E-001	-138.9669000	3.766468234	4.001232E-001	-178.2316000
1884	3.768464232	4.139716E-001	-178.9952000	3.768464232	5.383876E-001	-135.7375000	3.768464232	5.329465E-001	-139.1738000	3.768464232	4.000884E-001	-178.7258000
1885	3.770460230	4.141022E-001	-179.4370000	3.770460230	5.380585E-001	-136.1487000	3.770460230	5.331923E-001	-139.4239000	3.770460230	4.002649E-001	-179.1244000
1886	3.772456228	4.142351E-001	-179.8542000	3.772456228	5.374969E-001	-136.6198000	3.772456228	5.329388E-001	-139.6219000	3.772456228	4.005517E-001	-179.5510000
1887	3.774452226	4.139327E-001	179.6892000	3.774452226	5.367865E-001	-137.0624000	3.774452226	5.335860E-001	-139.8436000	3.774452226	4.004146E-001	179.9877000
1888	3.776448224	4.140975E-001	179.2837000	3.776448224	5.358966E-001	-137.5000000	3.776448224	5.338743E-001	-140.1029000	3.776448224	4.010759E-001	179.5334000
1889	3.778444222	4.136392E-001	178.8362000	3.778444222	5.351496E-001	-137.9317000	3.778444222	5.348538E-001	-140.3611000	3.778444222	4.009941E-001	179.0434000
1890	3.780440220	4.138891E-001	178.4113000	3.780440220	5.346311E-001	-138.3029000	3.780440220	5.358282E-001	-140.6391000	3.780440220	4.011706E-001	178.6225000
1891	3.782436218	4.137248E-001	177.9631000	3.782436218	5.342454E-001	-138.7201000	3.782436218	5.370077E-001	-140.9198000	3.782436218	4.012378E-001	178.1451000
1892	3.784432216	4.141575E-001	177.5530000	3.784432216	5.331806E-001	-139.1587000	3.784432216	5.385013E-001	-141.1963000	3.784432216	4.012430E-001	177.6820000
1893	3.786428214	4.139283E-001	177.1210000	3.786428214	5.324450E-001	-139.5401000	3.786428214	5.398322E-001	-141.5557000	3.786428214	4.013672E-001	177.2386000
1894	3.788424212	4.139963E-001	176.7032000	3.788424212	5.325459E-001	-139.9246000	3.788424212	5.414462E-001	-141.9030000	3.788424212	4.017199E-001	176.7474000
1895	3.790420210	4.138092E-001	176.2700000	3.790420210	5.319328E-001	-140.3651000	3.790420210	5.430142E-001	-142.2803000	3.790420210	4.017510E-001	176.2820000
1896	3.792416208	4.139798E-001	175.8615000	3.792416208	5.316656E-001	-140.7537000	3.792416208	5.443095E-001	-142.6389000	3.792416208	4.021046E-001	175.8212000
1897	3.794412206	4.142905E-001	175.4377000	3.794412206	5.314893E-001	-141.0816000	3.794412206	5.467649E-001	-143.0697000	3.794412206	4.020139E-001	175.3769000
1898	3.796408204	4.145522E-001	175.0485000	3.796408204	5.315664E-001	-141.4848000	3.796408204	5.487969E-001	-143.4959000	3.796408204	4.018142E-001	174.8844000
1899	3.798404202	4.145293E-001	174.6143000	3.798404202	5.313788E-001	-141.8557000	3.798404202	5.503044E-001	-144.0022000	3.798404202	4.019718E-001	174.4807000
1900	3.800400200	4.144922E-001	174.1746000	3.800400200	5.310804E-001	-142.2399000	3.800400200	5.518039E-001	-144.5059000	3.800400200	4.019321E-001	174.0252000
1901	3.802396198	4.148984E-001	173.7759000	3.802396198	5.306759E-001	-142.6157000	3.802396198	5.534767E-001	-144.9936000	3.802396198	4.019973E-001	173.5760000
1902	3.804392196	4.152587E-001	173.3735000	3.804392196	5.305216E-001	-143.0221000	3.804392196	5.555633E-001	-145.4744000	3.804392196	4.018768E-001	173.1089000
1903	3.806388194	4.155284E-001	172.9529000	3.806388194	5.305805E-001	-143.3986000	3.806388194	5.568417E-001	-146.0583000	3.806388194	4.017413E-001	172.6544000
1904	3.808384192	4.154532E-001	172.5550000	3.808384192	5.305834E-001	-143.8002000	3.808384192	5.577301E-001	-146.5998000	3.808384192	4.018554E-001	172.2221000
1905	3.810380190	4.156989E-001	172.0976000	3.810380190	5.307966E-001	-144.2041000	3.810380190	5.591047E-001	-147.2273000	3.810380190	4.019510E-001	171.7722000
1906	3.812376188	4.162698E-001	171.6922000	3.812376188	5.309553E-001	-144.5671000	3.812376188	5.607159E-001	-147.7742000	3.812376188	4.021613E-001	171.3539000
1907	3.814372186	4.165542E-001	171.3049000	3.814372186	5.307285E-001	-144.9559000	3.814372186	5.611750E-001	-148.3834000	3.814372186	4.020661E-001	170.9017000
1908	3.816368184	4.168598E-001	170.8338000	3.816368184	5.305561E-001	-145.3433000	3.816368184	5.618951E-001	-149.0030000	3.816368184	4.019181E-001	170.4406000
1909	3.818364182	4.171261E-001	170.4091000	3.818364182	5.308009E-001	-145.7864000	3.818364182	5.621514E-001	-149.5973000	3.818364182	4.021735E-001	170.0255000
1910	3.820360180	4.175631E-001	169.9799000	3.820360180	5.316114E-001	-146.1613000	3.820360180	5.625002E-001	-150.2228000	3.820360180	4.022394E-001	169.6253000
1911	3.822356178	4.182642E-001	169.5677000	3.822356178	5.312889E-001	-146.5954000	3.822356178	5.627508E-001	-150.8419000	3.822356178	4.022222E-001	169.1106000
1912	3.824352176	4.181295E-001	169.1348000	3.824352176	5.314041E-001	-146.9553000	3.824352176	5.625493E-001	-151.4553000	3.824352176	4.024743E-001	168.7379000
1913	3.826348174	4.185207E-001	168.6880000	3.826348174	5.318399E-001	-147.3769000	3.826348174	5.620238E-001	-152.0849000	3.826348174	4.027965E-001	168.2566000
1914	3.828344172	4.188980E-001	168.2425000	3.828344172	5.321175E-001	-147.7746000	3.828344172	5.614218E-001	-152.6576000	3.828344172	4.031266E-001	167.8012000
1915	3.830340170	4.192747E-001	167.7830000	3.830340170	5.324459E-001	-148.1857000	3.830340170	5.604749E-001	-153.2794000	3.830340170	4.031967E-001	167.3463000
1916	3.832336168	4.194781E-001	167.3348000	3.832336168	5.331349E-001	-148.6116000	3.832336168	5.598263E-001	-153.8566000	3.832336168	4.035311E-001	166.9089000
1917	3.834332166	4.201037E-001	166.8738000	3.834332166	5.330583E-001	-149.0299000	3.834332166	5.591684E-001	-154.4433000	3.834332166	4.036304E-001	166.4178000
1918	3.836328164	4.204045E-001	166.4338000	3.836328164	5.334710E-001	-149.4307000	3.836328164	5.580288E-001	-154.9913000	3.836328164	4.040649E-001	165.9704000
1919	3.838324162	4.207270E-001	165.9552000	3.838324162	5.339645E-001	-149.8620000	3.838324162	5.569497E-001	-155.5663000	3.838324162	4.040030E-001	165.5228000
1920	3.840320160	4.207704E-001	165.4897000	3.840320160	5.345213E-001	-150.3381000	3.840320160	5.551835E-001	-156.0908000	3.840320160	4.043234E-001	165.0151000
1921	3.842316158	4.215657E-001	165.0320000	3.842316158	5.347233E-001	-150.7648000	3.842316158	5.547057E-001	-156.6290000	3.842316158	4.042246E-001	164.5570000
1922	3.844312156	4.214817E-001	164.5970000	3.844312156	5.353032E-001	-151.1921000	3.844312156	5.528706E-001	-157.0921000	3.844312156	4.044242E-001	164.0673000
1923	3.846308154	4.215504E-001	164.1241000	3.846308154	5.356950E-001	-151.6353000	3.846308154	5.515894E-001	-157.5435000	3.846308154	4.044912E-001	163.5758000
1924	3.848304152	4.216627E-001	163.6980000	3.848304152	5.360852E-001	-152.0885000	3.848304152	5.499927E-001	-158.0374000	3.848304152	4.045216E-001	163.0826000
1925	3.850300150	4.220284E-001	163.1850000	3.850300150	5.366507E-001	-152.5759000	3.850300150	5.491349E-001	-158.4970000	3.850300150	4.046694E-001	162.5762000
1926	3.852296148	4.221371E-001	162.7495000	3.852296148	5.371211E-001	-153.0468000	3.852296148	5.477696E-001	-158.9654000	3.852296148	4.046032E-001	162.1426000
1927	3.854292146	4.220015E-001	162.2480000	3.854292146	5.374538E-001	-153.5026000	3.854292146	5.460685E-001	-159.4632000	3.854292146	4.045945E-001	161.5982000
1928	3.856288144	4.223747E-001	161.8380000	3.856288144	5.381185E-001	-153.9886000	3.856288144	5.449745E-001	-159.7980000	3.856288144	4.048808E-001	161.1198000
1929	3.858284142	4.224984E-001	161.3537000	3.858284142	5.383247E-001	-154.4564000	3.858284142	5.444858E-001	-160.2883000	3.858284142	4.047197E-001	160.6183000
1930	3.860280140	4.226640E-001	160.9233000	3.860280140	5.388878E-001	-154.9471000	3.860280140	5.430870E-001	-160.6732000	3.860280140	4.047295E-001	160.1309000
1931	3.862276138	4.227070E-001	160.4458000	3.862276138	5.387838E-001	-155.4612000	3.862276138	5.420287E-001	-161.0638000	3.862276138	4.044992E-001	159.6241000
1932	3.864272136	4.225391E-001	160.0143000	3.864272136	5.391545E-001	-155.9749000	3.864272136	5.410566E-001	-161.4786000	3.864272136	4.045077E-001	159.1914000
1933	3.866268134	4.227687E-001	159.5015000	3.866268134	5.393400E-001	-156.4936000	3.866268134	5.405743E-001	-161.8509000	3.866268134	4.042906E-001	158.7116000
1934	3.868264132	4.227462E-001	159.0743000	3.868264132	5.398992E-001	-156.9989000	3.868264132	5.391905E-001	-162.2744000	3.868264132	4.043306E-001	158.2231000
1935	3.870260130	4.229168E-001	158.6158000	3.870260130	5.396149E-001	-157.5252000	3.870260130	5.389736E-001	-162.6764000	3.870260130	4.038678E-001	157.7296000
1936	3.872256128	4.229884E-001	158.1790000	3.872256128	5.392758E-001	-158.0294000	3.872256128	5.386618E-001	-163.0528000	3.872256128	4.036263E-001	157.2592000
1937	3.874252126	4.231523E-001	157.7174000	3.874252126	5.394710E-001	-158.5755000	3.874252126	5.381166E-001	-163.4257000	3.874252126	4.034717E-001	156.8313000
1938	3.876248124	4.231410E-001	157.2691000	3.876248124	5.393776E-001	-159.0492000	3.876248124	5.371346E-001	-163.7996000	3.876248124	4.030374E-001	156.3413000
1939	3.878244122	4.232123E-001	156.7985000	3.878244122	5.389412E-001	-159.6051000	3.878244122	5.367943E-001	-164.2006000	3.878244122	4.029400E-001	155.9046000
1940	3.880240120	4.231712E-001	156.3530000	3.880240120	5.388348E-001	-160.1342000	3.880240120	5.362071E-001	-164.5586000	3.880240120	4.030057E-001	155.4417000
1941	3.882236118	4.232270E-001	155.9276000	3.882236118	5.385793E-001	-160.6329000	3.882236118	5.359724E-001	-164.9599000	3.882236118	4.027937E-001	154.9873000
1942	3.884232116	4.234879E-001	155.4647000	3.884232116	5.378588E-001	-161.1734000	3.884232116	5.356970E-001	-165.3562000	3.884232116	4.024626E-001	154.5735000
1943	3.886228114	4.233267E-001	154.9998000	3.886228114	5.370975E-001	-161.6945000	3.886228114	5.349883E-001	-165.6920000	3.886228114	4.025268E-001	154.1020000
1944	3.888224112	4.234565E-001	154.6049000	3.888224112	5.363795E-001	-162.2153000	3.888224112	5.344313E-001	-166.0728000	3.888224112	4.025030E-001	153.6898000
1945	3.890220110	4.237888E-001	154.1422000	3.890220110	5.351980E-001	-162.6990000	3.890220110	5.347462E-001	-166.4472000	3.890220110	4.023611E-001	153.2499000
1946	3.892216108	4.238142E-001	153.6980000	3.892216108	5.346122E-001	-163.1972000	3.892216108	5.341086E-001	-166.7505000	3.892216108	4.024842E-001	152.8328000
1947	3.894212106	4.235041E-001	153.2903000	3.894212106	5.330053E-001	-163.6837000	3.894212106	5.338258E-001	-167.1655000	3.894212106	4.021997E-001	152.4793000
1948	3.896208104	4.238822E-001	152.8353000	3.896208104	5.323646E-001	-164.1183000	3.896208104	5.337093E-001	-167.5255000	3.896208104	4.023488E-001	152.0699000
1949	3.898204102	4.238754E-001	152.3817000	3.898204102	5.310917E-001	-164.5799000	3.898204102	5.336152E-001	-167.8611000	3.898204102	4.029483E-001	151.6319000
1950	3.900200100	4.241789E-001	151.9282000	3.900200100	5.301956E-001	-165.0139000	3.900200100	5.336198E-001	-168.2990000	3.900200100	4.029450E-001	151.2005000
1951	3.902196098	4.244689E-001	151.4970000	3.902196098	5.297590E-001	-165.4300000	3.902196098	5.339311E-001	-168.6273000	3.902196098	4.034990E-001	150.7928000
1952	3.904192096	4.247258E-001	151.0595000	3.904192096	5.285500E-001	-165.8515000	3.904192096	5.342197E-001	-168.9409000	3.904192096	4.039059E-001	150.3484000
1953	3.906188094	4.248542E-001	150.6204000	3.906188094	5.273178E-001	-166.2529000	3.906188094	5.341858E-001	-169.3423000	3.906188094	4.039825E-001	149.9168000
1954	3.908184092	4.249480E-001	150.2327000	3.908184092	5.267333E-001	-166.6359000	3.908184092	5.346029E-001	-169.6546000	3.908184092	4.043964E-001	149.4646000
1955	3.910180090	4.251638E-001	149.7710000	3.910180090	5.257108E-001	-167.0418000	3.910180090	5.348465E-001	-170.0593000	3.910180090	4.049754E-001	149.0719000
1956	3.912176088	4.252843E-001	149.3351000	3.912176088	5.247319E-001	-167.3721000	3.912176088	5.354394E-001	-170.4550000	3.912176088	4.050173E-001	148.5982000
1957	3.914172086	4.254456E-001	148.8933000	3.914172086	5.239233E-001	-167.7647000	3.914172086	5.360122E-001	-170.7850000	3.914172086	4.057586E-001	148.1846000
1958	3.916168084	4.256525E-001	148.5031000	3.916168084	5.235118E-001	-168.0974000	3.916168084	5.366988E-001	-171.1476000	3.916168084	4.059377E-001	147.7269000
1959	3.918164082	4.258732E-001	148.0205000	3.918164082	5.228345E-001	-168.4463000	3.918164082	5.375261E-001	-171.5758000	3.918164082	4.062005E-001	147.2874000
1960	3.920160080	4.261774E-001	147.5946000	3.920160080	5.227008E-001	-168.7652000	3.920160080	5.382972E-001	-171.9911000	3.920160080	4.066800E-001	146.7804000
1961	3.922156078	4.264938E-001	147.1706000	3.922156078	5.219814E-001	-169.1000000	3.922156078	5.396246E-001	-172.3403000	3.922156078	4.068283E-001	146.3122000
1962	3.924152076	4.264933E-001	146.7321000	3.924152076	5.220712E-001	-169.4192000	3.924152076	5.400155E-001	-172.8245000	3.924152076	4.070626E-001	145.9080000
1963	3.926148074	4.267629E-001	146.3300000	3.926148074	5.220200E-001	-169.7430000	3.926148074	5.411320E-001	-173.2183000	3.926148074	4.075916E-001	145.3764000
1964	3.928144072	4.271203E-001	145.9026000	3.928144072	5.219535E-001	-170.0936000	3.928144072	5.422561E-001	-173.6850000	3.928144072	4.076491E-001	144.9640000
1965	3.930140070	4.272011E-001	145.4850000	3.930140070	5.223441E-001	-170.4153000	3.930140070	5.432475E-001	-174.0958000	3.930140070	4.079947E-001	144.4822000
1966	3.932136068	4.273586E-001	145.1098000	3.932136068	5.229636E-001	-170.7213000	3.932136068	5.440292E-001	-174.5701000	3.932136068	4.085618E-001	144.0250000
1967	3.934132066	4.279319E-001	144.6943000	3.934132066	5.233350E-001	-171.0752000	3.934132066	5.456268E-001	-175.0570000	3.934132066	4.087791E-001	143.5586000
1968	3.936128064	4.282584E-001	144.2272000	3.936128064	5.235698E-001	-171.4453000	3.936128064	5.465745E-001	-175.5609000	3.936128064	4.090433E-001	143.0904000
1969	3.938124062	4.286401E-001	143.8241000	3.938124062	5.243150E-001	-171.7752000	3.938124062	5.474895E-001	-176.0520000	3.938124062	4.093958E-001	142.6037000
1970	3.940120060	4.291448E-001	143.3949000	3.940120060	5.247449E-001	-172.1746000	3.940120060	5.487745E-001	-176.5928000	3.940120060	4.096255E-001	142.1418000
1971	3.942116058	4.298082E-001	142.9642000	3.942116058	5.261098E-001	-172.5432000	3.942116058	5.498084E-001	-177.1200000	3.942116058	4.101070E-001	141.6954000
1972	3.944112056	4.302164E-001	142.5284000	3.944112056	5.269472E-001	-172.9501000	3.944112056	5.504845E-001	-177.7185000	3.944112056	4.103969E-001	141.2126000
1973	3.946108054	4.308496E-001	142.0666000	3.946108054	5.278322E-001	-173.3217000	3.946108054	5.514938E-001	-178.2688000	3.946108054	4.106246E-001	140.6883000
1974	3.948104052	4.313197E-001	141.6714000	3.948104052	5.286312E-001	-173.7486000	3.948104052	5.517860E-001	-178.8876000	3.948104052	4.109293E-001	140.2467000
1975	3.950100050	4.317757E-001	141.2335000	3.950100050	5.299578E-001	-174.1775000	3.950100050	5.522856E-001	-179.4740000	3.950100050	4.112079E-001	139.7061000
1976	3.952096048	4.321935E-001	140.7869000	3.952096048	5.304602E-001	-174.6313000	3.952096048	5.525525E-001	179.9330000	3.952096048	4.113997E-001	139.2241000
1977	3.954092046	4.328477E-001	140.3134000	3.954092046	5.316386E-001	-175.0785000	3.954092046	5.527244E-001	179.2932000	3.954092046	4.116711E-001	138.7095000
1978	3.956088044	4.332413E-001	139.9024000	3.956088044	5.326892E-001	-175.5296000	3.956088044	5.525509E-001	178.7233000	3.956088044	4.120218E-001	138.2207000
1979	3.958084042	4.338389E-001	139.4227000	3.958084042	5.336344E-001	-175.9922000	3.958084042	5.520126E-001	178.1254000	3.958084042	4.119713E-001	137.6804000
1980	3.960080040	4.342164E-001	138.9692000	3.960080040	5.346408E-001	-176.5061000	3.960080040	5.515005E-001	177.5067000	3.960080040	4.123724E-001	137.1214000
1981	3.962076038	4.347146E-001	138.5281000	3.962076038	5.354987E-001	-177.0037000	3.962076038	5.508766E-001	176.8971000	3.962076038	4.123343E-001	136.6151000
1982	3.964072036	4.352808E-001	137.9739000	3.964072036	5.364461E-001	-177.5397000	3.964072036	5.499830E-001	176.2716000	3.964072036	4.123179E-001	136.0527000
1983	3.966068034	4.356070E-001	137.5147000	3.966068034	5.373062E-001	-178.0791000	3.966068034	5.490094E-001	175.7009000	3.966068034	4.119965E-001	135.5548000
1984	3.968064032	4.359255E-001	137.0780000	3.968064032	5.378972E-001	-178.6108000	3.968064032	5.477551E-001	175.1338000	3.968064032	4.117331E-001	134.9946000
[truncated: 16 more rows]
