# Supplementary material for: Tailoring the refractive index of impedance-matched ferrite composites
Source: Sci Rep. 2022 Sep 22;12:15818. doi: 10.1038/s41598-022-19188-3 (PMC9500025; doi:10.1038/s41598-022-19188-3)
Supplement: Supplementary file 1 — Supplementary Information 1. [file 41598_2022_19188_MOESM1_ESM.zip › 41598_2022_19188_MOESM1/greater than 125 um.csv]

MS4644A
!10/30/2013.11:28:37.AM
!CHANNEL.1
!TR.MEASUREMENT
!RF.CORRECTION: FULL.TWO.PORT.CAL.PORT.1.2
!AVERAGING.OFF
!IF.BANDWIDTH: 1KHZ
!NUMBER.OF.TRACES: 4
!TRACE:	TRACE.1	TRACE.2	TRACE.3	TRACE.4
!PARAMETER:	S11	S12	S21	S22
!PORT:	PORT1	PORT2	PORT1	PORT2
!GRAPH:	LINMAG.PHASE	LINMAG.PHASE	LINMAG.PHASE	LINMAG.PHASE
!SMOOTHING:	OFF	OFF	OFF	OFF
!TIMEDOMAIN:	OFF	OFF	OFF	OFF
!SWEEPTYPE: FREQ.SWEEP(Linear)
PNT	FREQ1.GHZ	LINMAG1	PHASE1.DEG	FREQ2.GHZ	LINMAG2	PHASE2.DEG	FREQ3.GHZ	LINMAG3	PHASE3.DEG	FREQ4.GHZ	LINMAG4	PHASE4.DEG
1	0.010000000	6.901264E-004	47.0013100	0.010000000	9.994435E-001	-2.4719640	0.010000000	9.997919E-001	-2.4943710	0.010000000	1.018601E-003	87.0743000
2	0.011995998	7.918091E-004	54.8950400	0.011995998	9.997747E-001	-2.9643110	0.011995998	1.000178E+000	-3.0169820	0.011995998	1.268008E-003	89.5657100
3	0.013991996	8.373577E-004	65.5800900	0.013991996	9.997741E-001	-3.4762660	0.013991996	1.000079E+000	-3.5076220	0.013991996	1.546159E-003	87.8182000
4	0.015987994	9.757433E-004	73.7645900	0.015987994	9.994236E-001	-3.9778720	0.015987994	9.998938E-001	-3.9985310	0.015987994	1.740919E-003	86.4722100
5	0.017983992	1.169731E-003	79.2117200	0.017983992	9.998919E-001	-4.4935040	0.017983992	1.000023E+000	-4.5218130	0.017983992	1.965072E-003	84.4764500
6	0.019979990	1.392902E-003	83.7257300	0.019979990	9.997286E-001	-4.9825510	0.019979990	1.000015E+000	-5.0072740	0.019979990	2.188822E-003	83.3547300
7	0.021975988	1.645521E-003	84.9549700	0.021975988	9.994577E-001	-5.4922570	0.021975988	1.000045E+000	-5.5086680	0.021975988	2.421370E-003	81.5622900
8	0.023971986	1.923451E-003	85.9807900	0.023971986	9.994648E-001	-5.9816990	0.023971986	9.998833E-001	-6.0135330	0.023971986	2.661812E-003	80.0921500
9	0.025967984	2.216396E-003	85.2569000	0.025967984	9.995531E-001	-6.4975230	0.025967984	9.998381E-001	-6.5227590	0.025967984	2.897231E-003	78.0756300
10	0.027963982	2.530078E-003	84.3416000	0.027963982	9.992301E-001	-6.9874070	0.027963982	9.996905E-001	-7.0117090	0.027963982	3.126537E-003	76.5644500
11	0.029959980	2.834208E-003	82.8112800	0.029959980	9.991624E-001	-7.5007590	0.029959980	9.995356E-001	-7.5222260	0.029959980	3.355162E-003	74.3455700
12	0.031955978	3.154273E-003	81.0735300	0.031955978	9.988935E-001	-7.9936080	0.031955978	9.994547E-001	-8.0166850	0.031955978	3.583244E-003	72.4905900
13	0.033951976	3.477759E-003	78.8782900	0.033951976	9.988940E-001	-8.4920370	0.033951976	9.991401E-001	-8.5205160	0.033951976	3.883018E-003	70.1305800
14	0.035947974	3.796010E-003	76.7901600	0.035947974	9.987474E-001	-8.9988560	0.035947974	9.991570E-001	-9.0120970	0.035947974	3.977095E-003	68.1122300
15	0.037943972	4.119223E-003	74.4237100	0.037943972	9.987804E-001	-9.4972290	0.037943972	9.990366E-001	-9.5206480	0.037943972	4.246926E-003	65.7628200
16	0.039939970	4.538764E-003	71.4404200	0.039939970	9.984792E-001	-9.9938450	0.039939970	9.988776E-001	-10.0130300	0.039939970	4.422358E-003	64.3268200
17	0.041935968	4.749225E-003	70.0814500	0.041935968	9.983310E-001	-10.4866800	0.041935968	9.984345E-001	-10.5136800	0.041935968	4.643359E-003	62.1856700
18	0.043931966	5.071566E-003	67.6222500	0.043931966	9.978994E-001	-10.9947000	0.043931966	9.983588E-001	-11.0218600	0.043931966	4.858667E-003	60.3435400
19	0.045927964	5.395316E-003	64.9354400	0.045927964	9.981561E-001	-11.4884000	0.045927964	9.981402E-001	-11.5079500	0.045927964	5.043843E-003	58.6771100
20	0.047923962	5.727146E-003	62.2378400	0.047923962	9.976873E-001	-11.9809000	0.047923962	9.980134E-001	-12.0148700	0.047923962	5.241990E-003	57.3999900
21	0.049919960	6.045016E-003	59.8606800	0.049919960	9.974691E-001	-12.4806000	0.049919960	9.977435E-001	-12.5142100	0.049919960	5.451083E-003	55.2227900
22	0.051915958	6.341247E-003	56.8942900	0.051915958	9.975299E-001	-12.9765100	0.051915958	9.975864E-001	-13.0111000	0.051915958	5.735613E-003	54.2488700
23	0.053911956	6.617690E-003	54.0507100	0.053911956	9.969995E-001	-13.4838600	0.053911956	9.973702E-001	-13.4951900	0.053911956	5.930703E-003	51.6330200
24	0.055907954	6.920836E-003	51.4746900	0.055907954	9.970043E-001	-13.9684600	0.055907954	9.972718E-001	-13.9862000	0.055907954	6.123975E-003	50.2286300
25	0.057903952	7.175033E-003	48.9192100	0.057903952	9.967445E-001	-14.4717800	0.057903952	9.968455E-001	-14.4903100	0.057903952	6.337059E-003	48.8479000
26	0.059899950	7.453194E-003	46.3091800	0.059899950	9.965023E-001	-14.9632900	0.059899950	9.965943E-001	-14.9848200	0.059899950	6.612772E-003	47.2165000
27	0.061895948	7.679638E-003	43.8225700	0.061895948	9.962336E-001	-15.4514800	0.061895948	9.964736E-001	-15.4762200	0.061895948	6.821988E-003	45.4480900
28	0.063891946	7.934110E-003	41.3171600	0.063891946	9.957444E-001	-15.9552800	0.063891946	9.962403E-001	-15.9774200	0.063891946	7.044778E-003	43.7635200
29	0.065887944	8.171784E-003	38.9732300	0.065887944	9.957423E-001	-16.4543000	0.065887944	9.958644E-001	-16.4693900	0.065887944	7.299135E-003	42.3860700
30	0.067883942	8.368044E-003	36.7501700	0.067883942	9.954866E-001	-16.9309700	0.067883942	9.959542E-001	-16.9637400	0.067883942	7.538945E-003	40.8267900
31	0.069879940	8.540796E-003	34.4970900	0.069879940	9.950507E-001	-17.4312600	0.069879940	9.956741E-001	-17.4466900	0.069879940	7.713456E-003	39.0255500
32	0.071875938	8.699913E-003	32.4418100	0.071875938	9.951773E-001	-17.9258800	0.071875938	9.951990E-001	-17.9440400	0.071875938	8.004859E-003	37.8102800
33	0.073871936	8.892495E-003	30.2354200	0.073871936	9.948351E-001	-18.4140000	0.073871936	9.951582E-001	-18.4373100	0.073871936	8.199920E-003	35.9843100
34	0.075867934	9.070268E-003	27.8570600	0.075867934	9.946434E-001	-18.9059900	0.075867934	9.949145E-001	-18.9376200	0.075867934	8.418973E-003	34.6408700
35	0.077863932	9.165293E-003	26.2269400	0.077863932	9.943159E-001	-19.3963200	0.077863932	9.944080E-001	-19.4222800	0.077863932	8.644194E-003	32.9468400
36	0.079859930	9.307594E-003	24.6641800	0.079859930	9.940081E-001	-19.8882400	0.079859930	9.943889E-001	-19.9226100	0.079859930	8.906214E-003	31.0908100
37	0.081855928	9.421278E-003	23.2152700	0.081855928	9.938057E-001	-20.3681000	0.081855928	9.943377E-001	-20.3992500	0.081855928	9.114593E-003	29.6105500
38	0.083851926	9.532609E-003	21.7718800	0.083851926	9.936956E-001	-20.8596300	0.083851926	9.939843E-001	-20.9066300	0.083851926	9.333299E-003	28.2616800
39	0.085847924	9.654148E-003	20.5790700	0.085847924	9.936102E-001	-21.3580800	0.085847924	9.938610E-001	-21.3869300	0.085847924	9.557293E-003	27.0004600
40	0.087843922	9.772595E-003	19.3293900	0.087843922	9.932983E-001	-21.8603100	0.087843922	9.935641E-001	-21.8849400	0.087843922	9.781154E-003	25.4005100
41	0.089839920	1.002937E-002	18.0395800	0.089839920	9.930236E-001	-22.3365300	0.089839920	9.931387E-001	-22.3745700	0.089839920	9.962301E-003	24.0442200
42	0.091835918	1.005789E-002	16.8556600	0.091835918	9.927672E-001	-22.8240100	0.091835918	9.928139E-001	-22.8617500	0.091835918	1.015353E-002	22.8106300
43	0.093831916	1.018704E-002	16.0026300	0.093831916	9.925189E-001	-23.3290800	0.093831916	9.927468E-001	-23.3464500	0.093831916	1.034401E-002	21.5419600
44	0.095827914	1.032538E-002	15.1844600	0.095827914	9.922334E-001	-23.8164400	0.095827914	9.923458E-001	-23.8336100	0.095827914	1.052278E-002	19.9831700
45	0.097823912	1.045373E-002	14.5887500	0.097823912	9.920403E-001	-24.3007600	0.097823912	9.921520E-001	-24.3333700	0.097823912	1.074809E-002	18.6566400
46	0.099819910	1.072731E-002	13.9871200	0.099819910	9.919128E-001	-24.8042700	0.099819910	9.919928E-001	-24.8222200	0.099819910	1.095494E-002	17.4229600
47	0.101815908	1.092352E-002	12.9771000	0.101815908	9.914348E-001	-25.2866600	0.101815908	9.918833E-001	-25.3112000	0.101815908	1.116334E-002	16.3707100
48	0.103811906	1.110592E-002	11.7536100	0.103811906	9.912212E-001	-25.7725000	0.103811906	9.915246E-001	-25.7982100	0.103811906	1.126644E-002	14.9811300
49	0.105807904	1.130333E-002	10.8924900	0.105807904	9.909632E-001	-26.2608300	0.105807904	9.912393E-001	-26.2981300	0.105807904	1.149165E-002	14.0160500
50	0.107803902	1.141681E-002	10.1126300	0.107803902	9.908882E-001	-26.7570400	0.107803902	9.912073E-001	-26.7704300	0.107803902	1.168268E-002	12.8617900
51	0.109799900	1.160839E-002	9.5384430	0.109799900	9.905380E-001	-27.2537800	0.109799900	9.908166E-001	-27.2536200	0.109799900	1.185504E-002	11.5662600
52	0.111795898	1.182925E-002	8.8622300	0.111795898	9.902565E-001	-27.7292100	0.111795898	9.905159E-001	-27.7560100	0.111795898	1.201667E-002	10.5614200
53	0.113791896	1.206861E-002	8.1601550	0.113791896	9.899161E-001	-28.2160100	0.113791896	9.902278E-001	-28.2349500	0.113791896	1.223494E-002	9.6853550
54	0.115787894	1.234518E-002	7.4157320	0.115787894	9.898154E-001	-28.7011400	0.115787894	9.901183E-001	-28.7413700	0.115787894	1.241575E-002	8.6246900
55	0.117783892	1.262831E-002	6.6409830	0.117783892	9.895759E-001	-29.1946900	0.117783892	9.897581E-001	-29.2138900	0.117783892	1.262894E-002	7.3486000
56	0.119779890	1.293835E-002	5.9141760	0.119779890	9.892896E-001	-29.6743600	0.119779890	9.895054E-001	-29.7092300	0.119779890	1.284182E-002	6.3359440
57	0.121775888	1.322053E-002	5.0137600	0.121775888	9.891151E-001	-30.1656800	0.121775888	9.891930E-001	-30.1877300	0.121775888	1.306604E-002	5.5018210
58	0.123771886	1.347775E-002	4.2466060	0.123771886	9.886088E-001	-30.6469100	0.123771886	9.886814E-001	-30.6908300	0.123771886	1.326746E-002	4.5224300
59	0.125767884	1.380208E-002	3.0271170	0.125767884	9.884200E-001	-31.1429200	0.125767884	9.887168E-001	-31.1845400	0.125767884	1.339993E-002	3.5181560
60	0.127763882	1.412051E-002	1.8134950	0.127763882	9.881901E-001	-31.6255200	0.127763882	9.882684E-001	-31.6536000	0.127763882	1.364613E-002	2.5815200
61	0.129759880	1.443769E-002	0.7147390	0.129759880	9.879379E-001	-32.1215600	0.129759880	9.883928E-001	-32.1375900	0.129759880	1.387206E-002	1.4517000
62	0.131755878	1.478203E-002	-0.1582088	0.131755878	9.877479E-001	-32.5989800	0.131755878	9.879217E-001	-32.6391100	0.131755878	1.411282E-002	0.4311485
63	0.133751876	1.509331E-002	-1.4060340	0.133751876	9.873866E-001	-33.0954100	0.133751876	9.876090E-001	-33.1211100	0.133751876	1.435676E-002	-0.6233748
64	0.135747874	1.541635E-002	-2.7058370	0.135747874	9.872304E-001	-33.5745500	0.135747874	9.872909E-001	-33.6136200	0.135747874	1.459818E-002	-1.6837910
65	0.137743872	1.585912E-002	-4.2023290	0.137743872	9.869969E-001	-34.0785500	0.137743872	9.871805E-001	-34.0974000	0.137743872	1.489165E-002	-3.0071280
66	0.139739870	1.619838E-002	-5.5537330	0.139739870	9.866735E-001	-34.5620600	0.139739870	9.868763E-001	-34.5850800	0.139739870	1.512962E-002	-4.0510030
67	0.141735868	1.639012E-002	-6.5952760	0.141735868	9.863229E-001	-35.0387400	0.141735868	9.865511E-001	-35.0739800	0.141735868	1.539403E-002	-5.1287720
68	0.143731866	1.668946E-002	-7.8801930	0.143731866	9.861166E-001	-35.5342100	0.143731866	9.863148E-001	-35.5539500	0.143731866	1.550150E-002	-6.2366910
69	0.145727864	1.695002E-002	-9.2567570	0.145727864	9.859895E-001	-36.0194400	0.145727864	9.861873E-001	-36.0518800	0.145727864	1.578841E-002	-7.2017140
70	0.147723862	1.729740E-002	-10.5420500	0.147723862	9.854060E-001	-36.4934500	0.147723862	9.855309E-001	-36.5317600	0.147723862	1.607754E-002	-8.3354140
71	0.149719860	1.754938E-002	-11.8733700	0.149719860	9.851572E-001	-36.9822600	0.149719860	9.854148E-001	-37.0171800	0.149719860	1.625635E-002	-9.5128190
72	0.151715858	1.782652E-002	-13.2575300	0.151715858	9.849463E-001	-37.4669300	0.151715858	9.854720E-001	-37.5024800	0.151715858	1.648545E-002	-10.5981800
73	0.153711856	1.814537E-002	-14.5876900	0.153711856	9.843890E-001	-37.9570500	0.153711856	9.848758E-001	-37.9885700	0.153711856	1.680460E-002	-11.5397400
74	0.155707854	1.834037E-002	-15.6937500	0.155707854	9.845223E-001	-38.4417400	0.155707854	9.843141E-001	-38.4883700	0.155707854	1.700172E-002	-12.7743100
75	0.157703852	1.865270E-002	-17.0813300	0.157703852	9.841285E-001	-38.9289700	0.157703852	9.839670E-001	-38.9581400	0.157703852	1.728562E-002	-13.8723800
76	0.159699850	1.889440E-002	-18.2559000	0.159699850	9.837181E-001	-39.4148200	0.159699850	9.838132E-001	-39.4354000	0.159699850	1.752349E-002	-14.8368300
77	0.161695848	1.908296E-002	-19.4840500	0.161695848	9.836118E-001	-39.8852400	0.161695848	9.836238E-001	-39.9187800	0.161695848	1.776999E-002	-15.9550400
78	0.163691846	1.932766E-002	-20.6860400	0.163691846	9.832038E-001	-40.3767900	0.163691846	9.833341E-001	-40.4171300	0.163691846	1.801289E-002	-16.9341000
79	0.165687844	1.953278E-002	-21.7670200	0.165687844	9.831536E-001	-40.8652000	0.165687844	9.829796E-001	-40.8970700	0.165687844	1.829749E-002	-18.0032000
80	0.167683842	1.978964E-002	-22.8865800	0.167683842	9.827496E-001	-41.3446500	0.167683842	9.826961E-001	-41.3798400	0.167683842	1.852562E-002	-19.0318800
81	0.169679840	1.999468E-002	-23.9317200	0.169679840	9.824917E-001	-41.8307000	0.169679840	9.824890E-001	-41.8606000	0.169679840	1.885562E-002	-20.0895100
82	0.171675838	2.022040E-002	-24.9292000	0.171675838	9.821544E-001	-42.3156700	0.171675838	9.821754E-001	-42.3456100	0.171675838	1.909366E-002	-21.0215700
83	0.173671836	2.041465E-002	-25.8284600	0.173671836	9.817881E-001	-42.8049300	0.173671836	9.819169E-001	-42.8303600	0.173671836	1.931663E-002	-21.9949000
84	0.175667834	2.066026E-002	-26.7683300	0.175667834	9.818287E-001	-43.2815700	0.175667834	9.816777E-001	-43.3190600	0.175667834	1.958934E-002	-22.8214100
85	0.177663832	2.086854E-002	-27.6404200	0.177663832	9.813872E-001	-43.7720100	0.177663832	9.813704E-001	-43.8009900	0.177663832	1.984917E-002	-23.7800200
86	0.179659830	2.109071E-002	-28.3877500	0.179659830	9.808876E-001	-44.2566500	0.179659830	9.812757E-001	-44.2756500	0.179659830	2.009127E-002	-24.6886000
87	0.181655828	2.133209E-002	-29.2396600	0.181655828	9.806971E-001	-44.7331200	0.181655828	9.809941E-001	-44.7688400	0.181655828	2.036139E-002	-25.6227000
88	0.183651826	2.153849E-002	-29.9787200	0.183651826	9.806821E-001	-45.2217600	0.183651826	9.806163E-001	-45.2462100	0.183651826	2.065587E-002	-26.5753000
89	0.185647824	2.181246E-002	-30.6562600	0.185647824	9.802307E-001	-45.7001600	0.185647824	9.803846E-001	-45.7326000	0.185647824	2.091221E-002	-27.3325000
90	0.187643822	2.204464E-002	-31.4059000	0.187643822	9.799874E-001	-46.1803600	0.187643822	9.798884E-001	-46.2143600	0.187643822	2.119538E-002	-28.1312600
91	0.189639820	2.228595E-002	-32.0757800	0.189639820	9.795595E-001	-46.6694400	0.189639820	9.796476E-001	-46.6945600	0.189639820	2.154529E-002	-29.2509400
92	0.191635818	2.256552E-002	-32.7415900	0.191635818	9.793649E-001	-47.1488800	0.191635818	9.795660E-001	-47.1772100	0.191635818	2.179324E-002	-30.0621400
93	0.193631816	2.283766E-002	-33.4485700	0.193631816	9.790191E-001	-47.6280700	0.193631816	9.794335E-001	-47.6575700	0.193631816	2.207421E-002	-30.9030600
94	0.195627814	2.313156E-002	-34.0676600	0.195627814	9.786993E-001	-48.1149100	0.195627814	9.791752E-001	-48.1322100	0.195627814	2.231789E-002	-31.6627000
95	0.197623812	2.343473E-002	-34.6541900	0.197623812	9.784460E-001	-48.5952000	0.197623812	9.785405E-001	-48.6331900	0.197623812	2.258221E-002	-32.5908300
96	0.199619810	2.372711E-002	-35.3471600	0.199619810	9.780819E-001	-49.0795300	0.199619810	9.785210E-001	-49.1006200	0.199619810	2.285122E-002	-33.4578800
97	0.201615808	2.407270E-002	-36.0060400	0.201615808	9.778920E-001	-49.5693300	0.201615808	9.781703E-001	-49.5998600	0.201615808	2.314095E-002	-34.3614700
98	0.203611806	2.437161E-002	-36.6137800	0.203611806	9.776810E-001	-50.0421300	0.203611806	9.779598E-001	-50.0910100	0.203611806	2.340188E-002	-35.1725700
99	0.205607804	2.469542E-002	-37.3390600	0.205607804	9.774117E-001	-50.5401800	0.205607804	9.775455E-001	-50.5378100	0.205607804	2.364345E-002	-36.0811100
100	0.207603802	2.506620E-002	-38.0370200	0.207603802	9.770551E-001	-51.0225400	0.207603802	9.772089E-001	-51.0325800	0.207603802	2.390815E-002	-36.9613700
101	0.209599800	2.542578E-002	-38.7249800	0.209599800	9.767240E-001	-51.4899500	0.209599800	9.767747E-001	-51.5462600	0.209599800	2.417141E-002	-37.8622900
102	0.211595798	2.576116E-002	-39.4646600	0.211595798	9.763122E-001	-51.9772000	0.211595798	9.767185E-001	-52.0085400	0.211595798	2.441206E-002	-38.7388600
103	0.213591796	2.618849E-002	-40.3354200	0.213591796	9.761462E-001	-52.4581600	0.213591796	9.761486E-001	-52.4970300	0.213591796	2.464405E-002	-39.5968600
104	0.215587794	2.654874E-002	-41.1853400	0.215587794	9.757716E-001	-52.9418400	0.215587794	9.759207E-001	-52.9795200	0.215587794	2.489133E-002	-40.4002000
105	0.217583792	2.691158E-002	-41.9779100	0.217583792	9.757394E-001	-53.4324500	0.217583792	9.758001E-001	-53.4573700	0.217583792	2.514780E-002	-41.2001100
106	0.219579790	2.726375E-002	-42.8795500	0.219579790	9.752417E-001	-53.9038000	0.219579790	9.754077E-001	-53.9603600	0.219579790	2.538776E-002	-42.0310700
107	0.221575788	2.763092E-002	-43.6836600	0.221575788	9.751183E-001	-54.3943200	0.221575788	9.750127E-001	-54.4199900	0.221575788	2.561812E-002	-42.7956200
108	0.223571786	2.798127E-002	-44.5481800	0.223571786	9.748231E-001	-54.8589200	0.223571786	9.747089E-001	-54.9040000	0.223571786	2.585076E-002	-43.5627100
109	0.225567784	2.833345E-002	-45.4366400	0.225567784	9.744314E-001	-55.3407000	0.225567784	9.746350E-001	-55.3758700	0.225567784	2.610356E-002	-44.2850900
110	0.227563782	2.870191E-002	-46.1589000	0.227563782	9.740320E-001	-55.8229900	0.227563782	9.742596E-001	-55.8514100	0.227563782	2.636660E-002	-45.0549300
111	0.229559780	2.904043E-002	-47.1150700	0.229559780	9.739661E-001	-56.3009500	0.229559780	9.739354E-001	-56.3462500	0.229559780	2.663440E-002	-45.8306500
112	0.231555778	2.936631E-002	-48.0618200	0.231555778	9.735408E-001	-56.7795500	0.231555778	9.733809E-001	-56.8255400	0.231555778	2.687185E-002	-46.5430100
113	0.233551776	2.969344E-002	-49.0016000	0.233551776	9.735278E-001	-57.2702300	0.233551776	9.732927E-001	-57.2952800	0.233551776	2.716908E-002	-47.2994700
114	0.235547774	3.001015E-002	-49.9818600	0.235547774	9.730625E-001	-57.7492000	0.235547774	9.727854E-001	-57.7782400	0.235547774	2.744408E-002	-48.0093800
115	0.237543772	3.031129E-002	-50.9096500	0.237543772	9.728255E-001	-58.2271500	0.237543772	9.728285E-001	-58.2882900	0.237543772	2.773028E-002	-48.8172700
116	0.239539770	3.060196E-002	-51.8445100	0.239539770	9.723108E-001	-58.7172900	0.239539770	9.723680E-001	-58.7623100	0.239539770	2.801405E-002	-49.5611200
117	0.241535768	3.088960E-002	-52.7529200	0.241535768	9.720297E-001	-59.2028200	0.241535768	9.718084E-001	-59.2408300	0.241535768	2.830400E-002	-50.3081300
118	0.243531766	3.127471E-002	-53.7167600	0.243531766	9.718097E-001	-59.6825700	0.243531766	9.714704E-001	-59.6960500	0.243531766	2.861557E-002	-51.0401100
119	0.245527764	3.156177E-002	-54.5587200	0.245527764	9.714677E-001	-60.1584200	0.245527764	9.714375E-001	-60.1744700	0.245527764	2.893930E-002	-51.8288200
120	0.247523762	3.183941E-002	-55.4204600	0.247523762	9.711095E-001	-60.6299100	0.247523762	9.710357E-001	-60.6757700	0.247523762	2.923772E-002	-52.6168600
121	0.249519760	3.209707E-002	-56.3019400	0.249519760	9.707729E-001	-61.1236600	0.249519760	9.706670E-001	-61.1502400	0.249519760	2.957044E-002	-53.3860300
122	0.251515758	3.236466E-002	-57.1078600	0.251515758	9.706104E-001	-61.6054300	0.251515758	9.704675E-001	-61.6164600	0.251515758	2.989017E-002	-54.1675300
123	0.253511756	3.264919E-002	-57.9119500	0.253511756	9.702287E-001	-62.0917400	0.253511756	9.700813E-001	-62.1021500	0.253511756	3.019732E-002	-54.9802500
124	0.255507754	3.292030E-002	-58.6913900	0.255507754	9.698160E-001	-62.5601500	0.255507754	9.697533E-001	-62.5785000	0.255507754	3.057626E-002	-55.7530400
125	0.257503752	3.316202E-002	-59.4783000	0.257503752	9.696269E-001	-63.0379600	0.257503752	9.692887E-001	-63.0562100	0.257503752	3.091551E-002	-56.4971000
126	0.259499750	3.344729E-002	-60.2574200	0.259499750	9.691254E-001	-63.5322100	0.259499750	9.691360E-001	-63.5419700	0.259499750	3.123145E-002	-57.3602500
127	0.261495748	3.370536E-002	-60.9442100	0.261495748	9.689104E-001	-64.0034300	0.261495748	9.688372E-001	-64.0338000	0.261495748	3.155332E-002	-58.1772900
128	0.263491746	3.397896E-002	-61.7038500	0.263491746	9.684602E-001	-64.4999700	0.263491746	9.683994E-001	-64.5003500	0.263491746	3.187369E-002	-58.9725500
129	0.265487744	3.427115E-002	-62.4095600	0.265487744	9.680940E-001	-64.9679600	0.265487744	9.681018E-001	-64.9783200	0.265487744	3.219254E-002	-59.7295500
130	0.267483742	3.454547E-002	-63.1153200	0.267483742	9.677547E-001	-65.4299900	0.267483742	9.677728E-001	-65.4684600	0.267483742	3.250761E-002	-60.5108500
131	0.269479740	3.474893E-002	-63.7422900	0.269479740	9.675861E-001	-65.9383000	0.269479740	9.674419E-001	-65.9291500	0.269479740	3.282964E-002	-61.2925900
132	0.271475738	3.504616E-002	-64.3934000	0.271475738	9.672059E-001	-66.3978800	0.271475738	9.671503E-001	-66.4169300	0.271475738	3.314708E-002	-62.0913200
133	0.273471736	3.536666E-002	-64.9810800	0.273471736	9.668623E-001	-66.8759100	0.273471736	9.671535E-001	-66.9064400	0.273471736	3.345884E-002	-62.8796500
134	0.275467734	3.566812E-002	-65.6528200	0.275467734	9.665197E-001	-67.3518100	0.275467734	9.665107E-001	-67.3872900	0.275467734	3.378889E-002	-63.6487700
135	0.277463732	3.601699E-002	-66.2466600	0.277463732	9.662884E-001	-67.8438400	0.277463732	9.663388E-001	-67.8644600	0.277463732	3.409123E-002	-64.3792300
136	0.279459730	3.634820E-002	-66.8578000	0.279459730	9.659072E-001	-68.3018000	0.279459730	9.660808E-001	-68.3338200	0.279459730	3.439278E-002	-65.1909100
137	0.281455728	3.668892E-002	-67.4767000	0.281455728	9.654899E-001	-68.7753000	0.281455728	9.658761E-001	-68.7984700	0.281455728	3.470614E-002	-65.9690400
138	0.283451726	3.705092E-002	-68.1076100	0.283451726	9.650388E-001	-69.2590700	0.283451726	9.652845E-001	-69.2840300	0.283451726	3.504071E-002	-66.6122800
139	0.285447724	3.741704E-002	-68.7329600	0.285447724	9.649379E-001	-69.7254000	0.285447724	9.651826E-001	-69.7604300	0.285447724	3.535603E-002	-67.3696800
140	0.287443722	3.781073E-002	-69.3602500	0.287443722	9.646016E-001	-70.2172100	0.287443722	9.647319E-001	-70.2375900	0.287443722	3.570040E-002	-68.1072900
141	0.289439720	3.818899E-002	-69.9903600	0.289439720	9.641318E-001	-70.6935000	0.289439720	9.644614E-001	-70.7114100	0.289439720	3.600105E-002	-68.8204000
142	0.291435718	3.858385E-002	-70.6253500	0.291435718	9.639609E-001	-71.1503400	0.291435718	9.640031E-001	-71.2057900	0.291435718	3.635384E-002	-69.5444600
143	0.293431716	3.899438E-002	-71.2915400	0.293431716	9.635006E-001	-71.6395300	0.293431716	9.636573E-001	-71.6783200	0.293431716	3.666243E-002	-70.2728000
144	0.295427714	3.939274E-002	-71.9459800	0.295427714	9.632633E-001	-72.0977200	0.295427714	9.635324E-001	-72.1537600	0.295427714	3.700008E-002	-70.9447900
145	0.297423712	3.982057E-002	-72.6390500	0.297423712	9.630754E-001	-72.5879400	0.297423712	9.631152E-001	-72.6320400	0.297423712	3.731002E-002	-71.5123600
146	0.299419710	4.024738E-002	-73.3286100	0.299419710	9.626420E-001	-73.0593900	0.299419710	9.625829E-001	-73.0998500	0.299419710	3.767835E-002	-72.2620500
147	0.301415708	4.061912E-002	-74.2165700	0.301415708	9.626089E-001	-73.5458700	0.301415708	9.624931E-001	-73.5836300	0.301415708	3.795608E-002	-72.9294000
148	0.303411706	4.107139E-002	-74.9466400	0.303411706	9.620007E-001	-73.9971600	0.303411706	9.621502E-001	-74.0554700	0.303411706	3.832752E-002	-73.6580800
149	0.305407704	4.167219E-002	-75.6112100	0.305407704	9.616783E-001	-74.4960800	0.305407704	9.617684E-001	-74.5353200	0.305407704	3.865544E-002	-74.2779400
150	0.307403702	4.211372E-002	-76.2778800	0.307403702	9.613910E-001	-74.9800000	0.307403702	9.613720E-001	-74.9870200	0.307403702	3.892403E-002	-75.0458200
151	0.309399700	4.257395E-002	-77.0602400	0.309399700	9.612910E-001	-75.4363600	0.309399700	9.612827E-001	-75.4770200	0.309399700	3.928549E-002	-75.7199200
152	0.311395698	4.297215E-002	-77.7851600	0.311395698	9.608289E-001	-75.9077300	0.311395698	9.606375E-001	-75.9478500	0.311395698	3.961743E-002	-76.3959100
153	0.313391696	4.338398E-002	-78.6170200	0.313391696	9.603741E-001	-76.3877000	0.313391696	9.606006E-001	-76.4173300	0.313391696	3.987989E-002	-77.0688200
154	0.315387694	4.373719E-002	-79.3689600	0.315387694	9.604255E-001	-76.8586200	0.315387694	9.597658E-001	-76.9192200	0.315387694	4.019900E-002	-77.8739200
155	0.317383692	4.411025E-002	-80.1243600	0.317383692	9.600891E-001	-77.3396100	0.317383692	9.598455E-001	-77.3774300	0.317383692	4.055053E-002	-78.4479800
156	0.319379690	4.451098E-002	-80.9759800	0.319379690	9.597499E-001	-77.8107000	0.319379690	9.593557E-001	-77.8574400	0.319379690	4.078780E-002	-79.1922700
157	0.321375688	4.485556E-002	-81.7022000	0.321375688	9.597144E-001	-78.2860000	0.321375688	9.589766E-001	-78.3184500	0.321375688	4.106461E-002	-79.8430800
158	0.323371686	4.520858E-002	-82.4911700	0.323371686	9.591301E-001	-78.7702200	0.323371686	9.589779E-001	-78.7954700	0.323371686	4.133931E-002	-80.4746600
159	0.325367684	4.553168E-002	-83.2780800	0.325367684	9.587160E-001	-79.2429900	0.325367684	9.587665E-001	-79.2790100	0.325367684	4.174867E-002	-81.1515000
160	0.327363682	4.583617E-002	-84.0627500	0.327363682	9.580431E-001	-79.7116100	0.327363682	9.584246E-001	-79.7613700	0.327363682	4.199240E-002	-81.7908000
161	0.329359680	4.612481E-002	-84.8308400	0.329359680	9.580885E-001	-80.1901200	0.329359680	9.579819E-001	-80.2281600	0.329359680	4.228474E-002	-82.4542400
162	0.331355678	4.645653E-002	-85.5113900	0.331355678	9.578833E-001	-80.6699300	0.331355678	9.578544E-001	-80.7053900	0.331355678	4.266367E-002	-83.0357300
163	0.333351676	4.672961E-002	-86.2304700	0.333351676	9.575285E-001	-81.1342200	0.333351676	9.575248E-001	-81.1821900	0.333351676	4.297146E-002	-83.7178800
164	0.335347674	4.708042E-002	-86.9485900	0.335347674	9.572392E-001	-81.6254900	0.335347674	9.570915E-001	-81.6569400	0.335347674	4.327147E-002	-84.3789600
165	0.337343672	4.731575E-002	-87.5613600	0.337343672	9.570985E-001	-82.1022300	0.337343672	9.568867E-001	-82.1396600	0.337343672	4.361732E-002	-85.0084500
166	0.339339670	4.761931E-002	-88.2536800	0.339339670	9.568119E-001	-82.5747400	0.339339670	9.565923E-001	-82.6134800	0.339339670	4.394939E-002	-85.5846700
167	0.341335668	4.788128E-002	-88.8684100	0.341335668	9.563809E-001	-83.0331700	0.341335668	9.561965E-001	-83.0698600	0.341335668	4.424840E-002	-86.2553100
168	0.343331666	4.821543E-002	-89.5368000	0.343331666	9.562495E-001	-83.5224900	0.343331666	9.558804E-001	-83.5503400	0.343331666	4.462152E-002	-86.9910700
169	0.345327664	4.855647E-002	-90.1579200	0.345327664	9.560716E-001	-83.9998200	0.345327664	9.556889E-001	-84.0370500	0.345327664	4.498795E-002	-87.6983500
170	0.347323662	4.880705E-002	-90.7976300	0.347323662	9.555532E-001	-84.4782400	0.347323662	9.554650E-001	-84.5308200	0.347323662	4.531834E-002	-88.3160700
171	0.349319660	4.913452E-002	-91.3455500	0.349319660	9.554720E-001	-84.9517600	0.349319660	9.550712E-001	-84.9889700	0.349319660	4.564398E-002	-89.0150700
172	0.351315658	4.950264E-002	-92.0282200	0.351315658	9.551613E-001	-85.4319200	0.351315658	9.549588E-001	-85.4730100	0.351315658	4.598926E-002	-89.6905800
173	0.353311656	4.986081E-002	-92.6105500	0.353311656	9.545352E-001	-85.9194300	0.353311656	9.546859E-001	-85.9543200	0.353311656	4.635234E-002	-90.3864100
174	0.355307654	5.028564E-002	-93.1659200	0.355307654	9.544622E-001	-86.4017000	0.355307654	9.542807E-001	-86.4306200	0.355307654	4.668813E-002	-91.0760400
175	0.357303652	5.063507E-002	-93.7017500	0.357303652	9.541934E-001	-86.8753100	0.357303652	9.536097E-001	-86.9046600	0.357303652	4.703474E-002	-91.6940800
176	0.359299650	5.088630E-002	-94.3151400	0.359299650	9.538878E-001	-87.3528700	0.359299650	9.536686E-001	-87.3885000	0.359299650	4.747670E-002	-92.5717200
177	0.361295648	5.127688E-002	-94.9082300	0.361295648	9.536178E-001	-87.8277700	0.361295648	9.531043E-001	-87.8682000	0.361295648	4.783409E-002	-93.2187700
178	0.363291646	5.164985E-002	-95.4936800	0.363291646	9.533613E-001	-88.3069500	0.363291646	9.526567E-001	-88.3567700	0.363291646	4.810623E-002	-93.9827300
179	0.365287644	5.205827E-002	-96.0603800	0.365287644	9.529101E-001	-88.7929200	0.365287644	9.522515E-001	-88.8335900	0.365287644	4.850371E-002	-94.6614200
180	0.367283642	5.248053E-002	-96.6273600	0.367283642	9.527138E-001	-89.2729300	0.367283642	9.518861E-001	-89.3068900	0.367283642	4.879449E-002	-95.3685900
181	0.369279640	5.293464E-002	-97.2094400	0.369279640	9.521917E-001	-89.7345800	0.369279640	9.514459E-001	-89.7878300	0.369279640	4.912141E-002	-96.0740700
182	0.371275638	5.331202E-002	-97.7907000	0.371275638	9.518054E-001	-90.2418400	0.371275638	9.509939E-001	-90.2689700	0.371275638	4.947076E-002	-96.7282000
183	0.373271636	5.372255E-002	-98.3630800	0.373271636	9.513825E-001	-90.7044600	0.373271636	9.503278E-001	-90.7324500	0.373271636	4.975304E-002	-97.3772200
184	0.375267634	5.419207E-002	-98.9619800	0.375267634	9.510574E-001	-91.1908600	0.375267634	9.503649E-001	-91.2118000	0.375267634	5.011378E-002	-98.0725400
185	0.377263632	5.466134E-002	-99.6209500	0.377263632	9.505216E-001	-91.6539400	0.377263632	9.499444E-001	-91.6824000	0.377263632	5.040648E-002	-98.7923200
186	0.379259630	5.509234E-002	-100.2140000	0.379259630	9.501306E-001	-92.1409300	0.379259630	9.493753E-001	-92.1676200	0.379259630	5.075376E-002	-99.4382200
187	0.381255628	5.552251E-002	-100.8724000	0.381255628	9.497957E-001	-92.6220800	0.381255628	9.490365E-001	-92.6301300	0.381255628	5.110922E-002	-100.0870000
188	0.383251626	5.604974E-002	-101.5282000	0.383251626	9.491051E-001	-93.0991700	0.383251626	9.484860E-001	-93.1052300	0.383251626	5.145590E-002	-100.7248000
189	0.385247624	5.648012E-002	-102.1469000	0.385247624	9.486825E-001	-93.5584900	0.385247624	9.481935E-001	-93.5703000	0.385247624	5.179847E-002	-101.4009000
190	0.387243622	5.693116E-002	-102.8103000	0.387243622	9.482031E-001	-94.0484800	0.387243622	9.478979E-001	-94.0489100	0.387243622	5.214822E-002	-102.0295000
191	0.389239620	5.744873E-002	-103.4514000	0.389239620	9.478819E-001	-94.5171800	0.389239620	9.475212E-001	-94.5346200	0.389239620	5.246842E-002	-102.6904000
192	0.391235618	5.785135E-002	-104.2161000	0.391235618	9.475366E-001	-94.9832700	0.391235618	9.473244E-001	-94.9937700	0.391235618	5.284351E-002	-103.3562000
193	0.393231616	5.836581E-002	-104.8835000	0.393231616	9.468778E-001	-95.4513400	0.393231616	9.463950E-001	-95.4741700	0.393231616	5.322293E-002	-104.0015000
194	0.395227614	5.878558E-002	-105.5714000	0.395227614	9.463269E-001	-95.9206300	0.395227614	9.462131E-001	-95.9284400	0.395227614	5.364165E-002	-104.6184000
195	0.397223612	5.920381E-002	-106.3297000	0.397223612	9.460840E-001	-96.3865100	0.397223612	9.458183E-001	-96.3959100	0.397223612	5.398031E-002	-105.2759000
196	0.399219610	5.958117E-002	-107.0432000	0.399219610	9.455580E-001	-96.8524900	0.399219610	9.454225E-001	-96.8732100	0.399219610	5.438329E-002	-105.9357000
197	0.401215608	6.000751E-002	-107.7117000	0.401215608	9.451880E-001	-97.3093400	0.401215608	9.450464E-001	-97.3483300	0.401215608	5.478266E-002	-106.6036000
198	0.403211606	6.042692E-002	-108.3720000	0.403211606	9.447253E-001	-97.7773700	0.403211606	9.447089E-001	-97.8062100	0.403211606	5.511409E-002	-107.2733000
199	0.405207604	6.074394E-002	-109.2517000	0.405207604	9.444477E-001	-98.2342300	0.405207604	9.444532E-001	-98.2819900	0.405207604	5.546599E-002	-107.8872000
200	0.407203602	6.105120E-002	-110.0276000	0.407203602	9.441433E-001	-98.7039900	0.407203602	9.440743E-001	-98.7448300	0.407203602	5.588822E-002	-108.5536000
201	0.409199600	6.150034E-002	-110.7015000	0.409199600	9.438690E-001	-99.1640200	0.409199600	9.436984E-001	-99.2096500	0.409199600	5.626766E-002	-109.2660000
202	0.411195598	6.183908E-002	-111.3405000	0.411195598	9.436931E-001	-99.6319900	0.411195598	9.434063E-001	-99.6802100	0.411195598	5.665561E-002	-109.8879000
203	0.413191596	6.217207E-002	-112.0840000	0.413191596	9.434278E-001	-100.0937000	0.413191596	9.431094E-001	-100.1515000	0.413191596	5.703216E-002	-110.5579000
204	0.415187594	6.244428E-002	-112.7589000	0.415187594	9.432512E-001	-100.5654000	0.415187594	9.430444E-001	-100.6091000	0.415187594	5.733886E-002	-111.2119000
205	0.417183592	6.275059E-002	-113.4205000	0.417183592	9.429572E-001	-101.0200000	0.417183592	9.427812E-001	-101.0708000	0.417183592	5.769885E-002	-111.8951000
206	0.419179590	6.306905E-002	-114.0830000	0.419179590	9.426622E-001	-101.4857000	0.419179590	9.425638E-001	-101.5682000	0.419179590	5.811509E-002	-112.4804000
207	0.421175588	6.337181E-002	-114.6906000	0.421175588	9.426079E-001	-101.9650000	0.421175588	9.423475E-001	-102.0350000	0.421175588	5.846743E-002	-113.1050000
208	0.423171586	6.371676E-002	-115.3316000	0.423171586	9.423572E-001	-102.4288000	0.423171586	9.420182E-001	-102.4979000	0.423171586	5.876248E-002	-113.9430000
209	0.425167584	6.397039E-002	-115.9523000	0.425167584	9.420626E-001	-102.9093000	0.425167584	9.419505E-001	-102.9644000	0.425167584	5.925587E-002	-114.3330000
210	0.427163582	6.437922E-002	-116.5157000	0.427163582	9.418180E-001	-103.3753000	0.427163582	9.416605E-001	-103.4470000	0.427163582	5.953021E-002	-115.0476000
211	0.429159580	6.490850E-002	-117.0213000	0.429159580	9.418250E-001	-103.8428000	0.429159580	9.415509E-001	-103.9128000	0.429159580	5.994471E-002	-115.6027000
212	0.431155578	6.503092E-002	-117.5547000	0.431155578	9.414971E-001	-104.3048000	0.431155578	9.411526E-001	-104.3847000	0.431155578	6.020010E-002	-116.3737000
213	0.433151576	6.551585E-002	-118.1564000	0.433151576	9.414524E-001	-104.7756000	0.433151576	9.409614E-001	-104.8560000	0.433151576	6.074768E-002	-116.9652000
214	0.435147574	6.588853E-002	-118.7365000	0.435147574	9.412119E-001	-105.2579000	0.435147574	9.408709E-001	-105.3377000	0.435147574	6.112254E-002	-117.6383000
215	0.437143572	6.619877E-002	-119.2846000	0.437143572	9.409302E-001	-105.7334000	0.437143572	9.405620E-001	-105.8142000	0.437143572	6.117874E-002	-118.2079000
216	0.439139570	6.671591E-002	-119.7944000	0.439139570	9.407730E-001	-106.2105000	0.439139570	9.405683E-001	-106.2804000	0.439139570	6.160456E-002	-118.6568000
217	0.441135568	6.710016E-002	-120.3815000	0.441135568	9.406879E-001	-106.6846000	0.441135568	9.400756E-001	-106.7569000	0.441135568	6.203744E-002	-119.3931000
218	0.443131566	6.764930E-002	-120.8919000	0.443131566	9.405658E-001	-107.1587000	0.443131566	9.397895E-001	-107.2342000	0.443131566	6.254781E-002	-120.0797000
219	0.445127564	6.811737E-002	-121.4694000	0.445127564	9.402674E-001	-107.6425000	0.445127564	9.393778E-001	-107.7183000	0.445127564	6.284200E-002	-120.7529000
220	0.447123562	6.867314E-002	-121.9701000	0.447123562	9.400536E-001	-108.1229000	0.447123562	9.391862E-001	-108.2020000	0.447123562	6.328966E-002	-121.2836000
221	0.449119560	6.898710E-002	-122.5381000	0.449119560	9.400674E-001	-108.5925000	0.449119560	9.389450E-001	-108.6687000	0.449119560	6.374837E-002	-121.7740000
222	0.451115558	6.952310E-002	-123.2521000	0.451115558	9.398409E-001	-109.0916000	0.451115558	9.386610E-001	-109.1516000	0.451115558	6.407370E-002	-122.4744000
223	0.453111556	6.993049E-002	-123.7515000	0.453111556	9.391715E-001	-109.5600000	0.453111556	9.382259E-001	-109.6347000	0.453111556	6.441342E-002	-123.1275000
224	0.455107554	7.046748E-002	-124.3461000	0.455107554	9.391035E-001	-110.0456000	0.455107554	9.378493E-001	-110.1187000	0.455107554	6.477234E-002	-123.7667000
225	0.457103552	7.089724E-002	-124.9677000	0.457103552	9.386373E-001	-110.5416000	0.457103552	9.373659E-001	-110.5982000	0.457103552	6.510715E-002	-124.4513000
226	0.459099550	7.141944E-002	-125.5396000	0.459099550	9.386175E-001	-111.0025000	0.459099550	9.372699E-001	-111.0694000	0.459099550	6.551234E-002	-124.9649000
227	0.461095548	7.186887E-002	-126.1569000	0.461095548	9.383293E-001	-111.4886000	0.461095548	9.368016E-001	-111.5574000	0.461095548	6.580024E-002	-125.6391000
228	0.463091546	7.228613E-002	-126.7640000	0.463091546	9.377386E-001	-111.9845000	0.463091546	9.363457E-001	-112.0326000	0.463091546	6.608538E-002	-126.1905000
229	0.465087544	7.266127E-002	-127.3501000	0.465087544	9.374739E-001	-112.4555000	0.465087544	9.359514E-001	-112.4920000	0.465087544	6.642289E-002	-126.6890000
230	0.467083542	7.312829E-002	-127.9919000	0.467083542	9.371322E-001	-112.9362000	0.467083542	9.353164E-001	-112.9786000	0.467083542	6.672467E-002	-127.4290000
231	0.469079540	7.352608E-002	-128.6008000	0.469079540	9.369898E-001	-113.4206000	0.469079540	9.348815E-001	-113.4444000	0.469079540	6.706713E-002	-127.9663000
232	0.471075538	7.397380E-002	-129.2095000	0.471075538	9.363431E-001	-113.8945000	0.471075538	9.345204E-001	-113.9218000	0.471075538	6.742864E-002	-128.5717000
233	0.473071536	7.438691E-002	-129.7940000	0.473071536	9.357407E-001	-114.3714000	0.473071536	9.341635E-001	-114.3898000	0.473071536	6.777673E-002	-129.1725000
234	0.475067534	7.473873E-002	-130.4361000	0.475067534	9.352508E-001	-114.8476000	0.475067534	9.334446E-001	-114.8537000	0.475067534	6.806242E-002	-129.7266000
235	0.477063532	7.517093E-002	-131.0269000	0.477063532	9.350100E-001	-115.3183000	0.477063532	9.328699E-001	-115.3342000	0.477063532	6.837655E-002	-130.3145000
236	0.479059530	7.553828E-002	-131.6787000	0.479059530	9.346662E-001	-115.7919000	0.479059530	9.322072E-001	-115.7841000	0.479059530	6.881794E-002	-130.8643000
237	0.481055528	7.596600E-002	-132.2279000	0.481055528	9.341911E-001	-116.2725000	0.481055528	9.319306E-001	-116.2487000	0.481055528	6.918379E-002	-131.4121000
238	0.483051526	7.637254E-002	-132.8623000	0.483051526	9.338220E-001	-116.7294000	0.483051526	9.313659E-001	-116.7058000	0.483051526	6.956089E-002	-131.9658000
239	0.485047524	7.674294E-002	-133.4181000	0.485047524	9.331359E-001	-117.2013000	0.485047524	9.309197E-001	-117.1779000	0.485047524	6.990523E-002	-132.5593000
240	0.487043522	7.707915E-002	-134.0202000	0.487043522	9.328635E-001	-117.6779000	0.487043522	9.304577E-001	-117.6365000	0.487043522	7.034606E-002	-133.1369000
241	0.489039520	7.745909E-002	-134.6373000	0.489039520	9.322820E-001	-118.1470000	0.489039520	9.300525E-001	-118.0872000	0.489039520	7.079604E-002	-133.7095000
242	0.491035518	7.781225E-002	-135.2405000	0.491035518	9.320564E-001	-118.6240000	0.491035518	9.295962E-001	-118.5639000	0.491035518	7.114715E-002	-134.3067000
243	0.493031516	7.817621E-002	-135.7547000	0.493031516	9.309826E-001	-119.0963000	0.493031516	9.292306E-001	-119.0144000	0.493031516	7.156678E-002	-134.8690000
244	0.495027514	7.853482E-002	-136.4479000	0.495027514	9.307082E-001	-119.5454000	0.495027514	9.287537E-001	-119.4866000	0.495027514	7.193561E-002	-135.5487000
245	0.497023512	7.887374E-002	-137.0076000	0.497023512	9.302186E-001	-120.0267000	0.497023512	9.284870E-001	-119.9339000	0.497023512	7.237853E-002	-136.1502000
246	0.499019510	7.925116E-002	-137.6233000	0.499019510	9.298513E-001	-120.4905000	0.499019510	9.279423E-001	-120.4041000	0.499019510	7.278094E-002	-136.7011000
247	0.501015508	7.959661E-002	-138.1753000	0.501015508	9.293400E-001	-120.9614000	0.501015508	9.277729E-001	-120.8600000	0.501015508	7.312126E-002	-137.3468000
248	0.503011506	7.994863E-002	-138.7407000	0.503011506	9.291500E-001	-121.4242000	0.503011506	9.272189E-001	-121.3290000	0.503011506	7.351357E-002	-137.9026000
249	0.505007504	8.031937E-002	-139.3637000	0.505007504	9.286082E-001	-121.8870000	0.505007504	9.269414E-001	-121.7891000	0.505007504	7.390943E-002	-138.5450000
250	0.507003502	8.067820E-002	-140.0172000	0.507003502	9.281216E-001	-122.3472000	0.507003502	9.265808E-001	-122.2377000	0.507003502	7.431732E-002	-139.1887000
251	0.508999500	8.108963E-002	-140.5909000	0.508999500	9.277288E-001	-122.7988000	0.508999500	9.264701E-001	-122.6931000	0.508999500	7.469332E-002	-139.8535000
252	0.510995498	8.146313E-002	-141.1114000	0.510995498	9.271794E-001	-123.2780000	0.510995498	9.261159E-001	-123.1653000	0.510995498	7.509826E-002	-140.3656000
253	0.512991496	8.179060E-002	-141.7205000	0.512991496	9.266610E-001	-123.7370000	0.512991496	9.258996E-001	-123.6405000	0.512991496	7.550684E-002	-141.0060000
254	0.514987494	8.217700E-002	-142.3297000	0.514987494	9.264607E-001	-124.1912000	0.514987494	9.254198E-001	-124.0889000	0.514987494	7.585504E-002	-141.6293000
255	0.516983492	8.249298E-002	-142.9333000	0.516983492	9.262666E-001	-124.6521000	0.516983492	9.254306E-001	-124.5658000	0.516983492	7.625679E-002	-142.2276000
256	0.518979490	8.296850E-002	-143.4868000	0.518979490	9.257505E-001	-125.1117000	0.518979490	9.246681E-001	-125.0113000	0.518979490	7.673636E-002	-142.8421000
257	0.520975488	8.330100E-002	-144.1070000	0.520975488	9.252871E-001	-125.5470000	0.520975488	9.247458E-001	-125.4847000	0.520975488	7.717719E-002	-143.4257000
258	0.522971486	8.368056E-002	-144.7069000	0.522971486	9.248887E-001	-126.0269000	0.522971486	9.246942E-001	-125.9471000	0.522971486	7.753759E-002	-143.9662000
259	0.524967484	8.405010E-002	-145.2111000	0.524967484	9.249838E-001	-126.4683000	0.524967484	9.241182E-001	-126.4144000	0.524967484	7.792514E-002	-144.6445000
260	0.526963482	8.437025E-002	-145.8418000	0.526963482	9.243692E-001	-126.9281000	0.526963482	9.244484E-001	-126.8775000	0.526963482	7.826667E-002	-145.1951000
261	0.528959480	8.477477E-002	-146.3546000	0.528959480	9.243506E-001	-127.3682000	0.528959480	9.239008E-001	-127.3440000	0.528959480	7.854874E-002	-145.9060000
262	0.530955478	8.510126E-002	-146.9072000	0.530955478	9.241597E-001	-127.8381000	0.530955478	9.237432E-001	-127.7938000	0.530955478	7.870454E-002	-146.4907000
263	0.532951476	8.557092E-002	-147.4985000	0.532951476	9.238722E-001	-128.2801000	0.532951476	9.235770E-001	-128.2668000	0.532951476	7.926489E-002	-147.0913000
264	0.534947474	8.606233E-002	-147.9474000	0.534947474	9.237082E-001	-128.7399000	0.534947474	9.236313E-001	-128.7251000	0.534947474	7.970236E-002	-147.5904000
265	0.536943472	8.653378E-002	-148.5447000	0.536943472	9.234400E-001	-129.2136000	0.536943472	9.231924E-001	-129.1903000	0.536943472	7.999592E-002	-148.1659000
266	0.538939470	8.688643E-002	-149.0146000	0.538939470	9.236798E-001	-129.6663000	0.538939470	9.232082E-001	-129.6751000	0.538939470	8.033903E-002	-148.7246000
267	0.540935468	8.728962E-002	-149.6082000	0.540935468	9.233437E-001	-130.1099000	0.540935468	9.226696E-001	-130.1263000	0.540935468	8.058185E-002	-149.2697000
268	0.542931466	8.786097E-002	-150.0435000	0.542931466	9.231918E-001	-130.5726000	0.542931466	9.227298E-001	-130.6055000	0.542931466	8.090281E-002	-149.7287000
269	0.544927464	8.835637E-002	-150.4826000	0.544927464	9.233427E-001	-131.0325000	0.544927464	9.221877E-001	-131.0757000	0.544927464	8.131513E-002	-150.2849000
270	0.546923462	8.875657E-002	-151.0663000	0.546923462	9.230574E-001	-131.4910000	0.546923462	9.220861E-001	-131.5429000	0.546923462	8.186212E-002	-150.7615000
271	0.548919460	8.934484E-002	-151.5712000	0.548919460	9.229781E-001	-131.9653000	0.548919460	9.217166E-001	-131.9877000	0.548919460	8.220735E-002	-151.3362000
272	0.550915458	8.992507E-002	-152.0569000	0.550915458	9.230843E-001	-132.4315000	0.550915458	9.213009E-001	-132.4828000	0.550915458	8.245571E-002	-151.9228000
273	0.552911456	9.045519E-002	-152.5070000	0.552911456	9.229897E-001	-132.8903000	0.552911456	9.210057E-001	-132.9540000	0.552911456	8.293737E-002	-152.3853000
274	0.554907454	9.096856E-002	-153.0869000	0.554907454	9.228640E-001	-133.3563000	0.554907454	9.207419E-001	-133.4225000	0.554907454	8.344641E-002	-152.9353000
275	0.556903452	9.161253E-002	-153.5371000	0.556903452	9.228432E-001	-133.8415000	0.556903452	9.207851E-001	-133.8932000	0.556903452	8.395358E-002	-153.4390000
276	0.558899450	9.197735E-002	-154.1603000	0.558899450	9.227706E-001	-134.3157000	0.558899450	9.201484E-001	-134.3764000	0.558899450	8.425517E-002	-154.0454000
277	0.560895448	9.274843E-002	-154.6103000	0.560895448	9.226053E-001	-134.7948000	0.560895448	9.201443E-001	-134.8280000	0.560895448	8.450087E-002	-154.4866000
278	0.562891446	9.314509E-002	-155.1512000	0.562891446	9.229520E-001	-135.2755000	0.562891446	9.195578E-001	-135.2964000	0.562891446	8.491080E-002	-154.9898000
279	0.564887444	9.346998E-002	-155.7495000	0.564887444	9.225779E-001	-135.7508000	0.564887444	9.192147E-001	-135.7874000	0.564887444	8.527572E-002	-155.4835000
280	0.566883442	9.394339E-002	-156.3029000	0.566883442	9.221676E-001	-136.2254000	0.566883442	9.187273E-001	-136.2445000	0.566883442	8.556381E-002	-156.0340000
281	0.568879440	9.434810E-002	-156.7902000	0.568879440	9.217158E-001	-136.7127000	0.568879440	9.184558E-001	-136.7167000	0.568879440	8.589268E-002	-156.5613000
282	0.570875438	9.478948E-002	-157.4136000	0.570875438	9.215834E-001	-137.2152000	0.570875438	9.180370E-001	-137.1875000	0.570875438	8.627015E-002	-157.1790000
283	0.572871436	9.520361E-002	-158.0879000	0.572871436	9.212624E-001	-137.7076000	0.572871436	9.176256E-001	-137.6793000	0.572871436	8.661328E-002	-157.6904000
284	0.574867434	9.569012E-002	-158.4833000	0.574867434	9.210863E-001	-138.1684000	0.574867434	9.172747E-001	-138.1223000	0.574867434	8.694907E-002	-158.0710000
285	0.576863432	9.599996E-002	-159.0862000	0.576863432	9.206315E-001	-138.6576000	0.576863432	9.166899E-001	-138.5874000	0.576863432	8.731803E-002	-158.6673000
286	0.578859430	9.637505E-002	-159.6380000	0.578859430	9.202609E-001	-139.1267000	0.578859430	9.162788E-001	-139.0824000	0.578859430	8.762144E-002	-159.1928000
287	0.580855428	9.666653E-002	-160.1229000	0.580855428	9.198543E-001	-139.6094000	0.580855428	9.158036E-001	-139.5355000	0.580855428	8.800632E-002	-159.6387000
288	0.582851426	9.694716E-002	-160.5904000	0.582851426	9.192087E-001	-140.1025000	0.582851426	9.156169E-001	-139.9952000	0.582851426	8.839640E-002	-160.2461000
289	0.584847424	9.720295E-002	-161.1581000	0.584847424	9.188206E-001	-140.5823000	0.584847424	9.152765E-001	-140.4685000	0.584847424	8.881903E-002	-160.7389000
290	0.586843422	9.736186E-002	-161.7017000	0.586843422	9.180110E-001	-141.0520000	0.586843422	9.147343E-001	-140.9373000	0.586843422	8.951948E-002	-161.2040000
291	0.588839420	9.758963E-002	-162.3346000	0.588839420	9.181123E-001	-141.5331000	0.588839420	9.138169E-001	-141.4047000	0.588839420	8.959533E-002	-161.6153000
292	0.590835418	9.797131E-002	-162.7331000	0.590835418	9.172603E-001	-142.0153000	0.590835418	9.136911E-001	-141.8833000	0.590835418	9.007271E-002	-162.2866000
293	0.592831416	9.819824E-002	-163.2007000	0.592831416	9.165539E-001	-142.4858000	0.592831416	9.133871E-001	-142.3611000	0.592831416	9.044611E-002	-162.8214000
294	0.594827414	9.836014E-002	-163.7397000	0.594827414	9.162436E-001	-142.9726000	0.594827414	9.125931E-001	-142.8180000	0.594827414	9.079923E-002	-163.4216000
295	0.596823412	9.850597E-002	-164.2531000	0.596823412	9.154225E-001	-143.4297000	0.596823412	9.120684E-001	-143.3063000	0.596823412	9.110687E-002	-163.9185000
296	0.598819410	9.862659E-002	-164.8086000	0.598819410	9.149996E-001	-143.9177000	0.598819410	9.119112E-001	-143.7628000	0.598819410	9.164848E-002	-164.3843000
297	0.600815408	9.897835E-002	-165.2711000	0.600815408	9.142634E-001	-144.3965000	0.600815408	9.114292E-001	-144.2440000	0.600815408	9.180398E-002	-164.9729000
298	0.602811406	9.920061E-002	-165.8019000	0.602811406	9.137508E-001	-144.8849000	0.602811406	9.108834E-001	-144.6963000	0.602811406	9.255592E-002	-165.5721000
299	0.604807404	9.949518E-002	-166.2850000	0.604807404	9.130570E-001	-145.3519000	0.604807404	9.109277E-001	-145.1606000	0.604807404	9.261376E-002	-166.0627000
300	0.606803402	1.001035E-001	-166.6763000	0.606803402	9.120316E-001	-145.8058000	0.606803402	9.101240E-001	-145.6599000	0.606803402	9.318396E-002	-166.7537000
301	0.608799400	1.004253E-001	-167.2595000	0.608799400	9.110129E-001	-146.2935000	0.608799400	9.097658E-001	-146.0997000	0.608799400	9.362609E-002	-167.4051000
302	0.610795398	1.010577E-001	-167.7682000	0.610795398	9.106538E-001	-146.7257000	0.610795398	9.094954E-001	-146.5819000	0.610795398	9.375278E-002	-168.0135000
303	0.612791396	1.016729E-001	-168.2850000	0.612791396	9.096962E-001	-147.1887000	0.612791396	9.084849E-001	-147.0095000	0.612791396	9.434306E-002	-168.6101000
304	0.614787394	1.020776E-001	-168.8351000	0.614787394	9.097804E-001	-147.6298000	0.614787394	9.082183E-001	-147.4917000	0.614787394	9.479843E-002	-169.1832000
305	0.616783392	1.028148E-001	-169.3138000	0.616783392	9.088486E-001	-148.0632000	0.616783392	9.074796E-001	-147.9466000	0.616783392	9.539787E-002	-169.7740000
306	0.618779390	1.032953E-001	-169.8349000	0.618779390	9.081411E-001	-148.5284000	0.618779390	9.069536E-001	-148.3887000	0.618779390	9.589548E-002	-170.3261000
307	0.620775388	1.039299E-001	-170.3981000	0.620775388	9.074264E-001	-148.9274000	0.620775388	9.063837E-001	-148.8459000	0.620775388	9.644054E-002	-170.9885000
308	0.622771386	1.043678E-001	-170.9581000	0.622771386	9.071741E-001	-149.3618000	0.622771386	9.058670E-001	-149.2913000	0.622771386	9.687224E-002	-171.6028000
309	0.624767384	1.048350E-001	-171.5949000	0.624767384	9.065163E-001	-149.7900000	0.624767384	9.054919E-001	-149.7308000	0.624767384	9.736551E-002	-172.2503000
310	0.626763382	1.051118E-001	-172.2885000	0.626763382	9.062054E-001	-150.1976000	0.626763382	9.054773E-001	-150.1809000	0.626763382	9.765695E-002	-172.8944000
311	0.628759380	1.055038E-001	-172.8656000	0.628759380	9.062667E-001	-150.6251000	0.628759380	9.047941E-001	-150.6158000	0.628759380	9.796555E-002	-173.5670000
312	0.630755378	1.057756E-001	-173.5441000	0.630755378	9.056439E-001	-151.0523000	0.630755378	9.048665E-001	-151.0635000	0.630755378	9.826708E-002	-174.1645000
313	0.632751376	1.059553E-001	-174.2876000	0.632751376	9.056796E-001	-151.4745000	0.632751376	9.051502E-001	-151.4755000	0.632751376	9.842341E-002	-174.8491000
314	0.634747374	1.063341E-001	-174.9254000	0.634747374	9.052708E-001	-151.9179000	0.634747374	9.046037E-001	-151.9102000	0.634747374	9.852584E-002	-175.6296000
315	0.636743372	1.065912E-001	-175.6040000	0.636743372	9.051652E-001	-152.3839000	0.636743372	9.044070E-001	-152.3390000	0.636743372	9.849939E-002	-176.1120000
316	0.638739370	1.070325E-001	-176.2264000	0.638739370	9.048659E-001	-152.8327000	0.638739370	9.050767E-001	-152.7676000	0.638739370	9.860329E-002	-176.7484000
317	0.640735368	1.074360E-001	-176.7978000	0.640735368	9.048445E-001	-153.2676000	0.640735368	9.045299E-001	-153.2078000	0.640735368	9.898054E-002	-177.3418000
318	0.642731366	1.076299E-001	-177.4458000	0.642731366	9.049298E-001	-153.7193000	0.642731366	9.049799E-001	-153.6681000	0.642731366	9.925983E-002	-177.8520000
319	0.644727364	1.081344E-001	-177.9109000	0.644727364	9.046570E-001	-154.1853000	0.644727364	9.048195E-001	-154.1186000	0.644727364	9.954886E-002	-178.3780000
320	0.646723362	1.082919E-001	-178.4495000	0.646723362	9.046474E-001	-154.6214000	0.646723362	9.046792E-001	-154.5524000	0.646723362	9.982007E-002	-178.9148000
321	0.648719360	1.087501E-001	-178.8421000	0.648719360	9.043130E-001	-155.0663000	0.648719360	9.046008E-001	-155.0398000	0.648719360	1.002498E-001	-179.4135000
322	0.650715358	1.093499E-001	-179.1810000	0.650715358	9.048288E-001	-155.5329000	0.650715358	9.045870E-001	-155.4853000	0.650715358	1.005813E-001	-179.8609000
323	0.652711356	1.096918E-001	-179.6964000	0.652711356	9.041588E-001	-155.9900000	0.652711356	9.040582E-001	-155.9245000	0.652711356	1.007682E-001	179.6201000
324	0.654707354	1.103711E-001	179.8517000	0.654707354	9.041985E-001	-156.4704000	0.654707354	9.042888E-001	-156.4087000	0.654707354	1.012295E-001	179.2711000
325	0.656703352	1.106043E-001	179.4422000	0.656703352	9.048068E-001	-156.8819000	0.656703352	9.040178E-001	-156.8819000	0.656703352	1.017420E-001	178.8140000
326	0.658699350	1.110087E-001	178.9299000	0.658699350	9.045135E-001	-157.3337000	0.658699350	9.038076E-001	-157.3475000	0.658699350	1.021341E-001	178.4051000
327	0.660695348	1.116175E-001	178.4465000	0.660695348	9.044671E-001	-157.8029000	0.660695348	9.033684E-001	-157.8213000	0.660695348	1.023708E-001	178.0337000
328	0.662691346	1.120944E-001	177.9835000	0.662691346	9.046678E-001	-158.2497000	0.662691346	9.030405E-001	-158.2773000	0.662691346	1.029386E-001	177.6620000
329	0.664687344	1.124938E-001	177.5403000	0.664687344	9.043850E-001	-158.6889000	0.664687344	9.029577E-001	-158.7574000	0.664687344	1.032784E-001	177.2464000
330	0.666683342	1.129054E-001	176.9639000	0.666683342	9.041494E-001	-159.1447000	0.666683342	9.030673E-001	-159.2275000	0.666683342	1.036483E-001	176.9099000
331	0.668679340	1.133454E-001	176.6001000	0.668679340	9.042076E-001	-159.6132000	0.668679340	9.025030E-001	-159.6894000	0.668679340	1.040452E-001	176.4649000
332	0.670675338	1.138623E-001	176.2426000	0.670675338	9.042917E-001	-160.0453000	0.670675338	9.023276E-001	-160.1395000	0.670675338	1.044513E-001	176.1994000
333	0.672671336	1.142877E-001	175.7019000	0.672671336	9.042955E-001	-160.5209000	0.672671336	9.025031E-001	-160.6325000	0.672671336	1.049602E-001	175.6494000
334	0.674667334	1.147204E-001	175.2456000	0.674667334	9.042897E-001	-160.9710000	0.674667334	9.021009E-001	-161.0931000	0.674667334	1.053073E-001	175.2877000
335	0.676663332	1.154039E-001	174.8264000	0.676663332	9.044759E-001	-161.4428000	0.676663332	9.020257E-001	-161.5617000	0.676663332	1.057926E-001	174.8016000
336	0.678659330	1.158545E-001	174.2817000	0.678659330	9.043509E-001	-161.9031000	0.678659330	9.018450E-001	-162.0091000	0.678659330	1.061377E-001	174.4501000
337	0.680655328	1.164518E-001	173.7687000	0.680655328	9.046312E-001	-162.4056000	0.680655328	9.013448E-001	-162.4846000	0.680655328	1.067031E-001	173.9381000
338	0.682651326	1.170725E-001	173.1721000	0.682651326	9.044535E-001	-162.9152000	0.682651326	9.011061E-001	-162.9739000	0.682651326	1.073183E-001	173.3645000
339	0.684647324	1.177076E-001	172.5428000	0.684647324	9.044811E-001	-163.4007000	0.684647324	9.007430E-001	-163.4684000	0.684647324	1.079602E-001	172.8303000
340	0.686643322	1.182417E-001	171.9662000	0.686643322	9.039918E-001	-163.8898000	0.686643322	9.003274E-001	-163.9280000	0.686643322	1.082609E-001	172.3065000
341	0.688639320	1.190429E-001	171.3451000	0.688639320	9.043360E-001	-164.4164000	0.688639320	9.003274E-001	-164.4273000	0.688639320	1.090041E-001	171.7617000
342	0.690635318	1.194565E-001	170.6444000	0.690635318	9.037347E-001	-164.9385000	0.690635318	8.994147E-001	-164.9265000	0.690635318	1.093798E-001	171.1095000
343	0.692631316	1.199108E-001	170.0819000	0.692631316	9.034390E-001	-165.4251000	0.692631316	8.991547E-001	-165.4302000	0.692631316	1.097592E-001	170.5479000
344	0.694627314	1.202559E-001	169.4986000	0.694627314	9.034029E-001	-165.9261000	0.694627314	8.984197E-001	-165.9341000	0.694627314	1.100590E-001	169.9733000
345	0.696623312	1.203439E-001	168.9540000	0.696623312	9.020426E-001	-166.4457000	0.696623312	8.976668E-001	-166.4078000	0.696623312	1.105588E-001	169.3682000
346	0.698619310	1.205558E-001	168.3564000	0.698619310	9.019575E-001	-166.9497000	0.698619310	8.971869E-001	-166.9072000	0.698619310	1.107511E-001	168.8431000
347	0.700615308	1.204687E-001	167.7147000	0.700615308	9.012005E-001	-167.4671000	0.700615308	8.962919E-001	-167.3898000	0.700615308	1.107361E-001	168.1702000
348	0.702611306	1.208088E-001	167.2195000	0.702611306	9.008229E-001	-167.9564000	0.702611306	8.963203E-001	-167.8972000	0.702611306	1.112876E-001	167.5405000
349	0.704607304	1.205895E-001	166.7858000	0.704607304	9.003616E-001	-168.4789000	0.704607304	8.953601E-001	-168.3326000	0.704607304	1.116082E-001	166.9805000
350	0.706603302	1.208290E-001	166.1643000	0.706603302	9.000018E-001	-168.9562000	0.706603302	8.948157E-001	-168.8418000	0.706603302	1.118391E-001	166.3923000
351	0.708599300	1.208622E-001	165.7340000	0.708599300	8.993263E-001	-169.4605000	0.708599300	8.937988E-001	-169.3128000	0.708599300	1.119956E-001	165.7354000
352	0.710595298	1.210412E-001	165.2520000	0.710595298	8.985645E-001	-169.9798000	0.710595298	8.937041E-001	-169.7716000	0.710595298	1.125824E-001	165.1836000
353	0.712591296	1.214639E-001	164.7193000	0.712591296	8.978156E-001	-170.4623000	0.712591296	8.927248E-001	-170.2490000	0.712591296	1.128747E-001	164.4826000
354	0.714587294	1.218599E-001	164.3155000	0.714587294	8.967509E-001	-170.9389000	0.714587294	8.922029E-001	-170.6902000	0.714587294	1.134989E-001	163.9553000
355	0.716583292	1.223445E-001	163.7170000	0.716583292	8.958216E-001	-171.4343000	0.716583292	8.914367E-001	-171.1492000	0.716583292	1.143311E-001	163.4832000
356	0.718579290	1.229074E-001	163.2109000	0.718579290	8.947709E-001	-171.9280000	0.718579290	8.909685E-001	-171.5865000	0.718579290	1.148013E-001	162.8604000
357	0.720575288	1.237576E-001	162.6694000	0.720575288	8.931781E-001	-172.3578000	0.720575288	8.902712E-001	-172.0320000	0.720575288	1.156185E-001	162.2451000
358	0.722571286	1.245309E-001	162.0526000	0.722571286	8.923601E-001	-172.8188000	0.722571286	8.893991E-001	-172.4525000	0.722571286	1.161367E-001	161.6220000
359	0.724567284	1.252959E-001	161.4858000	0.724567284	8.909672E-001	-173.2699000	0.724567284	8.892698E-001	-172.8791000	0.724567284	1.169541E-001	161.0068000
360	0.726563282	1.261171E-001	160.8540000	0.726563282	8.900468E-001	-173.7011000	0.726563282	8.887437E-001	-173.2888000	0.726563282	1.173433E-001	160.3194000
361	0.728559280	1.266151E-001	160.2224000	0.728559280	8.891938E-001	-174.1193000	0.728559280	8.884603E-001	-173.7144000	0.728559280	1.178865E-001	159.6943000
362	0.730555278	1.271908E-001	159.6317000	0.730555278	8.877698E-001	-174.5523000	0.730555278	8.881528E-001	-174.1634000	0.730555278	1.182136E-001	159.0984000
363	0.732551276	1.274236E-001	158.9992000	0.732551276	8.876621E-001	-174.9532000	0.732551276	8.880994E-001	-174.5825000	0.732551276	1.184324E-001	158.3209000
364	0.734547274	1.277762E-001	158.4043000	0.734547274	8.865131E-001	-175.3750000	0.734547274	8.879734E-001	-175.0343000	0.734547274	1.186773E-001	157.7526000
365	0.736543272	1.278038E-001	157.7735000	0.736543272	8.868053E-001	-175.7752000	0.736543272	8.881825E-001	-175.4849000	0.736543272	1.187616E-001	157.0931000
366	0.738539270	1.278848E-001	157.0818000	0.738539270	8.862972E-001	-176.1725000	0.738539270	8.886190E-001	-175.9321000	0.738539270	1.187939E-001	156.4624000
367	0.740535268	1.281521E-001	156.4598000	0.740535268	8.857952E-001	-176.5854000	0.740535268	8.877640E-001	-176.3817000	0.740535268	1.189523E-001	155.8085000
368	0.742531266	1.281665E-001	155.8991000	0.742531266	8.861737E-001	-177.0145000	0.742531266	8.881606E-001	-176.8584000	0.742531266	1.188422E-001	155.2615000
369	0.744527264	1.280503E-001	155.4026000	0.744527264	8.866933E-001	-177.4314000	0.744527264	8.884816E-001	-177.2951000	0.744527264	1.190129E-001	154.6190000
370	0.746523262	1.284672E-001	154.7719000	0.746523262	8.869437E-001	-177.8498000	0.746523262	8.882167E-001	-177.7463000	0.746523262	1.193631E-001	154.0066000
371	0.748519260	1.285913E-001	154.2337000	0.748519260	8.871008E-001	-178.2797000	0.748519260	8.885662E-001	-178.2225000	0.748519260	1.194491E-001	153.6382000
372	0.750515258	1.289642E-001	153.8503000	0.750515258	8.872456E-001	-178.7105000	0.750515258	8.883258E-001	-178.6740000	0.750515258	1.195317E-001	152.9512000
373	0.752511256	1.290980E-001	153.2544000	0.752511256	8.878303E-001	-179.1351000	0.752511256	8.889850E-001	-179.1324000	0.752511256	1.196704E-001	152.4957000
374	0.754507254	1.293920E-001	152.7893000	0.754507254	8.877228E-001	-179.5734000	0.754507254	8.888014E-001	-179.5917000	0.754507254	1.200113E-001	152.0565000
375	0.756503252	1.296829E-001	152.3466000	0.756503252	8.883139E-001	179.9948000	0.756503252	8.889681E-001	179.9483000	0.756503252	1.205117E-001	151.6485000
376	0.758499250	1.301027E-001	151.9057000	0.758499250	8.882886E-001	179.5575000	0.758499250	8.888411E-001	179.4874000	0.758499250	1.208697E-001	151.2518000
377	0.760495248	1.307164E-001	151.3664000	0.760495248	8.885739E-001	179.0838000	0.760495248	8.888269E-001	179.0171000	0.760495248	1.212106E-001	150.7584000
378	0.762491246	1.310269E-001	150.9720000	0.762491246	8.887953E-001	178.6380000	0.762491246	8.888969E-001	178.5569000	0.762491246	1.216787E-001	150.3782000
379	0.764487244	1.316361E-001	150.5314000	0.764487244	8.893054E-001	178.1878000	0.764487244	8.887117E-001	178.0927000	0.764487244	1.221363E-001	150.0119000
380	0.766483242	1.322707E-001	150.1121000	0.766483242	8.893937E-001	177.7252000	0.766483242	8.888931E-001	177.6313000	0.766483242	1.227184E-001	149.4945000
381	0.768479240	1.329292E-001	149.7878000	0.768479240	8.895789E-001	177.2880000	0.768479240	8.887728E-001	177.1551000	0.768479240	1.231749E-001	149.1345000
382	0.770475238	1.337280E-001	149.3629000	0.770475238	8.900928E-001	176.8188000	0.770475238	8.885034E-001	176.7006000	0.770475238	1.239274E-001	148.7020000
383	0.772471236	1.342326E-001	148.8990000	0.772471236	8.900161E-001	176.3408000	0.772471236	8.885483E-001	176.2142000	0.772471236	1.241708E-001	148.2705000
384	0.774467234	1.348024E-001	148.4416000	0.774467234	8.901946E-001	175.8807000	0.774467234	8.882226E-001	175.7704000	0.774467234	1.247181E-001	147.8409000
385	0.776463232	1.355772E-001	147.9623000	0.776463232	8.902429E-001	175.3970000	0.776463232	8.882198E-001	175.2864000	0.776463232	1.249982E-001	147.3164000
386	0.778459230	1.359860E-001	147.5982000	0.778459230	8.903131E-001	174.9148000	0.778459230	8.876274E-001	174.8365000	0.778459230	1.254281E-001	146.8391000
387	0.780455228	1.365916E-001	147.0146000	0.780455228	8.908508E-001	174.4483000	0.780455228	8.875849E-001	174.3375000	0.780455228	1.260360E-001	146.3372000
388	0.782451226	1.371139E-001	146.4027000	0.782451226	8.907375E-001	173.9536000	0.782451226	8.870984E-001	173.8587000	0.782451226	1.262581E-001	145.7586000
389	0.784447224	1.373667E-001	145.9029000	0.784447224	8.908002E-001	173.4663000	0.784447224	8.866532E-001	173.3977000	0.784447224	1.269480E-001	145.3688000
390	0.786443222	1.380894E-001	145.3433000	0.786443222	8.910205E-001	172.9675000	0.786443222	8.868257E-001	172.9210000	0.786443222	1.272876E-001	144.8645000
391	0.788439220	1.384157E-001	144.6733000	0.788439220	8.905917E-001	172.4832000	0.788439220	8.862956E-001	172.4244000	0.788439220	1.276580E-001	144.2481000
392	0.790435218	1.387892E-001	144.0391000	0.790435218	8.903025E-001	171.9993000	0.790435218	8.856439E-001	171.9507000	0.790435218	1.280830E-001	143.6030000
393	0.792431216	1.394193E-001	143.4412000	0.792431216	8.902051E-001	171.4988000	0.792431216	8.855124E-001	171.4861000	0.792431216	1.283244E-001	143.0969000
394	0.794427214	1.396045E-001	142.8139000	0.794427214	8.900979E-001	170.9985000	0.794427214	8.847736E-001	170.9882000	0.794427214	1.289643E-001	142.4719000
395	0.796423212	1.401300E-001	142.2364000	0.796423212	8.900065E-001	170.5104000	0.796423212	8.843094E-001	170.5188000	0.796423212	1.294745E-001	142.0394000
396	0.798419210	1.404714E-001	141.6637000	0.798419210	8.890338E-001	170.0043000	0.798419210	8.836571E-001	170.0487000	0.798419210	1.295732E-001	141.3726000
397	0.800415208	1.408816E-001	141.1058000	0.800415208	8.889118E-001	169.5363000	0.800415208	8.834668E-001	169.5695000	0.800415208	1.300559E-001	140.8481000
398	0.802411206	1.410819E-001	140.5580000	0.802411206	8.887300E-001	169.0250000	0.802411206	8.827722E-001	169.1123000	0.802411206	1.305706E-001	140.3455000
399	0.804407204	1.412765E-001	139.9577000	0.804407204	8.881103E-001	168.5092000	0.804407204	8.819057E-001	168.6199000	0.804407204	1.309012E-001	139.7458000
400	0.806403202	1.415715E-001	139.3970000	0.806403202	8.874710E-001	168.0303000	0.806403202	8.815306E-001	168.1444000	0.806403202	1.312420E-001	139.1990000
401	0.808399200	1.417832E-001	138.9374000	0.808399200	8.869291E-001	167.5357000	0.808399200	8.809295E-001	167.6960000	0.808399200	1.315730E-001	138.7037000
402	0.810395198	1.419483E-001	138.4337000	0.810395198	8.864957E-001	167.0549000	0.810395198	8.805686E-001	167.2255000	0.810395198	1.318533E-001	138.0905000
403	0.812391196	1.423003E-001	137.7950000	0.812391196	8.853552E-001	166.5542000	0.812391196	8.795526E-001	166.7475000	0.812391196	1.321689E-001	137.5417000
404	0.814387194	1.423474E-001	137.3627000	0.814387194	8.848699E-001	166.0805000	0.814387194	8.791520E-001	166.2966000	0.814387194	1.325621E-001	136.8995000
405	0.816383192	1.426506E-001	136.7969000	0.816383192	8.845912E-001	165.6041000	0.816383192	8.788729E-001	165.8313000	0.816383192	1.327136E-001	136.4322000
406	0.818379190	1.426420E-001	136.2643000	0.818379190	8.838527E-001	165.1331000	0.818379190	8.781267E-001	165.3711000	0.818379190	1.331694E-001	135.9489000
407	0.820375188	1.429996E-001	135.8034000	0.820375188	8.831236E-001	164.6425000	0.820375188	8.777609E-001	164.9086000	0.820375188	1.335224E-001	135.3232000
408	0.822371186	1.431997E-001	135.2616000	0.822371186	8.822785E-001	164.1609000	0.822371186	8.772714E-001	164.4345000	0.822371186	1.337627E-001	134.7906000
409	0.824367184	1.436796E-001	134.7368000	0.824367184	8.819136E-001	163.6931000	0.824367184	8.768122E-001	163.9980000	0.824367184	1.341657E-001	134.2368000
410	0.826363182	1.439213E-001	134.2565000	0.826363182	8.810518E-001	163.2089000	0.826363182	8.764426E-001	163.5333000	0.826363182	1.346447E-001	133.7208000
411	0.828359180	1.441439E-001	133.7038000	0.828359180	8.804353E-001	162.7496000	0.828359180	8.762794E-001	163.1112000	0.828359180	1.349956E-001	133.0524000
412	0.830355178	1.447778E-001	133.2495000	0.830355178	8.797662E-001	162.2726000	0.830355178	8.758703E-001	162.6511000	0.830355178	1.355526E-001	132.5754000
413	0.832351176	1.451561E-001	132.6648000	0.832351176	8.785473E-001	161.8189000	0.832351176	8.755876E-001	162.2048000	0.832351176	1.360709E-001	131.8936000
414	0.834347174	1.455225E-001	132.1445000	0.834347174	8.780968E-001	161.3742000	0.834347174	8.755258E-001	161.7624000	0.834347174	1.366145E-001	131.3134000
415	0.836343172	1.461213E-001	131.6302000	0.836343172	8.770964E-001	160.9015000	0.836343172	8.751808E-001	161.3185000	0.836343172	1.370908E-001	130.7783000
416	0.838339170	1.465533E-001	131.1409000	0.838339170	8.766124E-001	160.4438000	0.838339170	8.747404E-001	160.8865000	0.838339170	1.376897E-001	130.2603000
417	0.840335168	1.470221E-001	130.6035000	0.840335168	8.759550E-001	160.0084000	0.840335168	8.743670E-001	160.4616000	0.840335168	1.382284E-001	129.6316000
418	0.842331166	1.475723E-001	130.0724000	0.842331166	8.750455E-001	159.5675000	0.842331166	8.740742E-001	160.0197000	0.842331166	1.387547E-001	129.0591000
419	0.844327164	1.479349E-001	129.5802000	0.844327164	8.743714E-001	159.1146000	0.844327164	8.741066E-001	159.5613000	0.844327164	1.389960E-001	128.4854000
420	0.846323162	1.483554E-001	129.0975000	0.846323162	8.737227E-001	158.6877000	0.846323162	8.738359E-001	159.1065000	0.846323162	1.393647E-001	127.9310000
421	0.848319160	1.484855E-001	128.5769000	0.848319160	8.730540E-001	158.2722000	0.848319160	8.739989E-001	158.6565000	0.848319160	1.395501E-001	127.2874000
422	0.850315158	1.488340E-001	128.1170000	0.850315158	8.728267E-001	157.8233000	0.850315158	8.733465E-001	158.2155000	0.850315158	1.398212E-001	126.7811000
423	0.852311156	1.493936E-001	127.6154000	0.852311156	8.722376E-001	157.4332000	0.852311156	8.732941E-001	157.7562000	0.852311156	1.399646E-001	126.1715000
424	0.854307154	1.496881E-001	127.0998000	0.854307154	8.717486E-001	156.9930000	0.854307154	8.733518E-001	157.2963000	0.854307154	1.401010E-001	125.6105000
425	0.856303152	1.499390E-001	126.5571000	0.856303152	8.715474E-001	156.5713000	0.856303152	8.731182E-001	156.8358000	0.856303152	1.402404E-001	125.0172000
426	0.858299150	1.505290E-001	126.0499000	0.858299150	8.706836E-001	156.1517000	0.858299150	8.730328E-001	156.4181000	0.858299150	1.403413E-001	124.5259000
427	0.860295148	1.508013E-001	125.5138000	0.860295148	8.708786E-001	155.7345000	0.860295148	8.727585E-001	155.9256000	0.860295148	1.404807E-001	124.0285000
428	0.862291146	1.509919E-001	125.1213000	0.862291146	8.706625E-001	155.3227000	0.862291146	8.721436E-001	155.4778000	0.862291146	1.408907E-001	123.4339000
429	0.864287144	1.515034E-001	124.5366000	0.864287144	8.702709E-001	154.9065000	0.864287144	8.724247E-001	155.0197000	0.864287144	1.409574E-001	122.9263000
430	0.866283142	1.516442E-001	124.0635000	0.866283142	8.706427E-001	154.4690000	0.866283142	8.725128E-001	154.5648000	0.866283142	1.411730E-001	122.4832000
431	0.868279140	1.520158E-001	123.5014000	0.868279140	8.707095E-001	154.0582000	0.868279140	8.721693E-001	154.0898000	0.868279140	1.415069E-001	121.9718000
432	0.870275138	1.522762E-001	123.0533000	0.870275138	8.707779E-001	153.6238000	0.870275138	8.720907E-001	153.6353000	0.870275138	1.416997E-001	121.5309000
433	0.872271136	1.525945E-001	122.5472000	0.872271136	8.711684E-001	153.2035000	0.872271136	8.718079E-001	153.1879000	0.872271136	1.421737E-001	121.0272000
434	0.874267134	1.529521E-001	122.0452000	0.874267134	8.709831E-001	152.7707000	0.874267134	8.719317E-001	152.7272000	0.874267134	1.422497E-001	120.6007000
435	0.876263132	1.533566E-001	121.4991000	0.876263132	8.718102E-001	152.3392000	0.876263132	8.720728E-001	152.2380000	0.876263132	1.426190E-001	120.1091000
436	0.878259130	1.536268E-001	121.0572000	0.878259130	8.723817E-001	151.8950000	0.878259130	8.719243E-001	151.7758000	0.878259130	1.431935E-001	119.7068000
437	0.880255128	1.540319E-001	120.5273000	0.880255128	8.728575E-001	151.4509000	0.880255128	8.716564E-001	151.3394000	0.880255128	1.433681E-001	119.3636000
438	0.882251126	1.543150E-001	120.1486000	0.882251126	8.731357E-001	151.0134000	0.882251126	8.714729E-001	150.8646000	0.882251126	1.436475E-001	118.8801000
439	0.884247124	1.547212E-001	119.6544000	0.884247124	8.736008E-001	150.5543000	0.884247124	8.713929E-001	150.4139000	0.884247124	1.438566E-001	118.4604000
440	0.886243122	1.550237E-001	119.1559000	0.886243122	8.741428E-001	150.0948000	0.886243122	8.712906E-001	149.9346000	0.886243122	1.443499E-001	118.0646000
441	0.888239120	1.554828E-001	118.6550000	0.888239120	8.745171E-001	149.6358000	0.888239120	8.712202E-001	149.4806000	0.888239120	1.448471E-001	117.6123000
442	0.890235118	1.558128E-001	118.2262000	0.890235118	8.750430E-001	149.1810000	0.890235118	8.711039E-001	149.0027000	0.890235118	1.452711E-001	117.2431000
443	0.892231116	1.561645E-001	117.7708000	0.892231116	8.753545E-001	148.6980000	0.892231116	8.706481E-001	148.5595000	0.892231116	1.454660E-001	116.8032000
444	0.894227114	1.566502E-001	117.3443000	0.894227114	8.764472E-001	148.2244000	0.894227114	8.706185E-001	148.1035000	0.894227114	1.461990E-001	116.3755000
445	0.896223112	1.573888E-001	116.6946000	0.896223112	8.768622E-001	147.7176000	0.896223112	8.708377E-001	147.6063000	0.896223112	1.466749E-001	115.9805000
446	0.898219110	1.577259E-001	116.2678000	0.898219110	8.769575E-001	147.2368000	0.898219110	8.706681E-001	147.1437000	0.898219110	1.470080E-001	115.3519000
447	0.900215108	1.583363E-001	115.7078000	0.900215108	8.772498E-001	146.7424000	0.900215108	8.706186E-001	146.6805000	0.900215108	1.473962E-001	115.0178000
448	0.902211106	1.584725E-001	115.1331000	0.902211106	8.773097E-001	146.2257000	0.902211106	8.699995E-001	146.2121000	0.902211106	1.477493E-001	114.4095000
449	0.904207104	1.587528E-001	114.5520000	0.904207104	8.776918E-001	145.7327000	0.904207104	8.693246E-001	145.7530000	0.904207104	1.482170E-001	113.9561000
450	0.906203102	1.594184E-001	114.0615000	0.906203102	8.776819E-001	145.2026000	0.906203102	8.699014E-001	145.2722000	0.906203102	1.488173E-001	113.3168000
451	0.908199100	1.596446E-001	113.5315000	0.908199100	8.778389E-001	144.6820000	0.908199100	8.694828E-001	144.8114000	0.908199100	1.495169E-001	112.8393000
452	0.910195098	1.597917E-001	112.8804000	0.910195098	8.774503E-001	144.1540000	0.910195098	8.689305E-001	144.3133000	0.910195098	1.497773E-001	112.2044000
453	0.912191096	1.601696E-001	112.2864000	0.912191096	8.772347E-001	143.6433000	0.912191096	8.683617E-001	143.8643000	0.912191096	1.502291E-001	111.6762000
454	0.914187094	1.604936E-001	111.6840000	0.914187094	8.764596E-001	143.0982000	0.914187094	8.677897E-001	143.3682000	0.914187094	1.506332E-001	111.0738000
455	0.916183092	1.607583E-001	111.0480000	0.916183092	8.761756E-001	142.5734000	0.916183092	8.672553E-001	142.8739000	0.916183092	1.510333E-001	110.4728000
456	0.918179090	1.610321E-001	110.4507000	0.918179090	8.751549E-001	142.0560000	0.918179090	8.668741E-001	142.4005000	0.918179090	1.513756E-001	109.8753000
457	0.920175088	1.610784E-001	109.9291000	0.920175088	8.739797E-001	141.5680000	0.920175088	8.665292E-001	141.9455000	0.920175088	1.517453E-001	109.2994000
458	0.922171086	1.613159E-001	109.3601000	0.922171086	8.734760E-001	141.0452000	0.922171086	8.658239E-001	141.4729000	0.922171086	1.520511E-001	108.7327000
459	0.924167084	1.614060E-001	108.7994000	0.924167084	8.724526E-001	140.5393000	0.924167084	8.654370E-001	140.9864000	0.924167084	1.525895E-001	108.1233000
460	0.926163082	1.614899E-001	108.3541000	0.926163082	8.711510E-001	140.0676000	0.926163082	8.650237E-001	140.5084000	0.926163082	1.529563E-001	107.5668000
461	0.928159080	1.615917E-001	107.8051000	0.928159080	8.700367E-001	139.5949000	0.928159080	8.643431E-001	140.0372000	0.928159080	1.531221E-001	106.9757000
462	0.930155078	1.616442E-001	107.3119000	0.930155078	8.690963E-001	139.0999000	0.930155078	8.635900E-001	139.5804000	0.930155078	1.535940E-001	106.4137000
463	0.932151076	1.619450E-001	106.8778000	0.932151076	8.678089E-001	138.6532000	0.932151076	8.629751E-001	139.1040000	0.932151076	1.540676E-001	105.8875000
464	0.934147074	1.622314E-001	106.4231000	0.934147074	8.667631E-001	138.1728000	0.934147074	8.626942E-001	138.6552000	0.934147074	1.544513E-001	105.3688000
465	0.936143072	1.625290E-001	105.8948000	0.936143072	8.655719E-001	137.7252000	0.936143072	8.615240E-001	138.2034000	0.936143072	1.548375E-001	104.7766000
466	0.938139070	1.629776E-001	105.4804000	0.938139070	8.644466E-001	137.2754000	0.938139070	8.606225E-001	137.7194000	0.938139070	1.555415E-001	104.2035000
467	0.940135068	1.632546E-001	105.0235000	0.940135068	8.639246E-001	136.8329000	0.940135068	8.606964E-001	137.2795000	0.940135068	1.558838E-001	103.6719000
468	0.942131066	1.638824E-001	104.5777000	0.942131066	8.628156E-001	136.3903000	0.942131066	8.600193E-001	136.8382000	0.942131066	1.562948E-001	103.1148000
469	0.944127064	1.644144E-001	104.0477000	0.944127064	8.617790E-001	135.9702000	0.944127064	8.592414E-001	136.4003000	0.944127064	1.569426E-001	102.5581000
470	0.946123062	1.649924E-001	103.6597000	0.946123062	8.608035E-001	135.5377000	0.946123062	8.588657E-001	135.9531000	0.946123062	1.574674E-001	102.0087000
471	0.948119060	1.654454E-001	103.1191000	0.948119060	8.606126E-001	135.1198000	0.948119060	8.589829E-001	135.5327000	0.948119060	1.577362E-001	101.4342000
472	0.950115058	1.660834E-001	102.6106000	0.950115058	8.602377E-001	134.6689000	0.950115058	8.582185E-001	135.0840000	0.950115058	1.580546E-001	100.9315000
473	0.952111056	1.665921E-001	102.0877000	0.952111056	8.596647E-001	134.2768000	0.952111056	8.577982E-001	134.6682000	0.952111056	1.584690E-001	100.3617000
474	0.954107054	1.670425E-001	101.5698000	0.954107054	8.596744E-001	133.8545000	0.954107054	8.578573E-001	134.2310000	0.954107054	1.586641E-001	99.7448300
475	0.956103052	1.675485E-001	101.0586000	0.956103052	8.595327E-001	133.4307000	0.956103052	8.573257E-001	133.7882000	0.956103052	1.590256E-001	99.1613200
476	0.958099050	1.678375E-001	100.4902000	0.958099050	8.592180E-001	132.9757000	0.958099050	8.572708E-001	133.3738000	0.958099050	1.590501E-001	98.6851900
477	0.960095048	1.682633E-001	99.9789100	0.960095048	8.589866E-001	132.5616000	0.960095048	8.569956E-001	132.9164000	0.960095048	1.595349E-001	98.1988900
478	0.962091046	1.685780E-001	99.4370200	0.962091046	8.592727E-001	132.1066000	0.962091046	8.568643E-001	132.4832000	0.962091046	1.595760E-001	97.5535400
479	0.964087044	1.689139E-001	98.9225500	0.964087044	8.594422E-001	131.6711000	0.964087044	8.571158E-001	132.0445000	0.964087044	1.597193E-001	97.1021700
480	0.966083042	1.690597E-001	98.4204500	0.966083042	8.591615E-001	131.2347000	0.966083042	8.569092E-001	131.5999000	0.966083042	1.600742E-001	96.6203500
481	0.968079040	1.694665E-001	97.9591400	0.968079040	8.591848E-001	130.7901000	0.968079040	8.571966E-001	131.1724000	0.968079040	1.602792E-001	96.0977400
482	0.970075038	1.696672E-001	97.4210700	0.970075038	8.590581E-001	130.3356000	0.970075038	8.566865E-001	130.7101000	0.970075038	1.604984E-001	95.6727400
483	0.972071036	1.699041E-001	96.9755100	0.972071036	8.593745E-001	129.8738000	0.972071036	8.569457E-001	130.2660000	0.972071036	1.608149E-001	95.0266900
484	0.974067034	1.702822E-001	96.4505500	0.974067034	8.595858E-001	129.4388000	0.974067034	8.569574E-001	129.8081000	0.974067034	1.611033E-001	94.6610000
485	0.976063032	1.705591E-001	96.0145100	0.976063032	8.591580E-001	128.9802000	0.976063032	8.566272E-001	129.3445000	0.976063032	1.613812E-001	94.1731700
486	0.978059030	1.707007E-001	95.5249900	0.978059030	8.593056E-001	128.5226000	0.978059030	8.563455E-001	128.8980000	0.978059030	1.617677E-001	93.7017400
487	0.980055028	1.713288E-001	94.9383900	0.980055028	8.588997E-001	128.0709000	0.980055028	8.569393E-001	128.4214000	0.980055028	1.619222E-001	93.2713200
488	0.982051026	1.716332E-001	94.4415700	0.982051026	8.589703E-001	127.6142000	0.982051026	8.570706E-001	127.9907000	0.982051026	1.621581E-001	92.7628900
489	0.984047024	1.719622E-001	93.9711900	0.984047024	8.588645E-001	127.1741000	0.984047024	8.567771E-001	127.5119000	0.984047024	1.624127E-001	92.3088000
490	0.986043022	1.720105E-001	93.5406900	0.986043022	8.593141E-001	126.6994000	0.986043022	8.568281E-001	127.0486000	0.986043022	1.627946E-001	91.7879200
491	0.988039020	1.723107E-001	93.0545700	0.988039020	8.592128E-001	126.2590000	0.988039020	8.565891E-001	126.5848000	0.988039020	1.629546E-001	91.2834900
492	0.990035018	1.726580E-001	92.4735300	0.990035018	8.585606E-001	125.7985000	0.990035018	8.572711E-001	126.1123000	0.990035018	1.631975E-001	90.9054200
493	0.992031016	1.729609E-001	92.0652000	0.992031016	8.589088E-001	125.3454000	0.992031016	8.573620E-001	125.6451000	0.992031016	1.635243E-001	90.4256400
494	0.994027014	1.733019E-001	91.4984800	0.994027014	8.583911E-001	124.8955000	0.994027014	8.568687E-001	125.1648000	0.994027014	1.636948E-001	89.8412900
495	0.996023012	1.735490E-001	91.0970700	0.996023012	8.591449E-001	124.4408000	0.996023012	8.567172E-001	124.7026000	0.996023012	1.641773E-001	89.4155700
496	0.998019010	1.738186E-001	90.5644000	0.998019010	8.587713E-001	123.9824000	0.998019010	8.565301E-001	124.2131000	0.998019010	1.642438E-001	88.8813300
497	1.000015008	1.742291E-001	90.0948900	1.000015008	8.591268E-001	123.5322000	1.000015008	8.568958E-001	123.7492000	1.000015008	1.649810E-001	88.4399300
498	1.002011006	1.745187E-001	89.5421000	1.002011006	8.591400E-001	123.0742000	1.002011006	8.564461E-001	123.2590000	1.002011006	1.650465E-001	87.9604500
499	1.004007004	1.748284E-001	89.0533400	1.004007004	8.591961E-001	122.6154000	1.004007004	8.564311E-001	122.7849000	1.004007004	1.656394E-001	87.4371800
500	1.006003002	1.753128E-001	88.5796000	1.006003002	8.591775E-001	122.1423000	1.006003002	8.564604E-001	122.3041000	1.006003002	1.657963E-001	86.9188500
501	1.007998999	1.757735E-001	88.0795500	1.007998999	8.598238E-001	121.6876000	1.007998999	8.563777E-001	121.8202000	1.007998999	1.663462E-001	86.4391300
502	1.009994997	1.759032E-001	87.5422200	1.009994997	8.592185E-001	121.2353000	1.009994997	8.556994E-001	121.3373000	1.009994997	1.664910E-001	85.9295100
503	1.011990995	1.764001E-001	87.0112400	1.011990995	8.599378E-001	120.7682000	1.011990995	8.555862E-001	120.8458000	1.011990995	1.668504E-001	85.4640000
504	1.013986993	1.769873E-001	86.4514200	1.013986993	8.601518E-001	120.2802000	1.013986993	8.555215E-001	120.3533000	1.013986993	1.673813E-001	84.8973900
505	1.015982991	1.772627E-001	85.8309100	1.015982991	8.603578E-001	119.8037000	1.015982991	8.548958E-001	119.8693000	1.015982991	1.678424E-001	84.3683200
506	1.017978989	1.774778E-001	85.2525900	1.017978989	8.603557E-001	119.3255000	1.017978989	8.542979E-001	119.3978000	1.017978989	1.680431E-001	83.8001900
507	1.019974987	1.776474E-001	84.6822500	1.019974987	8.603393E-001	118.8185000	1.019974987	8.536035E-001	118.9157000	1.019974987	1.684184E-001	83.2578700
508	1.021970985	1.781279E-001	84.1584700	1.021970985	8.608274E-001	118.3510000	1.021970985	8.535349E-001	118.4209000	1.021970985	1.688603E-001	82.7284500
509	1.023966983	1.781892E-001	83.5334700	1.023966983	8.608214E-001	117.8523000	1.023966983	8.522642E-001	117.9725000	1.023966983	1.692850E-001	82.1968200
510	1.025962981	1.784152E-001	82.9483500	1.025962981	8.607906E-001	117.3503000	1.025962981	8.517598E-001	117.4965000	1.025962981	1.697965E-001	81.6846800
511	1.027958979	1.785197E-001	82.4555300	1.027958979	8.607214E-001	116.8602000	1.027958979	8.514584E-001	117.0209000	1.027958979	1.701583E-001	81.1578000
512	1.029954977	1.787573E-001	81.8245200	1.029954977	8.611621E-001	116.3481000	1.029954977	8.507005E-001	116.5624000	1.029954977	1.702777E-001	80.5956600
513	1.031950975	1.786387E-001	81.3417300	1.031950975	8.604025E-001	115.8523000	1.031950975	8.500290E-001	116.1017000	1.031950975	1.708809E-001	80.0238800
514	1.033946973	1.787835E-001	80.7964200	1.033946973	8.601489E-001	115.3241000	1.033946973	8.491496E-001	115.6591000	1.033946973	1.713918E-001	79.5421800
515	1.035942971	1.787797E-001	80.3613700	1.035942971	8.595848E-001	114.8193000	1.035942971	8.491474E-001	115.1929000	1.035942971	1.718387E-001	78.9755200
516	1.037938969	1.790207E-001	79.8401100	1.037938969	8.589840E-001	114.3029000	1.037938969	8.477257E-001	114.7517000	1.037938969	1.721903E-001	78.5382500
517	1.039934967	1.789830E-001	79.4226700	1.039934967	8.591081E-001	113.7973000	1.039934967	8.474799E-001	114.3020000	1.039934967	1.728173E-001	78.0118900
518	1.041930965	1.792559E-001	78.9818600	1.041930965	8.584308E-001	113.2641000	1.041930965	8.469924E-001	113.8711000	1.041930965	1.733225E-001	77.6065500
519	1.043926963	1.793632E-001	78.5509500	1.043926963	8.574899E-001	112.7655000	1.043926963	8.461303E-001	113.4312000	1.043926963	1.736510E-001	77.0691800
520	1.045922961	1.797279E-001	78.1583100	1.045922961	8.567948E-001	112.2615000	1.045922961	8.455781E-001	112.9935000	1.045922961	1.743108E-001	76.5710200
521	1.047918959	1.801164E-001	77.7572200	1.047918959	8.557677E-001	111.7576000	1.047918959	8.452706E-001	112.5480000	1.047918959	1.749124E-001	75.9605300
522	1.049914957	1.804215E-001	77.3506500	1.049914957	8.543685E-001	111.2605000	1.049914957	8.452522E-001	112.1245000	1.049914957	1.754680E-001	75.4795200
523	1.051910955	1.810226E-001	76.9495900	1.051910955	8.532001E-001	110.7608000	1.051910955	8.444046E-001	111.6917000	1.051910955	1.760623E-001	74.9405400
524	1.053906953	1.815756E-001	76.5320800	1.053906953	8.518500E-001	110.3085000	1.053906953	8.448073E-001	111.2726000	1.053906953	1.767236E-001	74.3817700
525	1.055902951	1.823175E-001	76.0251800	1.055902951	8.503248E-001	109.8502000	1.055902951	8.441927E-001	110.8488000	1.055902951	1.772306E-001	73.8480500
526	1.057898949	1.828932E-001	75.5520600	1.057898949	8.494387E-001	109.3885000	1.057898949	8.441738E-001	110.4110000	1.057898949	1.776806E-001	73.3059400
527	1.059894947	1.835179E-001	75.0976700	1.059894947	8.479078E-001	108.9649000	1.059894947	8.439996E-001	109.9775000	1.059894947	1.780239E-001	72.7390700
528	1.061890945	1.840992E-001	74.5661500	1.061890945	8.466011E-001	108.5390000	1.061890945	8.438768E-001	109.5364000	1.061890945	1.785492E-001	72.1526900
529	1.063886943	1.847221E-001	74.0755500	1.063886943	8.453932E-001	108.1307000	1.063886943	8.438948E-001	109.1023000	1.063886943	1.788089E-001	71.6016300
530	1.065882941	1.850992E-001	73.4943800	1.065882941	8.443735E-001	107.7169000	1.065882941	8.441862E-001	108.6420000	1.065882941	1.788815E-001	71.0862200
531	1.067878939	1.856196E-001	72.9344400	1.067878939	8.436667E-001	107.3172000	1.067878939	8.438648E-001	108.2099000	1.067878939	1.791266E-001	70.4882800
532	1.069874937	1.861095E-001	72.3279700	1.069874937	8.430114E-001	106.9317000	1.069874937	8.441105E-001	107.7535000	1.069874937	1.793439E-001	69.9486500
533	1.071870935	1.863780E-001	71.7809700	1.071870935	8.421946E-001	106.5517000	1.071870935	8.441476E-001	107.3233000	1.071870935	1.794674E-001	69.4921600
534	1.073866933	1.867179E-001	71.3029900	1.073866933	8.417009E-001	106.1567000	1.073866933	8.439727E-001	106.8682000	1.073866933	1.797546E-001	68.9490000
535	1.075862931	1.867107E-001	70.7283900	1.075862931	8.414860E-001	105.7756000	1.075862931	8.440109E-001	106.4014000	1.075862931	1.795687E-001	68.5545100
536	1.077858929	1.867784E-001	70.2432600	1.077858929	8.414458E-001	105.3832000	1.077858929	8.438279E-001	105.9344000	1.077858929	1.799977E-001	68.0133700
537	1.079854927	1.870025E-001	69.7165800	1.079854927	8.413547E-001	104.9898000	1.079854927	8.439016E-001	105.4821000	1.079854927	1.799740E-001	67.5293200
538	1.081850925	1.869350E-001	69.2811000	1.081850925	8.416736E-001	104.6050000	1.081850925	8.437708E-001	105.0070000	1.081850925	1.799297E-001	67.1183900
539	1.083846923	1.871520E-001	68.7590300	1.083846923	8.419643E-001	104.1916000	1.083846923	8.438239E-001	104.5503000	1.083846923	1.799840E-001	66.6644400
540	1.085842921	1.871157E-001	68.3938200	1.085842921	8.423715E-001	103.7934000	1.085842921	8.437432E-001	104.1177000	1.085842921	1.803864E-001	66.2100900
541	1.087838919	1.873390E-001	67.9550000	1.087838919	8.427390E-001	103.3741000	1.087838919	8.435858E-001	103.6418000	1.087838919	1.804081E-001	65.7533600
542	1.089834917	1.873304E-001	67.4626800	1.089834917	8.429930E-001	102.9480000	1.089834917	8.434367E-001	103.1387000	1.089834917	1.804776E-001	65.3816900
543	1.091830915	1.878124E-001	66.9588100	1.091830915	8.436026E-001	102.5152000	1.091830915	8.436019E-001	102.7060000	1.091830915	1.807170E-001	64.9147200
544	1.093826913	1.882261E-001	66.5189900	1.093826913	8.437639E-001	102.0787000	1.093826913	8.436313E-001	102.2104000	1.093826913	1.809842E-001	64.5383100
545	1.095822911	1.883525E-001	66.1258300	1.095822911	8.447071E-001	101.6353000	1.095822911	8.432629E-001	101.7458000	1.095822911	1.810642E-001	64.0190400
546	1.097818909	1.884927E-001	65.6469900	1.097818909	8.459278E-001	101.1888000	1.097818909	8.431517E-001	101.2864000	1.097818909	1.817024E-001	63.6278000
547	1.099814907	1.891059E-001	65.2085000	1.099814907	8.462480E-001	100.7286000	1.099814907	8.429589E-001	100.8133000	1.099814907	1.818303E-001	63.1322100
548	1.101810905	1.895034E-001	64.7282700	1.101810905	8.470795E-001	100.2451000	1.101810905	8.427622E-001	100.3338000	1.101810905	1.822281E-001	62.6907900
549	1.103806903	1.898701E-001	64.2494300	1.103806903	8.472629E-001	99.7630600	1.103806903	8.426788E-001	99.8688800	1.103806903	1.824797E-001	62.2515600
550	1.105802901	1.902482E-001	63.7232100	1.105802901	8.480229E-001	99.2747100	1.105802901	8.419989E-001	99.3988600	1.105802901	1.828869E-001	61.7729500
551	1.107798899	1.907482E-001	63.2230900	1.107798899	8.489153E-001	98.7639000	1.107798899	8.421186E-001	98.9131900	1.107798899	1.833284E-001	61.2455100
552	1.109794897	1.910312E-001	62.6788100	1.109794897	8.491962E-001	98.2778500	1.109794897	8.416749E-001	98.4407100	1.109794897	1.836449E-001	60.8141400
553	1.111790895	1.911924E-001	62.1581100	1.111790895	8.493920E-001	97.7617800	1.111790895	8.412685E-001	97.9720800	1.111790895	1.840323E-001	60.2928300
554	1.113786893	1.914174E-001	61.6064800	1.113786893	8.497204E-001	97.2280600	1.113786893	8.407519E-001	97.5028200	1.113786893	1.845634E-001	59.7490300
555	1.115782891	1.916838E-001	61.0021900	1.115782891	8.497386E-001	96.7244300	1.115782891	8.403527E-001	97.0231600	1.115782891	1.850779E-001	59.2358100
556	1.117778889	1.920747E-001	60.5202900	1.117778889	8.495027E-001	96.2025600	1.117778889	8.404754E-001	96.5582500	1.117778889	1.855056E-001	58.7369900
557	1.119774887	1.922380E-001	59.9610400	1.119774887	8.492994E-001	95.6881600	1.119774887	8.399059E-001	96.0603200	1.119774887	1.859362E-001	58.1694000
558	1.121770885	1.924592E-001	59.4137000	1.121770885	8.488280E-001	95.1815800	1.121770885	8.394635E-001	95.6043300	1.121770885	1.863580E-001	57.6270300
559	1.123766883	1.925435E-001	58.8909800	1.123766883	8.484566E-001	94.6692900	1.123766883	8.387044E-001	95.1439600	1.123766883	1.866292E-001	57.0795200
560	1.125762881	1.926811E-001	58.4002900	1.125762881	8.478864E-001	94.1607100	1.125762881	8.382587E-001	94.6783900	1.125762881	1.873370E-001	56.5613500
561	1.127758879	1.928849E-001	57.8471800	1.127758879	8.471814E-001	93.6735000	1.127758879	8.380023E-001	94.2239600	1.127758879	1.876440E-001	56.0593300
562	1.129754877	1.930133E-001	57.3317300	1.129754877	8.467396E-001	93.1868400	1.129754877	8.373608E-001	93.7556000	1.129754877	1.879805E-001	55.5324800
563	1.131750875	1.931113E-001	56.8456100	1.131750875	8.458097E-001	92.6933900	1.131750875	8.368625E-001	93.3027900	1.131750875	1.885558E-001	54.9947200
564	1.133746873	1.933098E-001	56.3105400	1.133746873	8.451764E-001	92.2025000	1.133746873	8.365268E-001	92.8519700	1.133746873	1.892103E-001	54.4368100
565	1.135742871	1.935866E-001	55.8629100	1.135742871	8.445233E-001	91.7265500	1.135742871	8.359547E-001	92.4038100	1.135742871	1.892670E-001	53.9060700
566	1.137738869	1.939623E-001	55.3667400	1.137738869	8.434452E-001	91.2738100	1.137738869	8.357961E-001	91.9516400	1.137738869	1.899338E-001	53.3809700
567	1.139734867	1.941450E-001	54.8798000	1.139734867	8.427371E-001	90.8116400	1.139734867	8.353226E-001	91.5019700	1.139734867	1.903120E-001	52.8187100
568	1.141730865	1.946242E-001	54.3651400	1.141730865	8.421572E-001	90.3617100	1.141730865	8.348780E-001	91.0313000	1.141730865	1.906694E-001	52.2834400
569	1.143726863	1.949396E-001	53.8906000	1.143726863	8.413958E-001	89.8916100	1.143726863	8.347138E-001	90.6012100	1.143726863	1.912553E-001	51.7616700
570	1.145722861	1.952154E-001	53.4143800	1.145722861	8.409436E-001	89.4553100	1.145722861	8.343860E-001	90.1699600	1.145722861	1.916534E-001	51.2111400
571	1.147718859	1.954993E-001	52.9466400	1.147718859	8.404036E-001	89.0029500	1.147718859	8.341144E-001	89.7111100	1.147718859	1.919335E-001	50.7000300
572	1.149714857	1.957748E-001	52.4313300	1.149714857	8.399836E-001	88.5968900	1.149714857	8.338103E-001	89.2666400	1.149714857	1.923097E-001	50.1935400
573	1.151710855	1.962097E-001	51.9563300	1.151710855	8.397400E-001	88.1468900	1.151710855	8.334233E-001	88.8159400	1.151710855	1.927045E-001	49.6936100
574	1.153706853	1.965438E-001	51.4423600	1.153706853	8.394193E-001	87.7059100	1.153706853	8.333161E-001	88.3714200	1.153706853	1.930822E-001	49.2281100
575	1.155702851	1.968219E-001	50.9462200	1.155702851	8.391820E-001	87.2563900	1.155702851	8.330526E-001	87.9264800	1.155702851	1.936616E-001	48.7304200
576	1.157698849	1.972244E-001	50.4767800	1.157698849	8.388837E-001	86.8029600	1.157698849	8.327594E-001	87.4821200	1.157698849	1.939627E-001	48.2418600
577	1.159694847	1.974980E-001	50.0385100	1.159694847	8.387307E-001	86.3478300	1.159694847	8.324854E-001	87.0223500	1.159694847	1.943611E-001	47.7402100
578	1.161690845	1.978382E-001	49.5060300	1.161690845	8.383185E-001	85.9019900	1.161690845	8.323089E-001	86.5841700	1.161690845	1.948128E-001	47.2626700
579	1.163686843	1.982425E-001	49.0611500	1.163686843	8.382151E-001	85.4379700	1.163686843	8.319894E-001	86.1281400	1.163686843	1.951958E-001	46.7616800
580	1.165682841	1.984887E-001	48.6164600	1.165682841	8.381456E-001	84.9833800	1.165682841	8.319767E-001	85.6895100	1.165682841	1.955272E-001	46.3737800
581	1.167678839	1.988022E-001	48.1019200	1.167678839	8.379070E-001	84.4990700	1.167678839	8.319529E-001	85.2376300	1.167678839	1.956342E-001	45.8570600
582	1.169674837	1.991138E-001	47.6362600	1.169674837	8.378925E-001	84.0479700	1.169674837	8.315870E-001	84.7872900	1.169674837	1.960340E-001	45.3765100
583	1.171670835	1.994120E-001	47.1662000	1.171670835	8.377861E-001	83.5665700	1.171670835	8.314954E-001	84.3429100	1.171670835	1.964418E-001	44.9060300
584	1.173666833	1.995295E-001	46.7395400	1.173666833	8.369163E-001	83.0960300	1.173666833	8.309257E-001	83.8654600	1.173666833	1.967450E-001	44.4471100
585	1.175662831	2.000872E-001	46.2471600	1.175662831	8.367434E-001	82.6215100	1.175662831	8.310313E-001	83.4160600	1.175662831	1.972479E-001	43.9747400
586	1.177658829	2.001240E-001	45.7925600	1.177658829	8.363232E-001	82.1535600	1.177658829	8.305086E-001	82.9662300	1.177658829	1.977115E-001	43.4300300
587	1.179654827	2.005215E-001	45.3145100	1.179654827	8.359577E-001	81.6872100	1.179654827	8.306857E-001	82.5057800	1.179654827	1.979355E-001	42.9622900
588	1.181650825	2.007516E-001	44.8073300	1.181650825	8.351529E-001	81.2060100	1.181650825	8.304471E-001	82.0407500	1.181650825	1.982004E-001	42.4596600
589	1.183646823	2.008899E-001	44.3684800	1.183646823	8.344988E-001	80.7422000	1.183646823	8.299835E-001	81.5970600	1.183646823	1.984915E-001	42.0020200
590	1.185642821	2.012107E-001	43.8929500	1.185642821	8.337581E-001	80.2962300	1.185642821	8.297330E-001	81.1415300	1.185642821	1.989731E-001	41.4906700
591	1.187638819	2.013755E-001	43.4155000	1.187638819	8.332197E-001	79.8475300	1.187638819	8.295665E-001	80.6778000	1.187638819	1.990527E-001	40.9791500
592	1.189634817	2.017140E-001	42.9383700	1.189634817	8.322741E-001	79.4023700	1.189634817	8.292788E-001	80.2286100	1.189634817	1.994398E-001	40.5088800
593	1.191630815	2.019947E-001	42.5040100	1.191630815	8.316635E-001	78.9389000	1.191630815	8.288240E-001	79.7797500	1.191630815	1.994679E-001	39.9536700
594	1.193626813	2.023021E-001	41.9720700	1.193626813	8.309077E-001	78.5128200	1.193626813	8.287233E-001	79.3283200	1.193626813	1.998926E-001	39.5392800
595	1.195622811	2.025783E-001	41.5239900	1.195622811	8.301181E-001	78.0850100	1.195622811	8.283643E-001	78.8756200	1.195622811	1.999867E-001	38.9976200
596	1.197618809	2.025995E-001	41.0102900	1.197618809	8.296275E-001	77.6532000	1.197618809	8.280042E-001	78.3885900	1.197618809	2.001202E-001	38.4227800
597	1.199614807	2.028216E-001	40.4955600	1.199614807	8.291013E-001	77.2461700	1.199614807	8.279230E-001	77.9316000	1.199614807	2.003501E-001	37.9239100
598	1.201610805	2.031792E-001	39.9845900	1.201610805	8.286425E-001	76.8164900	1.201610805	8.276445E-001	77.4902000	1.201610805	2.005343E-001	37.3948700
599	1.203606803	2.033745E-001	39.4394300	1.203606803	8.283030E-001	76.4113400	1.203606803	8.274356E-001	77.0133500	1.203606803	2.005886E-001	36.9704400
600	1.205602801	2.036106E-001	38.9867200	1.205602801	8.281940E-001	75.9917600	1.205602801	8.271080E-001	76.5683100	1.205602801	2.007916E-001	36.4087700
601	1.207598799	2.037410E-001	38.5048700	1.207598799	8.281646E-001	75.5862700	1.207598799	8.268299E-001	76.1123200	1.207598799	2.011488E-001	35.9168500
602	1.209594797	2.039043E-001	37.9432600	1.209594797	8.282653E-001	75.1878100	1.209594797	8.268724E-001	75.6722700	1.209594797	2.012569E-001	35.4534300
603	1.211590795	2.041134E-001	37.4744300	1.211590795	8.280430E-001	74.7926600	1.211590795	8.263394E-001	75.2080200	1.211590795	2.012801E-001	34.9701900
604	1.213586793	2.044085E-001	36.9362700	1.213586793	8.288168E-001	74.3554700	1.213586793	8.263815E-001	74.7329500	1.213586793	2.017731E-001	34.4497300
605	1.215582791	2.045833E-001	36.4222200	1.215582791	8.288620E-001	73.9431800	1.215582791	8.260797E-001	74.3011500	1.215582791	2.018345E-001	34.0439100
606	1.217578789	2.049200E-001	35.9703600	1.217578789	8.292021E-001	73.5017000	1.217578789	8.258944E-001	73.8507700	1.217578789	2.022076E-001	33.5332000
607	1.219574787	2.051938E-001	35.3628500	1.219574787	8.297708E-001	73.0611100	1.219574787	8.257836E-001	73.3697100	1.219574787	2.024104E-001	33.0467800
608	1.221570785	2.054776E-001	34.9838300	1.221570785	8.309634E-001	72.6393400	1.221570785	8.256794E-001	72.9340600	1.221570785	2.028296E-001	32.5723300
609	1.223566783	2.057226E-001	34.4234400	1.223566783	8.312371E-001	72.1771300	1.223566783	8.253642E-001	72.4715600	1.223566783	2.029355E-001	32.1003500
610	1.225562781	2.061319E-001	33.9029900	1.225562781	8.319666E-001	71.7123500	1.225562781	8.253022E-001	71.9971300	1.225562781	2.034294E-001	31.6647800
611	1.227558779	2.061916E-001	33.4162300	1.227558779	8.327884E-001	71.2322900	1.227558779	8.250284E-001	71.5445600	1.227558779	2.037938E-001	31.1616800
612	1.229554777	2.065788E-001	32.8845500	1.229554777	8.332570E-001	70.7659700	1.229554777	8.247716E-001	71.0720300	1.229554777	2.042405E-001	30.6793600
613	1.231550775	2.068462E-001	32.3646300	1.231550775	8.339306E-001	70.2648800	1.231550775	8.246769E-001	70.6061000	1.231550775	2.048893E-001	30.2293500
614	1.233546773	2.070830E-001	31.8731100	1.233546773	8.345507E-001	69.7557500	1.233546773	8.247233E-001	70.1455300	1.233546773	2.054109E-001	29.7923400
615	1.235542771	2.075734E-001	31.3548900	1.235542771	8.352916E-001	69.2598600	1.235542771	8.245418E-001	69.6864200	1.235542771	2.060004E-001	29.3220000
616	1.237538769	2.081841E-001	30.8835400	1.237538769	8.356710E-001	68.7494300	1.237538769	8.247184E-001	69.1969900	1.237538769	2.065395E-001	28.8162500
617	1.239534767	2.083786E-001	30.3327800	1.239534767	8.360251E-001	68.2199800	1.239534767	8.242694E-001	68.7640400	1.239534767	2.070277E-001	28.3419300
618	1.241530765	2.087211E-001	29.7804800	1.241530765	8.360122E-001	67.6920400	1.241530765	8.239530E-001	68.2758000	1.241530765	2.076705E-001	27.8345500
619	1.243526763	2.092260E-001	29.2888400	1.243526763	8.362623E-001	67.1550100	1.243526763	8.238289E-001	67.8046100	1.243526763	2.083470E-001	27.3387000
620	1.245522761	2.095204E-001	28.7830800	1.245522761	8.357872E-001	66.6133300	1.245522761	8.235000E-001	67.3420300	1.245522761	2.089232E-001	26.8242200
621	1.247518759	2.099928E-001	28.2806300	1.247518759	8.355128E-001	66.0839500	1.247518759	8.232992E-001	66.8799500	1.247518759	2.096541E-001	26.3388200
622	1.249514757	2.101910E-001	27.7440100	1.249514757	8.350222E-001	65.5559900	1.249514757	8.226985E-001	66.4118900	1.249514757	2.101734E-001	25.8233100
623	1.251510755	2.105896E-001	27.2420300	1.251510755	8.342197E-001	65.0321800	1.251510755	8.228923E-001	65.9249000	1.251510755	2.108327E-001	25.3352700
624	1.253506753	2.107261E-001	26.7464400	1.253506753	8.332679E-001	64.5083800	1.253506753	8.221985E-001	65.4849100	1.253506753	2.113592E-001	24.8277000
625	1.255502751	2.110046E-001	26.2582400	1.255502751	8.325011E-001	63.9925800	1.255502751	8.219963E-001	65.0168300	1.255502751	2.120387E-001	24.3024700
626	1.257498749	2.112079E-001	25.7808500	1.257498749	8.313045E-001	63.4903000	1.257498749	8.214399E-001	64.5313900	1.257498749	2.124465E-001	23.8296400
627	1.259494747	2.114139E-001	25.2923100	1.259494747	8.300858E-001	62.9904200	1.259494747	8.212700E-001	64.0798900	1.259494747	2.128981E-001	23.2782100
628	1.261490745	2.114972E-001	24.8428100	1.261490745	8.288550E-001	62.5314100	1.261490745	8.206070E-001	63.6130800	1.261490745	2.133663E-001	22.7997200
629	1.263486743	2.117653E-001	24.4139600	1.263486743	8.276919E-001	62.0455600	1.263486743	8.200604E-001	63.1565600	1.263486743	2.138553E-001	22.2948300
630	1.265482741	2.119574E-001	23.9584300	1.265482741	8.261648E-001	61.5956100	1.265482741	8.197881E-001	62.7006000	1.265482741	2.142645E-001	21.7946600
631	1.267478739	2.121757E-001	23.5552300	1.267478739	8.249906E-001	61.1439800	1.267478739	8.192945E-001	62.2609300	1.267478739	2.146450E-001	21.2943200
632	1.269474737	2.125959E-001	23.1159900	1.269474737	8.237792E-001	60.7263200	1.269474737	8.184906E-001	61.7933000	1.269474737	2.150455E-001	20.8148600
633	1.271470735	2.127966E-001	22.7104500	1.271470735	8.226148E-001	60.3013000	1.271470735	8.182383E-001	61.3636100	1.271470735	2.152844E-001	20.3175700
634	1.273466733	2.130020E-001	22.2565200	1.273466733	8.216186E-001	59.9070200	1.273466733	8.178179E-001	60.8985400	1.273466733	2.156000E-001	19.8382100
635	1.275462731	2.133721E-001	21.8547700	1.275462731	8.208529E-001	59.4909800	1.275462731	8.172684E-001	60.4700500	1.275462731	2.157699E-001	19.3475100
636	1.277458729	2.137511E-001	21.3917600	1.277458729	8.202717E-001	59.0955400	1.277458729	8.169217E-001	60.0391000	1.277458729	2.160814E-001	18.8721400
637	1.279454727	2.139790E-001	20.9436200	1.279454727	8.195095E-001	58.6998400	1.279454727	8.167523E-001	59.6018100	1.279454727	2.160413E-001	18.3794000
638	1.281450725	2.143870E-001	20.5051200	1.281450725	8.193266E-001	58.3141500	1.281450725	8.162799E-001	59.1454800	1.281450725	2.162551E-001	17.9118000
639	1.283446723	2.144914E-001	20.0344200	1.283446723	8.190979E-001	57.9188800	1.283446723	8.161259E-001	58.7055100	1.283446723	2.163296E-001	17.4317600
640	1.285442721	2.149248E-001	19.5321200	1.285442721	8.192089E-001	57.5277700	1.285442721	8.158153E-001	58.2871400	1.285442721	2.164366E-001	16.9670100
641	1.287438719	2.149767E-001	19.0678300	1.287438719	8.193216E-001	57.1246500	1.287438719	8.155417E-001	57.8412000	1.287438719	2.165452E-001	16.4834300
642	1.289434717	2.151221E-001	18.5376800	1.289434717	8.193197E-001	56.7192100	1.289434717	8.151996E-001	57.3800100	1.289434717	2.168203E-001	16.0592600
643	1.291430715	2.152807E-001	18.0898900	1.291430715	8.196421E-001	56.2992500	1.291430715	8.149672E-001	56.9512200	1.291430715	2.166741E-001	15.5942500
644	1.293426713	2.155015E-001	17.6133600	1.293426713	8.201915E-001	55.8692500	1.293426713	8.145388E-001	56.5201300	1.293426713	2.170666E-001	15.1796500
645	1.295422711	2.155320E-001	17.1531900	1.295422711	8.204998E-001	55.4252300	1.295422711	8.145373E-001	56.0783500	1.295422711	2.170347E-001	14.7176100
646	1.297418709	2.155082E-001	16.6635900	1.297418709	8.209521E-001	54.9784700	1.297418709	8.143980E-001	55.6311100	1.297418709	2.170985E-001	14.2489500
647	1.299414707	2.156649E-001	16.1568400	1.299414707	8.215891E-001	54.5335200	1.299414707	8.142135E-001	55.1859600	1.299414707	2.174152E-001	13.8192200
648	1.301410705	2.157375E-001	15.6787000	1.301410705	8.220038E-001	54.0549000	1.301410705	8.142723E-001	54.7353100	1.301410705	2.175992E-001	13.3562700
649	1.303406703	2.159415E-001	15.2010500	1.303406703	8.224061E-001	53.5913500	1.303406703	8.139792E-001	54.2940600	1.303406703	2.176711E-001	12.9126200
650	1.305402701	2.158398E-001	14.7322500	1.305402701	8.226593E-001	53.1152000	1.305402701	8.140638E-001	53.8354600	1.305402701	2.180411E-001	12.4598200
651	1.307398699	2.161417E-001	14.2118200	1.307398699	8.231986E-001	52.6305000	1.307398699	8.139374E-001	53.4074500	1.307398699	2.183513E-001	11.9776200
652	1.309394697	2.163459E-001	13.7331500	1.309394697	8.235097E-001	52.0824000	1.309394697	8.141645E-001	52.9440000	1.309394697	2.189086E-001	11.4079400
653	1.311390695	2.165650E-001	13.2098700	1.311390695	8.235334E-001	51.6171200	1.311390695	8.140234E-001	52.4774300	1.311390695	2.190934E-001	11.0144600
654	1.313386693	2.166197E-001	12.7178700	1.313386693	8.233536E-001	51.0928000	1.313386693	8.139478E-001	51.9938800	1.313386693	2.195138E-001	10.4585000
655	1.315382691	2.170831E-001	12.1960200	1.315382691	8.234297E-001	50.5739500	1.315382691	8.141187E-001	51.5659500	1.315382691	2.198466E-001	9.9754280
656	1.317378689	2.173015E-001	11.6182300	1.317378689	8.229364E-001	50.0845000	1.317378689	8.137955E-001	51.0896600	1.317378689	2.201675E-001	9.4491650
657	1.319374687	2.177319E-001	11.0840100	1.319374687	8.225159E-001	49.5579900	1.319374687	8.141690E-001	50.6192800	1.319374687	2.207065E-001	8.8960270
658	1.321370685	2.180537E-001	10.5117700	1.321370685	8.220112E-001	49.0488900	1.321370685	8.141635E-001	50.1549700	1.321370685	2.211219E-001	8.3515050
659	1.323366683	2.184115E-001	9.9251000	1.323366683	8.212287E-001	48.5455200	1.323366683	8.141739E-001	49.6860600	1.323366683	2.217417E-001	7.8050890
660	1.325362681	2.186425E-001	9.3883840	1.325362681	8.201714E-001	48.0704500	1.325362681	8.140646E-001	49.2070700	1.325362681	2.220556E-001	7.2670850
661	1.327358679	2.190205E-001	8.7945000	1.327358679	8.195360E-001	47.5579900	1.327358679	8.141037E-001	48.7377600	1.327358679	2.225836E-001	6.7034350
662	1.329354677	2.191129E-001	8.1969180	1.329354677	8.185565E-001	47.0757800	1.329354677	8.138717E-001	48.2509300	1.329354677	2.229231E-001	6.1230650
663	1.331350675	2.193128E-001	7.6393310	1.331350675	8.176193E-001	46.6459200	1.331350675	8.137989E-001	47.7678200	1.331350675	2.233455E-001	5.5998030
664	1.333346673	2.195853E-001	7.0542880	1.333346673	8.168775E-001	46.1808600	1.333346673	8.136175E-001	47.3019100	1.333346673	2.237566E-001	5.0412500
665	1.335342671	2.197776E-001	6.5029360	1.335342671	8.158912E-001	45.7493000	1.335342671	8.132430E-001	46.8133400	1.335342671	2.241293E-001	4.4451510
666	1.337338669	2.199323E-001	5.9294340	1.337338669	8.149779E-001	45.2850500	1.337338669	8.128551E-001	46.3159300	1.337338669	2.246289E-001	3.8951130
667	1.339334667	2.202185E-001	5.4271800	1.339334667	8.143657E-001	44.8735000	1.339334667	8.127939E-001	45.8409800	1.339334667	2.247989E-001	3.4283080
668	1.341330665	2.203900E-001	4.9045590	1.341330665	8.139148E-001	44.4584900	1.341330665	8.123546E-001	45.3924900	1.341330665	2.253633E-001	2.8761370
669	1.343326663	2.206757E-001	4.3779610	1.343326663	8.134387E-001	44.0366000	1.343326663	8.119836E-001	44.8911800	1.343326663	2.256829E-001	2.3850180
670	1.345322661	2.210872E-001	3.8718670	1.345322661	8.130519E-001	43.6330500	1.345322661	8.116987E-001	44.4250900	1.345322661	2.260993E-001	1.9382220
671	1.347318659	2.213453E-001	3.3723790	1.347318659	8.129116E-001	43.2328600	1.347318659	8.111969E-001	43.9396000	1.347318659	2.264679E-001	1.4023320
672	1.349314657	2.216236E-001	2.8574310	1.349314657	8.128186E-001	42.8334700	1.349314657	8.106694E-001	43.4491600	1.349314657	2.268843E-001	0.9481768
673	1.351310655	2.220733E-001	2.3852420	1.351310655	8.128929E-001	42.4326800	1.351310655	8.101604E-001	42.9928100	1.351310655	2.273630E-001	0.4453139
674	1.353306653	2.225746E-001	1.8614220	1.353306653	8.133142E-001	42.0131000	1.353306653	8.096802E-001	42.5255300	1.353306653	2.277859E-001	-0.0260106
675	1.355302651	2.229372E-001	1.4082740	1.355302651	8.136703E-001	41.6004100	1.355302651	8.089427E-001	42.0620400	1.355302651	2.282393E-001	-0.4713191
676	1.357298649	2.233697E-001	0.8588535	1.357298649	8.141125E-001	41.1763800	1.357298649	8.082988E-001	41.5783500	1.357298649	2.286520E-001	-0.9468736
677	1.359294647	2.238209E-001	0.3800581	1.359294647	8.147907E-001	40.7536200	1.359294647	8.078138E-001	41.1316600	1.359294647	2.290744E-001	-1.3826990
678	1.361290645	2.242174E-001	-0.0786729	1.361290645	8.155179E-001	40.2797500	1.361290645	8.071920E-001	40.6949300	1.361290645	2.295996E-001	-1.8093520
679	1.363286643	2.243981E-001	-0.5902262	1.363286643	8.158358E-001	39.8132000	1.363286643	8.065220E-001	40.2369100	1.363286643	2.300868E-001	-2.2677400
680	1.365282641	2.246415E-001	-1.0818450	1.365282641	8.167389E-001	39.3639000	1.365282641	8.058609E-001	39.7757700	1.365282641	2.304786E-001	-2.6879380
681	1.367278639	2.250155E-001	-1.5115380	1.367278639	8.175730E-001	38.8668600	1.367278639	8.053452E-001	39.3350000	1.367278639	2.309878E-001	-3.1345260
682	1.369274637	2.251694E-001	-1.9664220	1.369274637	8.179056E-001	38.3993300	1.369274637	8.048265E-001	38.9027700	1.369274637	2.313641E-001	-3.5214450
683	1.371270635	2.252648E-001	-2.4172690	1.371270635	8.185328E-001	37.8939600	1.371270635	8.040168E-001	38.4969500	1.371270635	2.317516E-001	-3.9565250
684	1.373266633	2.254693E-001	-2.8530100	1.373266633	8.188849E-001	37.3868300	1.373266633	8.038459E-001	38.0432600	1.373266633	2.322025E-001	-4.3333720
685	1.375262631	2.256009E-001	-3.2566940	1.375262631	8.193310E-001	36.8715600	1.375262631	8.033186E-001	37.5944700	1.375262631	2.326137E-001	-4.7672110
686	1.377258629	2.257270E-001	-3.6459570	1.377258629	8.195678E-001	36.3445700	1.377258629	8.029026E-001	37.1762400	1.377258629	2.332007E-001	-5.1764340
687	1.379254627	2.258731E-001	-4.0049130	1.379254627	8.195643E-001	35.8131400	1.379254627	8.025100E-001	36.7582800	1.379254627	2.337102E-001	-5.5821730
688	1.381250625	2.260742E-001	-4.3997660	1.381250625	8.194971E-001	35.2798600	1.381250625	8.020163E-001	36.3400100	1.381250625	2.342196E-001	-5.9823210
689	1.383246623	2.263016E-001	-4.7407160	1.383246623	8.193036E-001	34.7351100	1.383246623	8.017455E-001	35.9167400	1.383246623	2.347157E-001	-6.4010640
690	1.385242621	2.266071E-001	-5.0922200	1.385242621	8.188562E-001	34.1861800	1.385242621	8.017683E-001	35.4804800	1.385242621	2.352731E-001	-6.8365920
691	1.387238619	2.270730E-001	-5.4887810	1.387238619	8.179407E-001	33.6747200	1.387238619	8.016526E-001	35.0564900	1.387238619	2.359037E-001	-7.2723790
692	1.389234617	2.274504E-001	-5.8460530	1.389234617	8.171823E-001	33.1343300	1.389234617	8.016808E-001	34.6334600	1.389234617	2.362760E-001	-7.7389390
693	1.391230615	2.278537E-001	-6.2695380	1.391230615	8.159692E-001	32.5882900	1.391230615	8.017251E-001	34.1868300	1.391230615	2.368057E-001	-8.1987770
694	1.393226613	2.282539E-001	-6.6561730	1.393226613	8.148882E-001	32.0930300	1.393226613	8.018665E-001	33.7739400	1.393226613	2.373617E-001	-8.7019040
695	1.395222611	2.287621E-001	-7.1193070	1.395222611	8.132641E-001	31.6030300	1.395222611	8.019199E-001	33.3324500	1.395222611	2.377063E-001	-9.2018150
696	1.397218609	2.291547E-001	-7.5929260	1.397218609	8.118345E-001	31.1092400	1.397218609	8.020299E-001	32.8996200	1.397218609	2.380186E-001	-9.7176610
697	1.399214607	2.294948E-001	-8.0930400	1.399214607	8.102154E-001	30.6483300	1.399214607	8.019801E-001	32.4365300	1.399214607	2.382482E-001	-10.2454000
698	1.401210605	2.299082E-001	-8.6026450	1.401210605	8.086151E-001	30.2123200	1.401210605	8.021381E-001	31.9945300	1.401210605	2.384667E-001	-10.7751600
699	1.403206603	2.301307E-001	-9.1133830	1.403206603	8.071770E-001	29.7540200	1.403206603	8.021961E-001	31.5247300	1.403206603	2.386637E-001	-11.3661300
700	1.405202601	2.301573E-001	-9.6349280	1.405202601	8.059340E-001	29.3419100	1.405202601	8.021523E-001	31.0745900	1.405202601	2.386106E-001	-11.8802100
701	1.407198599	2.303206E-001	-10.1934000	1.407198599	8.043160E-001	28.9418100	1.407198599	8.022854E-001	30.6139300	1.407198599	2.385359E-001	-12.4018900
702	1.409194597	2.303710E-001	-10.7063300	1.409194597	8.033314E-001	28.5516900	1.409194597	8.024658E-001	30.1496900	1.409194597	2.387357E-001	-12.9594700
703	1.411190595	2.303532E-001	-11.2683300	1.411190595	8.024772E-001	28.1448200	1.411190595	8.023884E-001	29.6746300	1.411190595	2.386954E-001	-13.4538300
704	1.413186593	2.303910E-001	-11.8326600	1.413186593	8.016248E-001	27.7609500	1.413186593	8.022892E-001	29.1877600	1.413186593	2.387100E-001	-14.0029800
705	1.415182591	2.302814E-001	-12.3480600	1.415182591	8.011575E-001	27.3894400	1.415182591	8.021662E-001	28.7223000	1.415182591	2.386167E-001	-14.4641900
706	1.417178589	2.301456E-001	-12.8739500	1.417178589	8.007753E-001	26.9820700	1.417178589	8.020753E-001	28.2406700	1.417178589	2.387007E-001	-14.9735900
707	1.419174587	2.302496E-001	-13.3886800	1.419174587	8.004053E-001	26.6345800	1.419174587	8.017994E-001	27.7615400	1.419174587	2.387321E-001	-15.4698300
708	1.421170585	2.301134E-001	-13.8874500	1.421170585	8.006449E-001	26.2563300	1.421170585	8.018238E-001	27.2916000	1.421170585	2.387669E-001	-15.9537100
709	1.423166583	2.301053E-001	-14.4087200	1.423166583	8.005506E-001	25.8706200	1.423166583	8.014383E-001	26.8132800	1.423166583	2.388162E-001	-16.4233200
710	1.425162581	2.301698E-001	-14.9526500	1.425162581	8.008617E-001	25.4714300	1.425162581	8.011544E-001	26.3399000	1.425162581	2.389680E-001	-16.9016300
711	1.427158579	2.302992E-001	-15.4974700	1.427158579	8.012838E-001	25.0670500	1.427158579	8.008629E-001	25.8552600	1.427158579	2.390608E-001	-17.3777300
712	1.429154577	2.304182E-001	-16.0169600	1.429154577	8.019653E-001	24.6589700	1.429154577	8.003876E-001	25.3801600	1.429154577	2.393073E-001	-17.8325200
713	1.431150575	2.305947E-001	-16.5356500	1.431150575	8.025326E-001	24.2350700	1.431150575	8.001167E-001	24.9080200	1.431150575	2.396501E-001	-18.3243800
714	1.433146573	2.308181E-001	-17.0578600	1.433146573	8.031253E-001	23.7820900	1.433146573	7.996395E-001	24.4337000	1.433146573	2.397870E-001	-18.8012800
715	1.435142571	2.308125E-001	-17.6044700	1.435142571	8.041896E-001	23.3548400	1.435142571	7.993546E-001	23.9285700	1.435142571	2.403503E-001	-19.2314600
716	1.437138569	2.310379E-001	-18.1309700	1.437138569	8.047268E-001	22.8774600	1.437138569	7.988137E-001	23.4733600	1.437138569	2.406248E-001	-19.7585500
717	1.439134567	2.313018E-001	-18.7280900	1.439134567	8.053964E-001	22.4106100	1.439134567	7.983329E-001	23.0047800	1.439134567	2.411531E-001	-20.2241200
718	1.441130565	2.315812E-001	-19.2353100	1.441130565	8.061424E-001	21.9242600	1.441130565	7.978155E-001	22.5319000	1.441130565	2.415178E-001	-20.6817800
719	1.443126563	2.317904E-001	-19.7714700	1.443126563	8.067757E-001	21.4369800	1.443126563	7.972680E-001	22.0807900	1.443126563	2.420018E-001	-21.1556900
720	1.445122561	2.319624E-001	-20.3203300	1.445122561	8.072715E-001	20.9255100	1.445122561	7.968295E-001	21.6234500	1.445122561	2.426942E-001	-21.6576100
721	1.447118559	2.319874E-001	-20.8422300	1.447118559	8.076299E-001	20.4099000	1.447118559	7.961977E-001	21.1580400	1.447118559	2.432344E-001	-22.1631900
722	1.449114557	2.324747E-001	-21.3806800	1.449114557	8.079693E-001	19.9007700	1.449114557	7.957940E-001	20.7013900	1.449114557	2.437617E-001	-22.6351800
723	1.451110555	2.326210E-001	-21.8737100	1.451110555	8.079666E-001	19.3675500	1.451110555	7.951454E-001	20.2543500	1.451110555	2.442551E-001	-23.0775800
724	1.453106553	2.329096E-001	-22.3385600	1.453106553	8.079773E-001	18.8337900	1.453106553	7.947609E-001	19.8162800	1.453106553	2.449525E-001	-23.5947900
725	1.455102551	2.332346E-001	-22.8208500	1.455102551	8.076553E-001	18.3322200	1.455102551	7.943510E-001	19.3744400	1.455102551	2.455729E-001	-24.0807700
726	1.457098549	2.334798E-001	-23.2925000	1.457098549	8.071865E-001	17.8068600	1.457098549	7.938696E-001	18.9179300	1.457098549	2.462077E-001	-24.5283500
727	1.459094547	2.338464E-001	-23.7675500	1.459094547	8.067212E-001	17.2742700	1.459094547	7.936345E-001	18.4835500	1.459094547	2.468582E-001	-25.0495200
728	1.461090545	2.342288E-001	-24.2353700	1.461090545	8.060240E-001	16.7733400	1.461090545	7.932954E-001	18.0377100	1.461090545	2.474805E-001	-25.5086900
729	1.463086543	2.347520E-001	-24.6816200	1.463086543	8.050206E-001	16.2556000	1.463086543	7.927990E-001	17.6184100	1.463086543	2.480389E-001	-26.0149600
730	1.465082541	2.352886E-001	-25.1142200	1.465082541	8.041846E-001	15.7591500	1.465082541	7.927402E-001	17.1701900	1.465082541	2.486736E-001	-26.5324300
731	1.467078539	2.358981E-001	-25.5499500	1.467078539	8.032085E-001	15.2727400	1.467078539	7.925357E-001	16.7234700	1.467078539	2.493286E-001	-27.0030300
732	1.469074537	2.364285E-001	-26.0054500	1.469074537	8.022000E-001	14.8094800	1.469074537	7.923710E-001	16.3148200	1.469074537	2.498919E-001	-27.5273300
733	1.471070535	2.369166E-001	-26.4950900	1.471070535	8.011206E-001	14.3789300	1.471070535	7.923635E-001	15.8650800	1.471070535	2.503303E-001	-27.9714700
734	1.473066533	2.373944E-001	-26.9501900	1.473066533	8.002855E-001	13.9204600	1.473066533	7.921404E-001	15.4273100	1.473066533	2.507951E-001	-28.4803300
735	1.475062531	2.377737E-001	-27.4565500	1.475062531	7.993833E-001	13.5019400	1.475062531	7.919994E-001	14.9899900	1.475062531	2.512541E-001	-29.0008900
736	1.477058529	2.383843E-001	-27.9318800	1.477058529	7.985217E-001	13.0565600	1.477058529	7.920641E-001	14.5504100	1.477058529	2.516727E-001	-29.4540700
737	1.479054527	2.388191E-001	-28.3935400	1.479054527	7.976409E-001	12.6956700	1.479054527	7.921886E-001	14.1048300	1.479054527	2.519834E-001	-29.9117900
738	1.481050525	2.392077E-001	-28.8848500	1.481050525	7.974172E-001	12.2546300	1.481050525	7.921314E-001	13.6502200	1.481050525	2.521144E-001	-30.3874900
739	1.483046523	2.396432E-001	-29.3236100	1.483046523	7.969502E-001	11.8307800	1.483046523	7.920854E-001	13.2017200	1.483046523	2.524058E-001	-30.8689100
740	1.485042521	2.399442E-001	-29.7972500	1.485042521	7.967908E-001	11.4509600	1.485042521	7.921964E-001	12.7419000	1.485042521	2.526394E-001	-31.2974400
741	1.487038519	2.401560E-001	-30.2799000	1.487038519	7.965596E-001	11.0125200	1.487038519	7.920202E-001	12.2897600	1.487038519	2.530336E-001	-31.7368500
742	1.489034517	2.402470E-001	-30.7425900	1.489034517	7.966921E-001	10.6354300	1.489034517	7.918185E-001	11.8286500	1.489034517	2.532398E-001	-32.1455200
743	1.491030515	2.405455E-001	-31.2087200	1.491030515	7.969373E-001	10.1912200	1.491030515	7.919707E-001	11.3447100	1.491030515	2.535309E-001	-32.5439000
744	1.493026513	2.406717E-001	-31.6445700	1.493026513	7.971374E-001	9.7778780	1.493026513	7.917175E-001	10.8914900	1.493026513	2.537791E-001	-32.9689100
745	1.495022511	2.409166E-001	-32.0864800	1.495022511	7.973797E-001	9.3434370	1.495022511	7.917961E-001	10.4401000	1.495022511	2.538164E-001	-33.4316800
746	1.497018509	2.410326E-001	-32.5491100	1.497018509	7.976973E-001	8.9139100	1.497018509	7.918075E-001	9.9713200	1.497018509	2.540771E-001	-33.8024000
747	1.499014507	2.412223E-001	-32.9916900	1.499014507	7.982031E-001	8.4508130	1.499014507	7.916504E-001	9.4996110	1.499014507	2.543362E-001	-34.2068900
748	1.501010505	2.413386E-001	-33.4901700	1.501010505	7.988368E-001	7.9743120	1.501010505	7.912108E-001	9.0391280	1.501010505	2.547212E-001	-34.7018400
749	1.503006503	2.414250E-001	-33.9434900	1.503006503	7.993996E-001	7.5069570	1.503006503	7.910565E-001	8.5553610	1.503006503	2.551289E-001	-35.1327600
750	1.505002501	2.414813E-001	-34.3829300	1.505002501	7.995965E-001	7.0249510	1.505002501	7.908099E-001	8.0841350	1.505002501	2.554330E-001	-35.5065200
751	1.506998499	2.416144E-001	-34.8534900	1.506998499	7.999319E-001	6.5331270	1.506998499	7.906055E-001	7.6010620	1.506998499	2.557563E-001	-35.9472100
752	1.508994497	2.416824E-001	-35.3461000	1.508994497	8.000677E-001	6.0112400	1.508994497	7.902294E-001	7.1513570	1.508994497	2.560873E-001	-36.4141000
753	1.510990495	2.416604E-001	-35.8107500	1.510990495	8.004218E-001	5.5188670	1.510990495	7.899016E-001	6.6915050	1.510990495	2.564870E-001	-36.8527500
754	1.512986493	2.417559E-001	-36.3055300	1.512986493	8.000066E-001	5.0023140	1.512986493	7.894824E-001	6.2145140	1.512986493	2.567948E-001	-37.2891200
755	1.514982491	2.416851E-001	-36.8055100	1.514982491	7.999093E-001	4.4837850	1.514982491	7.890916E-001	5.7378420	1.514982491	2.571229E-001	-37.7768600
756	1.516978489	2.417755E-001	-37.3081000	1.516978489	7.995698E-001	3.9759920	1.516978489	7.885799E-001	5.2515470	1.516978489	2.575086E-001	-38.3037600
757	1.518974487	2.415213E-001	-37.7825500	1.518974487	7.989276E-001	3.4285360	1.518974487	7.880330E-001	4.7890240	1.518974487	2.577707E-001	-38.7407800
758	1.520970485	2.415658E-001	-38.2964400	1.520970485	7.981462E-001	2.9216180	1.520970485	7.874020E-001	4.3481510	1.520970485	2.582154E-001	-39.2472500
759	1.522966483	2.415126E-001	-38.7757100	1.522966483	7.972361E-001	2.3935420	1.522966483	7.871801E-001	3.8679470	1.522966483	2.585731E-001	-39.8049000
760	1.524962481	2.413758E-001	-39.2450900	1.524962481	7.964090E-001	1.9333610	1.524962481	7.864439E-001	3.4166100	1.524962481	2.587932E-001	-40.2188900
761	1.526958479	2.413636E-001	-39.7202600	1.526958479	7.949644E-001	1.4222890	1.526958479	7.859610E-001	2.9521900	1.526958479	2.591650E-001	-40.8076600
762	1.528954477	2.416040E-001	-40.1923400	1.528954477	7.938386E-001	0.9203476	1.528954477	7.854142E-001	2.5252300	1.528954477	2.594123E-001	-41.2703200
763	1.530950475	2.415611E-001	-40.6732500	1.530950475	7.923601E-001	0.4655205	1.530950475	7.849071E-001	2.0482490	1.530950475	2.598059E-001	-41.8748500
764	1.532946473	2.416698E-001	-41.1809900	1.532946473	7.914011E-001	-0.0114840	1.532946473	7.846402E-001	1.6161850	1.532946473	2.600673E-001	-42.3945100
765	1.534942471	2.419643E-001	-41.6724900	1.534942471	7.900018E-001	-0.4493232	1.534942471	7.841782E-001	1.1726410	1.534942471	2.603455E-001	-42.9222100
766	1.536938469	2.420362E-001	-42.1311800	1.536938469	7.885647E-001	-0.8877408	1.536938469	7.835556E-001	0.7433453	1.536938469	2.606696E-001	-43.4895400
767	1.538934467	2.423507E-001	-42.6385900	1.538934467	7.876176E-001	-1.2905970	1.538934467	7.832006E-001	0.2804620	1.538934467	2.608151E-001	-44.0185500
768	1.540930465	2.425837E-001	-43.1784900	1.540930465	7.863970E-001	-1.6912980	1.540930465	7.833906E-001	-0.1408422	1.540930465	2.609566E-001	-44.5472600
769	1.542926463	2.428789E-001	-43.6895000	1.542926463	7.854899E-001	-2.0767320	1.542926463	7.830405E-001	-0.5842050	1.542926463	2.615351E-001	-45.0849300
770	1.544922461	2.431797E-001	-44.2437100	1.544922461	7.848476E-001	-2.4537960	1.544922461	7.826233E-001	-1.0420480	1.544922461	2.616812E-001	-45.5805300
771	1.546918459	2.436062E-001	-44.7583700	1.546918459	7.843220E-001	-2.8228890	1.546918459	7.827746E-001	-1.4729430	1.546918459	2.618444E-001	-46.0640300
772	1.548914457	2.439741E-001	-45.2970300	1.548914457	7.840691E-001	-3.1971340	1.548914457	7.825323E-001	-1.9331660	1.548914457	2.618877E-001	-46.6062000
773	1.550910455	2.442676E-001	-45.8565100	1.550910455	7.841411E-001	-3.5764710	1.550910455	7.822763E-001	-2.3668780	1.550910455	2.622128E-001	-47.0892500
774	1.552906453	2.447347E-001	-46.3767000	1.552906453	7.841741E-001	-3.9694900	1.552906453	7.823099E-001	-2.8369770	1.552906453	2.622461E-001	-47.5809600
775	1.554902451	2.449088E-001	-46.9041300	1.554902451	7.846683E-001	-4.3361920	1.554902451	7.820420E-001	-3.2766310	1.554902451	2.629010E-001	-48.0494200
776	1.556898449	2.452931E-001	-47.4391100	1.556898449	7.850586E-001	-4.7365370	1.556898449	7.819728E-001	-3.7109920	1.556898449	2.631152E-001	-48.5015600
777	1.558894447	2.456271E-001	-47.9486900	1.558894447	7.854888E-001	-5.1317260	1.558894447	7.821805E-001	-4.1735700	1.558894447	2.632668E-001	-48.9597700
778	1.560890445	2.459098E-001	-48.4539300	1.560890445	7.864963E-001	-5.5344140	1.560890445	7.820064E-001	-4.6006420	1.560890445	2.636835E-001	-49.3862100
779	1.562886443	2.462544E-001	-48.9445200	1.562886443	7.871851E-001	-5.9500320	1.562886443	7.819724E-001	-5.0714540	1.562886443	2.640883E-001	-49.8171500
780	1.564882441	2.465728E-001	-49.4499200	1.564882441	7.882160E-001	-6.3737340	1.564882441	7.822229E-001	-5.5315610	1.564882441	2.646341E-001	-50.2255400
781	1.566878439	2.469951E-001	-49.9345400	1.566878439	7.891115E-001	-6.8457390	1.566878439	7.819268E-001	-5.9909190	1.566878439	2.651014E-001	-50.6661400
782	1.568874437	2.474114E-001	-50.4506000	1.568874437	7.902812E-001	-7.3173690	1.568874437	7.818692E-001	-6.4493780	1.568874437	2.656212E-001	-51.0866900
783	1.570870435	2.478220E-001	-50.9042100	1.570870435	7.913091E-001	-7.7732340	1.570870435	7.818996E-001	-6.9266720	1.570870435	2.660159E-001	-51.4520100
784	1.572866433	2.483013E-001	-51.3708000	1.572866433	7.920886E-001	-8.2923520	1.572866433	7.818642E-001	-7.3932860	1.572866433	2.667664E-001	-51.9016600
785	1.574862431	2.486993E-001	-51.8760800	1.574862431	7.931909E-001	-8.7676850	1.574862431	7.818345E-001	-7.8424820	1.574862431	2.672674E-001	-52.3030300
786	1.576858429	2.490570E-001	-52.3605600	1.576858429	7.938309E-001	-9.3030020	1.576858429	7.816185E-001	-8.3371910	1.576858429	2.679533E-001	-52.7409200
787	1.578854427	2.495436E-001	-52.8752700	1.578854427	7.942978E-001	-9.8364780	1.578854427	7.813745E-001	-8.8091160	1.578854427	2.686504E-001	-53.1727300
788	1.580850425	2.499796E-001	-53.3839000	1.580850425	7.948457E-001	-10.3722000	1.580850425	7.812595E-001	-9.2979810	1.580850425	2.693097E-001	-53.6081000
789	1.582846423	2.503530E-001	-53.8339300	1.582846423	7.951043E-001	-10.9083700	1.582846423	7.809728E-001	-9.7475540	1.582846423	2.698936E-001	-54.0061800
790	1.584842421	2.506640E-001	-54.3544600	1.584842421	7.950932E-001	-11.4728300	1.584842421	7.804171E-001	-10.2614300	1.584842421	2.706875E-001	-54.4729500
791	1.586838419	2.508846E-001	-54.8181200	1.586838419	7.949226E-001	-12.0188000	1.586838419	7.801614E-001	-10.7022900	1.586838419	2.712944E-001	-54.9346100
792	1.588834417	2.511387E-001	-55.3227200	1.588834417	7.946064E-001	-12.5621500	1.588834417	7.800982E-001	-11.1735500	1.588834417	2.719559E-001	-55.3713100
793	1.590830415	2.513215E-001	-55.8021200	1.590830415	7.938790E-001	-13.1025500	1.590830415	7.794255E-001	-11.6716200	1.590830415	2.724631E-001	-55.8250000
794	1.592826413	2.514722E-001	-56.2967800	1.592826413	7.932013E-001	-13.6580400	1.592826413	7.792995E-001	-12.1252700	1.592826413	2.730470E-001	-56.2945100
795	1.594822411	2.514897E-001	-56.7602300	1.594822411	7.918692E-001	-14.1943500	1.594822411	7.785840E-001	-12.6127700	1.594822411	2.734173E-001	-56.7707200
796	1.596818409	2.515180E-001	-57.1893300	1.596818409	7.908228E-001	-14.7078100	1.596818409	7.780948E-001	-13.0767100	1.596818409	2.738918E-001	-57.2597400
797	1.598814407	2.516137E-001	-57.6540600	1.598814407	7.896313E-001	-15.2282800	1.598814407	7.774433E-001	-13.5289000	1.598814407	2.744184E-001	-57.7009000
798	1.600810405	2.513984E-001	-58.1245000	1.600810405	7.881261E-001	-15.7120400	1.600810405	7.766453E-001	-14.0070600	1.600810405	2.748854E-001	-58.1814700
799	1.602806403	2.513199E-001	-58.5364700	1.602806403	7.867439E-001	-16.2055800	1.602806403	7.761880E-001	-14.4464800	1.602806403	2.749881E-001	-58.6911500
800	1.604802401	2.514205E-001	-58.9425500	1.604802401	7.854342E-001	-16.6780600	1.604802401	7.753013E-001	-14.8945000	1.604802401	2.754384E-001	-59.1791200
801	1.606798399	2.514420E-001	-59.3595800	1.606798399	7.838171E-001	-17.1317100	1.606798399	7.748158E-001	-15.3449100	1.606798399	2.756948E-001	-59.6613500
802	1.608794397	2.515018E-001	-59.7642500	1.608794397	7.824177E-001	-17.5519600	1.608794397	7.745807E-001	-15.7851300	1.608794397	2.758129E-001	-60.0835300
803	1.610790395	2.516930E-001	-60.1905400	1.610790395	7.810550E-001	-17.9689000	1.610790395	7.736149E-001	-16.2272700	1.610790395	2.761012E-001	-60.6016700
804	1.612786393	2.517600E-001	-60.6283400	1.612786393	7.798303E-001	-18.3936800	1.612786393	7.731222E-001	-16.6881600	1.612786393	2.763756E-001	-61.1334100
805	1.614782391	2.519386E-001	-61.0280200	1.614782391	7.789791E-001	-18.8164000	1.614782391	7.727715E-001	-17.1166300	1.614782391	2.765113E-001	-61.5113900
806	1.616778389	2.522223E-001	-61.4782700	1.616778389	7.778628E-001	-19.1870800	1.616778389	7.723052E-001	-17.5297500	1.616778389	2.767198E-001	-62.0493800
807	1.618774387	2.523502E-001	-61.9716200	1.618774387	7.772861E-001	-19.5779500	1.618774387	7.716416E-001	-17.9727500	1.618774387	2.768252E-001	-62.5326100
808	1.620770385	2.524804E-001	-62.4230000	1.620770385	7.768112E-001	-19.9608000	1.620770385	7.717800E-001	-18.3883400	1.620770385	2.767861E-001	-62.9827700
809	1.622766383	2.526759E-001	-62.8500000	1.622766383	7.763835E-001	-20.3504300	1.622766383	7.714704E-001	-18.8148100	1.622766383	2.770625E-001	-63.4437400
810	1.624762381	2.528036E-001	-63.3637400	1.624762381	7.763071E-001	-20.7411700	1.624762381	7.713498E-001	-19.2516600	1.624762381	2.769375E-001	-63.9511500
811	1.626758379	2.529899E-001	-63.8715100	1.626758379	7.761375E-001	-21.1184900	1.626758379	7.708496E-001	-19.6848500	1.626758379	2.772098E-001	-64.3791200
812	1.628754377	2.530969E-001	-64.3280700	1.628754377	7.763385E-001	-21.5346700	1.628754377	7.707625E-001	-20.1272600	1.628754377	2.771537E-001	-64.8859300
813	1.630750375	2.533862E-001	-64.8521800	1.630750375	7.763237E-001	-21.9257200	1.630750375	7.706080E-001	-20.5612300	1.630750375	2.773664E-001	-65.3691600
814	1.632746373	2.534069E-001	-65.3477900	1.632746373	7.768219E-001	-22.3533100	1.632746373	7.703970E-001	-20.9945600	1.632746373	2.775265E-001	-65.7885700
815	1.634742371	2.535298E-001	-65.8434100	1.634742371	7.771117E-001	-22.7801800	1.634742371	7.704017E-001	-21.4243600	1.634742371	2.776853E-001	-66.2346600
816	1.636738369	2.536804E-001	-66.3952300	1.636738369	7.776676E-001	-23.2130800	1.636738369	7.702665E-001	-21.8549700	1.636738369	2.778416E-001	-66.7162900
817	1.638734367	2.538993E-001	-66.9149600	1.638734367	7.780790E-001	-23.6689400	1.638734367	7.702479E-001	-22.3369300	1.638734367	2.782710E-001	-67.1775500
818	1.640730365	2.539582E-001	-67.4156000	1.640730365	7.785687E-001	-24.1349300	1.640730365	7.703609E-001	-22.7729100	1.640730365	2.785726E-001	-67.5809500
819	1.642726363	2.542847E-001	-67.9397000	1.642726363	7.788951E-001	-24.6011200	1.642726363	7.703648E-001	-23.2245400	1.642726363	2.789341E-001	-68.1055300
820	1.644722361	2.545220E-001	-68.4443100	1.644722361	7.792704E-001	-25.0836500	1.644722361	7.704337E-001	-23.6867800	1.644722361	2.794324E-001	-68.5364800
821	1.646718359	2.546706E-001	-68.9503400	1.646718359	7.795231E-001	-25.5838900	1.646718359	7.701563E-001	-24.1226700	1.646718359	2.798737E-001	-69.0001100
822	1.648714357	2.550480E-001	-69.4742200	1.648714357	7.797382E-001	-26.0852800	1.648714357	7.702780E-001	-24.6096700	1.648714357	2.804192E-001	-69.4812200
823	1.650710355	2.555180E-001	-70.0018200	1.650710355	7.795543E-001	-26.5527300	1.650710355	7.702916E-001	-25.0510300	1.650710355	2.806779E-001	-69.9444400
824	1.652706353	2.557850E-001	-70.5231900	1.652706353	7.794622E-001	-27.0763700	1.652706353	7.703804E-001	-25.5238100	1.652706353	2.812516E-001	-70.4056400
825	1.654702351	2.559885E-001	-71.0815400	1.654702351	7.792253E-001	-27.5920200	1.654702351	7.704657E-001	-26.0204400	1.654702351	2.818349E-001	-70.9015700
826	1.656698349	2.563756E-001	-71.6010700	1.656698349	7.790945E-001	-28.0833900	1.656698349	7.705022E-001	-26.4800000	1.656698349	2.825697E-001	-71.3385200
827	1.658694347	2.568396E-001	-72.1222300	1.658694347	7.786054E-001	-28.6015100	1.658694347	7.702353E-001	-26.9654800	1.658694347	2.831457E-001	-71.8663600
828	1.660690345	2.571245E-001	-72.6671800	1.660690345	7.779698E-001	-29.0784100	1.660690345	7.703839E-001	-27.4172800	1.660690345	2.837217E-001	-72.3434000
829	1.662686343	2.576083E-001	-73.2059600	1.662686343	7.771500E-001	-29.5773800	1.662686343	7.701328E-001	-27.8936600	1.662686343	2.841066E-001	-72.8835700
830	1.664682341	2.577326E-001	-73.7527700	1.664682341	7.764993E-001	-30.0706100	1.664682341	7.699321E-001	-28.3668800	1.664682341	2.846027E-001	-73.2894000
831	1.666678339	2.580849E-001	-74.2678100	1.666678339	7.756554E-001	-30.5456300	1.666678339	7.696680E-001	-28.8594600	1.666678339	2.851641E-001	-73.8061100
832	1.668674337	2.584247E-001	-74.7715500	1.668674337	7.746823E-001	-30.9963700	1.668674337	7.695396E-001	-29.3258900	1.668674337	2.856176E-001	-74.2691200
833	1.670670335	2.586597E-001	-75.3254500	1.670670335	7.738049E-001	-31.4573900	1.670670335	7.691942E-001	-29.8123800	1.670670335	2.861300E-001	-74.8340700
834	1.672666333	2.588797E-001	-75.8207900	1.672666333	7.730221E-001	-31.8899300	1.672666333	7.688233E-001	-30.2740400	1.672666333	2.865315E-001	-75.2950400
835	1.674662331	2.593171E-001	-76.2993900	1.674662331	7.720207E-001	-32.3348000	1.674662331	7.684201E-001	-30.7759800	1.674662331	2.869906E-001	-75.7505100
836	1.676658329	2.595370E-001	-76.7862500	1.676658329	7.715349E-001	-32.7483100	1.676658329	7.679416E-001	-31.2387000	1.676658329	2.873215E-001	-76.2312400
837	1.678654327	2.596441E-001	-77.2495600	1.678654327	7.710025E-001	-33.1735500	1.678654327	7.674017E-001	-31.6963600	1.678654327	2.876675E-001	-76.7150600
838	1.680650325	2.600285E-001	-77.7499800	1.680650325	7.704085E-001	-33.5730400	1.680650325	7.670371E-001	-32.1624900	1.680650325	2.879999E-001	-77.1574900
839	1.682646323	2.603255E-001	-78.2171700	1.682646323	7.699903E-001	-34.0001500	1.682646323	7.663342E-001	-32.6187500	1.682646323	2.882058E-001	-77.6168400
840	1.684642321	2.605825E-001	-78.6765100	1.684642321	7.698271E-001	-34.3876400	1.684642321	7.662548E-001	-33.0808300	1.684642321	2.885520E-001	-78.0471200
841	1.686638319	2.608739E-001	-79.1244500	1.686638319	7.697324E-001	-34.8100700	1.686638319	7.654275E-001	-33.5306500	1.686638319	2.890272E-001	-78.5052800
842	1.688634317	2.611396E-001	-79.5835700	1.688634317	7.696907E-001	-35.1991800	1.688634317	7.646840E-001	-33.9890400	1.688634317	2.893845E-001	-78.9405300
843	1.690630315	2.614581E-001	-80.0363500	1.690630315	7.698263E-001	-35.6073500	1.690630315	7.642605E-001	-34.4414900	1.690630315	2.896410E-001	-79.3736700
844	1.692626313	2.616854E-001	-80.5013900	1.692626313	7.700815E-001	-36.0318500	1.692626313	7.637958E-001	-34.8702000	1.692626313	2.899248E-001	-79.7570800
845	1.694622311	2.618164E-001	-80.9643100	1.694622311	7.705390E-001	-36.4357100	1.694622311	7.632716E-001	-35.3257400	1.694622311	2.903357E-001	-80.1829100
846	1.696618309	2.618424E-001	-81.4424800	1.696618309	7.710183E-001	-36.8863100	1.696618309	7.625914E-001	-35.7608200	1.696618309	2.905108E-001	-80.6451600
847	1.698614307	2.620137E-001	-81.8644800	1.698614307	7.715464E-001	-37.3207600	1.698614307	7.622748E-001	-36.1786000	1.698614307	2.908349E-001	-81.0346700
848	1.700610305	2.622883E-001	-82.3454400	1.700610305	7.718863E-001	-37.7838500	1.700610305	7.617559E-001	-36.6160900	1.700610305	2.910125E-001	-81.4729700
849	1.702606303	2.625549E-001	-82.7895800	1.702606303	7.723503E-001	-38.2275200	1.702606303	7.612457E-001	-37.0401600	1.702606303	2.914733E-001	-81.8867000
850	1.704602301	2.625476E-001	-83.2629000	1.704602301	7.728220E-001	-38.6886100	1.704602301	7.609101E-001	-37.4926600	1.704602301	2.917349E-001	-82.3202700
851	1.706598299	2.627756E-001	-83.7004200	1.706598299	7.733279E-001	-39.1855300	1.706598299	7.608957E-001	-37.9269500	1.706598299	2.921349E-001	-82.6684800
852	1.708594297	2.628563E-001	-84.1324300	1.708594297	7.738247E-001	-39.6755000	1.708594297	7.604805E-001	-38.3501400	1.708594297	2.924864E-001	-83.1162900
853	1.710590295	2.630692E-001	-84.5841100	1.710590295	7.741405E-001	-40.1526100	1.710590295	7.603294E-001	-38.7592800	1.710590295	2.928401E-001	-83.5498400
854	1.712586293	2.632639E-001	-85.0453600	1.712586293	7.744801E-001	-40.6885500	1.712586293	7.603671E-001	-39.2095600	1.712586293	2.934174E-001	-83.9572400
855	1.714582291	2.635237E-001	-85.4169200	1.714582291	7.742846E-001	-41.1972700	1.714582291	7.600262E-001	-39.6415300	1.714582291	2.938190E-001	-84.3855000
856	1.716578289	2.637235E-001	-85.8993500	1.716578289	7.742450E-001	-41.7223200	1.716578289	7.603140E-001	-40.0825900	1.716578289	2.942331E-001	-84.8303400
857	1.718574287	2.640089E-001	-86.3553100	1.718574287	7.740166E-001	-42.2338600	1.718574287	7.600151E-001	-40.5166500	1.718574287	2.946377E-001	-85.2112000
858	1.720570285	2.643336E-001	-86.8052800	1.720570285	7.736709E-001	-42.7521800	1.720570285	7.599754E-001	-40.9658900	1.720570285	2.950002E-001	-85.7120500
859	1.722566283	2.646064E-001	-87.2563800	1.722566283	7.731420E-001	-43.2723500	1.722566283	7.602816E-001	-41.3866500	1.722566283	2.955493E-001	-86.1533800
860	1.724562281	2.649929E-001	-87.7284200	1.724562281	7.724335E-001	-43.8135300	1.724562281	7.600154E-001	-41.8678700	1.724562281	2.960487E-001	-86.6709400
861	1.726558279	2.652700E-001	-88.1682700	1.726558279	7.715203E-001	-44.2997200	1.726558279	7.599963E-001	-42.2846800	1.726558279	2.964302E-001	-87.1018800
862	1.728554277	2.653528E-001	-88.6888500	1.728554277	7.704427E-001	-44.7983800	1.728554277	7.602907E-001	-42.7665800	1.728554277	2.970120E-001	-87.5631600
863	1.730550275	2.656995E-001	-89.1509900	1.730550275	7.693160E-001	-45.2953900	1.730550275	7.601165E-001	-43.2054600	1.730550275	2.973842E-001	-88.0463300
864	1.732546273	2.659980E-001	-89.6661500	1.732546273	7.680544E-001	-45.7836600	1.732546273	7.605221E-001	-43.6707800	1.732546273	2.977239E-001	-88.5367900
865	1.734542271	2.664481E-001	-90.2145400	1.734542271	7.670250E-001	-46.2664800	1.734542271	7.601477E-001	-44.1342800	1.734542271	2.982754E-001	-89.0658600
866	1.736538269	2.666044E-001	-90.7021800	1.736538269	7.658185E-001	-46.7278700	1.736538269	7.601308E-001	-44.6069000	1.736538269	2.986066E-001	-89.5540100
867	1.738534267	2.667613E-001	-91.2621900	1.738534267	7.646546E-001	-47.1489000	1.738534267	7.604147E-001	-45.0859200	1.738534267	2.989205E-001	-90.0604900
868	1.740530265	2.670138E-001	-91.7673600	1.740530265	7.635329E-001	-47.5901600	1.740530265	7.599795E-001	-45.5474400	1.740530265	2.991367E-001	-90.5853300
869	1.742526263	2.670498E-001	-92.3021000	1.742526263	7.624140E-001	-48.0033300	1.742526263	7.600354E-001	-46.0386500	1.742526263	2.992796E-001	-91.0756300
870	1.744522261	2.671790E-001	-92.8390300	1.744522261	7.612906E-001	-48.4148100	1.744522261	7.598915E-001	-46.5182300	1.744522261	2.995655E-001	-91.5298400
871	1.746518259	2.674123E-001	-93.3185600	1.746518259	7.606905E-001	-48.8308200	1.746518259	7.595205E-001	-46.9657300	1.746518259	2.998157E-001	-92.0729200
872	1.748514257	2.674599E-001	-93.8621500	1.748514257	7.597592E-001	-49.2015600	1.748514257	7.591506E-001	-47.4571600	1.748514257	3.000769E-001	-92.4891800
873	1.750510255	2.676405E-001	-94.3581800	1.750510255	7.592946E-001	-49.5947600	1.750510255	7.589316E-001	-47.9385900	1.750510255	3.002652E-001	-93.0259200
874	1.752506253	2.676941E-001	-94.8677300	1.752506253	7.587717E-001	-50.0085500	1.752506253	7.588698E-001	-48.4127200	1.752506253	3.005511E-001	-93.4589600
875	1.754502251	2.679242E-001	-95.3492700	1.754502251	7.588475E-001	-50.3740300	1.754502251	7.583256E-001	-48.8898000	1.754502251	3.007771E-001	-93.9773300
876	1.756498249	2.680534E-001	-95.8542600	1.756498249	7.586135E-001	-50.7790800	1.756498249	7.577541E-001	-49.3688700	1.756498249	3.010374E-001	-94.4215500
877	1.758494247	2.682822E-001	-96.3530000	1.758494247	7.588153E-001	-51.1618000	1.758494247	7.575673E-001	-49.8175700	1.758494247	3.011452E-001	-94.8855100
878	1.760490245	2.684940E-001	-96.8685000	1.760490245	7.590529E-001	-51.5688100	1.760490245	7.571900E-001	-50.3085200	1.760490245	3.016478E-001	-95.3099700
879	1.762486243	2.687713E-001	-97.3669500	1.762486243	7.593981E-001	-51.9727200	1.762486243	7.564995E-001	-50.7670100	1.762486243	3.017783E-001	-95.7418100
880	1.764482241	2.688258E-001	-97.8506100	1.764482241	7.598593E-001	-52.4019300	1.764482241	7.560431E-001	-51.2468200	1.764482241	3.023708E-001	-96.1965900
881	1.766478239	2.692047E-001	-98.3328300	1.766478239	7.601575E-001	-52.8140300	1.766478239	7.553424E-001	-51.7158700	1.766478239	3.026711E-001	-96.6567400
882	1.768474237	2.694292E-001	-98.8645100	1.768474237	7.606410E-001	-53.2521000	1.768474237	7.549139E-001	-52.1641400	1.768474237	3.030604E-001	-97.0460800
883	1.770470235	2.696757E-001	-99.3359000	1.770470235	7.612156E-001	-53.7029000	1.770470235	7.545862E-001	-52.5947200	1.770470235	3.035238E-001	-97.5038600
884	1.772466233	2.698983E-001	-99.8141500	1.772466233	7.617352E-001	-54.1667100	1.772466233	7.540787E-001	-53.0563900	1.772466233	3.039862E-001	-97.9138300
885	1.774462231	2.701479E-001	-100.3184000	1.774462231	7.621623E-001	-54.6409500	1.774462231	7.532646E-001	-53.5113700	1.774462231	3.044527E-001	-98.3499300
886	1.776458229	2.705332E-001	-100.7890000	1.776458229	7.629076E-001	-55.0865700	1.776458229	7.528526E-001	-53.9321100	1.776458229	3.047726E-001	-98.7633100
887	1.778454227	2.707871E-001	-101.2946000	1.778454227	7.629343E-001	-55.5872900	1.778454227	7.524800E-001	-54.3734900	1.778454227	3.053913E-001	-99.2052400
888	1.780450225	2.709769E-001	-101.7412000	1.780450225	7.634841E-001	-56.1083000	1.780450225	7.518995E-001	-54.8150300	1.780450225	3.058857E-001	-99.6535600
889	1.782446223	2.711133E-001	-102.1977000	1.782446223	7.637020E-001	-56.5694500	1.782446223	7.516547E-001	-55.2802200	1.782446223	3.063008E-001	-100.0579000
890	1.784442221	2.713344E-001	-102.6759000	1.784442221	7.637401E-001	-57.0702700	1.784442221	7.512206E-001	-55.6821000	1.784442221	3.067824E-001	-100.5049000
891	1.786438219	2.716860E-001	-103.0866000	1.786438219	7.637362E-001	-57.5938900	1.786438219	7.509246E-001	-56.1140100	1.786438219	3.074040E-001	-100.9365000
892	1.788434217	2.719444E-001	-103.5289000	1.788434217	7.635487E-001	-58.1054700	1.788434217	7.508124E-001	-56.5379600	1.788434217	3.079822E-001	-101.3519000
893	1.790430215	2.721192E-001	-103.9737000	1.790430215	7.633442E-001	-58.5939100	1.790430215	7.504805E-001	-56.9667600	1.790430215	3.084941E-001	-101.7788000
894	1.792426213	2.725691E-001	-104.4179000	1.792426213	7.627495E-001	-59.1111200	1.792426213	7.502504E-001	-57.3956400	1.792426213	3.089792E-001	-102.1833000
895	1.794422211	2.729661E-001	-104.8438000	1.794422211	7.620721E-001	-59.6162100	1.794422211	7.501878E-001	-57.8116100	1.794422211	3.094367E-001	-102.6680000
896	1.796418209	2.733058E-001	-105.2689000	1.796418209	7.615067E-001	-60.1161300	1.796418209	7.504309E-001	-58.2388600	1.796418209	3.099764E-001	-103.1079000
897	1.798414207	2.736737E-001	-105.7339000	1.798414207	7.609499E-001	-60.5943900	1.798414207	7.500716E-001	-58.6861600	1.798414207	3.103745E-001	-103.5771000
898	1.800410205	2.741129E-001	-106.1886000	1.800410205	7.599009E-001	-61.0840900	1.800410205	7.504008E-001	-59.1321400	1.800410205	3.108106E-001	-103.9749000
899	1.802406203	2.743538E-001	-106.6567000	1.802406203	7.589558E-001	-61.5631100	1.802406203	7.501746E-001	-59.5624500	1.802406203	3.111939E-001	-104.4831000
900	1.804402201	2.747048E-001	-107.1738000	1.804402201	7.580608E-001	-62.0258600	1.804402201	7.499694E-001	-60.0018800	1.804402201	3.115450E-001	-104.9452000
901	1.806398199	2.750951E-001	-107.6416000	1.806398199	7.574133E-001	-62.4511800	1.806398199	7.501889E-001	-60.4344300	1.806398199	3.119907E-001	-105.3975000
902	1.808394197	2.753900E-001	-108.1034000	1.808394197	7.563345E-001	-62.9094800	1.808394197	7.500653E-001	-60.9015700	1.808394197	3.123192E-001	-105.8663000
903	1.810390195	2.757677E-001	-108.6240000	1.810390195	7.555435E-001	-63.3410500	1.810390195	7.504343E-001	-61.3650500	1.810390195	3.126185E-001	-106.3521000
904	1.812386193	2.758031E-001	-109.1044000	1.812386193	7.547862E-001	-63.7721000	1.812386193	7.505776E-001	-61.8216700	1.812386193	3.128590E-001	-106.7953000
905	1.814382191	2.760384E-001	-109.6340000	1.814382191	7.542899E-001	-64.1737800	1.814382191	7.505363E-001	-62.2605700	1.814382191	3.131362E-001	-107.2498000
906	1.816378189	2.762624E-001	-110.1025000	1.816378189	7.534202E-001	-64.6063500	1.816378189	7.504088E-001	-62.7394900	1.816378189	3.133654E-001	-107.7027000
907	1.818374187	2.764356E-001	-110.5956000	1.818374187	7.529842E-001	-64.9865800	1.818374187	7.501957E-001	-63.2220700	1.818374187	3.135678E-001	-108.1300000
908	1.820370185	2.767425E-001	-111.1633000	1.820370185	7.528745E-001	-65.4027400	1.820370185	7.502315E-001	-63.6862500	1.820370185	3.138230E-001	-108.6062000
909	1.822366183	2.767320E-001	-111.6323000	1.822366183	7.526238E-001	-65.8052000	1.822366183	7.502829E-001	-64.1688600	1.822366183	3.140206E-001	-109.0056000
910	1.824362181	2.769926E-001	-112.1229000	1.824362181	7.523108E-001	-66.2061600	1.824362181	7.500929E-001	-64.6104600	1.824362181	3.142561E-001	-109.4731000
911	1.826358179	2.770828E-001	-112.6222000	1.826358179	7.524768E-001	-66.6476000	1.826358179	7.500394E-001	-65.1202900	1.826358179	3.144507E-001	-109.9247000
912	1.828354177	2.772789E-001	-113.1127000	1.828354177	7.524972E-001	-67.0444900	1.828354177	7.494756E-001	-65.5910800	1.828354177	3.147802E-001	-110.3205000
913	1.830350175	2.772924E-001	-113.6072000	1.830350175	7.527823E-001	-67.4920600	1.830350175	7.493673E-001	-66.0795200	1.830350175	3.150710E-001	-110.8290000
914	1.832346173	2.775614E-001	-114.0952000	1.832346173	7.528721E-001	-67.9174100	1.832346173	7.491865E-001	-66.5457700	1.832346173	3.153122E-001	-111.2258000
915	1.834342171	2.775567E-001	-114.6162000	1.834342171	7.534101E-001	-68.3433800	1.834342171	7.487977E-001	-67.0358900	1.834342171	3.156266E-001	-111.6953000
916	1.836338169	2.779295E-001	-115.1042000	1.836338169	7.538044E-001	-68.7977300	1.836338169	7.485808E-001	-67.5055400	1.836338169	3.158853E-001	-112.1259000
917	1.838334167	2.780216E-001	-115.5837000	1.838334167	7.541798E-001	-69.2456300	1.838334167	7.479439E-001	-67.9979200	1.838334167	3.164223E-001	-112.5555000
918	1.840330165	2.781609E-001	-116.1101000	1.840330165	7.544986E-001	-69.7260900	1.840330165	7.475606E-001	-68.4630000	1.840330165	3.167118E-001	-113.0091000
919	1.842326163	2.782158E-001	-116.5828000	1.842326163	7.547260E-001	-70.1941400	1.842326163	7.470129E-001	-68.9045400	1.842326163	3.170488E-001	-113.4286000
920	1.844322161	2.784046E-001	-117.0523000	1.844322161	7.551160E-001	-70.6681700	1.844322161	7.465175E-001	-69.4035600	1.844322161	3.175344E-001	-113.8827000
921	1.846318159	2.786659E-001	-117.5819000	1.846318159	7.552989E-001	-71.1526000	1.846318159	7.458376E-001	-69.8737800	1.846318159	3.179209E-001	-114.3177000
922	1.848314157	2.788959E-001	-118.0621000	1.848314157	7.552586E-001	-71.6502800	1.848314157	7.454945E-001	-70.3374000	1.848314157	3.184769E-001	-114.7388000
923	1.850310155	2.789758E-001	-118.5375000	1.850310155	7.555029E-001	-72.1599900	1.850310155	7.449683E-001	-70.7877700	1.850310155	3.187734E-001	-115.2190000
924	1.852306153	2.790623E-001	-118.9989000	1.852306153	7.555390E-001	-72.6567500	1.852306153	7.441834E-001	-71.2464000	1.852306153	3.194754E-001	-115.6783000
925	1.854302151	2.791761E-001	-119.4947000	1.854302151	7.550637E-001	-73.1605400	1.854302151	7.435846E-001	-71.7093900	1.854302151	3.198123E-001	-116.1056000
926	1.856298149	2.793805E-001	-119.9624000	1.856298149	7.550063E-001	-73.6645200	1.856298149	7.431606E-001	-72.1482800	1.856298149	3.201667E-001	-116.5433000
927	1.858294147	2.795335E-001	-120.4678000	1.858294147	7.546242E-001	-74.1638700	1.858294147	7.422153E-001	-72.6097700	1.858294147	3.207782E-001	-117.0295000
928	1.860290145	2.797056E-001	-120.9099000	1.860290145	7.543629E-001	-74.6824000	1.860290145	7.418648E-001	-73.0445900	1.860290145	3.211393E-001	-117.4750000
929	1.862286143	2.798839E-001	-121.3760000	1.862286143	7.535545E-001	-75.1804700	1.862286143	7.413645E-001	-73.4952500	1.862286143	3.217326E-001	-117.8942000
930	1.864282141	2.800710E-001	-121.8086000	1.864282141	7.529542E-001	-75.6735600	1.864282141	7.406618E-001	-73.9154300	1.864282141	3.222121E-001	-118.3888000
931	1.866278139	2.802097E-001	-122.2455000	1.866278139	7.522501E-001	-76.1775100	1.866278139	7.400905E-001	-74.3501100	1.866278139	3.225175E-001	-118.8151000
932	1.868274137	2.805170E-001	-122.6905000	1.868274137	7.513793E-001	-76.6624000	1.868274137	7.400033E-001	-74.7761500	1.868274137	3.231416E-001	-119.2877000
933	1.870270135	2.808447E-001	-123.1392000	1.870270135	7.505568E-001	-77.1302900	1.870270135	7.395551E-001	-75.2111500	1.870270135	3.234729E-001	-119.7623000
934	1.872266133	2.811444E-001	-123.5918000	1.872266133	7.499635E-001	-77.5938500	1.872266133	7.389753E-001	-75.6268000	1.872266133	3.241190E-001	-120.1985000
935	1.874262131	2.813652E-001	-124.0492000	1.874262131	7.488062E-001	-78.0439500	1.874262131	7.386847E-001	-76.0477200	1.874262131	3.245463E-001	-120.6342000
936	1.876258129	2.818775E-001	-124.4830000	1.876258129	7.479020E-001	-78.5059300	1.876258129	7.383267E-001	-76.4610200	1.876258129	3.250354E-001	-121.0947000
937	1.878254127	2.822653E-001	-124.9460000	1.878254127	7.470620E-001	-78.9538200	1.878254127	7.381644E-001	-76.9144100	1.878254127	3.253527E-001	-121.5486000
938	1.880250125	2.827779E-001	-125.3988000	1.880250125	7.461392E-001	-79.3680700	1.880250125	7.379686E-001	-77.3330100	1.880250125	3.258364E-001	-122.0150000
939	1.882246123	2.830367E-001	-125.8679000	1.882246123	7.455676E-001	-79.8292800	1.882246123	7.377920E-001	-77.7671500	1.882246123	3.261684E-001	-122.4529000
940	1.884242121	2.833904E-001	-126.3031000	1.884242121	7.448788E-001	-80.2541600	1.884242121	7.376662E-001	-78.1901900	1.884242121	3.265949E-001	-122.9360000
941	1.886238119	2.838580E-001	-126.7720000	1.886238119	7.443290E-001	-80.6432700	1.886238119	7.379357E-001	-78.6258900	1.886238119	3.268095E-001	-123.3738000
942	1.888234117	2.842938E-001	-127.2594000	1.888234117	7.436966E-001	-81.0723200	1.888234117	7.375332E-001	-79.0840300	1.888234117	3.271747E-001	-123.8381000
943	1.890230115	2.846796E-001	-127.7065000	1.890230115	7.432420E-001	-81.4835100	1.890230115	7.374167E-001	-79.4809500	1.890230115	3.273605E-001	-124.2879000
944	1.892226113	2.850054E-001	-128.2176000	1.892226113	7.430217E-001	-81.8919200	1.892226113	7.373369E-001	-79.9279300	1.892226113	3.278468E-001	-124.7085000
945	1.894222111	2.853438E-001	-128.6698000	1.894222111	7.427848E-001	-82.2963900	1.894222111	7.373998E-001	-80.3868600	1.894222111	3.281299E-001	-125.1311000
946	1.896218109	2.857328E-001	-129.1324000	1.896218109	7.424038E-001	-82.7317400	1.896218109	7.375405E-001	-80.8237300	1.896218109	3.282916E-001	-125.5806000
947	1.898214107	2.859333E-001	-129.6304000	1.898214107	7.424332E-001	-83.1360700	1.898214107	7.374346E-001	-81.2797800	1.898214107	3.285540E-001	-126.0342000
948	1.900210105	2.862031E-001	-130.0800000	1.900210105	7.424260E-001	-83.5622300	1.900210105	7.376813E-001	-81.7245100	1.900210105	3.289404E-001	-126.4515000
949	1.902206103	2.864738E-001	-130.5509000	1.902206103	7.423417E-001	-83.9871100	1.902206103	7.375149E-001	-82.1621300	1.902206103	3.291567E-001	-126.8895000
950	1.904202101	2.867391E-001	-131.0584000	1.904202101	7.424946E-001	-84.3954600	1.904202101	7.373472E-001	-82.6159500	1.904202101	3.295117E-001	-127.2838000
951	1.906198099	2.868734E-001	-131.5020000	1.906198099	7.424800E-001	-84.8432900	1.906198099	7.377291E-001	-83.0636900	1.906198099	3.297041E-001	-127.7581000
952	1.908194097	2.871458E-001	-131.9911000	1.908194097	7.426208E-001	-85.2908000	1.908194097	7.374986E-001	-83.5067700	1.908194097	3.299715E-001	-128.1702000
953	1.910190095	2.872922E-001	-132.4763000	1.910190095	7.425278E-001	-85.7322800	1.910190095	7.372965E-001	-83.9501000	1.910190095	3.302004E-001	-128.6042000
954	1.912186093	2.873477E-001	-132.9486000	1.912186093	7.429873E-001	-86.1815300	1.912186093	7.372186E-001	-84.3945200	1.912186093	3.307064E-001	-129.0298000
955	1.914182091	2.875702E-001	-133.4449000	1.914182091	7.428043E-001	-86.6244000	1.914182091	7.370764E-001	-84.8803300	1.914182091	3.306800E-001	-129.4415000
956	1.916178089	2.877651E-001	-133.9516000	1.916178089	7.428361E-001	-87.1138000	1.916178089	7.371053E-001	-85.3331000	1.916178089	3.313746E-001	-129.8702000
957	1.918174087	2.879411E-001	-134.4520000	1.918174087	7.428686E-001	-87.5589500	1.918174087	7.369882E-001	-85.7966200	1.918174087	3.316589E-001	-130.3548000
958	1.920170085	2.880905E-001	-134.9518000	1.920170085	7.430269E-001	-88.0156300	1.920170085	7.368682E-001	-86.2443200	1.920170085	3.320044E-001	-130.7651000
959	1.922166083	2.882262E-001	-135.4345000	1.922166083	7.427493E-001	-88.4845400	1.922166083	7.365045E-001	-86.7170800	1.922166083	3.322105E-001	-131.1566000
960	1.924162081	2.884346E-001	-135.9803000	1.924162081	7.429065E-001	-88.9483500	1.924162081	7.363887E-001	-87.1901900	1.924162081	3.327090E-001	-131.6479000
961	1.926158079	2.886066E-001	-136.4535000	1.926158079	7.428226E-001	-89.4207500	1.926158079	7.362040E-001	-87.6472800	1.926158079	3.330079E-001	-132.0653000
962	1.928154077	2.888539E-001	-136.9338000	1.928154077	7.425377E-001	-89.8884200	1.928154077	7.363181E-001	-88.1092700	1.928154077	3.334661E-001	-132.5171000
963	1.930150075	2.888789E-001	-137.4661000	1.930150075	7.423672E-001	-90.3469500	1.930150075	7.358823E-001	-88.5763400	1.930150075	3.337976E-001	-132.9443000
964	1.932146073	2.890200E-001	-137.9716000	1.932146073	7.422435E-001	-90.8391300	1.932146073	7.354085E-001	-89.0337100	1.932146073	3.341354E-001	-133.4090000
965	1.934142071	2.892293E-001	-138.5024000	1.934142071	7.418439E-001	-91.2979700	1.934142071	7.351546E-001	-89.5187600	1.934142071	3.345278E-001	-133.8718000
966	1.936138069	2.894390E-001	-138.9844000	1.936138069	7.418587E-001	-91.7755500	1.936138069	7.350054E-001	-89.9726500	1.936138069	3.350176E-001	-134.2926000
967	1.938134067	2.897035E-001	-139.5066000	1.938134067	7.412598E-001	-92.2442400	1.938134067	7.348712E-001	-90.4605900	1.938134067	3.353488E-001	-134.7715000
968	1.940130065	2.899129E-001	-140.0525000	1.940130065	7.409860E-001	-92.6971400	1.940130065	7.343563E-001	-90.9002200	1.940130065	3.357345E-001	-135.1849000
969	1.942126063	2.900675E-001	-140.5163000	1.942126063	7.406078E-001	-93.1474500	1.942126063	7.343915E-001	-91.3716400	1.942126063	3.363188E-001	-135.6128000
970	1.944122061	2.903623E-001	-141.0527000	1.944122061	7.405254E-001	-93.6146400	1.944122061	7.341278E-001	-91.8433400	1.944122061	3.367768E-001	-136.0757000
971	1.946118059	2.906582E-001	-141.5368000	1.946118059	7.402337E-001	-94.0708000	1.946118059	7.337614E-001	-92.3045400	1.946118059	3.372070E-001	-136.4935000
972	1.948114057	2.909230E-001	-142.0309000	1.948114057	7.398154E-001	-94.5345200	1.948114057	7.335443E-001	-92.7671100	1.948114057	3.376286E-001	-136.9686000
973	1.950110055	2.910483E-001	-142.5652000	1.950110055	7.396412E-001	-94.9913700	1.950110055	7.331389E-001	-93.2369200	1.950110055	3.379751E-001	-137.3656000
974	1.952106053	2.914187E-001	-143.0685000	1.952106053	7.394468E-001	-95.4616900	1.952106053	7.329360E-001	-93.6793900	1.952106053	3.384625E-001	-137.8404000
975	1.954102051	2.917250E-001	-143.5405000	1.954102051	7.392158E-001	-95.9167800	1.954102051	7.323906E-001	-94.1443600	1.954102051	3.388751E-001	-138.2577000
976	1.956098049	2.920652E-001	-144.0320000	1.956098049	7.391204E-001	-96.3749200	1.956098049	7.323138E-001	-94.6017400	1.956098049	3.393818E-001	-138.7052000
977	1.958094047	2.924379E-001	-144.5306000	1.958094047	7.388452E-001	-96.8230600	1.958094047	7.321280E-001	-95.0724200	1.958094047	3.398658E-001	-139.1038000
978	1.960090045	2.928610E-001	-144.9862000	1.960090045	7.385522E-001	-97.2822800	1.960090045	7.318084E-001	-95.5108000	1.960090045	3.401696E-001	-139.5883000
979	1.962086043	2.930523E-001	-145.4577000	1.962086043	7.381899E-001	-97.7563400	1.962086043	7.314187E-001	-95.9843500	1.962086043	3.407114E-001	-140.0401000
980	1.964082041	2.935282E-001	-145.9382000	1.964082041	7.382193E-001	-98.2307900	1.964082041	7.312425E-001	-96.4307000	1.964082041	3.409022E-001	-140.4465000
981	1.966078039	2.938365E-001	-146.4305000	1.966078039	7.378944E-001	-98.6747400	1.966078039	7.309130E-001	-96.8967400	1.966078039	3.416182E-001	-140.8981000
982	1.968074037	2.942561E-001	-146.8675000	1.968074037	7.377138E-001	-99.1735500	1.968074037	7.304296E-001	-97.3351600	1.968074037	3.419484E-001	-141.3307000
983	1.970070035	2.945848E-001	-147.3849000	1.970070035	7.372361E-001	-99.6039100	1.970070035	7.303157E-001	-97.8127500	1.970070035	3.423661E-001	-141.7545000
984	1.972066033	2.949530E-001	-147.8273000	1.972066033	7.370156E-001	-100.1011000	1.972066033	7.300436E-001	-98.2456700	1.972066033	3.426681E-001	-142.1921000
985	1.974062031	2.954074E-001	-148.2695000	1.974062031	7.367666E-001	-100.5505000	1.974062031	7.297064E-001	-98.7090300	1.974062031	3.431463E-001	-142.6174000
986	1.976058029	2.956215E-001	-148.7245000	1.976058029	7.363136E-001	-101.0327000	1.976058029	7.296138E-001	-99.1800500	1.976058029	3.435246E-001	-143.0831000
987	1.978054027	2.960572E-001	-149.1764000	1.978054027	7.358280E-001	-101.5069000	1.978054027	7.292774E-001	-99.6323800	1.978054027	3.441353E-001	-143.5366000
988	1.980050025	2.964917E-001	-149.6367000	1.980050025	7.354888E-001	-101.9661000	1.980050025	7.288396E-001	-100.0705000	1.980050025	3.446313E-001	-143.9397000
989	1.982046023	2.967336E-001	-150.0574000	1.982046023	7.350106E-001	-102.4292000	1.982046023	7.285993E-001	-100.4845000	1.982046023	3.449674E-001	-144.3487000
990	1.984042021	2.970653E-001	-150.5203000	1.984042021	7.345343E-001	-102.9087000	1.984042021	7.283561E-001	-100.9647000	1.984042021	3.454724E-001	-144.7890000
991	1.986038019	2.974535E-001	-150.9532000	1.986038019	7.337015E-001	-103.3548000	1.986038019	7.280628E-001	-101.3889000	1.986038019	3.458061E-001	-145.2555000
992	1.988034017	2.976089E-001	-151.4029000	1.988034017	7.332959E-001	-103.8060000	1.988034017	7.277478E-001	-101.8426000	1.988034017	3.463683E-001	-145.6896000
993	1.990030015	2.977915E-001	-151.8519000	1.990030015	7.328685E-001	-104.2928000	1.990030015	7.272128E-001	-102.2580000	1.990030015	3.467400E-001	-146.1349000
994	1.992026013	2.982148E-001	-152.3054000	1.992026013	7.319301E-001	-104.7317000	1.992026013	7.268497E-001	-102.6991000	1.992026013	3.469824E-001	-146.5210000
995	1.994022011	2.985963E-001	-152.7363000	1.994022011	7.313444E-001	-105.1508000	1.994022011	7.266507E-001	-103.1412000	1.994022011	3.474820E-001	-146.9915000
996	1.996018009	2.990205E-001	-153.2091000	1.996018009	7.306256E-001	-105.6014000	1.996018009	7.263095E-001	-103.5793000	1.996018009	3.476951E-001	-147.3935000
997	1.998014007	2.991227E-001	-153.6389000	1.998014007	7.302186E-001	-106.0351000	1.998014007	7.261296E-001	-104.0169000	1.998014007	3.481903E-001	-147.8371000
998	2.000010005	2.994569E-001	-154.0686000	2.000010005	7.295174E-001	-106.4859000	2.000010005	7.258602E-001	-104.4529000	2.000010005	3.484738E-001	-148.2785000
999	2.002006003	2.998421E-001	-154.5532000	2.002006003	7.289136E-001	-106.8857000	2.002006003	7.256946E-001	-104.9046000	2.002006003	3.486828E-001	-148.7050000
1000	2.004002001	3.000967E-001	-154.9776000	2.004002001	7.284786E-001	-107.3235000	2.004002001	7.255248E-001	-105.3132000	2.004002001	3.489578E-001	-149.1177000
1001	2.005997999	3.004658E-001	-155.4513000	2.005997999	7.279313E-001	-107.7235000	2.005997999	7.254097E-001	-105.7626000	2.005997999	3.490813E-001	-149.5944000
1002	2.007993997	3.007341E-001	-155.8962000	2.007993997	7.275013E-001	-108.1658000	2.007993997	7.250992E-001	-106.1780000	2.007993997	3.493178E-001	-150.0098000
1003	2.009989995	3.009475E-001	-156.3813000	2.009989995	7.271501E-001	-108.5740000	2.009989995	7.251533E-001	-106.6364000	2.009989995	3.496067E-001	-150.4464000
1004	2.011985993	3.010904E-001	-156.8161000	2.011985993	7.271256E-001	-108.9606000	2.011985993	7.250047E-001	-107.0782000	2.011985993	3.497427E-001	-150.8687000
1005	2.013981991	3.013061E-001	-157.3162000	2.013981991	7.265459E-001	-109.3743000	2.013981991	7.248109E-001	-107.5082000	2.013981991	3.498617E-001	-151.2971000
1006	2.015977989	3.015227E-001	-157.7782000	2.015977989	7.263805E-001	-109.7656000	2.015977989	7.250408E-001	-107.9608000	2.015977989	3.500695E-001	-151.7131000
1007	2.017973987	3.017627E-001	-158.2523000	2.017973987	7.264693E-001	-110.1934000	2.017973987	7.249359E-001	-108.4023000	2.017973987	3.503353E-001	-152.1586000
1008	2.019969985	3.018050E-001	-158.7076000	2.019969985	7.265030E-001	-110.6053000	2.019969985	7.248917E-001	-108.8408000	2.019969985	3.504750E-001	-152.5821000
1009	2.021965983	3.018882E-001	-159.1767000	2.021965983	7.262684E-001	-111.0232000	2.021965983	7.249180E-001	-109.2933000	2.021965983	3.505348E-001	-152.9863000
1010	2.023961981	3.020565E-001	-159.6843000	2.023961981	7.263222E-001	-111.4481000	2.023961981	7.252982E-001	-109.7460000	2.023961981	3.507648E-001	-153.4263000
1011	2.025957979	3.023123E-001	-160.1630000	2.025957979	7.266135E-001	-111.8663000	2.025957979	7.249957E-001	-110.1898000	2.025957979	3.511453E-001	-153.8560000
1012	2.027953977	3.023168E-001	-160.6536000	2.027953977	7.267481E-001	-112.3018000	2.027953977	7.250823E-001	-110.6501000	2.027953977	3.513385E-001	-154.2746000
1013	2.029949975	3.025696E-001	-161.1287000	2.029949975	7.270165E-001	-112.7306000	2.029949975	7.252643E-001	-111.1045000	2.029949975	3.514081E-001	-154.6942000
1014	2.031945973	3.026584E-001	-161.6319000	2.031945973	7.272503E-001	-113.1620000	2.031945973	7.254363E-001	-111.5507000	2.031945973	3.519183E-001	-155.1177000
1015	2.033941971	3.027585E-001	-162.1225000	2.033941971	7.274131E-001	-113.6026000	2.033941971	7.254712E-001	-112.0355000	2.033941971	3.522277E-001	-155.5675000
1016	2.035937969	3.029344E-001	-162.6264000	2.035937969	7.279528E-001	-114.0615000	2.035937969	7.250336E-001	-112.4976000	2.035937969	3.526127E-001	-155.9620000
1017	2.037933967	3.030144E-001	-163.1136000	2.037933967	7.284069E-001	-114.5223000	2.037933967	7.251925E-001	-112.9818000	2.037933967	3.530304E-001	-156.3972000
1018	2.039929965	3.033182E-001	-163.6118000	2.039929965	7.283621E-001	-114.9889000	2.039929965	7.251701E-001	-113.4531000	2.039929965	3.533300E-001	-156.8541000
1019	2.041925963	3.034370E-001	-164.1336000	2.041925963	7.286500E-001	-115.4275000	2.041925963	7.252413E-001	-113.9205000	2.041925963	3.536626E-001	-157.2635000
1020	2.043921961	3.036785E-001	-164.6203000	2.043921961	7.290164E-001	-115.9128000	2.043921961	7.251077E-001	-114.4030000	2.043921961	3.542978E-001	-157.6930000
1021	2.045917959	3.039160E-001	-165.1344000	2.045917959	7.292616E-001	-116.3916000	2.045917959	7.248385E-001	-114.8884000	2.045917959	3.546515E-001	-158.1147000
1022	2.047913957	3.040749E-001	-165.6278000	2.047913957	7.293023E-001	-116.8739000	2.047913957	7.248258E-001	-115.3720000	2.047913957	3.551389E-001	-158.5201000
1023	2.049909955	3.043431E-001	-166.1701000	2.049909955	7.293780E-001	-117.3435000	2.049909955	7.243346E-001	-115.8526000	2.049909955	3.554121E-001	-158.9913000
1024	2.051905953	3.046270E-001	-166.6851000	2.051905953	7.295344E-001	-117.8505000	2.051905953	7.243891E-001	-116.3474000	2.051905953	3.560768E-001	-159.4379000
1025	2.053901951	3.048321E-001	-167.1760000	2.053901951	7.293048E-001	-118.3195000	2.053901951	7.239169E-001	-116.8339000	2.053901951	3.562415E-001	-159.8545000
1026	2.055897949	3.051082E-001	-167.6923000	2.055897949	7.294877E-001	-118.8402000	2.055897949	7.236967E-001	-117.3192000	2.055897949	3.569014E-001	-160.2917000
1027	2.057893947	3.052091E-001	-168.2069000	2.057893947	7.292411E-001	-119.3391000	2.057893947	7.231559E-001	-117.7976000	2.057893947	3.573607E-001	-160.7504000
1028	2.059889945	3.056267E-001	-168.6968000	2.059889945	7.288103E-001	-119.8084000	2.059889945	7.231240E-001	-118.2742000	2.059889945	3.578523E-001	-161.1539000
1029	2.061885943	3.057459E-001	-169.2101000	2.061885943	7.286252E-001	-120.3181000	2.061885943	7.224743E-001	-118.7513000	2.061885943	3.582550E-001	-161.5995000
1030	2.063881941	3.061185E-001	-169.7064000	2.063881941	7.283226E-001	-120.8224000	2.063881941	7.219334E-001	-119.2335000	2.063881941	3.587928E-001	-162.0718000
1031	2.065877939	3.063886E-001	-170.1784000	2.065877939	7.278690E-001	-121.3211000	2.065877939	7.213111E-001	-119.7125000	2.065877939	3.593020E-001	-162.4846000
1032	2.067873937	3.065694E-001	-170.6765000	2.067873937	7.273054E-001	-121.8177000	2.067873937	7.206543E-001	-120.1734000	2.067873937	3.596839E-001	-162.9182000
1033	2.069869935	3.069435E-001	-171.1501000	2.069869935	7.267061E-001	-122.2960000	2.069869935	7.202513E-001	-120.6554000	2.069869935	3.602077E-001	-163.3690000
1034	2.071865933	3.071418E-001	-171.6292000	2.071865933	7.262274E-001	-122.7813000	2.071865933	7.196019E-001	-121.1179000	2.071865933	3.606195E-001	-163.7986000
1035	2.073861931	3.073462E-001	-172.0787000	2.073861931	7.255849E-001	-123.2833000	2.073861931	7.190039E-001	-121.5563000	2.073861931	3.610545E-001	-164.2453000
1036	2.075857929	3.076624E-001	-172.5426000	2.075857929	7.249002E-001	-123.7826000	2.075857929	7.182485E-001	-122.0087000	2.075857929	3.616167E-001	-164.6758000
1037	2.077853927	3.080360E-001	-172.9762000	2.077853927	7.240278E-001	-124.2349000	2.077853927	7.175220E-001	-122.4707000	2.077853927	3.619597E-001	-165.1188000
1038	2.079849925	3.084919E-001	-173.4647000	2.079849925	7.231714E-001	-124.7180000	2.079849925	7.169583E-001	-122.9288000	2.079849925	3.623294E-001	-165.5421000
1039	2.081845923	3.087354E-001	-173.8716000	2.081845923	7.226046E-001	-125.1901000	2.081845923	7.163033E-001	-123.3490000	2.081845923	3.628454E-001	-165.9897000
1040	2.083841921	3.090316E-001	-174.3222000	2.083841921	7.213410E-001	-125.6216000	2.083841921	7.157348E-001	-123.7859000	2.083841921	3.631382E-001	-166.4161000
1041	2.085837919	3.093807E-001	-174.7419000	2.085837919	7.204897E-001	-126.0727000	2.085837919	7.149819E-001	-124.2231000	2.085837919	3.635244E-001	-166.8648000
1042	2.087833917	3.097933E-001	-175.1684000	2.087833917	7.195442E-001	-126.5415000	2.087833917	7.146812E-001	-124.6573000	2.087833917	3.638641E-001	-167.3103000
1043	2.089829915	3.102046E-001	-175.6470000	2.089829915	7.186610E-001	-126.9797000	2.089829915	7.143368E-001	-125.0743000	2.089829915	3.642833E-001	-167.7312000
1044	2.091825913	3.107422E-001	-176.0675000	2.091825913	7.180551E-001	-127.3987000	2.091825913	7.138593E-001	-125.5086000	2.091825913	3.648501E-001	-168.1702000
1045	2.093821911	3.110731E-001	-176.5262000	2.093821911	7.170888E-001	-127.8428000	2.093821911	7.135153E-001	-125.9204000	2.093821911	3.651316E-001	-168.5811000
1046	2.095817909	3.114831E-001	-176.9496000	2.095817909	7.161962E-001	-128.2579000	2.095817909	7.130516E-001	-126.3407000	2.095817909	3.653831E-001	-169.0195000
1047	2.097813907	3.120373E-001	-177.4000000	2.097813907	7.156297E-001	-128.6697000	2.097813907	7.128185E-001	-126.7714000	2.097813907	3.658798E-001	-169.4327000
1048	2.099809905	3.124167E-001	-177.8282000	2.099809905	7.149591E-001	-129.0616000	2.099809905	7.125114E-001	-127.1865000	2.099809905	3.661709E-001	-169.8695000
1049	2.101805903	3.128697E-001	-178.2660000	2.101805903	7.143204E-001	-129.4864000	2.101805903	7.121992E-001	-127.6016000	2.101805903	3.664580E-001	-170.3127000
1050	2.103801901	3.131900E-001	-178.7357000	2.103801901	7.137856E-001	-129.8740000	2.103801901	7.123778E-001	-128.0192000	2.103801901	3.666214E-001	-170.7415000
1051	2.105797899	3.135459E-001	-179.2178000	2.105797899	7.131801E-001	-130.2764000	2.105797899	7.122209E-001	-128.4491000	2.105797899	3.669683E-001	-171.1756000
1052	2.107793897	3.139346E-001	-179.6387000	2.107793897	7.126938E-001	-130.6528000	2.107793897	7.119042E-001	-128.8663000	2.107793897	3.669724E-001	-171.6037000
1053	2.109789895	3.142019E-001	179.9314000	2.109789895	7.123487E-001	-131.0552000	2.109789895	7.119747E-001	-129.2971000	2.109789895	3.672550E-001	-172.0484000
1054	2.111785893	3.145856E-001	179.4530000	2.111785893	7.123710E-001	-131.4443000	2.111785893	7.118188E-001	-129.7263000	2.111785893	3.676084E-001	-172.4608000
1055	2.113781891	3.147215E-001	178.9942000	2.113781891	7.122196E-001	-131.8396000	2.113781891	7.118046E-001	-130.1665000	2.113781891	3.676854E-001	-172.8841000
1056	2.115777889	3.152161E-001	178.5367000	2.115777889	7.119906E-001	-132.2126000	2.115777889	7.118887E-001	-130.6025000	2.115777889	3.679454E-001	-173.2809000
1057	2.117773887	3.153466E-001	178.0877000	2.117773887	7.123158E-001	-132.6167000	2.117773887	7.121154E-001	-131.0155000	2.117773887	3.682030E-001	-173.7056000
1058	2.119769885	3.156664E-001	177.6237000	2.119769885	7.123448E-001	-133.0262000	2.119769885	7.118080E-001	-131.4687000	2.119769885	3.684070E-001	-174.1065000
1059	2.121765883	3.155837E-001	177.1872000	2.121765883	7.124876E-001	-133.4323000	2.121765883	7.121031E-001	-131.8809000	2.121765883	3.686360E-001	-174.5374000
1060	2.123761881	3.158514E-001	176.6927000	2.123761881	7.127702E-001	-133.8285000	2.123761881	7.120824E-001	-132.3849000	2.123761881	3.688055E-001	-174.9372000
1061	2.125757879	3.159542E-001	176.2430000	2.125757879	7.132363E-001	-134.2583000	2.125757879	7.121841E-001	-132.8046000	2.125757879	3.690754E-001	-175.3536000
1062	2.127753877	3.161525E-001	175.7753000	2.127753877	7.137548E-001	-134.6783000	2.127753877	7.121701E-001	-133.2584000	2.127753877	3.692724E-001	-175.7862000
1063	2.129749875	3.162471E-001	175.3118000	2.129749875	7.144223E-001	-135.1076000	2.129749875	7.122802E-001	-133.7060000	2.129749875	3.695339E-001	-176.1684000
1064	2.131745873	3.163788E-001	174.8438000	2.131745873	7.147139E-001	-135.5429000	2.131745873	7.120617E-001	-134.1731000	2.131745873	3.697627E-001	-176.5937000
1065	2.133741871	3.165177E-001	174.3596000	2.133741871	7.151479E-001	-136.0028000	2.133741871	7.117863E-001	-134.6180000	2.133741871	3.700555E-001	-176.9947000
1066	2.135737869	3.166713E-001	173.9017000	2.135737869	7.156894E-001	-136.4568000	2.135737869	7.121517E-001	-135.1022000	2.135737869	3.702905E-001	-177.4107000
1067	2.137733867	3.167320E-001	173.4451000	2.137733867	7.162704E-001	-136.9033000	2.137733867	7.120708E-001	-135.5647000	2.137733867	3.706799E-001	-177.7983000
1068	2.139729865	3.169189E-001	172.9636000	2.139729865	7.168329E-001	-137.3659000	2.139729865	7.120153E-001	-136.0316000	2.139729865	3.709264E-001	-178.2035000
1069	2.141725863	3.171097E-001	172.5012000	2.141725863	7.171335E-001	-137.8936000	2.141725863	7.119144E-001	-136.5013000	2.141725863	3.712913E-001	-178.6045000
1070	2.143721861	3.173073E-001	172.0300000	2.143721861	7.175248E-001	-138.3432000	2.143721861	7.118912E-001	-136.9578000	2.143721861	3.715917E-001	-179.0462000
1071	2.145717859	3.174488E-001	171.5325000	2.145717859	7.178628E-001	-138.8407000	2.145717859	7.117429E-001	-137.4308000	2.145717859	3.720070E-001	-179.4213000
1072	2.147713857	3.175741E-001	171.0563000	2.147713857	7.179935E-001	-139.3325000	2.147713857	7.115323E-001	-137.8874000	2.147713857	3.724207E-001	-179.8538000
1073	2.149709855	3.177047E-001	170.5809000	2.149709855	7.182586E-001	-139.8207000	2.149709855	7.112675E-001	-138.3553000	2.149709855	3.729574E-001	179.7216000
1074	2.151705853	3.180724E-001	170.0897000	2.151705853	7.181495E-001	-140.3569000	2.151705853	7.110147E-001	-138.8165000	2.151705853	3.732623E-001	179.3249000
1075	2.153701851	3.182876E-001	169.6068000	2.153701851	7.179816E-001	-140.8631000	2.153701851	7.107035E-001	-139.2921000	2.153701851	3.737065E-001	178.8805000
1076	2.155697849	3.183838E-001	169.1259000	2.155697849	7.178974E-001	-141.3765000	2.155697849	7.103231E-001	-139.7753000	2.155697849	3.741787E-001	178.4732000
1077	2.157693847	3.185891E-001	168.6382000	2.157693847	7.174739E-001	-141.8948000	2.157693847	7.100593E-001	-140.2485000	2.157693847	3.747392E-001	178.0332000
1078	2.159689845	3.188020E-001	168.1416000	2.159689845	7.170011E-001	-142.4075000	2.159689845	7.098487E-001	-140.6944000	2.159689845	3.752510E-001	177.6222000
1079	2.161685843	3.190600E-001	167.6647000	2.161685843	7.164350E-001	-142.9227000	2.161685843	7.093662E-001	-141.1721000	2.161685843	3.757525E-001	177.1925000
1080	2.163681841	3.192382E-001	167.1222000	2.163681841	7.156526E-001	-143.4239000	2.163681841	7.091814E-001	-141.6242000	2.163681841	3.762021E-001	176.7458000
1081	2.165677839	3.195747E-001	166.6724000	2.165677839	7.148246E-001	-143.9232000	2.165677839	7.087064E-001	-142.0751000	2.165677839	3.765399E-001	176.3195000
1082	2.167673837	3.197285E-001	166.1735000	2.167673837	7.139782E-001	-144.4134000	2.167673837	7.084804E-001	-142.5332000	2.167673837	3.769592E-001	175.9015000
1083	2.169669835	3.200159E-001	165.6734000	2.169669835	7.129251E-001	-144.9029000	2.169669835	7.080006E-001	-142.9836000	2.169669835	3.775737E-001	175.4367000
1084	2.171665833	3.202540E-001	165.1889000	2.171665833	7.115472E-001	-145.3631000	2.171665833	7.076752E-001	-143.4626000	2.171665833	3.778481E-001	175.0047000
1085	2.173661831	3.205762E-001	164.6996000	2.173661831	7.105106E-001	-145.8321000	2.173661831	7.074124E-001	-143.8899000	2.173661831	3.780690E-001	174.6003000
1086	2.175657829	3.207672E-001	164.2285000	2.175657829	7.092921E-001	-146.2804000	2.175657829	7.069692E-001	-144.3452000	2.175657829	3.783976E-001	174.0904000
1087	2.177653827	3.211203E-001	163.7626000	2.177653827	7.082105E-001	-146.7363000	2.177653827	7.066628E-001	-144.8015000	2.177653827	3.785544E-001	173.6664000
1088	2.179649825	3.213539E-001	163.2336000	2.179649825	7.072037E-001	-147.1554000	2.179649825	7.063302E-001	-145.2571000	2.179649825	3.790229E-001	173.2257000
1089	2.181645823	3.217982E-001	162.7655000	2.181645823	7.061777E-001	-147.5733000	2.181645823	7.059464E-001	-145.6907000	2.181645823	3.794591E-001	172.7943000
1090	2.183641821	3.222179E-001	162.3117000	2.183641821	7.049761E-001	-147.9749000	2.183641821	7.055907E-001	-146.1367000	2.183641821	3.796466E-001	172.3466000
1091	2.185637819	3.225938E-001	161.8540000	2.185637819	7.041897E-001	-148.3747000	2.185637819	7.053527E-001	-146.5728000	2.185637819	3.798114E-001	171.9283000
1092	2.187633817	3.228179E-001	161.3548000	2.187633817	7.034131E-001	-148.7864000	2.187633817	7.050098E-001	-147.0338000	2.187633817	3.800454E-001	171.4458000
1093	2.189629815	3.232576E-001	160.8769000	2.189629815	7.026930E-001	-149.1611000	2.189629815	7.046916E-001	-147.4737000	2.189629815	3.802851E-001	171.0283000
1094	2.191625813	3.236348E-001	160.4178000	2.191625813	7.019957E-001	-149.5530000	2.191625813	7.044026E-001	-147.9185000	2.191625813	3.805072E-001	170.5883000
1095	2.193621811	3.239815E-001	159.9310000	2.193621811	7.017717E-001	-149.9398000	2.193621811	7.041406E-001	-148.3661000	2.193621811	3.809932E-001	170.1519000
1096	2.195617809	3.244387E-001	159.4799000	2.195617809	7.013400E-001	-150.3129000	2.195617809	7.038328E-001	-148.8199000	2.195617809	3.809985E-001	169.7148000
1097	2.197613807	3.246488E-001	159.0061000	2.197613807	7.009987E-001	-150.7109000	2.197613807	7.034531E-001	-149.2384000	2.197613807	3.811474E-001	169.2903000
1098	2.199609805	3.250270E-001	158.5501000	2.199609805	7.009051E-001	-151.0966000	2.199609805	7.031888E-001	-149.6945000	2.199609805	3.813986E-001	168.8705000
1099	2.201605803	3.252662E-001	158.1057000	2.201605803	7.011465E-001	-151.4902000	2.201605803	7.029912E-001	-150.1366000	2.201605803	3.817685E-001	168.4522000
1100	2.203601801	3.257649E-001	157.6256000	2.203601801	7.009896E-001	-151.8673000	2.203601801	7.028849E-001	-150.5764000	2.203601801	3.818431E-001	168.0229000
1101	2.205597799	3.259481E-001	157.1343000	2.205597799	7.013373E-001	-152.2866000	2.205597799	7.023938E-001	-151.0216000	2.205597799	3.822146E-001	167.6100000
1102	2.207593797	3.263847E-001	156.7261000	2.207593797	7.013279E-001	-152.6757000	2.207593797	7.022220E-001	-151.4421000	2.207593797	3.825479E-001	167.2141000
1103	2.209589795	3.264764E-001	156.2762000	2.209589795	7.018237E-001	-153.0777000	2.209589795	7.019429E-001	-151.8961000	2.209589795	3.823774E-001	166.8082000
1104	2.211585793	3.268350E-001	155.8101000	2.211585793	7.024241E-001	-153.5302000	2.211585793	7.016952E-001	-152.3532000	2.211585793	3.827757E-001	166.4060000
1105	2.213581791	3.271374E-001	155.3629000	2.213581791	7.028521E-001	-153.9584000	2.213581791	7.014645E-001	-152.7836000	2.213581791	3.830742E-001	165.9934000
1106	2.215577789	3.276325E-001	154.8917000	2.215577789	7.030213E-001	-154.3830000	2.215577789	7.013163E-001	-153.2301000	2.215577789	3.834255E-001	165.5805000
1107	2.217573787	3.276779E-001	154.4679000	2.217573787	7.034262E-001	-154.8435000	2.217573787	7.010025E-001	-153.6525000	2.217573787	3.837633E-001	165.1504000
1108	2.219569785	3.280147E-001	153.9956000	2.219569785	7.039012E-001	-155.2827000	2.219569785	7.007881E-001	-154.1004000	2.219569785	3.838629E-001	164.7567000
1109	2.221565783	3.283100E-001	153.5850000	2.221565783	7.039257E-001	-155.7273000	2.221565783	7.006257E-001	-154.5292000	2.221565783	3.842453E-001	164.3560000
1110	2.223561781	3.285581E-001	153.1085000	2.223561781	7.045658E-001	-156.1862000	2.223561781	7.002575E-001	-154.9803000	2.223561781	3.844879E-001	163.9493000
1111	2.225557779	3.286734E-001	152.6762000	2.225557779	7.045485E-001	-156.6556000	2.225557779	7.001736E-001	-155.4038000	2.225557779	3.848018E-001	163.5402000
1112	2.227553777	3.289843E-001	152.2489000	2.227553777	7.048916E-001	-157.1332000	2.227553777	6.998292E-001	-155.8311000	2.227553777	3.851140E-001	163.1707000
1113	2.229549775	3.291506E-001	151.8106000	2.229549775	7.050210E-001	-157.6108000	2.229549775	6.998127E-001	-156.2798000	2.229549775	3.855768E-001	162.7193000
1114	2.231545773	3.295511E-001	151.3725000	2.231545773	7.049635E-001	-158.0825000	2.231545773	6.996436E-001	-156.6878000	2.231545773	3.859009E-001	162.3415000
1115	2.233541771	3.298068E-001	150.9416000	2.233541771	7.048784E-001	-158.5529000	2.233541771	6.996676E-001	-157.1384000	2.233541771	3.862134E-001	161.9406000
1116	2.235537769	3.299284E-001	150.4965000	2.235537769	7.049580E-001	-159.0271000	2.235537769	6.994293E-001	-157.5625000	2.235537769	3.866742E-001	161.5205000
1117	2.237533767	3.302298E-001	150.0507000	2.237533767	7.049633E-001	-159.4988000	2.237533767	6.996038E-001	-158.0056000	2.237533767	3.870081E-001	161.1203000
1118	2.239529765	3.304070E-001	149.6022000	2.239529765	7.047474E-001	-159.9828000	2.239529765	6.995445E-001	-158.4221000	2.239529765	3.873844E-001	160.6989000
1119	2.241525763	3.306661E-001	149.1462000	2.241525763	7.042495E-001	-160.4561000	2.241525763	6.995023E-001	-158.8630000	2.241525763	3.877867E-001	160.2980000
1120	2.243521761	3.308994E-001	148.6964000	2.243521761	7.042217E-001	-160.9254000	2.243521761	6.994289E-001	-159.2888000	2.243521761	3.880537E-001	159.8766000
1121	2.245517759	3.310644E-001	148.2315000	2.245517759	7.040316E-001	-161.3732000	2.245517759	6.995620E-001	-159.7381000	2.245517759	3.885755E-001	159.4696000
1122	2.247513757	3.313292E-001	147.7821000	2.247513757	7.035290E-001	-161.8382000	2.247513757	6.996676E-001	-160.1641000	2.247513757	3.888565E-001	159.0656000
1123	2.249509755	3.314967E-001	147.3360000	2.249509755	7.033476E-001	-162.3046000	2.249509755	6.997722E-001	-160.5990000	2.249509755	3.894147E-001	158.6681000
1124	2.251505753	3.317549E-001	146.8626000	2.251505753	7.029735E-001	-162.7629000	2.251505753	6.999081E-001	-161.0509000	2.251505753	3.897071E-001	158.2491000
1125	2.253501751	3.319893E-001	146.3912000	2.253501751	7.027174E-001	-163.2381000	2.253501751	7.000061E-001	-161.5151000	2.253501751	3.897922E-001	157.8330000
1126	2.255497749	3.321021E-001	145.9152000	2.255497749	7.025452E-001	-163.6843000	2.255497749	7.000635E-001	-161.9539000	2.255497749	3.901921E-001	157.4328000
1127	2.257493747	3.323064E-001	145.4634000	2.257493747	7.023925E-001	-164.1326000	2.257493747	7.002363E-001	-162.4184000	2.257493747	3.905629E-001	156.9897000
1128	2.259489745	3.325003E-001	144.9790000	2.259489745	7.019660E-001	-164.5718000	2.259489745	7.005363E-001	-162.9006000	2.259489745	3.909036E-001	156.5919000
1129	2.261485743	3.326793E-001	144.5156000	2.261485743	7.015177E-001	-165.0320000	2.261485743	7.005513E-001	-163.3603000	2.261485743	3.911190E-001	156.1776000
1130	2.263481741	3.328377E-001	144.0443000	2.263481741	7.016343E-001	-165.4766000	2.263481741	7.006433E-001	-163.8219000	2.263481741	3.915599E-001	155.7574000
1131	2.265477739	3.328914E-001	143.5705000	2.265477739	7.011827E-001	-165.9448000	2.265477739	7.006848E-001	-164.2904000	2.265477739	3.916765E-001	155.3314000
1132	2.267473737	3.331856E-001	143.0806000	2.267473737	7.010882E-001	-166.3832000	2.267473737	7.007685E-001	-164.7686000	2.267473737	3.921558E-001	154.9716000
1133	2.269469735	3.332665E-001	142.6150000	2.269469735	7.011750E-001	-166.8332000	2.269469735	7.007533E-001	-165.2437000	2.269469735	3.926554E-001	154.5134000
1134	2.271465733	3.335634E-001	142.1227000	2.271465733	7.005467E-001	-167.2908000	2.271465733	7.009111E-001	-165.7342000	2.271465733	3.927650E-001	154.1344000
1135	2.273461731	3.337033E-001	141.6894000	2.273461731	7.004942E-001	-167.7570000	2.273461731	7.007111E-001	-166.2326000	2.273461731	3.931154E-001	153.7206000
1136	2.275457729	3.337844E-001	141.1563000	2.275457729	7.001280E-001	-168.2084000	2.275457729	7.004031E-001	-166.7097000	2.275457729	3.933602E-001	153.2980000
1137	2.277453727	3.340631E-001	140.6945000	2.277453727	6.999303E-001	-168.6879000	2.277453727	7.003368E-001	-167.1801000	2.277453727	3.936433E-001	152.8854000
1138	2.279449725	3.341722E-001	140.2066000	2.279449725	6.993104E-001	-169.1759000	2.279449725	7.001840E-001	-167.6951000	2.279449725	3.938071E-001	152.4696000
1139	2.281445723	3.342786E-001	139.7228000	2.281445723	6.989650E-001	-169.6303000	2.281445723	6.996847E-001	-168.2182000	2.281445723	3.942432E-001	152.0567000
1140	2.283441721	3.345949E-001	139.2587000	2.283441721	6.985045E-001	-170.0992000	2.283441721	6.994797E-001	-168.6779000	2.283441721	3.945932E-001	151.6279000
1141	2.285437719	3.346202E-001	138.7865000	2.285437719	6.978362E-001	-170.5426000	2.285437719	6.990368E-001	-169.1821000	2.285437719	3.948481E-001	151.2151000
1142	2.287433717	3.346476E-001	138.2865000	2.287433717	6.971322E-001	-171.0153000	2.287433717	6.983835E-001	-169.6813000	2.287433717	3.949117E-001	150.8097000
1143	2.289429715	3.348694E-001	137.8133000	2.289429715	6.965459E-001	-171.4949000	2.289429715	6.980364E-001	-170.1417000	2.289429715	3.951266E-001	150.3779000
1144	2.291425713	3.350126E-001	137.4032000	2.291425713	6.954640E-001	-171.9385000	2.291425713	6.973545E-001	-170.6163000	2.291425713	3.953983E-001	149.9923000
1145	2.293421711	3.350895E-001	136.8745000	2.293421711	6.949115E-001	-172.3748000	2.293421711	6.966293E-001	-171.1224000	2.293421711	3.957198E-001	149.5740000
1146	2.295417709	3.353958E-001	136.4457000	2.295417709	6.939003E-001	-172.8283000	2.295417709	6.958401E-001	-171.5667000	2.295417709	3.958406E-001	149.1487000
1147	2.297413707	3.356030E-001	136.0204000	2.297413707	6.932713E-001	-173.2633000	2.297413707	6.951410E-001	-172.0294000	2.297413707	3.962110E-001	148.7077000
1148	2.299409705	3.358433E-001	135.5397000	2.299409705	6.921161E-001	-173.6870000	2.299409705	6.943424E-001	-172.4844000	2.299409705	3.964148E-001	148.2897000
1149	2.301405703	3.360209E-001	135.0891000	2.301405703	6.911749E-001	-174.0974000	2.301405703	6.936314E-001	-172.9287000	2.301405703	3.964849E-001	147.8539000
1150	2.303401701	3.364780E-001	134.6437000	2.303401701	6.905109E-001	-174.5051000	2.303401701	6.926237E-001	-173.3483000	2.303401701	3.966484E-001	147.4136000
1151	2.305397699	3.368060E-001	134.2117000	2.305397699	6.896859E-001	-174.9095000	2.305397699	6.919501E-001	-173.7941000	2.305397699	3.969021E-001	146.9682000
1152	2.307393697	3.371876E-001	133.7222000	2.307393697	6.890649E-001	-175.2952000	2.307393697	6.911374E-001	-174.2229000	2.307393697	3.970933E-001	146.5728000
1153	2.309389695	3.375255E-001	133.2989000	2.309389695	6.883619E-001	-175.6835000	2.309389695	6.902994E-001	-174.6266000	2.309389695	3.972783E-001	146.0921000
1154	2.311385693	3.379689E-001	132.8483000	2.311385693	6.877977E-001	-176.0630000	2.311385693	6.897588E-001	-175.0361000	2.311385693	3.975783E-001	145.6553000
1155	2.313381691	3.383422E-001	132.3926000	2.313381691	6.873693E-001	-176.4600000	2.313381691	6.891085E-001	-175.4412000	2.313381691	3.978214E-001	145.2220000
1156	2.315377689	3.387822E-001	131.8941000	2.315377689	6.870617E-001	-176.8190000	2.315377689	6.887350E-001	-175.8496000	2.315377689	3.978334E-001	144.7806000
1157	2.317373687	3.391991E-001	131.4474000	2.317373687	6.869814E-001	-177.1916000	2.317373687	6.881723E-001	-176.2595000	2.317373687	3.979379E-001	144.3696000
1158	2.319369685	3.394627E-001	130.9507000	2.319369685	6.872768E-001	-177.5630000	2.319369685	6.876100E-001	-176.6526000	2.319369685	3.980706E-001	143.9500000
1159	2.321365683	3.399202E-001	130.5031000	2.321365683	6.872432E-001	-177.9333000	2.321365683	6.875107E-001	-177.0345000	2.321365683	3.984432E-001	143.4611000
1160	2.323361681	3.403452E-001	130.0558000	2.323361681	6.874197E-001	-178.3190000	2.323361681	6.873085E-001	-177.4263000	2.323361681	3.984564E-001	143.0574000
1161	2.325357679	3.407849E-001	129.5872000	2.325357679	6.880769E-001	-178.7016000	2.325357679	6.872004E-001	-177.8394000	2.325357679	3.986740E-001	142.7044000
1162	2.327353677	3.409723E-001	129.1233000	2.327353677	6.882437E-001	-179.0758000	2.327353677	6.872246E-001	-178.2352000	2.327353677	3.987598E-001	142.3000000
1163	2.329349675	3.413063E-001	128.6455000	2.329349675	6.891258E-001	-179.4779000	2.329349675	6.872316E-001	-178.6474000	2.329349675	3.990187E-001	141.8800000
1164	2.331345673	3.416983E-001	128.2068000	2.331345673	6.900054E-001	-179.9100000	2.331345673	6.874598E-001	-179.0403000	2.331345673	3.992446E-001	141.4836000
1165	2.333341671	3.419191E-001	127.7798000	2.333341671	6.907952E-001	179.6784000	2.333341671	6.876118E-001	-179.4506000	2.333341671	3.993996E-001	141.0909000
1166	2.335337669	3.420905E-001	127.3405000	2.335337669	6.916698E-001	179.2312000	2.335337669	6.881772E-001	-179.8625000	2.335337669	3.997212E-001	140.7165000
1167	2.337333667	3.425322E-001	126.9160000	2.337333667	6.926900E-001	178.7695000	2.337333667	6.883085E-001	179.7152000	2.337333667	3.999131E-001	140.3109000
1168	2.339329665	3.427450E-001	126.4791000	2.339329665	6.936137E-001	178.3320000	2.339329665	6.886944E-001	179.2762000	2.339329665	4.003395E-001	139.9337000
1169	2.341325663	3.431109E-001	126.0626000	2.341325663	6.945997E-001	177.8606000	2.341325663	6.891795E-001	178.8428000	2.341325663	4.005369E-001	139.5783000
1170	2.343321661	3.432745E-001	125.6405000	2.343321661	6.950837E-001	177.3641000	2.343321661	6.898401E-001	178.4023000	2.343321661	4.010616E-001	139.1981000
1171	2.345317659	3.435018E-001	125.2115000	2.345317659	6.960300E-001	176.8563000	2.345317659	6.901774E-001	177.9582000	2.345317659	4.015665E-001	138.8120000
1172	2.347313657	3.440287E-001	124.7985000	2.347313657	6.965740E-001	176.3508000	2.347313657	6.907125E-001	177.4935000	2.347313657	4.019630E-001	138.4304000
1173	2.349309655	3.443166E-001	124.3517000	2.349309655	6.970546E-001	175.8469000	2.349309655	6.911745E-001	177.0197000	2.349309655	4.023576E-001	138.0530000
1174	2.351305653	3.445581E-001	123.9415000	2.351305653	6.973377E-001	175.3125000	2.351305653	6.918148E-001	176.5660000	2.351305653	4.028931E-001	137.6672000
1175	2.353301651	3.449538E-001	123.4896000	2.353301651	6.976917E-001	174.7893000	2.353301651	6.922551E-001	176.0856000	2.353301651	4.033725E-001	137.2677000
1176	2.355297649	3.452644E-001	123.0359000	2.355297649	6.978347E-001	174.2556000	2.355297649	6.927276E-001	175.5869000	2.355297649	4.039835E-001	136.8785000
1177	2.357293647	3.455208E-001	122.5905000	2.357293647	6.976752E-001	173.7123000	2.357293647	6.930217E-001	175.1069000	2.357293647	4.043590E-001	136.4440000
1178	2.359289645	3.457433E-001	122.1288000	2.359289645	6.973709E-001	173.1812000	2.359289645	6.932082E-001	174.5665000	2.359289645	4.050860E-001	136.0526000
1179	2.361285643	3.459352E-001	121.7036000	2.361285643	6.968441E-001	172.6489000	2.361285643	6.934628E-001	174.0713000	2.361285643	4.053820E-001	135.6551000
1180	2.363281641	3.461602E-001	121.2304000	2.363281641	6.960584E-001	172.1195000	2.363281641	6.935658E-001	173.5614000	2.363281641	4.059277E-001	135.2322000
1181	2.365277639	3.462308E-001	120.7918000	2.365277639	6.951596E-001	171.6066000	2.365277639	6.933797E-001	173.0496000	2.365277639	4.063798E-001	134.7946000
1182	2.367273637	3.462733E-001	120.3139000	2.367273637	6.941222E-001	171.1193000	2.367273637	6.932954E-001	172.5228000	2.367273637	4.067128E-001	134.3889000
1183	2.369269635	3.465249E-001	119.8352000	2.369269635	6.933914E-001	170.5971000	2.369269635	6.928468E-001	172.0104000	2.369269635	4.069186E-001	133.9544000
1184	2.371265633	3.464881E-001	119.3801000	2.371265633	6.921747E-001	170.1080000	2.371265633	6.924610E-001	171.4922000	2.371265633	4.071752E-001	133.5474000
1185	2.373261631	3.464851E-001	118.9393000	2.373261631	6.906134E-001	169.6556000	2.373261631	6.917503E-001	170.9766000	2.373261631	4.074694E-001	133.1361000
1186	2.375257629	3.464671E-001	118.4880000	2.375257629	6.894404E-001	169.2177000	2.375257629	6.911560E-001	170.4580000	2.375257629	4.076992E-001	132.7334000
1187	2.377253627	3.464772E-001	118.0554000	2.377253627	6.884118E-001	168.7828000	2.377253627	6.904803E-001	169.9602000	2.377253627	4.079443E-001	132.2871000
1188	2.379249625	3.465281E-001	117.6133000	2.379249625	6.872531E-001	168.3498000	2.379249625	6.895066E-001	169.4698000	2.379249625	4.082837E-001	131.8378000
1189	2.381245623	3.466391E-001	117.1346000	2.381245623	6.861128E-001	167.9499000	2.381245623	6.884233E-001	168.9971000	2.381245623	4.083961E-001	131.4307000
1190	2.383241621	3.465723E-001	116.7035000	2.383241621	6.849193E-001	167.5379000	2.383241621	6.874445E-001	168.4966000	2.383241621	4.084908E-001	131.0455000
1191	2.385237619	3.467197E-001	116.2470000	2.385237619	6.839622E-001	167.1770000	2.385237619	6.864220E-001	168.0234000	2.385237619	4.087686E-001	130.6035000
1192	2.387233617	3.467338E-001	115.7532000	2.387233617	6.832783E-001	166.7899000	2.387233617	6.852798E-001	167.5683000	2.387233617	4.090037E-001	130.1657000
1193	2.389229615	3.471431E-001	115.3060000	2.389229615	6.825319E-001	166.4362000	2.389229615	6.842017E-001	167.1267000	2.389229615	4.093051E-001	129.7608000
1194	2.391225613	3.471180E-001	114.8327000	2.391225613	6.821082E-001	166.0471000	2.391225613	6.830896E-001	166.6848000	2.391225613	4.094943E-001	129.3002000
1195	2.393221611	3.474336E-001	114.3505000	2.393221611	6.818303E-001	165.6923000	2.393221611	6.820363E-001	166.2648000	2.393221611	4.095813E-001	128.8894000
1196	2.395217609	3.474163E-001	113.8355000	2.395217609	6.816499E-001	165.3289000	2.395217609	6.809764E-001	165.8246000	2.395217609	4.099326E-001	128.4690000
1197	2.397213607	3.477751E-001	113.3660000	2.397213607	6.817706E-001	164.9377000	2.397213607	6.802764E-001	165.4452000	2.397213607	4.101623E-001	128.0394000
1198	2.399209605	3.479268E-001	112.8891000	2.399209605	6.819198E-001	164.5633000	2.399209605	6.792951E-001	165.0537000	2.399209605	4.104977E-001	127.5944000
1199	2.401205603	3.485049E-001	112.3668000	2.401205603	6.820489E-001	164.1968000	2.401205603	6.787859E-001	164.6616000	2.401205603	4.105257E-001	127.1670000
1200	2.403201601	3.488291E-001	111.8803000	2.403201601	6.823813E-001	163.8112000	2.403201601	6.780471E-001	164.2852000	2.403201601	4.106628E-001	126.7774000
1201	2.405197599	3.487969E-001	111.3587000	2.405197599	6.828504E-001	163.3967000	2.405197599	6.775464E-001	163.8930000	2.405197599	4.111532E-001	126.3365000
1202	2.407193597	3.492385E-001	110.8950000	2.407193597	6.832393E-001	162.9754000	2.407193597	6.772666E-001	163.5113000	2.407193597	4.113411E-001	125.9127000
1203	2.409189595	3.496359E-001	110.3499000	2.409189595	6.836929E-001	162.5538000	2.409189595	6.771995E-001	163.1494000	2.409189595	4.112840E-001	125.5151000
1204	2.411185593	3.500450E-001	109.8948000	2.411185593	6.841578E-001	162.1164000	2.411185593	6.771060E-001	162.7839000	2.411185593	4.117315E-001	125.0772000
1205	2.413181591	3.503167E-001	109.4084000	2.413181591	6.847148E-001	161.7114000	2.413181591	6.770700E-001	162.3889000	2.413181591	4.116869E-001	124.7073000
1206	2.415177589	3.508245E-001	108.9193000	2.415177589	6.851543E-001	161.2360000	2.415177589	6.775200E-001	162.0137000	2.415177589	4.119300E-001	124.2760000
1207	2.417173587	3.512587E-001	108.5012000	2.417173587	6.855481E-001	160.8077000	2.417173587	6.777629E-001	161.6112000	2.417173587	4.122078E-001	123.8958000
1208	2.419169585	3.518213E-001	107.9949000	2.419169585	6.859449E-001	160.3254000	2.419169585	6.780628E-001	161.2338000	2.419169585	4.123569E-001	123.4954000
1209	2.421165583	3.523870E-001	107.5562000	2.421165583	6.860924E-001	159.8510000	2.421165583	6.785149E-001	160.8172000	2.421165583	4.127079E-001	123.0942000
1210	2.423161581	3.528634E-001	107.1303000	2.423161581	6.866292E-001	159.3805000	2.423161581	6.793801E-001	160.4325000	2.423161581	4.132621E-001	122.7061000
1211	2.425157579	3.531427E-001	106.7001000	2.425157579	6.868414E-001	158.9123000	2.425157579	6.796836E-001	160.0208000	2.425157579	4.135770E-001	122.3277000
1212	2.427153577	3.538311E-001	106.2485000	2.427153577	6.865129E-001	158.4192000	2.427153577	6.805341E-001	159.6063000	2.427153577	4.138556E-001	121.9019000
1213	2.429149575	3.542037E-001	105.8132000	2.429149575	6.865356E-001	157.9433000	2.429149575	6.809438E-001	159.1852000	2.429149575	4.143243E-001	121.4879000
1214	2.431145573	3.548856E-001	105.4270000	2.431145573	6.864793E-001	157.4561000	2.431145573	6.819006E-001	158.7574000	2.431145573	4.147301E-001	121.1034000
1215	2.433141571	3.552348E-001	104.9483000	2.433141571	6.862035E-001	157.0029000	2.433141571	6.821386E-001	158.2795000	2.433141571	4.152699E-001	120.6893000
1216	2.435137569	3.557401E-001	104.4948000	2.435137569	6.858748E-001	156.5231000	2.435137569	6.830722E-001	157.8284000	2.435137569	4.158436E-001	120.2659000
1217	2.437133567	3.562135E-001	104.0252000	2.437133567	6.852023E-001	156.0515000	2.437133567	6.833971E-001	157.3603000	2.437133567	4.162842E-001	119.8247000
1218	2.439129565	3.563420E-001	103.5749000	2.439129565	6.853034E-001	155.5762000	2.439129565	6.840933E-001	156.8918000	2.439129565	4.165669E-001	119.4645000
1219	2.441125563	3.570401E-001	103.1068000	2.441125563	6.846259E-001	155.1293000	2.441125563	6.846215E-001	156.4094000	2.441125563	4.170835E-001	119.0415000
1220	2.443121561	3.573610E-001	102.6273000	2.443121561	6.840825E-001	154.6969000	2.443121561	6.850334E-001	155.9095000	2.443121561	4.175617E-001	118.6209000
1221	2.445117559	3.579282E-001	102.2152000	2.445117559	6.840054E-001	154.2340000	2.445117559	6.852102E-001	155.4155000	2.445117559	4.176736E-001	118.1801000
1222	2.447113557	3.584634E-001	101.7564000	2.447113557	6.832498E-001	153.8103000	2.447113557	6.857209E-001	154.9088000	2.447113557	4.183126E-001	117.7842000
1223	2.449109555	3.587207E-001	101.3460000	2.449109555	6.831263E-001	153.3823000	2.449109555	6.858421E-001	154.4063000	2.449109555	4.185448E-001	117.3824000
1224	2.451105553	3.589868E-001	100.9040000	2.451105553	6.829985E-001	152.9550000	2.451105553	6.860636E-001	153.9156000	2.451105553	4.189489E-001	116.9876000
1225	2.453101551	3.593841E-001	100.4821000	2.453101551	6.826446E-001	152.5195000	2.453101551	6.859418E-001	153.3635000	2.453101551	4.193519E-001	116.5745000
1226	2.455097549	3.598076E-001	100.0460000	2.455097549	6.822724E-001	152.1078000	2.455097549	6.858733E-001	152.8469000	2.455097549	4.194547E-001	116.1555000
1227	2.457093547	3.603369E-001	99.5962800	2.457093547	6.823760E-001	151.7003000	2.457093547	6.857210E-001	152.3454000	2.457093547	4.201092E-001	115.7779000
1228	2.459089545	3.604980E-001	99.1862800	2.459089545	6.825169E-001	151.2807000	2.459089545	6.852102E-001	151.8164000	2.459089545	4.205060E-001	115.3739000
1229	2.461085543	3.608019E-001	98.7601500	2.461085543	6.826569E-001	150.8389000	2.461085543	6.847104E-001	151.3152000	2.461085543	4.206954E-001	114.9559000
1230	2.463081541	3.610293E-001	98.3500700	2.463081541	6.826814E-001	150.4357000	2.463081541	6.842131E-001	150.8078000	2.463081541	4.211617E-001	114.5932000
1231	2.465077539	3.613167E-001	97.9286000	2.465077539	6.830105E-001	149.9582000	2.465077539	6.835328E-001	150.3059000	2.465077539	4.213442E-001	114.1760000
1232	2.467073537	3.612806E-001	97.5414000	2.467073537	6.836836E-001	149.5435000	2.467073537	6.825655E-001	149.8053000	2.467073537	4.214084E-001	113.7933000
1233	2.469069535	3.615988E-001	97.1081200	2.469069535	6.839372E-001	149.0727000	2.469069535	6.819468E-001	149.3204000	2.469069535	4.218619E-001	113.3858000
1234	2.471065533	3.615152E-001	96.6720000	2.471065533	6.841554E-001	148.6405000	2.471065533	6.810286E-001	148.8374000	2.471065533	4.219677E-001	112.9823000
1235	2.473061531	3.615920E-001	96.2665500	2.473061531	6.844477E-001	148.1923000	2.473061531	6.802273E-001	148.3640000	2.473061531	4.226100E-001	112.5916000
1236	2.475057529	3.616665E-001	95.7642600	2.475057529	6.853471E-001	147.7040000	2.475057529	6.793550E-001	147.8941000	2.475057529	4.226157E-001	112.2218000
1237	2.477053527	3.616600E-001	95.3341800	2.477053527	6.857752E-001	147.2129000	2.477053527	6.783149E-001	147.4368000	2.477053527	4.229338E-001	111.7904000
1238	2.479049525	3.614760E-001	94.8690200	2.479049525	6.857197E-001	146.7288000	2.479049525	6.771801E-001	146.9975000	2.479049525	4.232605E-001	111.3620000
1239	2.481045523	3.614295E-001	94.4661800	2.481045523	6.857877E-001	146.1991000	2.481045523	6.762730E-001	146.5340000	2.481045523	4.235405E-001	110.9632000
1240	2.483041521	3.614758E-001	93.9716000	2.483041521	6.862040E-001	145.6992000	2.483041521	6.758519E-001	146.1104000	2.483041521	4.233586E-001	110.5206000
1241	2.485037519	3.613932E-001	93.5041900	2.485037519	6.859439E-001	145.2015000	2.485037519	6.749265E-001	145.6855000	2.485037519	4.236405E-001	110.1240000
1242	2.487033517	3.611808E-001	93.0187100	2.487033517	6.862172E-001	144.6619000	2.487033517	6.740003E-001	145.2744000	2.487033517	4.239526E-001	109.7134000
1243	2.489029515	3.613730E-001	92.5633500	2.489029515	6.857643E-001	144.1462000	2.489029515	6.735217E-001	144.8513000	2.489029515	4.239962E-001	109.2619000
1244	2.491025513	3.611124E-001	92.1016200	2.491025513	6.851945E-001	143.6352000	2.491025513	6.730375E-001	144.4520000	2.491025513	4.241307E-001	108.8746000
1245	2.493021511	3.609171E-001	91.6016600	2.493021511	6.847124E-001	143.1306000	2.493021511	6.722306E-001	144.0235000	2.493021511	4.245799E-001	108.4326000
1246	2.495017509	3.609108E-001	91.1286700	2.495017509	6.842633E-001	142.6167000	2.495017509	6.721073E-001	143.6190000	2.495017509	4.247220E-001	108.0014000
1247	2.497013507	3.611391E-001	90.6176500	2.497013507	6.834862E-001	142.1243000	2.497013507	6.718084E-001	143.2077000	2.497013507	4.252347E-001	107.5637000
1248	2.499009505	3.613617E-001	90.1019700	2.499009505	6.824375E-001	141.6291000	2.499009505	6.718363E-001	142.8204000	2.499009505	4.253345E-001	107.1598000
1249	2.501005503	3.647101E-001	89.7152900	2.501005503	6.815047E-001	141.2069000	2.501005503	6.724512E-001	142.2939000	2.501005503	4.274653E-001	106.7546000
1250	2.503001501	3.649142E-001	89.2714200	2.503001501	6.805329E-001	140.7607000	2.503001501	6.721016E-001	141.8702000	2.503001501	4.277888E-001	106.3882000
1251	2.504997499	3.650785E-001	88.8000000	2.504997499	6.796693E-001	140.3073000	2.504997499	6.723221E-001	141.4588000	2.504997499	4.281156E-001	105.9830000
1252	2.506993497	3.655820E-001	88.3266400	2.506993497	6.781696E-001	139.8825000	2.506993497	6.723968E-001	141.0587000	2.506993497	4.283746E-001	105.5413000
1253	2.508989495	3.659201E-001	87.8769600	2.508989495	6.770759E-001	139.4611000	2.508989495	6.723073E-001	140.6368000	2.508989495	4.285689E-001	105.1052000
1254	2.510985493	3.661845E-001	87.4082600	2.510985493	6.760247E-001	139.0388000	2.510985493	6.729761E-001	140.2204000	2.510985493	4.288121E-001	104.6730000
1255	2.512981491	3.661819E-001	86.9530200	2.512981491	6.751772E-001	138.6597000	2.512981491	6.730142E-001	139.7891000	2.512981491	4.290794E-001	104.2470000
1256	2.514977489	3.664429E-001	86.5150200	2.514977489	6.747148E-001	138.2553000	2.514977489	6.734716E-001	139.3573000	2.514977489	4.295908E-001	103.8145000
1257	2.516973487	3.667544E-001	86.0354000	2.516973487	6.740080E-001	137.8723000	2.516973487	6.737419E-001	138.9080000	2.516973487	4.299318E-001	103.4200000
1258	2.518969485	3.668874E-001	85.5923900	2.518969485	6.735805E-001	137.4917000	2.518969485	6.741709E-001	138.4718000	2.518969485	4.301559E-001	103.0223000
1259	2.520965483	3.671948E-001	85.1031000	2.520965483	6.728573E-001	137.1302000	2.520965483	6.744836E-001	137.9975000	2.520965483	4.302961E-001	102.5951000
1260	2.522961481	3.673926E-001	84.6613400	2.522961481	6.725993E-001	136.7564000	2.522961481	6.747358E-001	137.5541000	2.522961481	4.304688E-001	102.1818000
1261	2.524957479	3.678073E-001	84.1773700	2.524957479	6.727407E-001	136.3846000	2.524957479	6.752485E-001	137.0768000	2.524957479	4.307128E-001	101.7910000
1262	2.526953477	3.675889E-001	83.7075600	2.526953477	6.728297E-001	135.9951000	2.526953477	6.753534E-001	136.5824000	2.526953477	4.309171E-001	101.3548000
1263	2.528949475	3.678694E-001	83.2534700	2.528949475	6.731201E-001	135.6340000	2.528949475	6.754100E-001	136.0952000	2.528949475	4.310734E-001	100.9551000
1264	2.530945473	3.681989E-001	82.8139800	2.530945473	6.735889E-001	135.2517000	2.530945473	6.757469E-001	135.6150000	2.530945473	4.312836E-001	100.5689000
1265	2.532941471	3.685957E-001	82.3379100	2.532941471	6.740401E-001	134.8446000	2.532941471	6.758971E-001	135.1244000	2.532941471	4.314240E-001	100.1724000
1266	2.534937469	3.689003E-001	81.8910400	2.534937469	6.744407E-001	134.4452000	2.534937469	6.755934E-001	134.6178000	2.534937469	4.315940E-001	99.7400100
1267	2.536933467	3.689257E-001	81.4379300	2.536933467	6.750609E-001	134.0351000	2.536933467	6.757953E-001	134.1091000	2.536933467	4.318631E-001	99.3629100
1268	2.538929465	3.693085E-001	80.9990500	2.538929465	6.756048E-001	133.6037000	2.538929465	6.755704E-001	133.5848000	2.538929465	4.321866E-001	98.9513900
1269	2.540925463	3.694332E-001	80.5326500	2.540925463	6.763215E-001	133.1529000	2.540925463	6.757098E-001	133.0776000	2.540925463	4.324671E-001	98.5379000
1270	2.542921461	3.697747E-001	80.0755800	2.542921461	6.769742E-001	132.7140000	2.542921461	6.752719E-001	132.6225000	2.542921461	4.327986E-001	98.1209800
1271	2.544917459	3.699283E-001	79.6485400	2.544917459	6.778567E-001	132.2564000	2.544917459	6.749564E-001	132.0914000	2.544917459	4.330920E-001	97.7390100
1272	2.546913457	3.702048E-001	79.1739700	2.546913457	6.785881E-001	131.7780000	2.546913457	6.740287E-001	131.5886000	2.546913457	4.333751E-001	97.3137000
1273	2.548909455	3.704232E-001	78.7468000	2.548909455	6.789171E-001	131.2961000	2.548909455	6.734449E-001	131.0987000	2.548909455	4.334553E-001	96.9167900
1274	2.550905453	3.706641E-001	78.2629800	2.550905453	6.795111E-001	130.7983000	2.550905453	6.731252E-001	130.6340000	2.550905453	4.337658E-001	96.5118400
1275	2.552901451	3.709403E-001	77.8226900	2.552901451	6.799768E-001	130.2968000	2.552901451	6.724664E-001	130.1195000	2.552901451	4.342463E-001	96.1006800
1276	2.554897449	3.711816E-001	77.3460800	2.554897449	6.804125E-001	129.7729000	2.554897449	6.716264E-001	129.6448000	2.554897449	4.346141E-001	95.6669800
1277	2.556893447	3.713043E-001	76.8916600	2.556893447	6.805973E-001	129.2629000	2.556893447	6.706817E-001	129.1715000	2.556893447	4.348094E-001	95.2519300
1278	2.558889445	3.714317E-001	76.4597300	2.558889445	6.808059E-001	128.7345000	2.558889445	6.698945E-001	128.7313000	2.558889445	4.349648E-001	94.8487200
1279	2.560885443	3.716531E-001	76.0028800	2.560885443	6.803808E-001	128.1975000	2.560885443	6.691219E-001	128.2548000	2.560885443	4.352738E-001	94.3975900
1280	2.562881441	3.716043E-001	75.5254600	2.562881441	6.802135E-001	127.6731000	2.562881441	6.680228E-001	127.8308000	2.562881441	4.354649E-001	93.9789200
1281	2.564877439	3.717898E-001	75.1006900	2.564877439	6.796255E-001	127.1577000	2.564877439	6.669452E-001	127.4118000	2.564877439	4.357456E-001	93.5866900
1282	2.566873437	3.719369E-001	74.6491700	2.566873437	6.789754E-001	126.6254000	2.566873437	6.661378E-001	126.9725000	2.566873437	4.359125E-001	93.1594400
1283	2.568869435	3.723018E-001	74.1962100	2.568869435	6.781127E-001	126.0947000	2.568869435	6.658245E-001	126.5220000	2.568869435	4.361910E-001	92.7527500
1284	2.570865433	3.724661E-001	73.7368200	2.570865433	6.774084E-001	125.6153000	2.570865433	6.647830E-001	126.0920000	2.570865433	4.362419E-001	92.3179400
1285	2.572861431	3.726646E-001	73.2650300	2.572861431	6.765689E-001	125.1124000	2.572861431	6.641198E-001	125.7222000	2.572861431	4.366577E-001	91.9001900
1286	2.574857429	3.728370E-001	72.8413600	2.574857429	6.756253E-001	124.6181000	2.574857429	6.637993E-001	125.3283000	2.574857429	4.368807E-001	91.4987800
1287	2.576853427	3.730224E-001	72.3631100	2.576853427	6.744843E-001	124.1312000	2.576853427	6.632260E-001	124.8951000	2.576853427	4.372576E-001	91.0235700
1288	2.578849425	3.733710E-001	71.9191400	2.578849425	6.730502E-001	123.6855000	2.578849425	6.631687E-001	124.5138000	2.578849425	4.374423E-001	90.6427800
1289	2.580845423	3.735027E-001	71.4503900	2.580845423	6.721810E-001	123.2596000	2.580845423	6.625931E-001	124.1431000	2.580845423	4.377231E-001	90.1999600
1290	2.582841421	3.737102E-001	70.9909100	2.582841421	6.709673E-001	122.8250000	2.582841421	6.623357E-001	123.7362000	2.582841421	4.379272E-001	89.7864500
1291	2.584837419	3.739256E-001	70.5292500	2.584837419	6.699679E-001	122.3994000	2.584837419	6.620960E-001	123.3589000	2.584837419	4.382469E-001	89.3620800
1292	2.586833417	3.743068E-001	70.0645900	2.586833417	6.688426E-001	121.9737000	2.586833417	6.622690E-001	122.9470000	2.586833417	4.384028E-001	88.9214200
1293	2.588829415	3.744667E-001	69.5865900	2.588829415	6.680460E-001	121.5567000	2.588829415	6.622295E-001	122.5083000	2.588829415	4.386527E-001	88.4784500
1294	2.590825413	3.745834E-001	69.1552000	2.590825413	6.674833E-001	121.1767000	2.590825413	6.625874E-001	122.1500000	2.590825413	4.387588E-001	88.0928000
1295	2.592821411	3.746623E-001	68.6768200	2.592821411	6.669787E-001	120.8204000	2.592821411	6.629825E-001	121.7379000	2.592821411	4.390282E-001	87.6758700
1296	2.594817409	3.748750E-001	68.2022200	2.594817409	6.664131E-001	120.4107000	2.594817409	6.630645E-001	121.2905000	2.594817409	4.392850E-001	87.2283700
1297	2.596813407	3.749252E-001	67.7417600	2.596813407	6.660578E-001	120.0313000	2.596813407	6.634036E-001	120.8581000	2.596813407	4.393218E-001	86.7769400
1298	2.598809405	3.750900E-001	67.2736700	2.598809405	6.659259E-001	119.6415000	2.598809405	6.638584E-001	120.4401000	2.598809405	4.395307E-001	86.3700000
1299	2.600805403	3.751934E-001	66.8244000	2.600805403	6.658054E-001	119.2470000	2.600805403	6.641144E-001	119.9976000	2.600805403	4.396409E-001	85.9238200
1300	2.602801401	3.752552E-001	66.3732800	2.602801401	6.657306E-001	118.8698000	2.602801401	6.646045E-001	119.5242000	2.602801401	4.398281E-001	85.5285600
1301	2.604797399	3.754130E-001	65.9275400	2.604797399	6.659665E-001	118.4758000	2.604797399	6.651013E-001	119.1025000	2.604797399	4.398927E-001	85.1572000
1302	2.606793397	3.755239E-001	65.4704200	2.606793397	6.662606E-001	118.0744000	2.606793397	6.653047E-001	118.6217000	2.606793397	4.400794E-001	84.7238700
1303	2.608789395	3.757841E-001	65.0124500	2.608789395	6.663156E-001	117.6517000	2.608789395	6.655710E-001	118.1787000	2.608789395	4.400871E-001	84.3186000
1304	2.610785393	3.760698E-001	64.5696600	2.610785393	6.667314E-001	117.2276000	2.610785393	6.661183E-001	117.6935000	2.610785393	4.403780E-001	83.8832200
1305	2.612781391	3.762181E-001	64.0946600	2.612781391	6.672316E-001	116.7958000	2.612781391	6.662586E-001	117.2178000	2.612781391	4.407151E-001	83.4635700
1306	2.614777389	3.761356E-001	63.6911000	2.614777389	6.675632E-001	116.3565000	2.614777389	6.665933E-001	116.7189000	2.614777389	4.409977E-001	83.0679200
1307	2.616773387	3.764560E-001	63.2606500	2.616773387	6.681449E-001	115.9024000	2.616773387	6.668502E-001	116.2398000	2.616773387	4.412197E-001	82.6906100
1308	2.618769385	3.765771E-001	62.7930900	2.618769385	6.685892E-001	115.4544000	2.618769385	6.666958E-001	115.7262000	2.618769385	4.416241E-001	82.2955600
1309	2.620765383	3.768678E-001	62.3663400	2.620765383	6.691011E-001	114.9749000	2.620765383	6.669190E-001	115.2107000	2.620765383	4.419495E-001	81.8912700
1310	2.622761381	3.771363E-001	61.8698800	2.622761381	6.690775E-001	114.5099000	2.622761381	6.665398E-001	114.7138000	2.622761381	4.422738E-001	81.4720500
1311	2.624757379	3.772289E-001	61.4079400	2.624757379	6.695461E-001	114.0325000	2.624757379	6.663256E-001	114.1988000	2.624757379	4.425717E-001	81.0783400
1312	2.626753377	3.773820E-001	60.9695100	2.626753377	6.696605E-001	113.5326000	2.626753377	6.661282E-001	113.7052000	2.626753377	4.427178E-001	80.6586200
1313	2.628749375	3.778284E-001	60.5408400	2.628749375	6.698623E-001	113.0380000	2.628749375	6.661415E-001	113.2066000	2.628749375	4.429510E-001	80.2625000
1314	2.630745373	3.781177E-001	60.0649600	2.630745373	6.696125E-001	112.5503000	2.630745373	6.657786E-001	112.6791000	2.630745373	4.431486E-001	79.8429400
1315	2.632741371	3.782722E-001	59.6073200	2.632741371	6.694691E-001	112.0256000	2.632741371	6.652445E-001	112.1655000	2.632741371	4.434987E-001	79.4192500
1316	2.634737369	3.784598E-001	59.1550800	2.634737369	6.694669E-001	111.5657000	2.634737369	6.645038E-001	111.6855000	2.634737369	4.437273E-001	79.0078200
1317	2.636733367	3.787228E-001	58.7026100	2.636733367	6.687912E-001	111.0470000	2.636733367	6.639464E-001	111.1502000	2.636733367	4.439674E-001	78.5987000
1318	2.638729365	3.788507E-001	58.2401700	2.638729365	6.682072E-001	110.5697000	2.638729365	6.632354E-001	110.6980000	2.638729365	4.441895E-001	78.1690400
1319	2.640725363	3.789173E-001	57.7748600	2.640725363	6.674734E-001	110.0722000	2.640725363	6.625350E-001	110.1706000	2.640725363	4.443263E-001	77.7637300
1320	2.642721361	3.790872E-001	57.3318200	2.642721361	6.672660E-001	109.5850000	2.642721361	6.620287E-001	109.7075000	2.642721361	4.445158E-001	77.3389400
1321	2.644717359	3.791712E-001	56.8833100	2.644717359	6.663508E-001	109.0963000	2.644717359	6.608290E-001	109.1987000	2.644717359	4.445694E-001	76.9103200
1322	2.646713357	3.795262E-001	56.4397000	2.646713357	6.661369E-001	108.6414000	2.646713357	6.600471E-001	108.7628000	2.646713357	4.448206E-001	76.4939700
1323	2.648709355	3.794898E-001	55.9519700	2.648709355	6.652778E-001	108.1563000	2.648709355	6.590888E-001	108.2942000	2.648709355	4.450626E-001	76.0691300
1324	2.650705353	3.795666E-001	55.5034000	2.650705353	6.646566E-001	107.7231000	2.650705353	6.582757E-001	107.8514000	2.650705353	4.452739E-001	75.6369900
1325	2.652701351	3.798686E-001	55.0813600	2.652701351	6.639412E-001	107.2746000	2.652701351	6.575343E-001	107.3900000	2.652701351	4.455422E-001	75.2458600
1326	2.654697349	3.801807E-001	54.6378200	2.654697349	6.633596E-001	106.8149000	2.654697349	6.572263E-001	106.9813000	2.654697349	4.456038E-001	74.8037600
1327	2.656693347	3.802264E-001	54.1917300	2.656693347	6.628708E-001	106.3775000	2.656693347	6.559341E-001	106.4986000	2.656693347	4.458228E-001	74.3871600
1328	2.658689345	3.803101E-001	53.7265300	2.658689345	6.620866E-001	105.9472000	2.658689345	6.550322E-001	106.0634000	2.658689345	4.458744E-001	73.9662600
1329	2.660685343	3.804190E-001	53.2843800	2.660685343	6.615971E-001	105.4957000	2.660685343	6.545786E-001	105.6441000	2.660685343	4.459357E-001	73.5462700
1330	2.662681341	3.804587E-001	52.8332400	2.662681341	6.609438E-001	105.0577000	2.662681341	6.537229E-001	105.2289000	2.662681341	4.460343E-001	73.1201000
1331	2.664677339	3.806523E-001	52.3801800	2.664677339	6.607823E-001	104.6370000	2.664677339	6.527706E-001	104.8021000	2.664677339	4.462230E-001	72.7100000
1332	2.666673337	3.806987E-001	51.9420800	2.666673337	6.600029E-001	104.1785000	2.666673337	6.520901E-001	104.3897000	2.666673337	4.462219E-001	72.3071100
1333	2.668669335	3.809043E-001	51.4927900	2.668669335	6.596274E-001	103.7261000	2.668669335	6.514302E-001	103.9738000	2.668669335	4.463952E-001	71.8697200
1334	2.670665333	3.811112E-001	51.0493000	2.670665333	6.591771E-001	103.2932000	2.670665333	6.511909E-001	103.5411000	2.670665333	4.464611E-001	71.4801000
1335	2.672661331	3.812191E-001	50.5856600	2.672661331	6.586611E-001	102.8492000	2.672661331	6.505994E-001	103.1126000	2.672661331	4.466529E-001	71.0535300
1336	2.674657329	3.811758E-001	50.1555300	2.674657329	6.584944E-001	102.3960000	2.674657329	6.499707E-001	102.7094000	2.674657329	4.467738E-001	70.6225200
1337	2.676653327	3.814020E-001	49.6850900	2.676653327	6.579555E-001	101.9523000	2.676653327	6.494413E-001	102.2850000	2.676653327	4.468960E-001	70.1942700
1338	2.678649325	3.815556E-001	49.2686000	2.678649325	6.573582E-001	101.5042000	2.678649325	6.488062E-001	101.8867000	2.678649325	4.469180E-001	69.7679800
1339	2.680645323	3.815602E-001	48.7821100	2.680645323	6.566980E-001	101.0495000	2.680645323	6.485739E-001	101.4973000	2.680645323	4.469235E-001	69.3499400
1340	2.682641321	3.819035E-001	48.3449000	2.682641321	6.561161E-001	100.6143000	2.682641321	6.483249E-001	101.0783000	2.682641321	4.469488E-001	68.9247400
1341	2.684637319	3.822889E-001	47.9033100	2.684637319	6.555623E-001	100.1612000	2.684637319	6.477212E-001	100.6409000	2.684637319	4.472543E-001	68.5159000
1342	2.686633317	3.823986E-001	47.4611900	2.686633317	6.550809E-001	99.7249200	2.686633317	6.475771E-001	100.2475000	2.686633317	4.474306E-001	68.0716200
1343	2.688629315	3.821719E-001	47.0028000	2.688629315	6.541708E-001	99.2859500	2.688629315	6.470603E-001	99.8796200	2.688629315	4.475464E-001	67.6703300
1344	2.690625313	3.823282E-001	46.5565100	2.690625313	6.533743E-001	98.8838600	2.690625313	6.469423E-001	99.4370000	2.690625313	4.477477E-001	67.2578600
1345	2.692621311	3.822801E-001	46.1144800	2.692621311	6.523876E-001	98.4651900	2.692621311	6.468194E-001	99.0656100	2.692621311	4.478326E-001	66.8339900
1346	2.694617309	3.824195E-001	45.6785700	2.694617309	6.515989E-001	98.0339700	2.694617309	6.467323E-001	98.6674000	2.694617309	4.478249E-001	66.3836100
1347	2.696613307	3.825988E-001	45.2041200	2.696613307	6.509234E-001	97.6608600	2.696613307	6.463831E-001	98.2596500	2.696613307	4.480109E-001	65.9464200
1348	2.698609305	3.827848E-001	44.7381100	2.698609305	6.499780E-001	97.2553400	2.698609305	6.460212E-001	97.8352100	2.698609305	4.478174E-001	65.5084800
1349	2.700605303	3.828403E-001	44.2833800	2.700605303	6.494179E-001	96.8808600	2.700605303	6.462383E-001	97.4997900	2.700605303	4.481100E-001	65.1321600
1350	2.702601301	3.829260E-001	43.8359300	2.702601301	6.489077E-001	96.4816000	2.702601301	6.460590E-001	97.0582000	2.702601301	4.483512E-001	64.6964000
1351	2.704597299	3.829191E-001	43.3633800	2.704597299	6.482893E-001	96.1072200	2.704597299	6.461937E-001	96.6679100	2.704597299	4.481977E-001	64.2648100
1352	2.706593297	3.831185E-001	42.9449400	2.706593297	6.482645E-001	95.7401700	2.706593297	6.463894E-001	96.2565800	2.706593297	4.481649E-001	63.8425000
1353	2.708589295	3.832052E-001	42.4851500	2.708589295	6.479867E-001	95.3786600	2.708589295	6.463913E-001	95.8545600	2.708589295	4.479742E-001	63.4044800
1354	2.710585293	3.832470E-001	42.0232900	2.710585293	6.479666E-001	95.0196700	2.710585293	6.465735E-001	95.4614300	2.710585293	4.481357E-001	62.9523300
1355	2.712581291	3.831177E-001	41.5703100	2.712581291	6.476833E-001	94.6482400	2.712581291	6.470160E-001	95.0518200	2.712581291	4.480336E-001	62.5630300
1356	2.714577289	3.832557E-001	41.1391300	2.714577289	6.479444E-001	94.3015100	2.714577289	6.471145E-001	94.6381000	2.714577289	4.479647E-001	62.1559600
1357	2.716573287	3.832186E-001	40.7282300	2.716573287	6.482535E-001	93.9279400	2.716573287	6.479080E-001	94.2265300	2.716573287	4.480690E-001	61.7572700
1358	2.718569285	3.832046E-001	40.3069900	2.718569285	6.489955E-001	93.5472200	2.718569285	6.485236E-001	93.8125900	2.718569285	4.479829E-001	61.3298100
1359	2.720565283	3.833024E-001	39.8565300	2.720565283	6.496705E-001	93.1501400	2.720565283	6.490582E-001	93.3715300	2.720565283	4.481876E-001	60.9450600
1360	2.722561281	3.833261E-001	39.4203800	2.722561281	6.504799E-001	92.7907900	2.722561281	6.496015E-001	92.9405700	2.722561281	4.482333E-001	60.5517800
1361	2.724557279	3.833720E-001	38.9939400	2.724557279	6.516524E-001	92.3709600	2.724557279	6.497946E-001	92.4928400	2.724557279	4.483657E-001	60.1867500
1362	2.726553277	3.834694E-001	38.5711000	2.726553277	6.523529E-001	91.9386600	2.726553277	6.507273E-001	92.0571200	2.726553277	4.483266E-001	59.7854200
1363	2.728549275	3.836667E-001	38.1255900	2.728549275	6.530725E-001	91.5112400	2.728549275	6.509550E-001	91.5833100	2.728549275	4.484110E-001	59.3888700
1364	2.730545273	3.838734E-001	37.7167900	2.730545273	6.543609E-001	91.0907300	2.730545273	6.517044E-001	91.0871000	2.730545273	4.484840E-001	59.0028000
1365	2.732541271	3.838724E-001	37.2921300	2.732541271	6.553373E-001	90.5972200	2.732541271	6.525755E-001	90.6497800	2.732541271	4.485192E-001	58.6508700
1366	2.734537269	3.843871E-001	36.8805400	2.734537269	6.566119E-001	90.1454300	2.734537269	6.533243E-001	90.1855300	2.734537269	4.490093E-001	58.2600400
1367	2.736533267	3.847547E-001	36.4107700	2.736533267	6.575650E-001	89.6258200	2.736533267	6.538002E-001	89.6410900	2.736533267	4.494684E-001	57.8809200
1368	2.738529265	3.849393E-001	36.0361500	2.738529265	6.581703E-001	89.1136000	2.738529265	6.544218E-001	89.1669800	2.738529265	4.496454E-001	57.4663500
1369	2.740525263	3.852943E-001	35.5608700	2.740525263	6.589664E-001	88.5721800	2.740525263	6.548005E-001	88.5978000	2.740525263	4.498495E-001	57.0808700
1370	2.742521261	3.855323E-001	35.1263500	2.742521261	6.600000E-001	88.0374400	2.742521261	6.554022E-001	88.0875200	2.742521261	4.501483E-001	56.6809700
1371	2.744517259	3.859423E-001	34.6889600	2.744517259	6.605541E-001	87.4504800	2.744517259	6.555386E-001	87.5413000	2.744517259	4.507964E-001	56.2922800
1372	2.746513257	3.862689E-001	34.2433500	2.746513257	6.608499E-001	86.8822900	2.746513257	6.557980E-001	86.9691300	2.746513257	4.509881E-001	55.8516300
1373	2.748509255	3.863920E-001	33.7748300	2.748509255	6.607994E-001	86.3120200	2.748509255	6.560807E-001	86.4226500	2.748509255	4.512853E-001	55.4567900
1374	2.750505253	3.866928E-001	33.3347900	2.750505253	6.608693E-001	85.7181900	2.750505253	6.559819E-001	85.8862700	2.750505253	4.518081E-001	55.0473200
1375	2.752501251	3.870411E-001	32.8176800	2.752501251	6.601514E-001	85.0938200	2.752501251	6.554121E-001	85.2887000	2.752501251	4.519045E-001	54.5852800
1376	2.754497249	3.872920E-001	32.3834200	2.754497249	6.597398E-001	84.5196500	2.754497249	6.554191E-001	84.7086000	2.754497249	4.521671E-001	54.1698700
1377	2.756493247	3.873092E-001	31.9021700	2.756493247	6.584708E-001	83.9021700	2.756493247	6.547275E-001	84.1426100	2.756493247	4.523112E-001	53.7198000
1378	2.758489245	3.872966E-001	31.4357400	2.758489245	6.570797E-001	83.3191500	2.758489245	6.536116E-001	83.5797700	2.758489245	4.523885E-001	53.2780300
1379	2.760485243	3.875286E-001	30.9711000	2.760485243	6.558281E-001	82.7371100	2.760485243	6.525571E-001	83.0090600	2.760485243	4.524282E-001	52.8227500
1380	2.762481241	3.874121E-001	30.5287700	2.762481241	6.538532E-001	82.1772400	2.762481241	6.514776E-001	82.4500000	2.762481241	4.523873E-001	52.4260200
1381	2.764477239	3.874645E-001	30.0709800	2.764477239	6.520575E-001	81.6337700	2.764477239	6.499419E-001	81.9121000	2.764477239	4.521948E-001	52.0055900
1382	2.766473237	3.875769E-001	29.6264400	2.766473237	6.500502E-001	81.0974300	2.766473237	6.479707E-001	81.3589700	2.766473237	4.523390E-001	51.5620000
1383	2.768469235	3.875484E-001	29.1436300	2.768469235	6.477636E-001	80.6002800	2.768469235	6.462605E-001	80.8339800	2.768469235	4.523178E-001	51.1762400
1384	2.770465233	3.875630E-001	28.7423300	2.770465233	6.454496E-001	80.1422900	2.770465233	6.440727E-001	80.3544500	2.770465233	4.521453E-001	50.7550200
1385	2.772461231	3.875713E-001	28.2864500	2.772461231	6.428949E-001	79.7091800	2.772461231	6.423293E-001	79.9033200	2.772461231	4.524108E-001	50.3706100
1386	2.774457229	3.877307E-001	27.8645900	2.774457229	6.403843E-001	79.2864800	2.774457229	6.404925E-001	79.3978300	2.774457229	4.523300E-001	49.9533000
1387	2.776453227	3.878749E-001	27.4571500	2.776453227	6.380690E-001	78.9026100	2.776453227	6.380410E-001	78.9838000	2.776453227	4.524832E-001	49.5566700
1388	2.778449225	3.881855E-001	27.0218400	2.778449225	6.357652E-001	78.5458500	2.778449225	6.362026E-001	78.5697000	2.778449225	4.525848E-001	49.1640800
1389	2.780445223	3.884095E-001	26.5762300	2.780445223	6.339018E-001	78.2255100	2.780445223	6.339715E-001	78.2121000	2.780445223	4.526360E-001	48.7472700
1390	2.782441221	3.885194E-001	26.1468000	2.782441221	6.320496E-001	77.9078600	2.782441221	6.320853E-001	77.8275500	2.782441221	4.528757E-001	48.3214800
1391	2.784437219	3.888708E-001	25.6956500	2.784437219	6.306836E-001	77.6427600	2.784437219	6.300713E-001	77.4952800	2.784437219	4.530603E-001	47.9026600
1392	2.786433217	3.890685E-001	25.2533100	2.786433217	6.293525E-001	77.3505100	2.786433217	6.284099E-001	77.1814400	2.786433217	4.531428E-001	47.4765100
1393	2.788429215	3.891335E-001	24.7819600	2.788429215	6.281325E-001	77.0989600	2.788429215	6.272758E-001	76.8729600	2.788429215	4.534471E-001	47.0247800
1394	2.790425213	3.892673E-001	24.3297500	2.790425213	6.274427E-001	76.8362100	2.790425213	6.259915E-001	76.5737300	2.790425213	4.535278E-001	46.6092100
1395	2.792421211	3.893139E-001	23.8503600	2.792421211	6.268560E-001	76.5841400	2.792421211	6.253151E-001	76.3063400	2.792421211	4.533843E-001	46.1363800
1396	2.794417209	3.893543E-001	23.3863500	2.794417209	6.268376E-001	76.3223700	2.794417209	6.245345E-001	76.0243500	2.794417209	4.534225E-001	45.7096300
1397	2.796413207	3.892187E-001	22.9474000	2.796413207	6.265433E-001	76.0687300	2.796413207	6.244202E-001	75.7742800	2.796413207	4.532929E-001	45.2457000
1398	2.798409205	3.892005E-001	22.4450800	2.798409205	6.270176E-001	75.7801000	2.798409205	6.239246E-001	75.5077100	2.798409205	4.529655E-001	44.7960100
1399	2.800405203	3.891334E-001	21.9776100	2.800405203	6.274627E-001	75.4892500	2.800405203	6.239793E-001	75.1871600	2.800405203	4.529042E-001	44.3575900
1400	2.802401201	3.891203E-001	21.5070500	2.802401201	6.283031E-001	75.1872300	2.802401201	6.243621E-001	74.9272500	2.802401201	4.524217E-001	43.9464300
1401	2.804397199	3.886058E-001	21.0453000	2.804397199	6.292449E-001	74.8802900	2.804397199	6.250332E-001	74.6443600	2.804397199	4.519838E-001	43.5363300
1402	2.806393197	3.886431E-001	20.6183800	2.806393197	6.300551E-001	74.5581200	2.806393197	6.254777E-001	74.3341200	2.806393197	4.515448E-001	43.1073600
1403	2.808389195	3.883449E-001	20.1757000	2.808389195	6.316212E-001	74.2360800	2.808389195	6.263620E-001	74.0229700	2.808389195	4.512990E-001	42.7330400
1404	2.810385193	3.882243E-001	19.7467200	2.810385193	6.327500E-001	73.8739800	2.810385193	6.274999E-001	73.7340200	2.810385193	4.510069E-001	42.2964700
1405	2.812381191	3.881459E-001	19.3226400	2.812381191	6.338128E-001	73.4577900	2.812381191	6.287767E-001	73.3655900	2.812381191	4.507417E-001	41.9061100
1406	2.814377189	3.880120E-001	18.9025700	2.814377189	6.350068E-001	73.0640100	2.814377189	6.303626E-001	73.0056400	2.814377189	4.504093E-001	41.5101100
1407	2.816373187	3.878579E-001	18.4671600	2.816373187	6.363708E-001	72.6251100	2.816373187	6.314099E-001	72.6266800	2.816373187	4.502917E-001	41.1352100
1408	2.818369185	3.878593E-001	18.1091500	2.818369185	6.377432E-001	72.2278700	2.818369185	6.330149E-001	72.2654600	2.818369185	4.501289E-001	40.7636300
1409	2.820365183	3.879494E-001	17.6887400	2.820365183	6.390995E-001	71.7622900	2.820365183	6.345379E-001	71.8197900	2.820365183	4.500182E-001	40.3972200
1410	2.822361181	3.880834E-001	17.3020100	2.822361181	6.405930E-001	71.3100600	2.822361181	6.363154E-001	71.3947800	2.822361181	4.500718E-001	40.0076900
1411	2.824357179	3.881793E-001	16.9020400	2.824357179	6.419595E-001	70.8454900	2.824357179	6.380472E-001	70.9492700	2.824357179	4.503198E-001	39.7211500
1412	2.826353177	3.884900E-001	16.5012300	2.826353177	6.430715E-001	70.3756900	2.826353177	6.400000E-001	70.4829300	2.826353177	4.504390E-001	39.3616800
1413	2.828349175	3.885666E-001	16.1422500	2.828349175	6.442212E-001	69.8677600	2.828349175	6.415630E-001	69.9894800	2.828349175	4.507605E-001	38.9839200
1414	2.830345173	3.888670E-001	15.6925700	2.830345173	6.453502E-001	69.3387000	2.830345173	6.430673E-001	69.4511300	2.830345173	4.509449E-001	38.6055300
1415	2.832341171	3.892509E-001	15.2916200	2.832341171	6.464479E-001	68.7967100	2.832341171	6.453127E-001	68.9336900	2.832341171	4.516066E-001	38.2421600
1416	2.834337169	3.898208E-001	14.8627400	2.834337169	6.473091E-001	68.2697400	2.834337169	6.464347E-001	68.3943500	2.834337169	4.518695E-001	37.8499800
1417	2.836333167	3.905915E-001	14.4201900	2.836333167	6.479542E-001	67.6916800	2.836333167	6.478060E-001	67.7842800	2.836333167	4.523465E-001	37.4318300
1418	2.838329165	3.910176E-001	13.9909800	2.838329165	6.484770E-001	67.1361100	2.838329165	6.486602E-001	67.1658700	2.838329165	4.526762E-001	37.0208600
1419	2.840325163	3.914522E-001	13.5339700	2.840325163	6.491705E-001	66.5597500	2.840325163	6.498929E-001	66.6082400	2.840325163	4.532489E-001	36.6210600
1420	2.842321161	3.919108E-001	13.0731900	2.842321161	6.490956E-001	65.9827300	2.842321161	6.504949E-001	65.9714200	2.842321161	4.536757E-001	36.1751900
1421	2.844317159	3.921226E-001	12.5949200	2.844317159	6.492455E-001	65.3989000	2.844317159	6.507694E-001	65.3129800	2.844317159	4.542155E-001	35.7839800
1422	2.846313157	3.926853E-001	12.1305000	2.846313157	6.492443E-001	64.7878500	2.846313157	6.511040E-001	64.6802700	2.846313157	4.544211E-001	35.2918800
1423	2.848309155	3.929220E-001	11.6332600	2.848309155	6.491307E-001	64.2044600	2.848309155	6.514211E-001	64.0048100	2.848309155	4.548436E-001	34.8500500
1424	2.850305153	3.933487E-001	11.1398000	2.850305153	6.483584E-001	63.6107300	2.850305153	6.505863E-001	63.3059500	2.850305153	4.550930E-001	34.4118300
1425	2.852301151	3.936449E-001	10.6541300	2.852301151	6.476710E-001	63.0446500	2.852301151	6.502793E-001	62.6545700	2.852301151	4.552503E-001	33.9701900
1426	2.854297149	3.936063E-001	10.1572600	2.854297149	6.465794E-001	62.4446100	2.854297149	6.486332E-001	61.9982300	2.854297149	4.552703E-001	33.5255600
1427	2.856293147	3.939064E-001	9.6911130	2.856293147	6.455724E-001	61.8839200	2.856293147	6.475995E-001	61.3560700	2.856293147	4.551547E-001	33.0637100
1428	2.858289145	3.938190E-001	9.2047800	2.858289145	6.443636E-001	61.3046900	2.858289145	6.457530E-001	60.7212600	2.858289145	4.551366E-001	32.6411200
1429	2.860285143	3.939178E-001	8.7302290	2.860285143	6.427736E-001	60.7460900	2.860285143	6.438955E-001	60.1059700	2.860285143	4.549574E-001	32.2184500
1430	2.862281141	3.937812E-001	8.2813780	2.862281141	6.410994E-001	60.2189800	2.862281141	6.413307E-001	59.4919900	2.862281141	4.547579E-001	31.7818300
1431	2.864277139	3.937011E-001	7.8306620	2.864277139	6.396793E-001	59.6902000	2.864277139	6.387120E-001	58.9431700	2.864277139	4.547359E-001	31.3724200
1432	2.866273137	3.935991E-001	7.3759260	2.866273137	6.376033E-001	59.2010200	2.866273137	6.360751E-001	58.3980800	2.866273137	4.544222E-001	30.9910300
1433	2.868269135	3.935246E-001	6.9499940	2.868269135	6.356586E-001	58.6911000	2.868269135	6.333883E-001	57.8800100	2.868269135	4.543853E-001	30.5836400
1434	2.870265133	3.937194E-001	6.4941230	2.870265133	6.337948E-001	58.2007000	2.870265133	6.300869E-001	57.4115500	2.870265133	4.541423E-001	30.2040400
1435	2.872261131	3.936411E-001	6.0790480	2.872261131	6.315874E-001	57.7729100	2.872261131	6.271991E-001	56.9361600	2.872261131	4.541883E-001	29.8321700
1436	2.874257129	3.938031E-001	5.6468610	2.874257129	6.296718E-001	57.3200100	2.874257129	6.243578E-001	56.5189000	2.874257129	4.541383E-001	29.4410700
1437	2.876253127	3.939876E-001	5.2154310	2.876253127	6.276933E-001	56.9167300	2.876253127	6.213502E-001	56.1522100	2.876253127	4.542363E-001	29.0566800
1438	2.878249125	3.942241E-001	4.7801520	2.878249125	6.257359E-001	56.5021800	2.878249125	6.186367E-001	55.8331900	2.878249125	4.545365E-001	28.6490500
1439	2.880245123	3.944474E-001	4.3750940	2.880245123	6.236145E-001	56.1358100	2.880245123	6.160335E-001	55.4877200	2.880245123	4.545561E-001	28.2606500
1440	2.882241121	3.948449E-001	3.8926680	2.882241121	6.218013E-001	55.7767700	2.882241121	6.140064E-001	55.2034700	2.882241121	4.548785E-001	27.8855200
1441	2.884237119	3.949498E-001	3.4474790	2.884237119	6.200147E-001	55.4395100	2.884237119	6.115930E-001	54.9615400	2.884237119	4.550458E-001	27.4908800
1442	2.886233117	3.951444E-001	2.9777250	2.886233117	6.186542E-001	55.1101700	2.886233117	6.098541E-001	54.6971300	2.886233117	4.553851E-001	27.0331000
1443	2.888229115	3.952754E-001	2.5194690	2.888229115	6.169576E-001	54.8175500	2.888229115	6.084828E-001	54.4373800	2.888229115	4.556669E-001	26.6346300
1444	2.890225113	3.955339E-001	2.0488260	2.890225113	6.158228E-001	54.5280600	2.890225113	6.072675E-001	54.2590300	2.890225113	4.557320E-001	26.1841200
1445	2.892221111	3.954666E-001	1.6097980	2.892221111	6.148040E-001	54.2359400	2.892221111	6.067400E-001	54.0337800	2.892221111	4.557251E-001	25.7698300
1446	2.894217109	3.954667E-001	1.1566570	2.894217109	6.139265E-001	53.9500800	2.894217109	6.061118E-001	53.8040500	2.894217109	4.557943E-001	25.3098900
1447	2.896213107	3.954495E-001	0.6778625	2.896213107	6.134750E-001	53.6616800	2.896213107	6.059952E-001	53.5738000	2.896213107	4.558025E-001	24.8559700
1448	2.898209105	3.953800E-001	0.1685222	2.898209105	6.131179E-001	53.4074100	2.898209105	6.059766E-001	53.3646700	2.898209105	4.556706E-001	24.4059200
1449	2.900205103	3.953008E-001	-0.2421182	2.900205103	6.129675E-001	53.0886700	2.900205103	6.064689E-001	53.1021000	2.900205103	4.554078E-001	23.9318100
1450	2.902201101	3.951154E-001	-0.7310728	2.902201101	6.130112E-001	52.8558800	2.902201101	6.071802E-001	52.8341700	2.902201101	4.551027E-001	23.5481000
1451	2.904197099	3.950340E-001	-1.2041330	2.904197099	6.133018E-001	52.5523500	2.904197099	6.079757E-001	52.6018800	2.904197099	4.549203E-001	23.0743400
1452	2.906193097	3.945527E-001	-1.6263480	2.906193097	6.135456E-001	52.2605700	2.906193097	6.087267E-001	52.3431100	2.906193097	4.543884E-001	22.6827600
1453	2.908189095	3.942826E-001	-2.0896890	2.908189095	6.141576E-001	51.9572000	2.908189095	6.101454E-001	51.9955400	2.908189095	4.539820E-001	22.2804200
1454	2.910185093	3.941067E-001	-2.4931930	2.910185093	6.149300E-001	51.6521900	2.910185093	6.112193E-001	51.6805800	2.910185093	4.536614E-001	21.8383100
1455	2.912181091	3.940314E-001	-2.9475460	2.912181091	6.157623E-001	51.3125500	2.912181091	6.129392E-001	51.3525500	2.912181091	4.532685E-001	21.3949600
1456	2.914177089	3.938208E-001	-3.3765360	2.914177089	6.166170E-001	50.9615300	2.914177089	6.142209E-001	50.9996600	2.914177089	4.528139E-001	20.9913200
1457	2.916173087	3.937956E-001	-3.7857280	2.916173087	6.178553E-001	50.6085900	2.916173087	6.153229E-001	50.6383200	2.916173087	4.525483E-001	20.6168900
1458	2.918169085	3.933653E-001	-4.1816250	2.918169085	6.191996E-001	50.2240100	2.918169085	6.172093E-001	50.2358600	2.918169085	4.525394E-001	20.2194200
1459	2.920165083	3.933048E-001	-4.5596030	2.920165083	6.205100E-001	49.8683900	2.920165083	6.187461E-001	49.8309900	2.920165083	4.522518E-001	19.8617200
1460	2.922161081	3.930297E-001	-4.9551930	2.922161081	6.215143E-001	49.4993500	2.922161081	6.204670E-001	49.4032900	2.922161081	4.516115E-001	19.4981500
1461	2.924157079	3.930654E-001	-5.3320470	2.924157079	6.229131E-001	49.0706800	2.924157079	6.220356E-001	48.9633300	2.924157079	4.514516E-001	19.1363100
1462	2.926153077	3.929621E-001	-5.7292520	2.926153077	6.245096E-001	48.6173000	2.926153077	6.236091E-001	48.4883400	2.926153077	4.515957E-001	18.7872200
1463	2.928149075	3.933401E-001	-6.1217460	2.928149075	6.258638E-001	48.1756500	2.928149075	6.251557E-001	47.9853300	2.928149075	4.515955E-001	18.4242000
1464	2.930145073	3.936169E-001	-6.5373650	2.930145073	6.271141E-001	47.7047500	2.930145073	6.265796E-001	47.4783900	2.930145073	4.515710E-001	18.0436500
1465	2.932141071	3.937392E-001	-6.9490390	2.932141071	6.284494E-001	47.1865300	2.932141071	6.278389E-001	46.9683100	2.932141071	4.519055E-001	17.6294700
1466	2.934137069	3.939782E-001	-7.3519740	2.934137069	6.294941E-001	46.6764300	2.934137069	6.292761E-001	46.4510800	2.934137069	4.519728E-001	17.2541100
1467	2.936133067	3.946201E-001	-7.7872230	2.936133067	6.305739E-001	46.1564400	2.936133067	6.300758E-001	45.8958600	2.936133067	4.520839E-001	16.8760500
1468	2.938129065	3.949575E-001	-8.2214810	2.938129065	6.319061E-001	45.6218100	2.938129065	6.310663E-001	45.3396500	2.938129065	4.525145E-001	16.4929200
1469	2.940125063	3.953499E-001	-8.6255250	2.940125063	6.326028E-001	45.0532100	2.940125063	6.316258E-001	44.7779400	2.940125063	4.527684E-001	16.0684500
1470	2.942121061	3.956205E-001	-9.0913230	2.942121061	6.332788E-001	44.4774100	2.942121061	6.326135E-001	44.1836900	2.942121061	4.530113E-001	15.6684300
1471	2.944117059	3.959293E-001	-9.5403950	2.944117059	6.337188E-001	43.8928500	2.944117059	6.330021E-001	43.6318500	2.944117059	4.532413E-001	15.2563700
1472	2.946113057	3.964951E-001	-9.9969980	2.946113057	6.342258E-001	43.3230400	2.946113057	6.332871E-001	43.0123800	2.946113057	4.536120E-001	14.8415600
1473	2.948109055	3.967953E-001	-10.4465600	2.948109055	6.341163E-001	42.7300000	2.948109055	6.333919E-001	42.3998800	2.948109055	4.540086E-001	14.4264200
1474	2.950105053	3.968414E-001	-10.9581800	2.950105053	6.337520E-001	42.1315400	2.950105053	6.330473E-001	41.8068400	2.950105053	4.541286E-001	13.9817500
1475	2.952101051	3.972139E-001	-11.4233400	2.952101051	6.333045E-001	41.5342200	2.952101051	6.326439E-001	41.2176700	2.952101051	4.540353E-001	13.5320600
1476	2.954097049	3.975648E-001	-11.8777500	2.954097049	6.326802E-001	40.9353300	2.954097049	6.322840E-001	40.6241800	2.954097049	4.543065E-001	13.0920300
1477	2.956093047	3.975129E-001	-12.3576600	2.956093047	6.316099E-001	40.3708100	2.956093047	6.315452E-001	40.0250500	2.956093047	4.543169E-001	12.6785000
1478	2.958089045	3.978197E-001	-12.8337600	2.958089045	6.303633E-001	39.7940700	2.958089045	6.305612E-001	39.4454500	2.958089045	4.542377E-001	12.2266000
1479	2.960085043	3.977580E-001	-13.3093400	2.960085043	6.289807E-001	39.2500600	2.960085043	6.295477E-001	38.8474600	2.960085043	4.542434E-001	11.7875800
1480	2.962081041	3.979742E-001	-13.7641300	2.962081041	6.276329E-001	38.7027900	2.962081041	6.282849E-001	38.3412200	2.962081041	4.541479E-001	11.3755000
1481	2.964077039	3.980568E-001	-14.2223100	2.964077039	6.260905E-001	38.1831200	2.964077039	6.268071E-001	37.8070300	2.964077039	4.542006E-001	10.9499200
1482	2.966073037	3.978590E-001	-14.6865800	2.966073037	6.242531E-001	37.6828600	2.966073037	6.254551E-001	37.2611700	2.966073037	4.541612E-001	10.5509200
1483	2.968069035	3.979583E-001	-15.1442900	2.968069035	6.224388E-001	37.1994300	2.968069035	6.239472E-001	36.7477400	2.968069035	4.538966E-001	10.1176100
1484	2.970065033	3.981246E-001	-15.5854300	2.970065033	6.210515E-001	36.7581300	2.970065033	6.219705E-001	36.2067900	2.970065033	4.537775E-001	9.7357800
1485	2.972061031	3.981515E-001	-16.0437500	2.972061031	6.192155E-001	36.2940900	2.972061031	6.204723E-001	35.7433400	2.972061031	4.538373E-001	9.3091210
1486	2.974057029	3.982028E-001	-16.5043800	2.974057029	6.174960E-001	35.9036100	2.974057029	6.187511E-001	35.2918600	2.974057029	4.535873E-001	8.9171500
1487	2.976053027	3.982572E-001	-16.9547100	2.976053027	6.161748E-001	35.5017800	2.976053027	6.169132E-001	34.8205700	2.976053027	4.536460E-001	8.4990030
1488	2.978049025	3.984031E-001	-17.4097800	2.978049025	6.144950E-001	35.0920900	2.978049025	6.156299E-001	34.3710400	2.978049025	4.535005E-001	8.1134410
1489	2.980045023	3.984451E-001	-17.8300100	2.980045023	6.135884E-001	34.7254000	2.980045023	6.140080E-001	33.9700000	2.980045023	4.536429E-001	7.7078160
1490	2.982041021	3.986392E-001	-18.2962900	2.982041021	6.123305E-001	34.3740500	2.982041021	6.121739E-001	33.5533000	2.982041021	4.536786E-001	7.3158510
1491	2.984037019	3.987975E-001	-18.7361500	2.984037019	6.114902E-001	33.9783900	2.984037019	6.106150E-001	33.1782800	2.984037019	4.535898E-001	6.8868060
1492	2.986033017	3.988601E-001	-19.1948800	2.986033017	6.104405E-001	33.6224900	2.986033017	6.092738E-001	32.7686200	2.986033017	4.539435E-001	6.4740210
1493	2.988029015	3.987921E-001	-19.6621500	2.988029015	6.095545E-001	33.2739400	2.988029015	6.077979E-001	32.3966500	2.988029015	4.537143E-001	6.0870610
1494	2.990025013	3.990543E-001	-20.1044000	2.990025013	6.089987E-001	32.9265300	2.990025013	6.066544E-001	32.0250900	2.990025013	4.537477E-001	5.6934070
1495	2.992021011	3.988484E-001	-20.5585700	2.992021011	6.086105E-001	32.5729000	2.992021011	6.054195E-001	31.6676100	2.992021011	4.539829E-001	5.2891830
1496	2.994017009	3.988259E-001	-20.9857500	2.994017009	6.082287E-001	32.2039600	2.994017009	6.043729E-001	31.3368700	2.994017009	4.537147E-001	4.8712790
1497	2.996013007	3.988997E-001	-21.4198900	2.996013007	6.079301E-001	31.8258700	2.996013007	6.032628E-001	30.9648400	2.996013007	4.538729E-001	4.4318440
1498	2.998009005	3.989204E-001	-21.9068200	2.998009005	6.077322E-001	31.4578500	2.998009005	6.024889E-001	30.6626600	2.998009005	4.538061E-001	4.0075440
1499	3.000005003	3.989853E-001	-22.3610400	3.000005003	6.077378E-001	31.0568700	3.000005003	6.017339E-001	30.2979500	3.000005003	4.537597E-001	3.5795700
1500	3.002001001	3.989027E-001	-22.7816900	3.002001001	6.075034E-001	30.6590900	3.002001001	6.010504E-001	29.9779400	3.002001001	4.536722E-001	3.1744040
1501	3.003996998	3.988208E-001	-23.2318500	3.003996998	6.074896E-001	30.2736200	3.003996998	6.004266E-001	29.6740800	3.003996998	4.534041E-001	2.7658360
1502	3.005992996	3.988537E-001	-23.6429000	3.005992996	6.073339E-001	29.8617900	3.005992996	6.001819E-001	29.3090200	3.005992996	4.534821E-001	2.3584470
1503	3.007988994	3.988360E-001	-24.0792800	3.007988994	6.072513E-001	29.4675200	3.007988994	5.996458E-001	29.0389100	3.007988994	4.533961E-001	1.9586230
1504	3.009984992	3.987381E-001	-24.4955900	3.009984992	6.069374E-001	29.0657300	3.009984992	5.994222E-001	28.7045000	3.009984992	4.530881E-001	1.5173180
1505	3.011980990	3.986768E-001	-24.9694600	3.011980990	6.067920E-001	28.6432800	3.011980990	5.993568E-001	28.4179800	3.011980990	4.528683E-001	1.1284070
1506	3.013976988	3.987339E-001	-25.4106400	3.013976988	6.065330E-001	28.2247500	3.013976988	5.992345E-001	28.0779600	3.013976988	4.527799E-001	0.6954902
1507	3.015972986	3.985831E-001	-25.8347600	3.015972986	6.061507E-001	27.8054700	3.015972986	5.996196E-001	27.7574500	3.015972986	4.525476E-001	0.2786834
1508	3.017968984	3.984911E-001	-26.2814800	3.017968984	6.058979E-001	27.3722400	3.017968984	5.999122E-001	27.4413100	3.017968984	4.525076E-001	-0.1167614
1509	3.019964982	3.983635E-001	-26.7007700	3.019964982	6.056998E-001	26.9734600	3.019964982	5.998768E-001	27.1101600	3.019964982	4.524024E-001	-0.5203878
1510	3.021960980	3.983800E-001	-27.1310600	3.021960980	6.056246E-001	26.5601900	3.021960980	6.006343E-001	26.7539400	3.021960980	4.522911E-001	-0.9518167
1511	3.023956978	3.982690E-001	-27.5826300	3.023956978	6.053218E-001	26.1804600	3.023956978	6.012710E-001	26.4249700	3.023956978	4.520460E-001	-1.3471110
1512	3.025952976	3.981589E-001	-28.0210400	3.025952976	6.052673E-001	25.7793700	3.025952976	6.021169E-001	26.0883500	3.025952976	4.521836E-001	-1.7350920
1513	3.027948974	3.980321E-001	-28.4434200	3.027948974	6.048940E-001	25.3752200	3.027948974	6.028954E-001	25.7303500	3.027948974	4.522439E-001	-2.1789320
1514	3.029944972	3.980532E-001	-28.8610000	3.029944972	6.044057E-001	24.9813800	3.029944972	6.036733E-001	25.3812400	3.029944972	4.517277E-001	-2.5877430
1515	3.031940970	3.979609E-001	-29.3104100	3.031940970	6.041126E-001	24.6093800	3.031940970	6.047567E-001	25.0068000	3.031940970	4.515655E-001	-2.9817850
1516	3.033936968	3.976979E-001	-29.7444100	3.033936968	6.039495E-001	24.2124800	3.033936968	6.057879E-001	24.6440000	3.033936968	4.510877E-001	-3.4108300
1517	3.035932966	3.976573E-001	-30.1524500	3.035932966	6.037223E-001	23.8383500	3.035932966	6.065964E-001	24.2559200	3.035932966	4.508846E-001	-3.8056080
1518	3.037928964	3.976809E-001	-30.6012800	3.037928964	6.036184E-001	23.4635200	3.037928964	6.081623E-001	23.8681300	3.037928964	4.505368E-001	-4.1858400
1519	3.039924962	3.974534E-001	-31.0432300	3.039924962	6.038260E-001	23.1107400	3.039924962	6.094081E-001	23.4702000	3.039924962	4.502501E-001	-4.6057950
1520	3.041920960	3.975100E-001	-31.4665300	3.041920960	6.039835E-001	22.7200100	3.041920960	6.105077E-001	23.0299100	3.041920960	4.500391E-001	-4.9961220
1521	3.043916958	3.973747E-001	-31.8400700	3.043916958	6.041642E-001	22.3186900	3.043916958	6.121269E-001	22.5966100	3.043916958	4.499054E-001	-5.4193040
1522	3.045912956	3.973998E-001	-32.2732800	3.045912956	6.047229E-001	21.9403200	3.045912956	6.138369E-001	22.1428600	3.045912956	4.496780E-001	-5.7925060
1523	3.047908954	3.974806E-001	-32.6827200	3.047908954	6.051441E-001	21.5549200	3.047908954	6.151797E-001	21.6475800	3.047908954	4.495725E-001	-6.1745530
1524	3.049904952	3.975718E-001	-33.0897700	3.049904952	6.057567E-001	21.1602600	3.049904952	6.173134E-001	21.1702500	3.049904952	4.494789E-001	-6.5594860
1525	3.051900950	3.977185E-001	-33.5394200	3.051900950	6.066167E-001	20.7627700	3.051900950	6.185942E-001	20.6589500	3.051900950	4.494418E-001	-6.9264600
1526	3.053896948	3.979291E-001	-33.9180500	3.053896948	6.071590E-001	20.3209500	3.053896948	6.204798E-001	20.1477800	3.053896948	4.494049E-001	-7.3402500
1527	3.055892946	3.978094E-001	-34.3264800	3.055892946	6.078367E-001	19.9011500	3.055892946	6.215062E-001	19.5818900	3.055892946	4.494729E-001	-7.7087160
1528	3.057888944	3.979135E-001	-34.7266700	3.057888944	6.085857E-001	19.4627200	3.057888944	6.233099E-001	19.0563000	3.057888944	4.496462E-001	-8.0936030
1529	3.059884942	3.982212E-001	-35.1562500	3.059884942	6.093979E-001	18.9842400	3.059884942	6.239918E-001	18.4692000	3.059884942	4.495973E-001	-8.5111440
1530	3.061880940	3.986066E-001	-35.5859100	3.061880940	6.101681E-001	18.5000700	3.061880940	6.257816E-001	17.8531400	3.061880940	4.497279E-001	-8.8940920
1531	3.063876938	3.987842E-001	-35.9879900	3.063876938	6.112531E-001	18.0579100	3.063876938	6.265746E-001	17.2488700	3.063876938	4.500919E-001	-9.2626610
1532	3.065872936	3.992416E-001	-36.4436300	3.065872936	6.114864E-001	17.5295300	3.065872936	6.274763E-001	16.6297000	3.065872936	4.502852E-001	-9.7038080
1533	3.067868934	3.996752E-001	-36.8933700	3.067868934	6.123418E-001	17.0137400	3.067868934	6.277993E-001	15.9388200	3.067868934	4.505289E-001	-10.1278500
1534	3.069864932	3.999382E-001	-37.3602000	3.069864932	6.129193E-001	16.4825100	3.069864932	6.282984E-001	15.2708000	3.069864932	4.507897E-001	-10.5421300
1535	3.071860930	4.003962E-001	-37.8145000	3.071860930	6.131742E-001	15.9369800	3.071860930	6.286438E-001	14.5904400	3.071860930	4.509125E-001	-10.9578400
1536	3.073856928	4.007975E-001	-38.2896400	3.073856928	6.135489E-001	15.3985700	3.073856928	6.286651E-001	13.8825500	3.073856928	4.509509E-001	-11.4101900
1537	3.075852926	4.010775E-001	-38.7659100	3.075852926	6.137803E-001	14.8340600	3.075852926	6.279624E-001	13.2003200	3.075852926	4.513112E-001	-11.8486900
1538	3.077848924	4.011848E-001	-39.2569700	3.077848924	6.137378E-001	14.2853300	3.077848924	6.267855E-001	12.4945000	3.077848924	4.510258E-001	-12.2949000
1539	3.079844922	4.016742E-001	-39.7485000	3.079844922	6.135741E-001	13.7246500	3.079844922	6.254393E-001	11.7968200	3.079844922	4.511659E-001	-12.7385100
1540	3.081840920	4.016508E-001	-40.2489900	3.081840920	6.129463E-001	13.1604200	3.081840920	6.241739E-001	11.1241600	3.081840920	4.509126E-001	-13.1848400
1541	3.083836918	4.017482E-001	-40.7334300	3.083836918	6.122004E-001	12.5920500	3.083836918	6.216134E-001	10.4542800	3.083836918	4.507089E-001	-13.6518800
1542	3.085832916	4.019313E-001	-41.2213900	3.085832916	6.111284E-001	12.0375900	3.085832916	6.195546E-001	9.7823550	3.085832916	4.506100E-001	-14.0793900
1543	3.087828914	4.016635E-001	-41.6962900	3.087828914	6.102825E-001	11.5067600	3.087828914	6.167623E-001	9.1586700	3.087828914	4.502204E-001	-14.4929300
1544	3.089824912	4.017165E-001	-42.1798100	3.089824912	6.093479E-001	10.9609800	3.089824912	6.136389E-001	8.5306490	3.089824912	4.501367E-001	-14.9190600
1545	3.091820910	4.016210E-001	-42.6423400	3.091820910	6.080334E-001	10.4310400	3.091820910	6.104963E-001	7.9661210	3.091820910	4.496643E-001	-15.3336600
1546	3.093816908	4.016922E-001	-43.1257900	3.093816908	6.066126E-001	9.9444090	3.093816908	6.076165E-001	7.4236300	3.093816908	4.494178E-001	-15.7252500
1547	3.095812906	4.016028E-001	-43.5840500	3.095812906	6.055362E-001	9.4353640	3.095812906	6.042227E-001	6.9350400	3.095812906	4.494385E-001	-16.1205100
1548	3.097808904	4.017502E-001	-44.0527200	3.097808904	6.038452E-001	8.9673020	3.097808904	6.003680E-001	6.4690000	3.097808904	4.491280E-001	-16.5076100
1549	3.099804902	4.015848E-001	-44.4951400	3.099804902	6.022413E-001	8.4764660	3.099804902	5.967680E-001	6.0564690	3.099804902	4.490181E-001	-16.8998700
1550	3.101800900	4.018163E-001	-44.9317900	3.101800900	6.004305E-001	8.0314450	3.101800900	5.932311E-001	5.6981860	3.101800900	4.487022E-001	-17.2907200
1551	3.103796898	4.014896E-001	-45.3926100	3.103796898	5.990728E-001	7.6051830	3.103796898	5.900214E-001	5.3447100	3.103796898	4.490253E-001	-17.6705300
1552	3.105792896	4.016612E-001	-45.8337300	3.105792896	5.973099E-001	7.1881870	3.105792896	5.868648E-001	5.0795570	3.105792896	4.490105E-001	-18.0436200
1553	3.107788894	4.017110E-001	-46.2755300	3.107788894	5.959603E-001	6.7749770	3.107788894	5.836379E-001	4.8466780	3.107788894	4.490902E-001	-18.4442500
1554	3.109784892	4.015821E-001	-46.7472600	3.109784892	5.947759E-001	6.3835540	3.109784892	5.811177E-001	4.6145390	3.109784892	4.492795E-001	-18.8603100
1555	3.111780890	4.017760E-001	-47.1623500	3.111780890	5.930113E-001	6.0169300	3.111780890	5.787562E-001	4.4535370	3.111780890	4.491976E-001	-19.2703700
1556	3.113776888	4.019805E-001	-47.6443100	3.113776888	5.917245E-001	5.6335030	3.113776888	5.771574E-001	4.3148240	3.113776888	4.492942E-001	-19.6884000
1557	3.115772886	4.019485E-001	-48.0937700	3.115772886	5.909954E-001	5.2488020	3.115772886	5.756113E-001	4.1641930	3.115772886	4.496079E-001	-20.1078400
1558	3.117768884	4.018531E-001	-48.5480300	3.117768884	5.896404E-001	4.9002070	3.117768884	5.748005E-001	4.0457680	3.117768884	4.494058E-001	-20.5396500
1559	3.119764882	4.020351E-001	-49.0125400	3.119764882	5.889722E-001	4.5472060	3.119764882	5.739545E-001	3.8911000	3.119764882	4.498492E-001	-20.9603900
1560	3.121760880	4.017905E-001	-49.4847800	3.121760880	5.878006E-001	4.1890260	3.121760880	5.737532E-001	3.7774960	3.121760880	4.496063E-001	-21.4168100
1561	3.123756878	4.015875E-001	-49.9276000	3.123756878	5.870898E-001	3.8583420	3.123756878	5.740463E-001	3.6608230	3.123756878	4.496825E-001	-21.8262300
1562	3.125752876	4.016073E-001	-50.3702100	3.125752876	5.866418E-001	3.5380310	3.125752876	5.749105E-001	3.4809170	3.125752876	4.499224E-001	-22.2648000
1563	3.127748874	4.013125E-001	-50.8544000	3.127748874	5.856458E-001	3.2046830	3.127748874	5.757202E-001	3.2827570	3.127748874	4.496719E-001	-22.6964900
1564	3.129744872	4.010590E-001	-51.3124800	3.129744872	5.852431E-001	2.9018880	3.129744872	5.769758E-001	3.1223750	3.129744872	4.496070E-001	-23.1346500
1565	3.131740870	4.008171E-001	-51.7330700	3.131740870	5.847729E-001	2.5721580	3.131740870	5.783348E-001	2.8943000	3.131740870	4.489816E-001	-23.5944900
1566	3.133736868	4.006237E-001	-52.2070800	3.133736868	5.847666E-001	2.2491100	3.133736868	5.798252E-001	2.6816610	3.133736868	4.488764E-001	-24.0296100
1567	3.135732866	4.002935E-001	-52.6298000	3.135732866	5.848242E-001	1.9088960	3.135732866	5.818401E-001	2.4162500	3.135732866	4.487883E-001	-24.4578100
1568	3.137728864	3.999249E-001	-53.0863900	3.137728864	5.846298E-001	1.6205550	3.137728864	5.836884E-001	2.1133270	3.137728864	4.482742E-001	-24.8532200
1569	3.139724862	3.996740E-001	-53.5195600	3.139724862	5.842404E-001	1.2935340	3.139724862	5.858213E-001	1.8133050	3.139724862	4.474137E-001	-25.2840000
1570	3.141720860	3.995034E-001	-53.9283900	3.141720860	5.845217E-001	0.9713234	3.141720860	5.881165E-001	1.4773050	3.141720860	4.468929E-001	-25.6769000
1571	3.143716858	3.992985E-001	-54.3426900	3.143716858	5.846928E-001	0.6399143	3.143716858	5.905661E-001	1.1044280	3.143716858	4.464124E-001	-26.0912500
1572	3.145712856	3.990328E-001	-54.7487200	3.145712856	5.851155E-001	0.2907084	3.145712856	5.930496E-001	0.7244064	3.145712856	4.461527E-001	-26.4781700
1573	3.147708854	3.987733E-001	-55.1162800	3.147708854	5.856130E-001	-0.0113004	3.147708854	5.955363E-001	0.3046207	3.147708854	4.457119E-001	-26.8592100
1574	3.149704852	3.986127E-001	-55.5238100	3.149704852	5.863863E-001	-0.3699662	3.149704852	5.981780E-001	-0.1555659	3.149704852	4.453816E-001	-27.2321500
1575	3.151700850	3.984172E-001	-55.9145200	3.151700850	5.871229E-001	-0.7232265	3.151700850	6.009045E-001	-0.6328754	3.151700850	4.451887E-001	-27.6162100
1576	3.153696848	3.981799E-001	-56.2788400	3.153696848	5.879308E-001	-1.0744520	3.153696848	6.030945E-001	-1.1502700	3.153696848	4.448259E-001	-27.9694700
1577	3.155692846	3.983921E-001	-56.6471200	3.155692846	5.885873E-001	-1.4527580	3.155692846	6.056733E-001	-1.6445150	3.155692846	4.445276E-001	-28.3596900
1578	3.157688844	3.985190E-001	-57.0430800	3.157688844	5.897148E-001	-1.8202970	3.157688844	6.079565E-001	-2.2278210	3.157688844	4.444194E-001	-28.7046800
1579	3.159684842	3.984762E-001	-57.4173600	3.159684842	5.907297E-001	-2.2475400	3.159684842	6.101676E-001	-2.8114910	3.159684842	4.444091E-001	-29.0850500
1580	3.161680840	3.986868E-001	-57.7798100	3.161680840	5.919669E-001	-2.6541210	3.161680840	6.120889E-001	-3.4277030	3.161680840	4.445073E-001	-29.4702900
1581	3.163676838	3.988830E-001	-58.1728800	3.163676838	5.932435E-001	-3.0641210	3.163676838	6.140795E-001	-4.0658810	3.163676838	4.444875E-001	-29.8107500
1582	3.165672836	3.992408E-001	-58.5738800	3.165672836	5.945440E-001	-3.5030820	3.165672836	6.158027E-001	-4.7550950	3.165672836	4.448540E-001	-30.1925000
1583	3.167668834	3.998672E-001	-58.9884100	3.167668834	5.958119E-001	-3.9623450	3.167668834	6.172035E-001	-5.4298540	3.167668834	4.450957E-001	-30.5745000
1584	3.169664832	4.002459E-001	-59.4093400	3.169664832	5.971652E-001	-4.4544130	3.169664832	6.180148E-001	-6.1510060	3.169664832	4.454515E-001	-30.9837200
1585	3.171660830	4.008063E-001	-59.8219100	3.171660830	5.986493E-001	-4.9357270	3.171660830	6.187791E-001	-6.8651660	3.171660830	4.457915E-001	-31.3585900
1586	3.173656828	4.013893E-001	-60.2993000	3.173656828	6.000053E-001	-5.4395450	3.173656828	6.194494E-001	-7.6506500	3.173656828	4.462398E-001	-31.7964400
1587	3.175652826	4.019207E-001	-60.7290200	3.175652826	6.009813E-001	-5.9648120	3.175652826	6.192705E-001	-8.3864700	3.175652826	4.464568E-001	-32.2238500
1588	3.177648824	4.022238E-001	-61.2308200	3.177648824	6.016492E-001	-6.5310390	3.177648824	6.183299E-001	-9.1475720	3.177648824	4.465481E-001	-32.6865000
1589	3.179644822	4.027599E-001	-61.7080300	3.179644822	6.029027E-001	-7.1123390	3.179644822	6.172045E-001	-9.9449230	3.179644822	4.469118E-001	-33.1576800
1590	3.181640820	4.031577E-001	-62.2255500	3.181640820	6.036898E-001	-7.7105870	3.181640820	6.157119E-001	-10.6906300	3.181640820	4.467623E-001	-33.6338600
1591	3.183636818	4.034531E-001	-62.7455200	3.183636818	6.041574E-001	-8.3106660	3.183636818	6.137102E-001	-11.3888900	3.183636818	4.469139E-001	-34.1083600
1592	3.185632816	4.035835E-001	-63.2718100	3.185632816	6.045407E-001	-8.9125250	3.185632816	6.111643E-001	-12.1424200	3.185632816	4.467367E-001	-34.5981600
1593	3.187628814	4.036891E-001	-63.7824200	3.187628814	6.045331E-001	-9.5398300	3.187628814	6.081091E-001	-12.8523900	3.187628814	4.464377E-001	-35.0865700
1594	3.189624812	4.035827E-001	-64.3175000	3.189624812	6.045251E-001	-10.1628100	3.189624812	6.048586E-001	-13.5127100	3.189624812	4.461755E-001	-35.5236700
1595	3.191620810	4.036429E-001	-64.8049900	3.191620810	6.039272E-001	-10.8064200	3.191620810	6.016164E-001	-14.1045900	3.191620810	4.454287E-001	-35.9850300
1596	3.193616808	4.033680E-001	-65.3307000	3.193616808	6.033772E-001	-11.4381300	3.193616808	5.980259E-001	-14.6875600	3.193616808	4.450794E-001	-36.4261600
1597	3.195612806	4.031688E-001	-65.8276400	3.195612806	6.023850E-001	-12.0714000	3.195612806	5.939395E-001	-15.2636800	3.195612806	4.443596E-001	-36.8561900
1598	3.197608804	4.028379E-001	-66.2963100	3.197608804	6.012816E-001	-12.6587900	3.197608804	5.901350E-001	-15.6940200	3.197608804	4.438188E-001	-37.2648500
1599	3.199604802	4.027021E-001	-66.7706200	3.199604802	5.997847E-001	-13.2772900	3.199604802	5.859973E-001	-16.1102600	3.199604802	4.433602E-001	-37.6385500
1600	3.201600800	4.022202E-001	-67.2115200	3.201600800	5.979872E-001	-13.8888600	3.201600800	5.822176E-001	-16.5042100	3.201600800	4.425966E-001	-38.0105100
1601	3.203596798	4.020409E-001	-67.6478600	3.203596798	5.957319E-001	-14.4890000	3.203596798	5.782269E-001	-16.8488500	3.203596798	4.423530E-001	-38.3706600
1602	3.205592796	4.019103E-001	-68.1060600	3.205592796	5.934131E-001	-15.0295300	3.205592796	5.748717E-001	-17.1003100	3.205592796	4.421285E-001	-38.7126700
1603	3.207588794	4.017332E-001	-68.5529300	3.207588794	5.908630E-001	-15.5679400	3.207588794	5.715195E-001	-17.3606100	3.207588794	4.419784E-001	-39.0628900
1604	3.209584792	4.017448E-001	-68.9859400	3.209584792	5.883582E-001	-16.0871800	3.209584792	5.684109E-001	-17.5777300	3.209584792	4.418582E-001	-39.4054500
1605	3.211580790	4.018068E-001	-69.4002500	3.211580790	5.859097E-001	-16.5328100	3.211580790	5.660117E-001	-17.7163900	3.211580790	4.422405E-001	-39.7630700
1606	3.213576788	4.020124E-001	-69.8219100	3.213576788	5.831026E-001	-16.9975100	3.213576788	5.638767E-001	-17.8387500	3.213576788	4.423501E-001	-40.1542200
1607	3.215572786	4.023193E-001	-70.2784300	3.215572786	5.801625E-001	-17.3764800	3.215572786	5.621150E-001	-17.9777000	3.215572786	4.425802E-001	-40.5084200
1608	3.217568784	4.024704E-001	-70.7285800	3.217568784	5.777107E-001	-17.7564900	3.217568784	5.609890E-001	-18.0756600	3.217568784	4.432697E-001	-40.9630500
1609	3.219564782	4.025389E-001	-71.2021900	3.219564782	5.751380E-001	-18.0928200	3.219564782	5.600832E-001	-18.1584900	3.219564782	4.437582E-001	-41.3491900
1610	3.221560780	4.025761E-001	-71.6972500	3.221560780	5.726533E-001	-18.3920500	3.221560780	5.600955E-001	-18.2443500	3.221560780	4.438223E-001	-41.7732600
1611	3.223556778	4.026712E-001	-72.1879600	3.223556778	5.706400E-001	-18.6724200	3.223556778	5.604987E-001	-18.3405000	3.223556778	4.445351E-001	-42.2851600
1612	3.225552776	4.025152E-001	-72.6465800	3.225552776	5.689061E-001	-18.9117500	3.225552776	5.610524E-001	-18.4795500	3.225552776	4.446063E-001	-42.7403800
1613	3.227548774	4.022805E-001	-73.1156200	3.227548774	5.672488E-001	-19.1292800	3.227548774	5.616659E-001	-18.6110600	3.227548774	4.447986E-001	-43.2155800
1614	3.229544772	4.022053E-001	-73.6163300	3.229544772	5.657905E-001	-19.3070500	3.229544772	5.629648E-001	-18.7604800	3.229544772	4.445359E-001	-43.6604500
1615	3.231540770	4.020397E-001	-74.0925000	3.231540770	5.650749E-001	-19.5337900	3.231540770	5.647218E-001	-18.9423900	3.231540770	4.444433E-001	-44.1645600
1616	3.233536768	4.017766E-001	-74.5419800	3.233536768	5.644996E-001	-19.7345400	3.233536768	5.661813E-001	-19.1685600	3.233536768	4.441818E-001	-44.6211400
1617	3.235532766	4.013554E-001	-75.0274700	3.235532766	5.642512E-001	-19.9400200	3.235532766	5.680795E-001	-19.4211900	3.235532766	4.437719E-001	-45.0722500
1618	3.237528764	4.009617E-001	-75.4781300	3.237528764	5.643511E-001	-20.1497500	3.237528764	5.704231E-001	-19.6395500	3.237528764	4.432015E-001	-45.5372200
1619	3.239524762	4.004925E-001	-75.9081500	3.239524762	5.644428E-001	-20.3369600	3.239524762	5.722198E-001	-19.9370300	3.239524762	4.425335E-001	-45.9405700
1620	3.241520760	4.001835E-001	-76.3475700	3.241520760	5.653586E-001	-20.5633200	3.241520760	5.747374E-001	-20.3044900	3.241520760	4.419960E-001	-46.3821100
1621	3.243516758	3.999240E-001	-76.7424600	3.243516758	5.662330E-001	-20.8167000	3.243516758	5.772999E-001	-20.6558700	3.243516758	4.416398E-001	-46.8233300
1622	3.245512756	3.995066E-001	-77.1631500	3.245512756	5.669143E-001	-21.0912700	3.245512756	5.797435E-001	-21.0074200	3.245512756	4.408171E-001	-47.2173900
1623	3.247508754	3.993003E-001	-77.5432100	3.247508754	5.680243E-001	-21.3355200	3.247508754	5.823662E-001	-21.4329100	3.247508754	4.399943E-001	-47.5907200
1624	3.249504752	3.989681E-001	-77.9319200	3.249504752	5.694023E-001	-21.6328700	3.249504752	5.848165E-001	-21.8681500	3.249504752	4.394309E-001	-47.9645000
1625	3.251500750	3.987468E-001	-78.2646000	3.251500750	5.708908E-001	-21.9086400	3.251500750	5.875399E-001	-22.3327300	3.251500750	4.389915E-001	-48.3143700
1626	3.253496748	3.986190E-001	-78.6357200	3.253496748	5.723444E-001	-22.2558200	3.253496748	5.899060E-001	-22.8358500	3.253496748	4.386719E-001	-48.6646000
1627	3.255492746	3.986627E-001	-78.9982000	3.255492746	5.739925E-001	-22.6068300	3.255492746	5.926310E-001	-23.3211800	3.255492746	4.384291E-001	-49.0007300
1628	3.257488744	3.987575E-001	-79.3672400	3.257488744	5.756570E-001	-23.0124300	3.257488744	5.950364E-001	-23.8807600	3.257488744	4.382027E-001	-49.3541500
1629	3.259484742	3.989571E-001	-79.7455400	3.259484742	5.776240E-001	-23.4036500	3.259484742	5.971211E-001	-24.4466100	3.259484742	4.380847E-001	-49.7214400
1630	3.261480740	3.991852E-001	-80.1008900	3.261480740	5.795027E-001	-23.8211200	3.261480740	5.991600E-001	-25.0644400	3.261480740	4.384357E-001	-50.0355300
1631	3.263476738	3.995667E-001	-80.4998700	3.263476738	5.812736E-001	-24.3096800	3.263476738	6.008794E-001	-25.7126700	3.263476738	4.383097E-001	-50.4380200
1632	3.265472736	4.003166E-001	-80.8779300	3.265472736	5.832758E-001	-24.7878900	3.265472736	6.027046E-001	-26.3309400	3.265472736	4.387924E-001	-50.7754000
1633	3.267468734	4.005363E-001	-81.2708700	3.267468734	5.850163E-001	-25.2839000	3.267468734	6.039528E-001	-26.9972300	3.267468734	4.390507E-001	-51.1889900
1634	3.269464732	4.012728E-001	-81.6823000	3.269464732	5.866958E-001	-25.8148100	3.269464732	6.056096E-001	-27.7092600	3.269464732	4.395075E-001	-51.5735900
1635	3.271460730	4.018666E-001	-82.1602300	3.271460730	5.878865E-001	-26.3725000	3.271460730	6.068637E-001	-28.4352400	3.271460730	4.397784E-001	-51.9681000
1636	3.273456728	4.025797E-001	-82.6041500	3.273456728	5.893001E-001	-26.9190300	3.273456728	6.071624E-001	-29.1504600	3.273456728	4.400961E-001	-52.3974800
1637	3.275452726	4.028268E-001	-83.0472700	3.275452726	5.902769E-001	-27.5248400	3.275452726	6.070291E-001	-29.8599000	3.275452726	4.402123E-001	-52.8764300
1638	3.277448724	4.035421E-001	-83.5291700	3.277448724	5.912573E-001	-28.1118700	3.277448724	6.065890E-001	-30.5597500	3.277448724	4.404853E-001	-53.3036100
1639	3.279444722	4.040247E-001	-83.9906800	3.279444722	5.918434E-001	-28.7718000	3.279444722	6.066497E-001	-31.2571000	3.279444722	4.405421E-001	-53.7859800
1640	3.281440720	4.044673E-001	-84.5045200	3.281440720	5.923651E-001	-29.3948200	3.281440720	6.052417E-001	-31.9669200	3.281440720	4.404899E-001	-54.2753200
1641	3.283436718	4.043983E-001	-85.0502900	3.283436718	5.921672E-001	-30.0422900	3.283436718	6.033508E-001	-32.6918100	3.283436718	4.401699E-001	-54.7308200
1642	3.285432716	4.047881E-001	-85.4832900	3.285432716	5.924089E-001	-30.6355900	3.285432716	6.016339E-001	-33.3497300	3.285432716	4.400734E-001	-55.1885500
1643	3.287428714	4.046172E-001	-86.0365600	3.287428714	5.917799E-001	-31.2931700	3.287428714	5.997415E-001	-34.0395100	3.287428714	4.396203E-001	-55.6502600
1644	3.289424712	4.047240E-001	-86.5306900	3.289424712	5.910516E-001	-31.9456600	3.289424712	5.974281E-001	-34.6591700	3.289424712	4.394125E-001	-56.1272800
1645	3.291420710	4.049345E-001	-87.0339100	3.291420710	5.898456E-001	-32.5485200	3.291420710	5.952162E-001	-35.2874300	3.291420710	4.388139E-001	-56.5531600
1646	3.293416708	4.043943E-001	-87.5227000	3.293416708	5.888616E-001	-33.1354100	3.293416708	5.920489E-001	-35.8326700	3.293416708	4.383456E-001	-56.9719600
1647	3.295412706	4.040233E-001	-88.0251800	3.295412706	5.870313E-001	-33.7410500	3.295412706	5.891617E-001	-36.3798300	3.295412706	4.376245E-001	-57.4288000
1648	3.297408704	4.041241E-001	-88.4568600	3.297408704	5.855824E-001	-34.2882200	3.297408704	5.866413E-001	-36.8897500	3.297408704	4.374725E-001	-57.8188900
1649	3.299404702	4.035818E-001	-88.9771500	3.299404702	5.831730E-001	-34.8378800	3.299404702	5.834588E-001	-37.3866200	3.299404702	4.366685E-001	-58.2101900
1650	3.301400700	4.034501E-001	-89.4000100	3.301400700	5.816510E-001	-35.3764300	3.301400700	5.805551E-001	-37.7994100	3.301400700	4.364204E-001	-58.5961700
1651	3.303396698	4.034079E-001	-89.8839200	3.303396698	5.793915E-001	-35.8507200	3.303396698	5.783122E-001	-38.2044000	3.303396698	4.360879E-001	-58.9676100
1652	3.305392696	4.032780E-001	-90.3357200	3.305392696	5.777157E-001	-36.3203100	3.305392696	5.754625E-001	-38.6274000	3.305392696	4.359448E-001	-59.3417900
1653	3.307388694	4.030766E-001	-90.7755500	3.307388694	5.755818E-001	-36.7645700	3.307388694	5.728425E-001	-38.8996100	3.307388694	4.356839E-001	-59.6911400
1654	3.309384692	4.034949E-001	-91.2464500	3.309384692	5.734472E-001	-37.1549500	3.309384692	5.714519E-001	-39.2760000	3.309384692	4.357114E-001	-60.0649700
1655	3.311380690	4.032912E-001	-91.6685000	3.311380690	5.720319E-001	-37.5572700	3.311380690	5.692093E-001	-39.5529700	3.311380690	4.359759E-001	-60.4854800
1656	3.313376688	4.031196E-001	-92.1362500	3.313376688	5.700952E-001	-37.9296000	3.313376688	5.675565E-001	-39.8816800	3.313376688	4.357135E-001	-60.8767800
1657	3.315372686	4.029503E-001	-92.6079700	3.315372686	5.684498E-001	-38.2974100	3.315372686	5.655861E-001	-40.0923500	3.315372686	4.359871E-001	-61.2880500
1658	3.317368684	4.033262E-001	-93.0828300	3.317368684	5.667291E-001	-38.6204100	3.317368684	5.647877E-001	-40.3634100	3.317368684	4.358138E-001	-61.6809500
1659	3.319364682	4.029443E-001	-93.5284800	3.319364682	5.655644E-001	-38.9442700	3.319364682	5.634099E-001	-40.6248100	3.319364682	4.358439E-001	-62.1164200
1660	3.321360680	4.031878E-001	-94.0024000	3.321360680	5.647556E-001	-39.2686100	3.321360680	5.631017E-001	-40.8391400	3.321360680	4.361948E-001	-62.5309000
1661	3.323356678	4.031370E-001	-94.4337800	3.323356678	5.637071E-001	-39.6077400	3.323356678	5.626930E-001	-41.0812100	3.323356678	4.361497E-001	-62.9834800
1662	3.325352676	4.029796E-001	-94.9128300	3.325352676	5.626886E-001	-39.8992400	3.325352676	5.622655E-001	-41.3699200	3.325352676	4.359625E-001	-63.3888800
1663	3.327348674	4.027035E-001	-95.3697700	3.327348674	5.627424E-001	-40.1890600	3.327348674	5.622498E-001	-41.6716900	3.327348674	4.360999E-001	-63.8495600
1664	3.329344672	4.026482E-001	-95.8369100	3.329344672	5.621459E-001	-40.5035600	3.329344672	5.623370E-001	-41.9364300	3.329344672	4.363221E-001	-64.2800500
1665	3.331340670	4.025555E-001	-96.2505800	3.331340670	5.619500E-001	-40.8234600	3.331340670	5.626004E-001	-42.1851300	3.331340670	4.361390E-001	-64.7046400
1666	3.333336668	4.024162E-001	-96.7387500	3.333336668	5.622954E-001	-41.1634900	3.333336668	5.632729E-001	-42.5127800	3.333336668	4.360358E-001	-65.1551100
1667	3.335332666	4.023888E-001	-97.1621500	3.335332666	5.620975E-001	-41.5038400	3.335332666	5.634301E-001	-42.8460700	3.335332666	4.357691E-001	-65.5676700
1668	3.337328664	4.022832E-001	-97.6142200	3.337328664	5.622863E-001	-41.8163100	3.337328664	5.641748E-001	-43.1863100	3.337328664	4.356647E-001	-65.9725100
1669	3.339324662	4.020119E-001	-98.0770600	3.339324662	5.629406E-001	-42.1831500	3.339324662	5.646482E-001	-43.5116200	3.339324662	4.354009E-001	-66.3878600
1670	3.341320660	4.019806E-001	-98.4973900	3.341320660	5.627722E-001	-42.5513100	3.341320660	5.654082E-001	-43.8314200	3.341320660	4.349520E-001	-66.8239900
1671	3.343316658	4.023000E-001	-98.9554700	3.343316658	5.639359E-001	-42.9054000	3.343316658	5.666050E-001	-44.2152000	3.343316658	4.349609E-001	-67.2577100
1672	3.345312656	4.019557E-001	-99.3812700	3.345312656	5.638449E-001	-43.3361900	3.345312656	5.670638E-001	-44.6150600	3.345312656	4.346780E-001	-67.6708800
1673	3.347308654	4.019005E-001	-99.8133300	3.347308654	5.641812E-001	-43.7015900	3.347308654	5.680194E-001	-45.0318100	3.347308654	4.343218E-001	-68.0691900
1674	3.349304652	4.018655E-001	-100.2585000	3.349304652	5.648579E-001	-44.1193800	3.349304652	5.684465E-001	-45.4131100	3.349304652	4.341479E-001	-68.4964700
1675	3.351300650	4.020183E-001	-100.6583000	3.351300650	5.653745E-001	-44.5466700	3.351300650	5.700228E-001	-45.8186400	3.351300650	4.340274E-001	-68.9099000
1676	3.353296648	4.019659E-001	-101.0957000	3.353296648	5.657107E-001	-44.9524100	3.353296648	5.707884E-001	-46.1931200	3.353296648	4.340976E-001	-69.3379700
1677	3.355292646	4.021758E-001	-101.5280000	3.355292646	5.661907E-001	-45.3875800	3.355292646	5.717359E-001	-46.6645100	3.355292646	4.338670E-001	-69.7111400
1678	3.357288644	4.019862E-001	-101.9465000	3.357288644	5.662940E-001	-45.8266100	3.357288644	5.719310E-001	-47.0474100	3.357288644	4.332461E-001	-70.1305200
1679	3.359284642	4.020245E-001	-102.3867000	3.359284642	5.665625E-001	-46.2689300	3.359284642	5.724468E-001	-47.5066400	3.359284642	4.333169E-001	-70.5704300
1680	3.361280640	4.020792E-001	-102.8409000	3.361280640	5.666656E-001	-46.7174800	3.361280640	5.736763E-001	-48.0034600	3.361280640	4.330045E-001	-70.9279800
1681	3.363276638	4.022290E-001	-103.2411000	3.363276638	5.668394E-001	-47.1928800	3.363276638	5.742978E-001	-48.4355700	3.363276638	4.328170E-001	-71.3615600
1682	3.365272636	4.024113E-001	-103.6681000	3.365272636	5.669917E-001	-47.6447900	3.365272636	5.750039E-001	-48.9082200	3.365272636	4.328079E-001	-71.7767900
1683	3.367268634	4.022881E-001	-104.1514000	3.367268634	5.667908E-001	-48.0721400	3.367268634	5.756816E-001	-49.3751800	3.367268634	4.325873E-001	-72.1600600
1684	3.369264632	4.024991E-001	-104.5810000	3.369264632	5.667599E-001	-48.5563600	3.369264632	5.762169E-001	-49.8450800	3.369264632	4.326066E-001	-72.5836300
1685	3.371260630	4.025785E-001	-105.0135000	3.371260630	5.668011E-001	-49.0350900	3.371260630	5.769493E-001	-50.3075200	3.371260630	4.324728E-001	-73.0231500
1686	3.373256628	4.028838E-001	-105.4479000	3.373256628	5.665872E-001	-49.4663100	3.373256628	5.779026E-001	-50.7855700	3.373256628	4.322293E-001	-73.4305600
1687	3.375252626	4.028065E-001	-105.8568000	3.375252626	5.664548E-001	-49.9157600	3.375252626	5.781420E-001	-51.2668000	3.375252626	4.321619E-001	-73.8341400
1688	3.377248624	4.027311E-001	-106.3363000	3.377248624	5.661066E-001	-50.3432200	3.377248624	5.787798E-001	-51.7862000	3.377248624	4.319641E-001	-74.2252400
1689	3.379244622	4.028572E-001	-106.7536000	3.379244622	5.659589E-001	-50.7844600	3.379244622	5.793473E-001	-52.3010100	3.379244622	4.317647E-001	-74.6634600
1690	3.381240620	4.031434E-001	-107.2377000	3.381240620	5.658423E-001	-51.2453600	3.381240620	5.795996E-001	-52.8019900	3.381240620	4.316165E-001	-75.0904600
1691	3.383236618	4.033465E-001	-107.6403000	3.383236618	5.655510E-001	-51.6885400	3.383236618	5.799609E-001	-53.2801100	3.383236618	4.314748E-001	-75.5241800
1692	3.385232616	4.035091E-001	-108.0860000	3.385232616	5.655662E-001	-52.1347800	3.385232616	5.806050E-001	-53.7691700	3.385232616	4.313172E-001	-75.8948700
1693	3.387228614	4.032596E-001	-108.5428000	3.387228614	5.654648E-001	-52.5312300	3.387228614	5.806084E-001	-54.3087600	3.387228614	4.312338E-001	-76.3177400
1694	3.389224612	4.034356E-001	-108.9652000	3.389224612	5.652385E-001	-52.9997300	3.389224612	5.809561E-001	-54.8426200	3.389224612	4.312083E-001	-76.7273100
1695	3.391220610	4.034666E-001	-109.4017000	3.391220610	5.651532E-001	-53.4197200	3.391220610	5.811595E-001	-55.4116900	3.391220610	4.309746E-001	-77.1603400
1696	3.393216608	4.037512E-001	-109.9011000	3.393216608	5.653616E-001	-53.8538000	3.393216608	5.810523E-001	-55.9552300	3.393216608	4.309062E-001	-77.5659900
1697	3.395212606	4.037130E-001	-110.3031000	3.395212606	5.651281E-001	-54.2578600	3.395212606	5.814613E-001	-56.4934700	3.395212606	4.308337E-001	-77.9894600
1698	3.397208604	4.038368E-001	-110.7565000	3.397208604	5.652996E-001	-54.7149200	3.397208604	5.814053E-001	-57.0410700	3.397208604	4.306842E-001	-78.4088300
1699	3.399204602	4.040100E-001	-111.2093000	3.399204602	5.650796E-001	-55.1699500	3.399204602	5.808072E-001	-57.6413800	3.399204602	4.307520E-001	-78.8452800
1700	3.401200600	4.039959E-001	-111.6434000	3.401200600	5.654445E-001	-55.6123700	3.401200600	5.803018E-001	-58.1889300	3.401200600	4.307539E-001	-79.2779800
1701	3.403196598	4.046024E-001	-112.1043000	3.403196598	5.654334E-001	-56.0911100	3.403196598	5.804827E-001	-58.7584700	3.403196598	4.305018E-001	-79.6811100
1702	3.405192596	4.047262E-001	-112.5865000	3.405192596	5.655773E-001	-56.5513400	3.405192596	5.793830E-001	-59.3963900	3.405192596	4.304408E-001	-80.1323000
1703	3.407188594	4.046565E-001	-113.0780000	3.407188594	5.656087E-001	-57.0349600	3.407188594	5.786080E-001	-59.9533600	3.407188594	4.302905E-001	-80.5405500
1704	3.409184592	4.045587E-001	-113.5470000	3.409184592	5.656071E-001	-57.5016700	3.409184592	5.775707E-001	-60.5130000	3.409184592	4.302951E-001	-80.9925500
1705	3.411180590	4.050623E-001	-113.9863000	3.411180590	5.653676E-001	-57.9912100	3.411180590	5.763903E-001	-61.0423500	3.411180590	4.299484E-001	-81.4182100
1706	3.413176588	4.051388E-001	-114.4576000	3.413176588	5.652318E-001	-58.4846800	3.413176588	5.752767E-001	-61.5744800	3.413176588	4.298439E-001	-81.8357000
1707	3.415172586	4.047047E-001	-114.9475000	3.415172586	5.648382E-001	-58.9825600	3.415172586	5.729327E-001	-62.1513100	3.415172586	4.296906E-001	-82.2563900
1708	3.417168584	4.047914E-001	-115.4053000	3.417168584	5.645600E-001	-59.4748800	3.417168584	5.714623E-001	-62.6553700	3.417168584	4.294891E-001	-82.6968200
1709	3.419164582	4.051743E-001	-115.8860000	3.419164582	5.641870E-001	-59.9746500	3.419164582	5.697634E-001	-63.1234700	3.419164582	4.291943E-001	-83.1374700
1710	3.421160580	4.052035E-001	-116.3884000	3.421160580	5.633832E-001	-60.4469400	3.421160580	5.679110E-001	-63.6126400	3.421160580	4.288941E-001	-83.5519100
1711	3.423156578	4.050345E-001	-116.8533000	3.423156578	5.629923E-001	-60.9377500	3.423156578	5.653614E-001	-64.0620400	3.423156578	4.288054E-001	-83.9738900
1712	3.425152576	4.046202E-001	-117.3532000	3.425152576	5.621728E-001	-61.4141000	3.425152576	5.635666E-001	-64.4837600	3.425152576	4.287081E-001	-84.3900600
1713	3.427148574	4.047951E-001	-117.7688000	3.427148574	5.615165E-001	-61.8771200	3.427148574	5.611374E-001	-64.8788400	3.427148574	4.287069E-001	-84.8087500
1714	3.429144572	4.047902E-001	-118.2733000	3.429144572	5.608264E-001	-62.3546800	3.429144572	5.592582E-001	-65.2901300	3.429144572	4.286695E-001	-85.1915100
1715	3.431140570	4.047803E-001	-118.7377000	3.431140570	5.600476E-001	-62.7841500	3.431140570	5.575681E-001	-65.6291800	3.431140570	4.284593E-001	-85.6098900
1716	3.433136568	4.048449E-001	-119.2234000	3.433136568	5.591134E-001	-63.2280100	3.433136568	5.561631E-001	-65.9385900	3.433136568	4.283673E-001	-86.0117100
1717	3.435132566	4.042311E-001	-119.6632000	3.435132566	5.581589E-001	-63.6629000	3.435132566	5.538439E-001	-66.2646300	3.435132566	4.283099E-001	-86.4228200
1718	3.437128564	4.046807E-001	-120.1302000	3.437128564	5.576890E-001	-64.0750400	3.437128564	5.531738E-001	-66.5682300	3.437128564	4.283870E-001	-86.8454000
1719	3.439124562	4.044998E-001	-120.6434000	3.439124562	5.569564E-001	-64.4989600	3.439124562	5.507122E-001	-66.8555500	3.439124562	4.283915E-001	-87.2724800
1720	3.441120560	4.044125E-001	-121.0713000	3.441120560	5.559084E-001	-64.8696600	3.441120560	5.501599E-001	-67.1333100	3.441120560	4.282416E-001	-87.6575900
1721	3.443116558	4.042467E-001	-121.5331000	3.443116558	5.552984E-001	-65.2785300	3.443116558	5.493119E-001	-67.3738800	3.443116558	4.281821E-001	-88.0745700
1722	3.445112556	4.043680E-001	-122.0209000	3.445112556	5.550135E-001	-65.6864400	3.445112556	5.486152E-001	-67.6122100	3.445112556	4.282196E-001	-88.5108500
1723	3.447108554	4.043481E-001	-122.4418000	3.447108554	5.542976E-001	-66.1025600	3.447108554	5.484233E-001	-67.8316100	3.447108554	4.280046E-001	-88.9385800
1724	3.449104552	4.042507E-001	-122.8923000	3.449104552	5.537848E-001	-66.5033600	3.449104552	5.485840E-001	-68.0622000	3.449104552	4.279476E-001	-89.3458300
1725	3.451100550	4.040087E-001	-123.3795000	3.451100550	5.530607E-001	-66.8692900	3.451100550	5.487327E-001	-68.3138700	3.451100550	4.278768E-001	-89.7791400
1726	3.453096548	4.042420E-001	-123.8040000	3.453096548	5.529117E-001	-67.2761600	3.453096548	5.486516E-001	-68.5638200	3.453096548	4.278425E-001	-90.2211500
1727	3.455092546	4.038258E-001	-124.2798000	3.455092546	5.527695E-001	-67.6799900	3.455092546	5.493753E-001	-68.8367100	3.455092546	4.277079E-001	-90.6433600
1728	3.457088544	4.039877E-001	-124.7125000	3.457088544	5.522338E-001	-68.0822600	3.457088544	5.502287E-001	-69.0442200	3.457088544	4.277206E-001	-91.0794000
1729	3.459084542	4.037479E-001	-125.1855000	3.459084542	5.518718E-001	-68.5039700	3.459084542	5.510128E-001	-69.4053600	3.459084542	4.274343E-001	-91.4900400
1730	3.461080540	4.037946E-001	-125.6212000	3.461080540	5.517504E-001	-68.9086800	3.461080540	5.521380E-001	-69.6848100	3.461080540	4.274362E-001	-91.9119900
1731	3.463076538	4.034518E-001	-126.0451000	3.463076538	5.511227E-001	-69.2801900	3.463076538	5.530290E-001	-69.9989100	3.463076538	4.272526E-001	-92.3654400
1732	3.465072536	4.034296E-001	-126.4802000	3.465072536	5.508947E-001	-69.6552300	3.465072536	5.544814E-001	-70.3209800	3.465072536	4.271382E-001	-92.7652200
1733	3.467068534	4.034182E-001	-126.9575000	3.467068534	5.506573E-001	-70.0434000	3.467068534	5.556331E-001	-70.6974200	3.467068534	4.267372E-001	-93.1655300
1734	3.469064532	4.034458E-001	-127.3654000	3.469064532	5.504514E-001	-70.4429200	3.469064532	5.574052E-001	-71.0392200	3.469064532	4.267603E-001	-93.6084700
1735	3.471060530	4.032731E-001	-127.7912000	3.471060530	5.502592E-001	-70.8448000	3.471060530	5.588778E-001	-71.3978600	3.471060530	4.264505E-001	-94.0338600
1736	3.473056528	4.034913E-001	-128.2402000	3.473056528	5.496951E-001	-71.2652100	3.473056528	5.607090E-001	-71.8071900	3.473056528	4.263099E-001	-94.4488800
1737	3.475052526	4.034265E-001	-128.6644000	3.475052526	5.494502E-001	-71.6407900	3.475052526	5.624998E-001	-72.2711600	3.475052526	4.261633E-001	-94.8823800
1738	3.477048524	4.035974E-001	-129.1088000	3.477048524	5.493212E-001	-72.0187400	3.477048524	5.641187E-001	-72.6500300	3.477048524	4.257197E-001	-95.2804900
1739	3.479044522	4.035690E-001	-129.4960000	3.479044522	5.494136E-001	-72.3905500	3.479044522	5.657647E-001	-73.1084800	3.479044522	4.256680E-001	-95.6956300
1740	3.481040520	4.036355E-001	-129.9033000	3.481040520	5.492628E-001	-72.7856500	3.481040520	5.672526E-001	-73.5441600	3.481040520	4.253207E-001	-96.1090200
1741	3.483036518	4.035205E-001	-130.3696000	3.483036518	5.491350E-001	-73.1775700	3.483036518	5.686375E-001	-74.0748400	3.483036518	4.250439E-001	-96.5304000
1742	3.485032516	4.039113E-001	-130.8077000	3.485032516	5.489329E-001	-73.5626700	3.485032516	5.701009E-001	-74.5668100	3.485032516	4.249305E-001	-96.9264000
1743	3.487028514	4.038091E-001	-131.2173000	3.487028514	5.490208E-001	-73.9359400	3.487028514	5.715880E-001	-75.1228700	3.487028514	4.244883E-001	-97.3323500
1744	3.489024512	4.038246E-001	-131.6201000	3.489024512	5.491447E-001	-74.3214400	3.489024512	5.728107E-001	-75.6066400	3.489024512	4.246032E-001	-97.7361900
1745	3.491020510	4.040332E-001	-132.0926000	3.491020510	5.493563E-001	-74.7006800	3.491020510	5.740118E-001	-76.2212900	3.491020510	4.245121E-001	-98.1302300
1746	3.493016508	4.041226E-001	-132.4511000	3.493016508	5.490709E-001	-75.0811200	3.493016508	5.752005E-001	-76.7104600	3.493016508	4.242547E-001	-98.5624500
1747	3.495012506	4.042426E-001	-132.8977000	3.495012506	5.496125E-001	-75.4598800	3.495012506	5.765963E-001	-77.3205800	3.495012506	4.242042E-001	-98.9518900
1748	3.497008504	4.044586E-001	-133.3162000	3.497008504	5.499460E-001	-75.8454600	3.497008504	5.773879E-001	-77.9220400	3.497008504	4.240771E-001	-99.3759200
1749	3.499004502	4.046113E-001	-133.7289000	3.499004502	5.504521E-001	-76.2496600	3.499004502	5.777860E-001	-78.5167900	3.499004502	4.239186E-001	-99.7762900
1750	3.501000500	4.050633E-001	-134.2120000	3.501000500	5.507828E-001	-76.6337600	3.501000500	5.787112E-001	-79.1685600	3.501000500	4.239809E-001	-100.1959000
1751	3.502996498	4.055026E-001	-134.6154000	3.502996498	5.514676E-001	-77.0533200	3.502996498	5.793275E-001	-79.7807500	3.502996498	4.239269E-001	-100.6050000
1752	3.504992496	4.057207E-001	-135.0499000	3.504992496	5.518911E-001	-77.4855600	3.504992496	5.791225E-001	-80.4134600	3.504992496	4.238921E-001	-101.0085000
1753	3.506988494	4.060711E-001	-135.5047000	3.506988494	5.526397E-001	-77.9070100	3.506988494	5.793115E-001	-81.0398300	3.506988494	4.240896E-001	-101.4336000
1754	3.508984492	4.061616E-001	-135.9695000	3.508984492	5.532806E-001	-78.3573700	3.508984492	5.789162E-001	-81.7093700	3.508984492	4.242196E-001	-101.8750000
1755	3.510980490	4.066192E-001	-136.4222000	3.510980490	5.539697E-001	-78.8078800	3.510980490	5.786716E-001	-82.3395500	3.510980490	4.242002E-001	-102.2881000
1756	3.512976488	4.066624E-001	-136.8988000	3.512976488	5.543489E-001	-79.2621200	3.512976488	5.774328E-001	-82.9727100	3.512976488	4.239241E-001	-102.7237000
1757	3.514972486	4.070380E-001	-137.3329000	3.514972486	5.549671E-001	-79.7428200	3.514972486	5.769388E-001	-83.5581800	3.514972486	4.239240E-001	-103.1918000
1758	3.516968484	4.074829E-001	-137.8362000	3.516968484	5.557038E-001	-80.2506000	3.516968484	5.760554E-001	-84.2262300	3.516968484	4.240153E-001	-103.6311000
1759	3.518964482	4.076145E-001	-138.3058000	3.518964482	5.561187E-001	-80.7451900	3.518964482	5.743748E-001	-84.8050600	3.518964482	4.238141E-001	-104.0942000
1760	3.520960480	4.077893E-001	-138.8033000	3.520960480	5.566150E-001	-81.2482400	3.520960480	5.726721E-001	-85.3970300	3.520960480	4.238259E-001	-104.5594000
1761	3.522956478	4.080245E-001	-139.2901000	3.522956478	5.568611E-001	-81.7885100	3.522956478	5.711793E-001	-85.9814400	3.522956478	4.236425E-001	-105.0216000
1762	3.524952476	4.078621E-001	-139.7822000	3.524952476	5.567809E-001	-82.3211500	3.524952476	5.687301E-001	-86.5263400	3.524952476	4.234144E-001	-105.4826000
1763	3.526948474	4.084451E-001	-140.2602000	3.526948474	5.573133E-001	-82.8745200	3.526948474	5.673245E-001	-87.1056200	3.526948474	4.233287E-001	-105.9326000
1764	3.528944472	4.079842E-001	-140.7710000	3.528944472	5.571522E-001	-83.3945700	3.528944472	5.641591E-001	-87.6242600	3.528944472	4.228646E-001	-106.3816000
1765	3.530940470	4.078914E-001	-141.2585000	3.530940470	5.572935E-001	-83.9304300	3.530940470	5.619221E-001	-88.1268700	3.530940470	4.225423E-001	-106.8129000
1766	3.532936468	4.081008E-001	-141.7475000	3.532936468	5.568448E-001	-84.4773400	3.532936468	5.600510E-001	-88.5516800	3.532936468	4.220842E-001	-107.2420000
1767	3.534932466	4.077028E-001	-142.2373000	3.534932466	5.563232E-001	-85.0404400	3.534932466	5.575686E-001	-89.0037600	3.534932466	4.218178E-001	-107.6753000
1768	3.536928464	4.079154E-001	-142.7274000	3.536928464	5.557382E-001	-85.5735200	3.536928464	5.552381E-001	-89.4313700	3.536928464	4.212184E-001	-108.0887000
1769	3.538924462	4.079501E-001	-143.2314000	3.538924462	5.553489E-001	-86.1239000	3.538924462	5.530411E-001	-89.8522500	3.538924462	4.212278E-001	-108.5137000
1770	3.540920460	4.076496E-001	-143.6740000	3.540920460	5.544821E-001	-86.6763600	3.540920460	5.502912E-001	-90.1892700	3.540920460	4.207189E-001	-108.8886000
1771	3.542916458	4.073003E-001	-144.1354000	3.542916458	5.535411E-001	-87.1848700	3.542916458	5.484161E-001	-90.5355100	3.542916458	4.203323E-001	-109.2752000
1772	3.544912456	4.074151E-001	-144.5905000	3.544912456	5.522493E-001	-87.7065400	3.544912456	5.464222E-001	-90.8179000	3.544912456	4.201989E-001	-109.6848000
1773	3.546908454	4.076383E-001	-145.0723000	3.546908454	5.507314E-001	-88.2330800	3.546908454	5.453025E-001	-91.0997900	3.546908454	4.198295E-001	-110.0508000
1774	3.548904452	4.078112E-001	-145.4876000	3.548904452	5.495268E-001	-88.7098400	3.548904452	5.437308E-001	-91.3733500	3.548904452	4.197343E-001	-110.4592000
1775	3.550900450	4.073087E-001	-145.9636000	3.550900450	5.480386E-001	-89.1787300	3.550900450	5.417972E-001	-91.6000800	3.550900450	4.196525E-001	-110.8414000
1776	3.552896448	4.076190E-001	-146.4361000	3.552896448	5.462086E-001	-89.6565200	3.552896448	5.407697E-001	-91.8009300	3.552896448	4.195420E-001	-111.2338000
1777	3.554892446	4.071226E-001	-146.8931000	3.554892446	5.447882E-001	-90.0857700	3.554892446	5.393877E-001	-92.0290100	3.554892446	4.196380E-001	-111.6218000
1778	3.556888444	4.071067E-001	-147.3449000	3.556888444	5.431967E-001	-90.5250800	3.556888444	5.388908E-001	-92.2610400	3.556888444	4.200290E-001	-112.0300000
1779	3.558884442	4.070415E-001	-147.8018000	3.558884442	5.416861E-001	-90.9146800	3.558884442	5.385286E-001	-92.4440000	3.558884442	4.199873E-001	-112.4363000
1780	3.560880440	4.070566E-001	-148.2443000	3.560880440	5.401153E-001	-91.2918700	3.560880440	5.390095E-001	-92.6368000	3.560880440	4.203832E-001	-112.8544000
1781	3.562876438	4.073878E-001	-148.7008000	3.562876438	5.385399E-001	-91.6530000	3.562876438	5.387756E-001	-92.8489800	3.562876438	4.204811E-001	-113.2799000
1782	3.564872436	4.069811E-001	-149.1723000	3.564872436	5.375846E-001	-91.9858200	3.564872436	5.393570E-001	-93.0562400	3.564872436	4.207105E-001	-113.6791000
1783	3.566868434	4.072039E-001	-149.6307000	3.566868434	5.362231E-001	-92.3018700	3.566868434	5.398999E-001	-93.2958500	3.566868434	4.206833E-001	-114.1351000
1784	3.568864432	4.069191E-001	-150.1174000	3.568864432	5.349808E-001	-92.6443900	3.568864432	5.408914E-001	-93.5041000	3.568864432	4.208388E-001	-114.5798000
1785	3.570860430	4.069387E-001	-150.5664000	3.570860430	5.341279E-001	-92.9381500	3.570860430	5.425470E-001	-93.7688300	3.570860430	4.208643E-001	-115.0710000
1786	3.572856428	4.067353E-001	-151.0017000	3.572856428	5.333457E-001	-93.1715300	3.572856428	5.438505E-001	-94.0396800	3.572856428	4.207250E-001	-115.4697000
1787	3.574852426	4.065861E-001	-151.4513000	3.574852426	5.331213E-001	-93.4498800	3.574852426	5.454905E-001	-94.3133500	3.574852426	4.206178E-001	-115.8897000
1788	3.576848424	4.067201E-001	-151.8823000	3.576848424	5.327839E-001	-93.7123500	3.576848424	5.471330E-001	-94.6233800	3.576848424	4.204757E-001	-116.2999000
1789	3.578844422	4.062107E-001	-152.3161000	3.578844422	5.326847E-001	-93.9931900	3.578844422	5.490451E-001	-94.9400700	3.578844422	4.200877E-001	-116.7717000
1790	3.580840420	4.064597E-001	-152.7605000	3.580840420	5.326825E-001	-94.2598900	3.580840420	5.509738E-001	-95.3140700	3.580840420	4.200886E-001	-117.2091000
1791	3.582836418	4.062224E-001	-153.1651000	3.582836418	5.330884E-001	-94.5606100	3.582836418	5.528486E-001	-95.6823000	3.582836418	4.197132E-001	-117.6472000
1792	3.584832416	4.062345E-001	-153.5502000	3.584832416	5.333118E-001	-94.8553300	3.584832416	5.555957E-001	-96.0298700	3.584832416	4.192410E-001	-118.0597000
1793	3.586828414	4.062343E-001	-153.9835000	3.586828414	5.341462E-001	-95.1581400	3.586828414	5.572431E-001	-96.4805100	3.586828414	4.191324E-001	-118.4602000
1794	3.588824412	4.061636E-001	-154.4054000	3.588824412	5.345003E-001	-95.4296600	3.588824412	5.595220E-001	-96.9725400	3.588824412	4.188246E-001	-118.8447000
1795	3.590820410	4.062796E-001	-154.7831000	3.590820410	5.355009E-001	-95.8035200	3.590820410	5.616924E-001	-97.4443400	3.590820410	4.185648E-001	-119.2755000
1796	3.592816408	4.060942E-001	-155.1693000	3.592816408	5.363427E-001	-96.0942500	3.592816408	5.638458E-001	-97.9182900	3.592816408	4.185071E-001	-119.6572000
1797	3.594812406	4.065563E-001	-155.5617000	3.594812406	5.375445E-001	-96.4593700	3.594812406	5.664120E-001	-98.4258500	3.594812406	4.183939E-001	-120.0322000
1798	3.596808404	4.065388E-001	-155.9635000	3.596808404	5.384629E-001	-96.8285900	3.596808404	5.679977E-001	-98.9975900	3.596808404	4.183519E-001	-120.4325000
1799	3.598804402	4.070382E-001	-156.3528000	3.598804402	5.399224E-001	-97.2070700	3.598804402	5.706897E-001	-99.5966900	3.598804402	4.182535E-001	-120.8393000
1800	3.600800400	4.073069E-001	-156.7775000	3.600800400	5.412410E-001	-97.6301800	3.600800400	5.720103E-001	-100.1935000	3.600800400	4.183421E-001	-121.2534000
1801	3.602796398	4.081093E-001	-157.1715000	3.602796398	5.426969E-001	-98.0539200	3.602796398	5.740920E-001	-100.8196000	3.602796398	4.184337E-001	-121.6425000
1802	3.604792396	4.087526E-001	-157.6237000	3.604792396	5.439076E-001	-98.5013800	3.604792396	5.758560E-001	-101.4979000	3.604792396	4.187072E-001	-122.0483000
1803	3.606788394	4.088281E-001	-158.0316000	3.606788394	5.452266E-001	-98.9668000	3.606788394	5.767765E-001	-102.1585000	3.606788394	4.188223E-001	-122.4883000
1804	3.608784392	4.092906E-001	-158.4738000	3.608784392	5.463263E-001	-99.4568300	3.608784392	5.776783E-001	-102.8581000	3.608784392	4.190307E-001	-122.9243000
1805	3.610780390	4.099973E-001	-158.9317000	3.610780390	5.474099E-001	-99.9781000	3.610780390	5.781066E-001	-103.5912000	3.610780390	4.192672E-001	-123.3637000
1806	3.612776388	4.104926E-001	-159.3994000	3.612776388	5.483172E-001	-100.5284000	3.612776388	5.789117E-001	-104.3026000	3.612776388	4.194124E-001	-123.8340000
1807	3.614772386	4.112020E-001	-159.8866000	3.614772386	5.493153E-001	-101.0425000	3.614772386	5.789863E-001	-105.0683000	3.614772386	4.195033E-001	-124.2927000
1808	3.616768384	4.116613E-001	-160.3726000	3.616768384	5.499225E-001	-101.5972000	3.616768384	5.782542E-001	-105.7830000	3.616768384	4.194850E-001	-124.7866000
1809	3.618764382	4.121436E-001	-160.8234000	3.618764382	5.505600E-001	-102.1724000	3.618764382	5.777659E-001	-106.4751000	3.618764382	4.192955E-001	-125.2870000
1810	3.620760380	4.127321E-001	-161.3725000	3.620760380	5.509680E-001	-102.7660000	3.620760380	5.764133E-001	-107.2593000	3.620760380	4.191895E-001	-125.7815000
1811	3.622756378	4.129491E-001	-161.8833000	3.622756378	5.511976E-001	-103.3629000	3.622756378	5.750588E-001	-107.9685000	3.622756378	4.189304E-001	-126.2859000
1812	3.624752376	4.131017E-001	-162.3520000	3.624752376	5.510830E-001	-103.9289000	3.624752376	5.733033E-001	-108.6212000	3.624752376	4.185477E-001	-126.7413000
1813	3.626748374	4.131877E-001	-162.8604000	3.626748374	5.509637E-001	-104.5265000	3.626748374	5.710307E-001	-109.2884000	3.626748374	4.180863E-001	-127.2355000
1814	3.628744372	4.131862E-001	-163.3784000	3.628744372	5.506309E-001	-105.0908000	3.628744372	5.683103E-001	-109.9387000	3.628744372	4.174885E-001	-127.6866000
1815	3.630740370	4.129479E-001	-163.8921000	3.630740370	5.502497E-001	-105.7001000	3.630740370	5.654093E-001	-110.5726000	3.630740370	4.169658E-001	-128.1582000
1816	3.632736368	4.131334E-001	-164.3791000	3.632736368	5.493845E-001	-106.2574000	3.632736368	5.629956E-001	-111.1230000	3.632736368	4.163578E-001	-128.5867000
1817	3.634732366	4.132666E-001	-164.8735000	3.634732366	5.482996E-001	-106.8323000	3.634732366	5.601584E-001	-111.7048000	3.634732366	4.156408E-001	-128.9983000
1818	3.636728364	4.131228E-001	-165.3356000	3.636728364	5.471362E-001	-107.3593000	3.636728364	5.568992E-001	-112.1503000	3.636728364	4.152304E-001	-129.4201000
1819	3.638724362	4.129950E-001	-165.8200000	3.638724362	5.458942E-001	-107.8983000	3.638724362	5.538475E-001	-112.6490000	3.638724362	4.147974E-001	-129.8034000
1820	3.640720360	4.128258E-001	-166.3094000	3.640720360	5.447461E-001	-108.4336000	3.640720360	5.506490E-001	-113.1153000	3.640720360	4.143088E-001	-130.1653000
1821	3.642716358	4.126920E-001	-166.7820000	3.642716358	5.434308E-001	-108.9341000	3.642716358	5.473471E-001	-113.4861000	3.642716358	4.138938E-001	-130.5547000
1822	3.644712356	4.126525E-001	-167.2641000	3.644712356	5.417066E-001	-109.4177000	3.644712356	5.446028E-001	-113.8549000	3.644712356	4.134916E-001	-130.9185000
1823	3.646708354	4.127564E-001	-167.7343000	3.646708354	5.404685E-001	-109.8768000	3.646708354	5.419419E-001	-114.1384000	3.646708354	4.134014E-001	-131.2807000
1824	3.648704352	4.128093E-001	-168.1822000	3.648704352	5.387339E-001	-110.3489000	3.648704352	5.395860E-001	-114.4684000	3.648704352	4.132888E-001	-131.6433000
1825	3.650700350	4.126865E-001	-168.6592000	3.650700350	5.373065E-001	-110.7729000	3.650700350	5.368055E-001	-114.7234000	3.650700350	4.133522E-001	-131.9963000
1826	3.652696348	4.127103E-001	-169.0850000	3.652696348	5.359513E-001	-111.1826000	3.652696348	5.349237E-001	-114.9114000	3.652696348	4.135830E-001	-132.3900000
1827	3.654692346	4.126908E-001	-169.5789000	3.654692346	5.343171E-001	-111.5719000	3.654692346	5.331968E-001	-115.1693000	3.654692346	4.138764E-001	-132.7534000
1828	3.656688344	4.126909E-001	-170.0256000	3.656688344	5.333343E-001	-111.9044000	3.656688344	5.319339E-001	-115.3271000	3.656688344	4.141457E-001	-133.1363000
1829	3.658684342	4.126127E-001	-170.4593000	3.658684342	5.319763E-001	-112.3002000	3.658684342	5.306112E-001	-115.5019000	3.658684342	4.145323E-001	-133.5814000
1830	3.660680340	4.126993E-001	-170.9367000	3.660680340	5.308987E-001	-112.6330000	3.660680340	5.298654E-001	-115.6768000	3.660680340	4.148571E-001	-133.9917000
1831	3.662676338	4.127251E-001	-171.4076000	3.662676338	5.298271E-001	-112.9511000	3.662676338	5.291159E-001	-115.8372000	3.662676338	4.152351E-001	-134.4236000
1832	3.664672336	4.128273E-001	-171.8498000	3.664672336	5.290413E-001	-113.2871000	3.664672336	5.293086E-001	-116.0002000	3.664672336	4.155962E-001	-134.8489000
1833	3.666668334	4.124714E-001	-172.3353000	3.666668334	5.284077E-001	-113.6207000	3.666668334	5.291764E-001	-116.1894000	3.666668334	4.158484E-001	-135.3172000
1834	3.668664332	4.127195E-001	-172.8036000	3.668664332	5.277953E-001	-113.9453000	3.668664332	5.299242E-001	-116.3891000	3.668664332	4.160765E-001	-135.7616000
1835	3.670660330	4.122738E-001	-173.2609000	3.670660330	5.275172E-001	-114.2634000	3.670660330	5.302932E-001	-116.5652000	3.670660330	4.161271E-001	-136.2130000
1836	3.672656328	4.124887E-001	-173.6813000	3.672656328	5.273445E-001	-114.5700000	3.672656328	5.317011E-001	-116.7642000	3.672656328	4.164450E-001	-136.6787000
1837	3.674652326	4.124544E-001	-174.1473000	3.674652326	5.272651E-001	-114.8941000	3.674652326	5.326447E-001	-117.0062000	3.674652326	4.163182E-001	-137.1160000
1838	3.676648324	4.125110E-001	-174.5980000	3.676648324	5.270852E-001	-115.2117000	3.676648324	5.339684E-001	-117.2491000	3.676648324	4.163189E-001	-137.5985000
1839	3.678644322	4.120690E-001	-175.0440000	3.678644322	5.273319E-001	-115.5718000	3.678644322	5.352147E-001	-117.5421000	3.678644322	4.164386E-001	-138.0737000
1840	3.680640320	4.121976E-001	-175.4778000	3.680640320	5.275448E-001	-115.9188000	3.680640320	5.366538E-001	-117.8170000	3.680640320	4.164746E-001	-138.5092000
1841	3.682636318	4.119779E-001	-175.9157000	3.682636318	5.278363E-001	-116.2320000	3.682636318	5.381090E-001	-118.1406000	3.682636318	4.163820E-001	-138.9489000
1842	3.684632316	4.119657E-001	-176.3385000	3.684632316	5.282522E-001	-116.5773000	3.684632316	5.398673E-001	-118.4761000	3.684632316	4.161471E-001	-139.3913000
1843	3.686628314	4.122088E-001	-176.7560000	3.686628314	5.288420E-001	-116.9422000	3.686628314	5.421064E-001	-118.8496000	3.686628314	4.159556E-001	-139.8295000
1844	3.688624312	4.122474E-001	-177.1797000	3.688624312	5.290044E-001	-117.3228000	3.688624312	5.437700E-001	-119.2151000	3.688624312	4.158504E-001	-140.2480000
1845	3.690620310	4.123580E-001	-177.5475000	3.690620310	5.296823E-001	-117.6568000	3.690620310	5.459304E-001	-119.5948000	3.690620310	4.158976E-001	-140.6894000
1846	3.692616308	4.124397E-001	-177.9641000	3.692616308	5.302643E-001	-118.0772000	3.692616308	5.477313E-001	-120.0008000	3.692616308	4.158485E-001	-141.1564000
1847	3.694612306	4.126195E-001	-178.4004000	3.694612306	5.306594E-001	-118.4556000	3.694612306	5.496767E-001	-120.4616000	3.694612306	4.155244E-001	-141.5462000
1848	3.696608304	4.125543E-001	-178.8237000	3.696608304	5.313347E-001	-118.8292000	3.696608304	5.517442E-001	-120.9365000	3.696608304	4.154021E-001	-141.9415000
1849	3.698604302	4.128543E-001	-179.2179000	3.698604302	5.317295E-001	-119.2454000	3.698604302	5.534428E-001	-121.3769000	3.698604302	4.152044E-001	-142.3801000
1850	3.700600300	4.131526E-001	-179.6431000	3.700600300	5.323641E-001	-119.6630000	3.700600300	5.552519E-001	-121.9089000	3.700600300	4.152136E-001	-142.7949000
1851	3.702596298	4.132960E-001	179.9635000	3.702596298	5.328816E-001	-120.0983000	3.702596298	5.571981E-001	-122.3822000	3.702596298	4.151286E-001	-143.2251000
1852	3.704592296	4.136407E-001	179.5186000	3.704592296	5.333485E-001	-120.5847000	3.704592296	5.588183E-001	-122.9501000	3.704592296	4.151480E-001	-143.6419000
1853	3.706588294	4.140762E-001	179.1079000	3.706588294	5.340537E-001	-121.0342000	3.706588294	5.607806E-001	-123.4859000	3.706588294	4.151829E-001	-144.0747000
1854	3.708584292	4.144567E-001	178.6755000	3.708584292	5.346459E-001	-121.4676000	3.708584292	5.620882E-001	-124.0492000	3.708584292	4.150743E-001	-144.4726000
1855	3.710580290	4.145501E-001	178.2687000	3.710580290	5.350551E-001	-121.9084000	3.710580290	5.631946E-001	-124.6375000	3.710580290	4.152460E-001	-144.8997000
1856	3.712576288	4.151112E-001	177.8376000	3.712576288	5.354306E-001	-122.3569000	3.712576288	5.646156E-001	-125.2609000	3.712576288	4.151397E-001	-145.3276000
1857	3.714572286	4.156107E-001	177.4040000	3.714572286	5.361946E-001	-122.8733000	3.714572286	5.659408E-001	-125.8660000	3.714572286	4.151784E-001	-145.7923000
1858	3.716568284	4.159162E-001	176.9338000	3.716568284	5.363467E-001	-123.3034000	3.716568284	5.670449E-001	-126.5109000	3.716568284	4.151410E-001	-146.1967000
1859	3.718564282	4.162362E-001	176.5165000	3.718564282	5.361763E-001	-123.8396000	3.718564282	5.673169E-001	-127.1151000	3.718564282	4.150546E-001	-146.6726000
1860	3.720560280	4.167853E-001	176.0900000	3.720560280	5.369787E-001	-124.2825000	3.720560280	5.681143E-001	-127.7444000	3.720560280	4.149533E-001	-147.0897000
1861	3.722556278	4.172244E-001	175.5999000	3.722556278	5.367491E-001	-124.7731000	3.722556278	5.685266E-001	-128.4232000	3.722556278	4.148204E-001	-147.5323000
1862	3.724552276	4.175278E-001	175.1536000	3.724552276	5.370418E-001	-125.2432000	3.724552276	5.688468E-001	-129.0878000	3.724552276	4.147313E-001	-148.0041000
1863	3.726548274	4.179513E-001	174.7002000	3.726548274	5.372657E-001	-125.7746000	3.726548274	5.683149E-001	-129.7419000	3.726548274	4.147339E-001	-148.4536000
1864	3.728544272	4.183303E-001	174.2405000	3.728544272	5.371428E-001	-126.2265000	3.728544272	5.679861E-001	-130.4122000	3.728544272	4.144131E-001	-148.9076000
1865	3.730540270	4.186845E-001	173.7680000	3.730540270	5.371006E-001	-126.7334000	3.730540270	5.672970E-001	-131.0771000	3.730540270	4.145635E-001	-149.3421000
1866	3.732536268	4.189861E-001	173.2951000	3.732536268	5.368625E-001	-127.1951000	3.732536268	5.663155E-001	-131.7308000	3.732536268	4.143196E-001	-149.8099000
1867	3.734532266	4.193978E-001	172.8142000	3.734532266	5.368317E-001	-127.7247000	3.734532266	5.653732E-001	-132.3600000	3.734532266	4.143080E-001	-150.2567000
1868	3.736528264	4.196162E-001	172.3134000	3.736528264	5.364761E-001	-128.2251000	3.736528264	5.639916E-001	-133.0122000	3.736528264	4.139541E-001	-150.7024000
1869	3.738524262	4.197535E-001	171.8328000	3.738524262	5.364157E-001	-128.6956000	3.738524262	5.619391E-001	-133.6175000	3.738524262	4.139224E-001	-151.1532000
1870	3.740520260	4.204059E-001	171.3597000	3.740520260	5.365545E-001	-129.2014000	3.740520260	5.601400E-001	-134.2500000	3.740520260	4.136370E-001	-151.5810000
1871	3.742516258	4.205180E-001	170.8256000	3.742516258	5.358813E-001	-129.6935000	3.742516258	5.585324E-001	-134.8469000	3.742516258	4.133695E-001	-152.0144000
1872	3.744512256	4.206205E-001	170.3899000	3.744512256	5.354253E-001	-130.1793000	3.744512256	5.566992E-001	-135.3890000	3.744512256	4.130106E-001	-152.4444000
1873	3.746508254	4.208890E-001	169.8890000	3.746508254	5.351028E-001	-130.6472000	3.746508254	5.537195E-001	-135.9405000	3.746508254	4.126971E-001	-152.8965000
1874	3.748504252	4.208856E-001	169.4170000	3.748504252	5.347654E-001	-131.1033000	3.748504252	5.519593E-001	-136.4315000	3.748504252	4.126207E-001	-153.3253000
1875	3.750500250	4.208846E-001	168.9250000	3.750500250	5.342049E-001	-131.6280000	3.750500250	5.488740E-001	-136.9003000	3.750500250	4.124654E-001	-153.7355000
1876	3.752496248	4.212230E-001	168.4359000	3.752496248	5.336801E-001	-132.0849000	3.752496248	5.467463E-001	-137.3396000	3.752496248	4.120239E-001	-154.1755000
1877	3.754492246	4.214078E-001	167.9869000	3.754492246	5.331144E-001	-132.5812000	3.754492246	5.441483E-001	-137.7279000	3.754492246	4.119901E-001	-154.5842000
1878	3.756488244	4.212644E-001	167.4736000	3.756488244	5.324782E-001	-133.0874000	3.756488244	5.415353E-001	-138.1175000	3.756488244	4.119121E-001	-154.9998000
1879	3.758484242	4.212522E-001	166.9942000	3.758484242	5.318887E-001	-133.5304000	3.758484242	5.395702E-001	-138.4344000	3.758484242	4.117503E-001	-155.4124000
1880	3.760480240	4.213808E-001	166.5260000	3.760480240	5.310958E-001	-133.9708000	3.760480240	5.376517E-001	-138.7737000	3.760480240	4.116032E-001	-155.8246000
1881	3.762476238	4.211950E-001	166.0785000	3.762476238	5.304546E-001	-134.4457000	3.762476238	5.357889E-001	-139.0219000	3.762476238	4.116120E-001	-156.2601000
1882	3.764472236	4.208876E-001	165.6049000	3.764472236	5.297116E-001	-134.9053000	3.764472236	5.336183E-001	-139.2743000	3.764472236	4.116996E-001	-156.6502000
1883	3.766468234	4.212871E-001	165.1337000	3.766468234	5.288438E-001	-135.3349000	3.766468234	5.325392E-001	-139.5425000	3.766468234	4.117904E-001	-157.0479000
1884	3.768464232	4.209669E-001	164.6484000	3.768464232	5.279546E-001	-135.7477000	3.768464232	5.314687E-001	-139.7655000	3.768464232	4.118998E-001	-157.4703000
1885	3.770460230	4.211777E-001	164.1997000	3.770460230	5.273562E-001	-136.2016000	3.770460230	5.309510E-001	-140.0046000	3.770460230	4.120524E-001	-157.9283000
1886	3.772456228	4.214118E-001	163.7354000	3.772456228	5.265042E-001	-136.5840000	3.772456228	5.300745E-001	-140.2076000	3.772456228	4.119371E-001	-158.3189000
1887	3.774452226	4.211241E-001	163.2764000	3.774452226	5.260828E-001	-136.9775000	3.774452226	5.301443E-001	-140.4429000	3.774452226	4.122923E-001	-158.7717000
1888	3.776448224	4.214447E-001	162.8116000	3.776448224	5.251275E-001	-137.3612000	3.776448224	5.299793E-001	-140.6745000	3.776448224	4.124024E-001	-159.1904000
1889	3.778444222	4.214358E-001	162.3763000	3.778444222	5.244445E-001	-137.7662000	3.778444222	5.310078E-001	-140.8541000	3.778444222	4.125332E-001	-159.6333000
1890	3.780440220	4.213716E-001	161.9142000	3.780440220	5.236413E-001	-138.1349000	3.780440220	5.309612E-001	-141.1073000	3.780440220	4.125721E-001	-160.0825000
1891	3.782436218	4.213401E-001	161.4704000	3.782436218	5.235272E-001	-138.5128000	3.782436218	5.320740E-001	-141.3276000	3.782436218	4.127274E-001	-160.5196000
1892	3.784432216	4.215598E-001	161.0319000	3.784432216	5.226024E-001	-138.9333000	3.784432216	5.328118E-001	-141.5783000	3.784432216	4.127166E-001	-160.9822000
1893	3.786428214	4.213378E-001	160.5895000	3.786428214	5.222811E-001	-139.2780000	3.786428214	5.339739E-001	-141.8855000	3.786428214	4.127629E-001	-161.4535000
1894	3.788424212	4.215808E-001	160.1724000	3.788424212	5.225143E-001	-139.6288000	3.788424212	5.354661E-001	-142.1781000	3.788424212	4.130414E-001	-161.8866000
1895	3.790420210	4.211699E-001	159.7255000	3.790420210	5.222858E-001	-140.0379000	3.790420210	5.367121E-001	-142.5052000	3.790420210	4.133009E-001	-162.3845000
1896	3.792416208	4.217573E-001	159.2934000	3.792416208	5.219539E-001	-140.3842000	3.792416208	5.381063E-001	-142.8250000	3.792416208	4.133497E-001	-162.8122000
1897	3.794412206	4.217281E-001	158.8346000	3.794412206	5.220816E-001	-140.7565000	3.794412206	5.402658E-001	-143.2195000	3.794412206	4.130625E-001	-163.2587000
1898	3.796408204	4.219415E-001	158.4111000	3.796408204	5.220178E-001	-141.1015000	3.796408204	5.419821E-001	-143.5975000	3.796408204	4.126328E-001	-163.6891000
1899	3.798404202	4.221311E-001	157.9840000	3.798404202	5.222248E-001	-141.5041000	3.798404202	5.435306E-001	-144.0094000	3.798404202	4.129517E-001	-164.1087000
1900	3.800400200	4.222912E-001	157.5944000	3.800400200	5.221022E-001	-141.8643000	3.800400200	5.455858E-001	-144.4359000	3.800400200	4.129755E-001	-164.5285000
1901	3.802396198	4.225177E-001	157.1776000	3.802396198	5.219471E-001	-142.2615000	3.802396198	5.472308E-001	-144.8666000	3.802396198	4.128025E-001	-165.0243000
1902	3.804392196	4.227467E-001	156.7413000	3.804392196	5.220907E-001	-142.6396000	3.804392196	5.491041E-001	-145.3456000	3.804392196	4.128106E-001	-165.4663000
1903	3.806388194	4.233518E-001	156.3290000	3.806388194	5.224821E-001	-143.0318000	3.806388194	5.511035E-001	-145.8832000	3.806388194	4.127719E-001	-165.8811000
1904	3.808384192	4.231033E-001	155.9066000	3.808384192	5.224717E-001	-143.4574000	3.808384192	5.522245E-001	-146.3924000	3.808384192	4.126293E-001	-166.3016000
1905	3.810380190	4.236115E-001	155.4500000	3.810380190	5.229397E-001	-143.8441000	3.810380190	5.539979E-001	-146.9681000	3.810380190	4.127771E-001	-166.7237000
1906	3.812376188	4.238191E-001	155.0346000	3.812376188	5.227962E-001	-144.2341000	3.812376188	5.555627E-001	-147.4616000	3.812376188	4.125724E-001	-167.1349000
1907	3.814372186	4.243108E-001	154.6370000	3.814372186	5.229687E-001	-144.5954000	3.814372186	5.567946E-001	-148.0392000	3.814372186	4.126785E-001	-167.5500000
1908	3.816368184	4.247137E-001	154.1741000	3.816368184	5.232002E-001	-145.0387000	3.816368184	5.580691E-001	-148.6695000	3.816368184	4.127584E-001	-168.0278000
1909	3.818364182	4.253645E-001	153.7749000	3.818364182	5.231066E-001	-145.4569000	3.818364182	5.591012E-001	-149.2269000	3.818364182	4.122895E-001	-168.4193000
1910	3.820360180	4.258741E-001	153.3542000	3.820360180	5.239587E-001	-145.8468000	3.820360180	5.600464E-001	-149.8383000	3.820360180	4.124441E-001	-168.8316000
1911	3.822356178	4.263107E-001	152.9342000	3.822356178	5.240911E-001	-146.2880000	3.822356178	5.604002E-001	-150.4458000	3.822356178	4.126278E-001	-169.2832000
1912	3.824352176	4.263958E-001	152.4637000	3.824352176	5.243899E-001	-146.6969000	3.824352176	5.605436E-001	-151.0585000	3.824352176	4.127423E-001	-169.6881000
1913	3.826348174	4.272056E-001	152.0383000	3.826348174	5.248791E-001	-147.0925000	3.826348174	5.612442E-001	-151.6716000	3.826348174	4.130925E-001	-170.1109000
1914	3.828344172	4.272113E-001	151.5921000	3.828344172	5.248064E-001	-147.4973000	3.828344172	5.604829E-001	-152.2717000	3.828344172	4.130602E-001	-170.5833000
1915	3.830340170	4.280199E-001	151.1157000	3.830340170	5.253723E-001	-147.9655000	3.830340170	5.604240E-001	-152.9245000	3.830340170	4.131481E-001	-171.0412000
1916	3.832336168	4.281797E-001	150.6430000	3.832336168	5.262414E-001	-148.4140000	3.832336168	5.600598E-001	-153.5273000	3.832336168	4.135250E-001	-171.4549000
1917	3.834332166	4.287734E-001	150.1833000	3.834332166	5.263051E-001	-148.8384000	3.834332166	5.596192E-001	-154.1368000	3.834332166	4.134310E-001	-171.8784000
1918	3.836328164	4.291621E-001	149.7595000	3.836328164	5.262654E-001	-149.2798000	3.836328164	5.588557E-001	-154.6687000	3.836328164	4.135227E-001	-172.3615000
1919	3.838324162	4.296474E-001	149.2693000	3.838324162	5.270783E-001	-149.7349000	3.838324162	5.581162E-001	-155.3083000	3.838324162	4.137350E-001	-172.8309000
1920	3.840320160	4.302484E-001	148.7881000	3.840320160	5.274611E-001	-150.1920000	3.840320160	5.576410E-001	-155.8896000	3.840320160	4.139219E-001	-173.2645000
1921	3.842316158	4.308847E-001	148.3109000	3.842316158	5.277615E-001	-150.6227000	3.842316158	5.568004E-001	-156.4761000	3.842316158	4.139391E-001	-173.7020000
1922	3.844312156	4.308955E-001	147.8720000	3.844312156	5.281746E-001	-151.1350000	3.844312156	5.551956E-001	-156.9716000	3.844312156	4.139982E-001	-174.1887000
1923	3.846308154	4.312432E-001	147.3762000	3.846308154	5.285609E-001	-151.5639000	3.846308154	5.540479E-001	-157.4823000	3.846308154	4.138410E-001	-174.6269000
1924	3.848304152	4.312744E-001	146.9412000	3.848304152	5.285480E-001	-152.0350000	3.848304152	5.525436E-001	-158.0291000	3.848304152	4.137420E-001	-175.1154000
1925	3.850300150	4.320538E-001	146.4167000	3.850300150	5.289330E-001	-152.5260000	3.850300150	5.518644E-001	-158.5238000	3.850300150	4.137431E-001	-175.5621000
1926	3.852296148	4.323163E-001	145.9630000	3.852296148	5.292892E-001	-153.0251000	3.852296148	5.505519E-001	-159.0286000	3.852296148	4.136205E-001	-176.0150000
1927	3.854292146	4.321079E-001	145.4622000	3.854292146	5.292042E-001	-153.5244000	3.854292146	5.491253E-001	-159.5606000	3.854292146	4.132996E-001	-176.5120000
1928	3.856288144	4.325469E-001	145.0183000	3.856288144	5.296971E-001	-154.0234000	3.856288144	5.479572E-001	-159.9831000	3.856288144	4.134331E-001	-176.9797000
1929	3.858284142	4.325701E-001	144.5237000	3.858284142	5.296385E-001	-154.5475000	3.858284142	5.468462E-001	-160.4742000	3.858284142	4.131613E-001	-177.4955000
1930	3.860280140	4.328299E-001	144.0274000	3.860280140	5.297817E-001	-155.0594000	3.860280140	5.457001E-001	-160.9460000	3.860280140	4.129312E-001	-177.9350000
1931	3.862276138	4.331406E-001	143.5678000	3.862276138	5.292026E-001	-155.5555000	3.862276138	5.446249E-001	-161.3457000	3.862276138	4.124587E-001	-178.3731000
1932	3.864272136	4.329468E-001	143.1086000	3.864272136	5.292215E-001	-156.0764000	3.864272136	5.432467E-001	-161.7828000	3.864272136	4.125282E-001	-178.8389000
1933	3.866268134	4.333326E-001	142.6107000	3.866268134	5.290720E-001	-156.6152000	3.866268134	5.421777E-001	-162.1956000	3.866268134	4.121363E-001	-179.3253000
1934	3.868264132	4.333642E-001	142.1780000	3.868264132	5.290643E-001	-157.0998000	3.868264132	5.409514E-001	-162.6258000	3.868264132	4.119639E-001	-179.7794000
1935	3.870260130	4.333452E-001	141.6790000	3.870260130	5.285030E-001	-157.6577000	3.870260130	5.404084E-001	-163.0570000	3.870260130	4.115219E-001	179.7764000
1936	3.872256128	4.335642E-001	141.2052000	3.872256128	5.275900E-001	-158.1205000	3.872256128	5.395753E-001	-163.4780000	3.872256128	4.111948E-001	179.3490000
1937	3.874252126	4.337490E-001	140.7999000	3.874252126	5.274240E-001	-158.6608000	3.874252126	5.390095E-001	-163.8488000	3.874252126	4.107846E-001	178.9438000
1938	3.876248124	4.340937E-001	140.3002000	3.876248124	5.266563E-001	-159.1378000	3.876248124	5.382720E-001	-164.2811000	3.876248124	4.104060E-001	178.5063000
1939	3.878244122	4.342691E-001	139.8154000	3.878244122	5.259796E-001	-159.6364000	3.878244122	5.372228E-001	-164.6340000	3.878244122	4.103989E-001	178.0741000
1940	3.880240120	4.342690E-001	139.3765000	3.880240120	5.254651E-001	-160.1084000	3.880240120	5.363910E-001	-165.0571000	3.880240120	4.101996E-001	177.6692000
1941	3.882236118	4.344169E-001	138.8993000	3.882236118	5.245664E-001	-160.5976000	3.882236118	5.360488E-001	-165.4801000	3.882236118	4.100514E-001	177.2628000
1942	3.884232116	4.344928E-001	138.4525000	3.884232116	5.233734E-001	-161.1294000	3.884232116	5.354972E-001	-165.8712000	3.884232116	4.095481E-001	176.8416000
1943	3.886228114	4.344930E-001	138.0083000	3.886228114	5.227076E-001	-161.5508000	3.886228114	5.343668E-001	-166.1870000	3.886228114	4.099465E-001	176.4013000
1944	3.888224112	4.347528E-001	137.5651000	3.888224112	5.213615E-001	-162.0152000	3.888224112	5.339286E-001	-166.5933000	3.888224112	4.097798E-001	176.0194000
1945	3.890220110	4.349438E-001	137.0733000	3.890220110	5.201632E-001	-162.4607000	3.890220110	5.336396E-001	-167.0059000	3.890220110	4.094600E-001	175.6360000
1946	3.892216108	4.352358E-001	136.5881000	3.892216108	5.193480E-001	-162.9017000	3.892216108	5.330221E-001	-167.3200000	3.892216108	4.095721E-001	175.2252000
1947	3.894212106	4.349943E-001	136.1833000	3.894212106	5.178815E-001	-163.3311000	3.894212106	5.322732E-001	-167.7088000	3.894212106	4.096498E-001	174.8189000
1948	3.896208104	4.351196E-001	135.6927000	3.896208104	5.170479E-001	-163.6825000	3.896208104	5.318716E-001	-168.1021000	3.896208104	4.095897E-001	174.4540000
1949	3.898204102	4.355429E-001	135.2235000	3.898204102	5.156637E-001	-164.0307000	3.898204102	5.316429E-001	-168.4200000	3.898204102	4.100212E-001	173.9987000
1950	3.900200100	4.358712E-001	134.8009000	3.900200100	5.153901E-001	-164.4184000	3.900200100	5.314451E-001	-168.8233000	3.900200100	4.104633E-001	173.6187000
1951	3.902196098	4.361331E-001	134.3223000	3.902196098	5.143658E-001	-164.7822000	3.902196098	5.312786E-001	-169.1935000	3.902196098	4.104859E-001	173.2248000
1952	3.904192096	4.364281E-001	133.8849000	3.904192096	5.134805E-001	-165.1430000	3.904192096	5.313012E-001	-169.4689000	3.904192096	4.107688E-001	172.7884000
1953	3.906188094	4.364753E-001	133.4392000	3.906188094	5.132734E-001	-165.4664000	3.906188094	5.308536E-001	-169.8186000	3.906188094	4.112509E-001	172.3583000
1954	3.908184092	4.365586E-001	133.0123000	3.908184092	5.125936E-001	-165.8085000	3.908184092	5.312033E-001	-170.1487000	3.908184092	4.114189E-001	171.9476000
1955	3.910180090	4.369301E-001	132.5531000	3.910180090	5.121339E-001	-166.1479000	3.910180090	5.313587E-001	-170.5437000	3.910180090	4.120025E-001	171.5376000
1956	3.912176088	4.370285E-001	132.0953000	3.912176088	5.118903E-001	-166.4347000	3.912176088	5.316898E-001	-170.9433000	3.912176088	4.123730E-001	171.0987000
1957	3.914172086	4.372382E-001	131.6668000	3.914172086	5.113400E-001	-166.7956000	3.914172086	5.319963E-001	-171.2124000	3.914172086	4.126956E-001	170.6245000
1958	3.916168084	4.375282E-001	131.2489000	3.916168084	5.116125E-001	-167.0779000	3.916168084	5.325523E-001	-171.5650000	3.916168084	4.127448E-001	170.2060000
1959	3.918164082	4.377211E-001	130.7895000	3.918164082	5.113452E-001	-167.4216000	3.918164082	5.329847E-001	-171.9077000	3.918164082	4.131428E-001	169.7663000
1960	3.920160080	4.378332E-001	130.3475000	3.920160080	5.117688E-001	-167.7518000	3.920160080	5.336756E-001	-172.2978000	3.920160080	4.133771E-001	169.2926000
1961	3.922156078	4.380827E-001	129.8648000	3.922156078	5.119086E-001	-168.0963000	3.922156078	5.345584E-001	-172.6575000	3.922156078	4.136356E-001	168.8060000
1962	3.924152076	4.384598E-001	129.4700000	3.924152076	5.123095E-001	-168.4035000	3.924152076	5.352392E-001	-173.0370000	3.924152076	4.137736E-001	168.3720000
1963	3.926148074	4.383595E-001	129.0320000	3.926148074	5.127347E-001	-168.7416000	3.926148074	5.361393E-001	-173.4370000	3.926148074	4.141172E-001	167.8936000
1964	3.928144072	4.386195E-001	128.6323000	3.928144072	5.136047E-001	-169.1138000	3.928144072	5.371434E-001	-173.8259000	3.928144072	4.144554E-001	167.4841000
1965	3.930140070	4.389507E-001	128.1501000	3.930140070	5.142865E-001	-169.4337000	3.930140070	5.382814E-001	-174.2601000	3.930140070	4.145723E-001	167.0096000
1966	3.932136068	4.391980E-001	127.7837000	3.932136068	5.149125E-001	-169.8002000	3.932136068	5.392079E-001	-174.6794000	3.932136068	4.146996E-001	166.5641000
1967	3.934132066	4.395578E-001	127.3551000	3.934132066	5.157463E-001	-170.2342000	3.934132066	5.406070E-001	-175.1445000	3.934132066	4.149332E-001	166.0919000
1968	3.936128064	4.399199E-001	126.9447000	3.936128064	5.165027E-001	-170.5999000	3.936128064	5.416890E-001	-175.5531000	3.936128064	4.152213E-001	165.6172000
1969	3.938124062	4.403428E-001	126.4987000	3.938124062	5.174128E-001	-171.0141000	3.938124062	5.427943E-001	-176.0218000	3.938124062	4.154877E-001	165.1715000
1970	3.940120060	4.407266E-001	126.0488000	3.940120060	5.181550E-001	-171.4214000	3.940120060	5.442040E-001	-176.5509000	3.940120060	4.155903E-001	164.7426000
1971	3.942116058	4.413817E-001	125.6108000	3.942116058	5.194843E-001	-171.8312000	3.942116058	5.454395E-001	-177.0386000	3.942116058	4.158172E-001	164.2523000
1972	3.944112056	4.418350E-001	125.1974000	3.944112056	5.205191E-001	-172.2923000	3.944112056	5.466518E-001	-177.5835000	3.944112056	4.160342E-001	163.7960000
1973	3.946108054	4.425154E-001	124.7794000	3.946108054	5.213497E-001	-172.7441000	3.946108054	5.481566E-001	-178.0732000	3.946108054	4.161988E-001	163.3120000
1974	3.948104052	4.429545E-001	124.4036000	3.948104052	5.221255E-001	-173.2282000	3.948104052	5.488767E-001	-178.6423000	3.948104052	4.162999E-001	162.8407000
1975	3.950100050	4.436685E-001	123.9349000	3.950100050	5.232885E-001	-173.6909000	3.950100050	5.497993E-001	-179.2302000	3.950100050	4.163786E-001	162.3414000
1976	3.952096048	4.439896E-001	123.4442000	3.952096048	5.241688E-001	-174.2179000	3.952096048	5.503430E-001	-179.8503000	3.952096048	4.165441E-001	161.8696000
1977	3.954092046	4.448128E-001	123.0259000	3.954092046	5.250823E-001	-174.7175000	3.954092046	5.512479E-001	179.5606000	3.954092046	4.166808E-001	161.3944000
1978	3.956088044	4.453355E-001	122.5561000	3.956088044	5.258670E-001	-175.2146000	3.956088044	5.517037E-001	178.9585000	3.956088044	4.167616E-001	160.8826000
1979	3.958084042	4.458560E-001	122.1231000	3.958084042	5.263466E-001	-175.7321000	3.958084042	5.516152E-001	178.3813000	3.958084042	4.166279E-001	160.3897000
1980	3.960080040	4.464610E-001	121.6264000	3.960080040	5.267876E-001	-176.3178000	3.960080040	5.517715E-001	177.7304000	3.960080040	4.165554E-001	159.8764000
1981	3.962076038	4.470655E-001	121.1974000	3.962076038	5.271849E-001	-176.8610000	3.962076038	5.517673E-001	177.1032000	3.962076038	4.164946E-001	159.3204000
1982	3.964072036	4.475613E-001	120.6686000	3.964072036	5.274237E-001	-177.4385000	3.964072036	5.514105E-001	176.4644000	3.964072036	4.162520E-001	158.8398000
1983	3.966068034	4.477325E-001	120.2340000	3.966068034	5.277919E-001	-178.0103000	3.966068034	5.506869E-001	175.8804000	3.966068034	4.158569E-001	158.3274000
1984	3.968064032	4.482423E-001	119.7350000	3.968064032	5.277554E-001	-178.5996000	3.968064032	5.500874E-001	175.2299000	3.968064032	4.154343E-001	157.8408000
[truncated: 16 more rows]
