# Supplementary material for: Tailoring the refractive index of impedance-matched ferrite composites
Source: Sci Rep. 2022 Sep 22;12:15818. doi: 10.1038/s41598-022-19188-3 (PMC9500025; doi:10.1038/s41598-022-19188-3)
Supplement: Supplementary file 1 — Supplementary Information 1. [file 41598_2022_19188_MOESM1_ESM.zip › 41598_2022_19188_MOESM1/less than 53 um.csv]

MS4644A
!10/30/2013.11:16:40.AM
!CHANNEL.1
!TR.MEASUREMENT
!RF.CORRECTION: FULL.TWO.PORT.CAL.PORT.1.2
!AVERAGING.OFF
!IF.BANDWIDTH: 1KHZ
!NUMBER.OF.TRACES: 4
!TRACE:	TRACE.1	TRACE.2	TRACE.3	TRACE.4
!PARAMETER:	S11	S12	S21	S22
!PORT:	PORT1	PORT2	PORT1	PORT2
!GRAPH:	LINMAG.PHASE	LINMAG.PHASE	LINMAG.PHASE	LINMAG.PHASE
!SMOOTHING:	OFF	OFF	OFF	OFF
!TIMEDOMAIN:	OFF	OFF	OFF	OFF
!SWEEPTYPE: FREQ.SWEEP(Linear)
PNT	FREQ1.GHZ	LINMAG1	PHASE1.DEG	FREQ2.GHZ	LINMAG2	PHASE2.DEG	FREQ3.GHZ	LINMAG3	PHASE3.DEG	FREQ4.GHZ	LINMAG4	PHASE4.DEG
1	0.010000000	6.704271E-004	-47.6487000	0.010000000	9.994801E-001	-2.3612740	0.010000000	9.998988E-001	-2.3956760	0.010000000	1.266175E-004	-34.3406900
2	0.011995998	6.755344E-004	-52.0665900	0.011995998	9.997774E-001	-2.8460840	0.011995998	1.000096E+000	-2.8838010	0.011995998	6.503839E-005	-45.0871300
3	0.013991996	6.883952E-004	-64.3766000	0.013991996	9.995695E-001	-3.3336720	0.013991996	1.000262E+000	-3.3657450	0.013991996	5.905451E-005	22.2949300
4	0.015987994	6.783437E-004	-73.0362900	0.015987994	9.995162E-001	-3.8032970	0.015987994	9.999915E-001	-3.8345020	0.015987994	6.353462E-005	8.9630880
5	0.017983992	6.564998E-004	-80.5871400	0.017983992	9.995610E-001	-4.2974340	0.017983992	1.000390E+000	-4.3145480	0.017983992	8.702383E-005	9.4820740
6	0.019979990	6.471488E-004	-89.4611000	0.019979990	9.996989E-001	-4.7743430	0.019979990	9.999840E-001	-4.7957840	0.019979990	9.679117E-005	6.4053930
7	0.021975988	6.120540E-004	-96.5326800	0.021975988	9.996176E-001	-5.2466320	0.021975988	1.000115E+000	-5.2696200	0.021975988	1.172596E-004	13.7302800
8	0.023971986	5.800244E-004	-104.1113000	0.023971986	9.995422E-001	-5.7217300	0.023971986	1.000162E+000	-5.7521980	0.023971986	1.345619E-004	13.2570000
9	0.025967984	5.269357E-004	-111.3842000	0.025967984	9.997342E-001	-6.1992730	0.025967984	1.000031E+000	-6.2374060	0.025967984	1.675078E-004	18.5776800
10	0.027963982	4.706217E-004	-119.4653000	0.027963982	9.994601E-001	-6.6828930	0.027963982	9.998690E-001	-6.7108480	0.027963982	1.931974E-004	13.3426400
11	0.029959980	4.010206E-004	-127.9654000	0.029959980	9.995754E-001	-7.1601200	0.029959980	9.999147E-001	-7.1800610	0.029959980	2.518874E-004	15.4746300
12	0.031955978	3.234414E-004	-137.8499000	0.031955978	9.993994E-001	-7.6374230	0.031955978	9.999403E-001	-7.6657950	0.031955978	2.969055E-004	12.8765500
13	0.033951976	2.369222E-004	-152.6517000	0.033951976	9.993653E-001	-8.1117350	0.033951976	9.996765E-001	-8.1359600	0.033951976	3.470823E-004	14.4251400
14	0.035947974	1.591037E-004	-173.6526000	0.035947974	9.993553E-001	-8.5957970	0.035947974	9.995807E-001	-8.6117820	0.035947974	4.473715E-004	0.5532303
15	0.037943972	1.145107E-004	134.1036000	0.037943972	9.992762E-001	-9.0710570	0.037943972	9.997019E-001	-9.0965150	0.037943972	4.981848E-004	0.2325711
16	0.039939970	1.726519E-004	84.1559800	0.039939970	9.992134E-001	-9.5468740	0.039939970	9.995545E-001	-9.5780050	0.039939970	5.717395E-004	-2.2832930
17	0.041935968	2.550014E-004	74.6164700	0.041935968	9.992014E-001	-10.0266300	0.041935968	9.995229E-001	-10.0504700	0.041935968	6.333471E-004	-3.5151660
18	0.043931966	3.676991E-004	58.1154300	0.043931966	9.990651E-001	-10.5052300	0.043931966	9.993793E-001	-10.5349400	0.043931966	7.432447E-004	-5.6169250
19	0.045927964	5.019242E-004	45.2716100	0.045927964	9.990804E-001	-10.9841000	0.045927964	9.993503E-001	-11.0084000	0.045927964	8.191877E-004	-7.2489520
20	0.047923962	6.725758E-004	38.0972400	0.047923962	9.989549E-001	-11.4557200	0.047923962	9.992653E-001	-11.4951000	0.047923962	8.410272E-004	-6.2409590
21	0.049919960	8.065769E-004	33.3245000	0.049919960	9.986878E-001	-11.9368500	0.049919960	9.990987E-001	-11.9745000	0.049919960	9.256554E-004	-11.4233400
22	0.051915958	9.585845E-004	25.2156500	0.051915958	9.989923E-001	-12.4159500	0.051915958	9.991855E-001	-12.4441600	0.051915958	1.049364E-003	-6.7089690
23	0.053911956	1.145683E-003	20.0279700	0.053911956	9.985386E-001	-12.8966000	0.053911956	9.991582E-001	-12.9102000	0.053911956	1.156536E-003	-9.6110080
24	0.055907954	1.331289E-003	16.3690100	0.055907954	9.985059E-001	-13.3653700	0.055907954	9.989004E-001	-13.3830900	0.055907954	1.255590E-003	-12.1290400
25	0.057903952	1.470982E-003	11.4974800	0.057903952	9.984754E-001	-13.8515300	0.057903952	9.986653E-001	-13.8626200	0.057903952	1.340600E-003	-13.1848200
26	0.059899950	1.700758E-003	7.0989600	0.059899950	9.983159E-001	-14.3250600	0.059899950	9.985931E-001	-14.3399600	0.059899950	1.438882E-003	-14.1630200
27	0.061895948	1.856440E-003	3.3055670	0.061895948	9.981936E-001	-14.7932300	0.061895948	9.985582E-001	-14.8109300	0.061895948	1.548474E-003	-15.7098000
28	0.063891946	2.041033E-003	-0.6250111	0.063891946	9.980736E-001	-15.2749500	0.063891946	9.984044E-001	-15.2867600	0.063891946	1.685507E-003	-17.3335600
29	0.065887944	2.240163E-003	-4.4569700	0.065887944	9.979990E-001	-15.7529300	0.065887944	9.981801E-001	-15.7733700	0.065887944	1.794235E-003	-17.4443700
30	0.067883942	2.413151E-003	-7.8083420	0.067883942	9.980135E-001	-16.2214300	0.067883942	9.983183E-001	-16.2397400	0.067883942	1.933910E-003	-19.2671000
31	0.069879940	2.567439E-003	-11.4804400	0.069879940	9.975722E-001	-16.6972000	0.069879940	9.981872E-001	-16.7161800	0.069879940	2.047574E-003	-21.4881700
32	0.071875938	2.725857E-003	-14.8590400	0.071875938	9.977242E-001	-17.1758700	0.071875938	9.979489E-001	-17.1989600	0.071875938	2.164686E-003	-20.7400000
33	0.073871936	2.905911E-003	-18.4581100	0.073871936	9.975764E-001	-17.6490600	0.073871936	9.980292E-001	-17.6698900	0.073871936	2.253384E-003	-22.8761900
34	0.075867934	3.075592E-003	-21.4213500	0.075867934	9.974028E-001	-18.1231100	0.075867934	9.979505E-001	-18.1520700	0.075867934	2.392366E-003	-23.0856600
35	0.077863932	3.193670E-003	-24.6954800	0.077863932	9.973407E-001	-18.5936800	0.077863932	9.976419E-001	-18.6165700	0.077863932	2.541997E-003	-25.0761400
36	0.079859930	3.310169E-003	-27.4342300	0.079859930	9.971951E-001	-19.0657700	0.079859930	9.975951E-001	-19.0937200	0.079859930	2.706429E-003	-26.0200900
37	0.081855928	3.427377E-003	-30.0554600	0.081855928	9.969583E-001	-19.5411000	0.081855928	9.975330E-001	-19.5610900	0.081855928	2.835841E-003	-27.5912400
38	0.083851926	3.525286E-003	-32.5806300	0.083851926	9.971168E-001	-20.0185000	0.083851926	9.971712E-001	-20.0499700	0.083851926	2.978510E-003	-27.8097200
39	0.085847924	3.604652E-003	-34.9871600	0.085847924	9.967773E-001	-20.4988400	0.085847924	9.974549E-001	-20.5135100	0.085847924	3.143659E-003	-28.9774300
40	0.087843922	3.694539E-003	-37.1790600	0.087843922	9.968309E-001	-20.9725400	0.087843922	9.969505E-001	-20.9948200	0.087843922	3.283640E-003	-30.5539100
41	0.089839920	3.834185E-003	-39.0647100	0.089839920	9.967086E-001	-21.4469900	0.089839920	9.969431E-001	-21.4670700	0.089839920	3.405434E-003	-31.4236200
42	0.091835918	3.889626E-003	-41.1783000	0.091835918	9.965096E-001	-21.9130100	0.091835918	9.968370E-001	-21.9444300	0.091835918	3.536963E-003	-32.8909200
43	0.093831916	3.928111E-003	-42.6611300	0.093831916	9.964452E-001	-22.3863000	0.093831916	9.967826E-001	-22.4061500	0.093831916	3.680022E-003	-33.4778000
44	0.095827914	3.974691E-003	-44.0769400	0.095827914	9.963614E-001	-22.8649200	0.095827914	9.965726E-001	-22.8910100	0.095827914	3.818389E-003	-35.2010000
45	0.097823912	3.985310E-003	-44.9388900	0.097823912	9.964455E-001	-23.3286800	0.097823912	9.964731E-001	-23.3668600	0.097823912	3.993683E-003	-36.0590200
46	0.099819910	4.085013E-003	-45.2660400	0.099819910	9.962163E-001	-23.8242700	0.099819910	9.962677E-001	-23.8406100	0.099819910	4.114963E-003	-37.1147500
47	0.101815908	4.165541E-003	-46.6438400	0.101815908	9.958819E-001	-24.2908600	0.101815908	9.961762E-001	-24.3054600	0.101815908	4.265294E-003	-37.5498200
48	0.103811906	4.295221E-003	-47.4799900	0.103811906	9.957864E-001	-24.7640700	0.103811906	9.961243E-001	-24.7741700	0.103811906	4.457709E-003	-39.0273400
49	0.105807904	4.334740E-003	-48.4390900	0.105807904	9.955838E-001	-25.2359100	0.105807904	9.961094E-001	-25.2572400	0.105807904	4.555228E-003	-40.1016200
50	0.107803902	4.341015E-003	-49.5716100	0.107803902	9.956310E-001	-25.7055500	0.107803902	9.958258E-001	-25.7235500	0.107803902	4.682643E-003	-41.5398500
51	0.109799900	4.383781E-003	-50.2234500	0.109799900	9.952798E-001	-26.1875000	0.109799900	9.956690E-001	-26.2012100	0.109799900	4.866269E-003	-42.0428600
52	0.111795898	4.419028E-003	-50.0449300	0.111795898	9.952513E-001	-26.6552100	0.111795898	9.957175E-001	-26.6679100	0.111795898	5.023689E-003	-42.7955900
53	0.113791896	4.469397E-003	-49.9578400	0.113791896	9.948344E-001	-27.1229600	0.113791896	9.957377E-001	-27.1432700	0.113791896	5.118378E-003	-43.3764600
54	0.115787894	4.567042E-003	-49.6159900	0.115787894	9.949322E-001	-27.5915200	0.115787894	9.954372E-001	-27.6205800	0.115787894	5.275188E-003	-44.4496000
55	0.117783892	4.678245E-003	-49.0226300	0.117783892	9.950266E-001	-28.0747000	0.117783892	9.954203E-001	-28.0950700	0.117783892	5.475787E-003	-45.9363400
56	0.119779890	4.764583E-003	-48.3157100	0.119779890	9.947405E-001	-28.5396100	0.119779890	9.951159E-001	-28.5730500	0.119779890	5.611198E-003	-46.4279600
57	0.121775888	4.893092E-003	-47.8558600	0.121775888	9.945456E-001	-29.0203100	0.121775888	9.949999E-001	-29.0426400	0.121775888	5.774344E-003	-46.9422500
58	0.123771886	5.059761E-003	-47.0965100	0.123771886	9.944380E-001	-29.4829300	0.123771886	9.946501E-001	-29.5130300	0.123771886	5.926399E-003	-47.7077600
59	0.125767884	5.233158E-003	-47.0989700	0.125767884	9.944564E-001	-29.9571300	0.125767884	9.945905E-001	-29.9857300	0.125767884	6.032171E-003	-48.9475400
60	0.127763882	5.445087E-003	-46.9660300	0.127763882	9.942083E-001	-30.4371900	0.127763882	9.944467E-001	-30.4461000	0.127763882	6.195063E-003	-49.4539600
61	0.129759880	5.673016E-003	-47.0333200	0.129759880	9.939239E-001	-30.9172400	0.129759880	9.943595E-001	-30.9235700	0.129759880	6.358681E-003	-50.1485100
62	0.131755878	5.901449E-003	-46.5205400	0.131755878	9.940051E-001	-31.3636600	0.131755878	9.943238E-001	-31.4134100	0.131755878	6.539633E-003	-50.8659000
63	0.133751876	6.140586E-003	-46.9199100	0.133751876	9.936598E-001	-31.8546800	0.133751876	9.941045E-001	-31.8717100	0.133751876	6.719978E-003	-51.4309900
64	0.135747874	6.429566E-003	-47.4208700	0.135747874	9.937930E-001	-32.3239600	0.135747874	9.939311E-001	-32.3510400	0.135747874	6.902722E-003	-52.2605800
65	0.137743872	6.720377E-003	-48.0538400	0.137743872	9.934432E-001	-32.8024100	0.137743872	9.938629E-001	-32.8176800	0.137743872	7.088136E-003	-52.8099700
66	0.139739870	7.138795E-003	-48.5194700	0.139739870	9.933510E-001	-33.2703900	0.139739870	9.936521E-001	-33.2959600	0.139739870	7.324405E-003	-53.6189300
67	0.141735868	7.254403E-003	-49.6687700	0.141735868	9.931896E-001	-33.7410900	0.141735868	9.934133E-001	-33.7598600	0.141735868	7.531236E-003	-54.3031300
68	0.143731866	7.521849E-003	-50.2596500	0.143731866	9.930564E-001	-34.2071300	0.143731866	9.934325E-001	-34.2410100	0.143731866	7.597488E-003	-55.5455300
69	0.145727864	7.761327E-003	-51.6231600	0.145727864	9.930496E-001	-34.7059600	0.145727864	9.932492E-001	-34.7163900	0.145727864	7.787338E-003	-56.1410000
70	0.147723862	8.075305E-003	-52.6904900	0.147723862	9.926611E-001	-35.1600000	0.147723862	9.929997E-001	-35.1743300	0.147723862	7.994024E-003	-56.7169600
71	0.149719860	8.359191E-003	-53.8812800	0.149719860	9.926925E-001	-35.6244300	0.149719860	9.928911E-001	-35.6531900	0.149719860	8.172639E-003	-57.4832300
72	0.151715858	8.644019E-003	-55.2397200	0.151715858	9.925161E-001	-36.0949600	0.151715858	9.930039E-001	-36.1202500	0.151715858	8.402543E-003	-58.3356100
73	0.153711856	8.924683E-003	-56.4308000	0.153711856	9.922630E-001	-36.5655500	0.153711856	9.925877E-001	-36.5999800	0.153711856	8.611518E-003	-58.7819700
74	0.155707854	9.099494E-003	-57.6123200	0.155707854	9.922925E-001	-37.0447400	0.155707854	9.921976E-001	-37.0801800	0.155707854	8.797159E-003	-59.7941900
75	0.157703852	9.400163E-003	-58.8851200	0.157703852	9.922795E-001	-37.5136900	0.157703852	9.921506E-001	-37.5410400	0.157703852	9.021379E-003	-60.4622100
76	0.159699850	9.613306E-003	-60.1296100	0.159699850	9.917501E-001	-37.9903000	0.159699850	9.921226E-001	-38.0114100	0.159699850	9.174729E-003	-61.0743000
77	0.161695848	9.843211E-003	-61.4881100	0.161695848	9.916925E-001	-38.4459100	0.161695848	9.922420E-001	-38.4778900	0.161695848	9.366782E-003	-61.9745900
78	0.163691846	1.001274E-002	-62.9282200	0.163691846	9.914440E-001	-38.9209100	0.163691846	9.918166E-001	-38.9482200	0.163691846	9.594613E-003	-62.6660200
79	0.165687844	1.020678E-002	-64.1763600	0.165687844	9.915184E-001	-39.3867000	0.165687844	9.915154E-001	-39.4225300	0.165687844	9.823129E-003	-63.3535700
80	0.167683842	1.041485E-002	-65.1662700	0.167683842	9.913245E-001	-39.8593400	0.167683842	9.914402E-001	-39.9047300	0.167683842	1.000042E-002	-64.1553500
81	0.169679840	1.055674E-002	-66.3790700	0.169679840	9.912404E-001	-40.3323100	0.169679840	9.914725E-001	-40.3605300	0.169679840	1.019593E-002	-64.9124300
82	0.171675838	1.071284E-002	-67.4129900	0.171675838	9.909850E-001	-40.8052300	0.171675838	9.912207E-001	-40.8253300	0.171675838	1.040363E-002	-65.5108300
83	0.173671836	1.083300E-002	-68.4815400	0.173671836	9.907647E-001	-41.2687800	0.173671836	9.910747E-001	-41.2992500	0.173671836	1.058462E-002	-66.2937800
84	0.175667834	1.101092E-002	-69.4390800	0.175667834	9.906653E-001	-41.7496400	0.175667834	9.910550E-001	-41.7687100	0.175667834	1.077271E-002	-66.8463300
85	0.177663832	1.111160E-002	-70.2593500	0.177663832	9.907096E-001	-42.2212000	0.177663832	9.909994E-001	-42.2471100	0.177663832	1.097714E-002	-67.4974100
86	0.179659830	1.120206E-002	-70.9015600	0.179659830	9.905291E-001	-42.6932800	0.179659830	9.907312E-001	-42.6991500	0.179659830	1.116914E-002	-68.1084800
87	0.181655828	1.131658E-002	-72.0122600	0.181655828	9.901662E-001	-43.1518400	0.181655828	9.905971E-001	-43.1782900	0.181655828	1.134193E-002	-68.8031600
88	0.183651826	1.143431E-002	-72.6617400	0.183651826	9.902918E-001	-43.6273300	0.183651826	9.903820E-001	-43.6497400	0.183651826	1.159348E-002	-69.5515400
89	0.185647824	1.154289E-002	-73.1932100	0.185647824	9.901186E-001	-44.0998500	0.185647824	9.902419E-001	-44.1190000	0.185647824	1.174992E-002	-70.1914900
90	0.187643822	1.162846E-002	-73.6472500	0.187643822	9.899272E-001	-44.5667200	0.187643822	9.902327E-001	-44.5882900	0.187643822	1.195515E-002	-70.6921700
91	0.189639820	1.171554E-002	-74.2798400	0.189639820	9.896592E-001	-45.0390600	0.189639820	9.898049E-001	-45.0565000	0.189639820	1.223782E-002	-71.3447700
92	0.191635818	1.185697E-002	-74.7230500	0.191635818	9.895800E-001	-45.5019800	0.191635818	9.896592E-001	-45.5215500	0.191635818	1.238807E-002	-71.8980300
93	0.193631816	1.196578E-002	-75.1175300	0.193631816	9.893944E-001	-45.9693000	0.193631816	9.896386E-001	-46.0050200	0.193631816	1.259888E-002	-72.5286700
94	0.195627814	1.210123E-002	-75.4098700	0.195627814	9.892322E-001	-46.4508300	0.195627814	9.896744E-001	-46.4675900	0.195627814	1.280704E-002	-73.0942300
95	0.197623812	1.221921E-002	-75.5014600	0.197623812	9.890849E-001	-46.9133500	0.197623812	9.893448E-001	-46.9390500	0.197623812	1.299673E-002	-73.7749900
96	0.199619810	1.236621E-002	-75.8543400	0.199619810	9.890648E-001	-47.3863600	0.199619810	9.893088E-001	-47.4007900	0.199619810	1.320836E-002	-74.4009700
97	0.201615808	1.251534E-002	-76.1288300	0.201615808	9.887174E-001	-47.8559200	0.201615808	9.892572E-001	-47.8853900	0.201615808	1.341727E-002	-75.0047100
98	0.203611806	1.267816E-002	-76.2802400	0.203611806	9.886402E-001	-48.3160400	0.203611806	9.889406E-001	-48.3443600	0.203611806	1.360512E-002	-75.7071300
99	0.205607804	1.285623E-002	-76.6544400	0.205607804	9.885947E-001	-48.7926400	0.205607804	9.889859E-001	-48.8152400	0.205607804	1.382611E-002	-76.3111400
100	0.207603802	1.307861E-002	-76.8509800	0.207603802	9.883091E-001	-49.2731100	0.207603802	9.887698E-001	-49.2995500	0.207603802	1.406265E-002	-76.9530200
101	0.209599800	1.330423E-002	-77.0023200	0.209599800	9.881145E-001	-49.7328600	0.209599800	9.884416E-001	-49.7623200	0.209599800	1.426454E-002	-77.6159400
102	0.211595798	1.352637E-002	-77.3461500	0.211595798	9.879673E-001	-50.2049600	0.211595798	9.884524E-001	-50.2306400	0.211595798	1.449393E-002	-78.2770200
103	0.213591796	1.376336E-002	-77.6299700	0.213591796	9.877871E-001	-50.6818500	0.213591796	9.880703E-001	-50.7056400	0.213591796	1.470020E-002	-78.9423100
104	0.215587794	1.403701E-002	-78.0833600	0.215587794	9.878450E-001	-51.1446100	0.215587794	9.880090E-001	-51.1724300	0.215587794	1.492232E-002	-79.5510500
105	0.217583792	1.430254E-002	-78.3803900	0.217583792	9.877371E-001	-51.6092700	0.217583792	9.878993E-001	-51.6313000	0.217583792	1.512586E-002	-80.1860800
106	0.219579790	1.465557E-002	-79.0002600	0.219579790	9.872515E-001	-52.0711600	0.219579790	9.877526E-001	-52.1132500	0.219579790	1.534357E-002	-80.8333500
107	0.221575788	1.493203E-002	-79.4729000	0.221575788	9.871979E-001	-52.5612700	0.221575788	9.876651E-001	-52.5806500	0.221575788	1.557421E-002	-81.4821300
108	0.223571786	1.520796E-002	-80.0492400	0.223571786	9.870614E-001	-53.0234900	0.223571786	9.873620E-001	-53.0461200	0.223571786	1.577399E-002	-82.1274000
109	0.225567784	1.550213E-002	-80.6911500	0.225567784	9.869205E-001	-53.4810300	0.225567784	9.875208E-001	-53.5175900	0.225567784	1.598671E-002	-82.6691700
110	0.227563782	1.572900E-002	-81.0659900	0.227563782	9.867358E-001	-53.9503700	0.227563782	9.871210E-001	-53.9834700	0.227563782	1.621550E-002	-83.3094200
111	0.229559780	1.604901E-002	-81.8284700	0.229559780	9.867925E-001	-54.4232800	0.229559780	9.869519E-001	-54.4664300	0.229559780	1.643045E-002	-83.9912100
112	0.231555778	1.632710E-002	-82.6094300	0.231555778	9.865037E-001	-54.8894700	0.231555778	9.865839E-001	-54.9269300	0.231555778	1.662442E-002	-84.5693400
113	0.233551776	1.661662E-002	-83.4539700	0.233551776	9.865099E-001	-55.3642200	0.233551776	9.865657E-001	-55.4043500	0.233551776	1.687331E-002	-85.1463900
114	0.235547774	1.689021E-002	-84.2820900	0.235547774	9.863739E-001	-55.8389400	0.235547774	9.861926E-001	-55.8616800	0.235547774	1.706632E-002	-85.6994000
115	0.237543772	1.715591E-002	-85.1058500	0.237543772	9.862846E-001	-56.3006700	0.237543772	9.862235E-001	-56.3309200	0.237543772	1.729673E-002	-86.2942700
116	0.239539770	1.741729E-002	-86.0433000	0.239539770	9.858776E-001	-56.7832100	0.239539770	9.861460E-001	-56.8268300	0.239539770	1.752247E-002	-86.9548600
117	0.241535768	1.766592E-002	-86.8783100	0.241535768	9.858315E-001	-57.2659100	0.241535768	9.857094E-001	-57.2726300	0.241535768	1.772787E-002	-87.4652600
118	0.243531766	1.789415E-002	-87.7531800	0.243531766	9.856089E-001	-57.7244700	0.243531766	9.854846E-001	-57.7271500	0.243531766	1.794599E-002	-87.9513900
119	0.245527764	1.812476E-002	-88.5481800	0.245527764	9.854627E-001	-58.1886000	0.245527764	9.856015E-001	-58.2054700	0.245527764	1.818679E-002	-88.5387600
120	0.247523762	1.835280E-002	-89.3946500	0.247523762	9.852114E-001	-58.6547400	0.247523762	9.852241E-001	-58.6859000	0.247523762	1.840513E-002	-89.0578200
121	0.249519760	1.855240E-002	-90.1874100	0.249519760	9.849615E-001	-59.1340200	0.249519760	9.851753E-001	-59.1263100	0.249519760	1.865115E-002	-89.5668400
122	0.251515758	1.874858E-002	-90.9805900	0.251515758	9.850813E-001	-59.6178700	0.251515758	9.849988E-001	-59.6108600	0.251515758	1.887996E-002	-90.1299700
123	0.253511756	1.894780E-002	-91.7100600	0.253511756	9.847251E-001	-60.0752800	0.253511756	9.847155E-001	-60.0774900	0.253511756	1.911340E-002	-90.6628600
124	0.255507754	1.913416E-002	-92.4213300	0.255507754	9.846816E-001	-60.5470000	0.255507754	9.847227E-001	-60.5516800	0.255507754	1.936223E-002	-91.2128300
125	0.257503752	1.931391E-002	-93.1495300	0.257503752	9.843934E-001	-61.0121000	0.257503752	9.844555E-001	-61.0106500	0.257503752	1.958976E-002	-91.7222700
126	0.259499750	1.949343E-002	-93.8634000	0.259499750	9.842473E-001	-61.4779400	0.259499750	9.843461E-001	-61.4824800	0.259499750	1.983816E-002	-92.2069800
127	0.261495748	1.966590E-002	-94.5118100	0.261495748	9.841281E-001	-61.9314800	0.261495748	9.841052E-001	-61.9643100	0.261495748	2.008724E-002	-92.7585800
128	0.263491746	1.981840E-002	-95.1259900	0.263491746	9.835496E-001	-62.4246500	0.263491746	9.840482E-001	-62.4246800	0.263491746	2.035122E-002	-93.2862500
129	0.265487744	1.998363E-002	-95.7527200	0.265487744	9.835718E-001	-62.8751600	0.265487744	9.839165E-001	-62.8852500	0.265487744	2.059924E-002	-93.8509300
130	0.267483742	2.015994E-002	-96.3276300	0.267483742	9.832532E-001	-63.3448300	0.267483742	9.834868E-001	-63.3596200	0.267483742	2.086247E-002	-94.3727100
131	0.269479740	2.030252E-002	-96.8505200	0.269479740	9.833258E-001	-63.8164300	0.269479740	9.834488E-001	-63.8337300	0.269479740	2.111971E-002	-94.9246100
132	0.271475738	2.045931E-002	-97.3270000	0.271475738	9.830773E-001	-64.2948800	0.271475738	9.833192E-001	-64.2960300	0.271475738	2.138589E-002	-95.5071600
133	0.273471736	2.061097E-002	-97.7360500	0.273471736	9.829349E-001	-64.7437200	0.273471736	9.833932E-001	-64.7668900	0.273471736	2.162964E-002	-96.1248600
134	0.275467734	2.078835E-002	-98.2049200	0.275467734	9.826905E-001	-65.2143000	0.275467734	9.830525E-001	-65.2343700	0.275467734	2.190197E-002	-96.6714400
135	0.277463732	2.097502E-002	-98.6322300	0.277463732	9.824538E-001	-65.6820400	0.277463732	9.828967E-001	-65.7014300	0.277463732	2.215686E-002	-97.2341800
136	0.279459730	2.114270E-002	-99.0004500	0.279459730	9.824094E-001	-66.1423300	0.279459730	9.826098E-001	-66.1545400	0.279459730	2.243704E-002	-97.8868300
137	0.281455728	2.131765E-002	-99.3926800	0.281455728	9.821589E-001	-66.5986900	0.281455728	9.828674E-001	-66.6248900	0.281455728	2.272009E-002	-98.5857400
138	0.283451726	2.153751E-002	-99.7924000	0.283451726	9.820433E-001	-67.0851500	0.283451726	9.824855E-001	-67.0862100	0.283451726	2.296821E-002	-99.1173400
139	0.285447724	2.175332E-002	-100.1556000	0.285447724	9.819235E-001	-67.5327400	0.285447724	9.819694E-001	-67.5765500	0.285447724	2.318739E-002	-99.6652100
140	0.287443722	2.197819E-002	-100.5123000	0.287443722	9.818219E-001	-68.0207700	0.287443722	9.821603E-001	-68.0353200	0.287443722	2.341181E-002	-100.3096000
141	0.289439720	2.221172E-002	-100.9245000	0.289439720	9.814577E-001	-68.4822900	0.289439720	9.819005E-001	-68.4825900	0.289439720	2.367878E-002	-100.9267000
142	0.291435718	2.245508E-002	-101.2709000	0.291435718	9.813668E-001	-68.9582400	0.291435718	9.816114E-001	-68.9763000	0.291435718	2.392570E-002	-101.4063000
143	0.293431716	2.272542E-002	-101.6924000	0.293431716	9.811313E-001	-69.4191300	0.293431716	9.815667E-001	-69.4411700	0.293431716	2.415589E-002	-101.8903000
144	0.295427714	2.297576E-002	-102.1176000	0.295427714	9.810824E-001	-69.8763500	0.295427714	9.813055E-001	-69.9093500	0.295427714	2.442006E-002	-102.4748000
145	0.297423712	2.327276E-002	-102.5206000	0.297423712	9.808430E-001	-70.3509600	0.297423712	9.811292E-001	-70.3761700	0.297423712	2.457881E-002	-102.7914000
146	0.299419710	2.357137E-002	-103.0331000	0.299419710	9.806224E-001	-70.7986400	0.299419710	9.807632E-001	-70.8427700	0.299419710	2.484942E-002	-103.3194000
147	0.301415708	2.385548E-002	-103.8024000	0.301415708	9.804849E-001	-71.2908200	0.301415708	9.808258E-001	-71.3143900	0.301415708	2.507442E-002	-103.8220000
148	0.303411706	2.416924E-002	-104.3781000	0.303411706	9.803584E-001	-71.7368400	0.303411706	9.806620E-001	-71.7718100	0.303411706	2.535675E-002	-104.3854000
149	0.305407704	2.459580E-002	-104.5639000	0.305407704	9.802079E-001	-72.2172900	0.305407704	9.805808E-001	-72.2339800	0.305407704	2.557914E-002	-104.7441000
150	0.307403702	2.491232E-002	-104.9788000	0.307403702	9.797933E-001	-72.6898600	0.307403702	9.803623E-001	-72.7020900	0.307403702	2.580483E-002	-105.3337000
151	0.309399700	2.525980E-002	-105.4895000	0.309399700	9.797580E-001	-73.1361500	0.309399700	9.801465E-001	-73.1631200	0.309399700	2.605673E-002	-105.8992000
152	0.311395698	2.554027E-002	-106.0106000	0.311395698	9.797322E-001	-73.6084000	0.311395698	9.799575E-001	-73.6310400	0.311395698	2.633271E-002	-106.3486000
153	0.313391696	2.586830E-002	-106.6962000	0.313391696	9.793913E-001	-74.0708800	0.313391696	9.798182E-001	-74.0944400	0.313391696	2.652596E-002	-106.8129000
154	0.315387694	2.616029E-002	-107.3485000	0.315387694	9.796147E-001	-74.5260200	0.315387694	9.794790E-001	-74.5673400	0.315387694	2.683166E-002	-107.4822000
155	0.317383692	2.648123E-002	-107.9680000	0.317383692	9.792281E-001	-75.0074300	0.317383692	9.792276E-001	-75.0237900	0.317383692	2.712748E-002	-107.9300000
156	0.319379690	2.677198E-002	-108.6208000	0.319379690	9.792609E-001	-75.4767800	0.319379690	9.793913E-001	-75.4904200	0.319379690	2.730096E-002	-108.5090000
157	0.321375688	2.702011E-002	-109.2617000	0.321375688	9.792765E-001	-75.9309700	0.321375688	9.789108E-001	-75.9474000	0.321375688	2.756415E-002	-109.0692000
158	0.323371686	2.731451E-002	-110.0023000	0.323371686	9.787954E-001	-76.3963000	0.323371686	9.788709E-001	-76.4141200	0.323371686	2.775356E-002	-109.6508000
159	0.325367684	2.758548E-002	-110.6919000	0.325367684	9.784922E-001	-76.8631900	0.325367684	9.790000E-001	-76.8936800	0.325367684	2.811803E-002	-110.1399000
160	0.327363682	2.781106E-002	-111.3532000	0.327363682	9.785678E-001	-77.3309600	0.327363682	9.787621E-001	-77.3685200	0.327363682	2.829436E-002	-110.6348000
161	0.329359680	2.807825E-002	-112.1835000	0.329359680	9.783794E-001	-77.7950700	0.329359680	9.785308E-001	-77.8212100	0.329359680	2.853988E-002	-111.1094000
162	0.331355678	2.829104E-002	-112.7321000	0.331355678	9.782206E-001	-78.2727600	0.331355678	9.784646E-001	-78.2978500	0.331355678	2.877745E-002	-111.7121000
163	0.333351676	2.849887E-002	-113.4895000	0.333351676	9.778394E-001	-78.7350200	0.333351676	9.782873E-001	-78.7599400	0.333351676	2.900942E-002	-112.2029000
164	0.335347674	2.875391E-002	-114.1130000	0.335347674	9.779397E-001	-79.2087900	0.335347674	9.780517E-001	-79.2249000	0.335347674	2.926372E-002	-112.7858000
165	0.337343672	2.889315E-002	-114.6980000	0.337343672	9.777188E-001	-79.6743900	0.337343672	9.780411E-001	-79.7001500	0.337343672	2.954708E-002	-113.3141000
166	0.339339670	2.911036E-002	-115.3347000	0.339339670	9.777878E-001	-80.1360500	0.339339670	9.777076E-001	-80.1629000	0.339339670	2.978195E-002	-113.7377000
167	0.341335668	2.929232E-002	-115.9365000	0.341335668	9.775727E-001	-80.6168800	0.341335668	9.777194E-001	-80.6160300	0.341335668	3.003975E-002	-114.3286000
168	0.343331666	2.947548E-002	-116.5304000	0.343331666	9.774680E-001	-81.0799200	0.343331666	9.775183E-001	-81.0819300	0.343331666	3.031436E-002	-114.8072000
169	0.345327664	2.968469E-002	-117.0893000	0.345327664	9.774579E-001	-81.5394500	0.345327664	9.773175E-001	-81.5679000	0.345327664	3.055065E-002	-115.4569000
170	0.347323662	2.983923E-002	-117.6713000	0.347323662	9.772934E-001	-82.0210200	0.347323662	9.773420E-001	-82.0429900	0.347323662	3.086238E-002	-115.9540000
171	0.349319660	2.998021E-002	-118.1580000	0.349319660	9.769582E-001	-82.4747400	0.349319660	9.768903E-001	-82.5011200	0.349319660	3.106374E-002	-116.5534000
172	0.351315658	3.021918E-002	-118.7648000	0.351315658	9.768757E-001	-82.9496700	0.351315658	9.770041E-001	-82.9850800	0.351315658	3.133500E-002	-117.0772000
173	0.353311656	3.041779E-002	-119.1368000	0.353311656	9.764443E-001	-83.4276400	0.353311656	9.770428E-001	-83.4449100	0.353311656	3.160495E-002	-117.5652000
174	0.355307654	3.059240E-002	-119.5210000	0.355307654	9.763859E-001	-83.8932400	0.355307654	9.765955E-001	-83.8965600	0.355307654	3.180362E-002	-118.0913000
175	0.357303652	3.076586E-002	-119.8698000	0.357303652	9.762872E-001	-84.3531000	0.357303652	9.763117E-001	-84.3721800	0.357303652	3.205777E-002	-118.6561000
176	0.359299650	3.085859E-002	-120.4844000	0.359299650	9.761564E-001	-84.8201300	0.359299650	9.762105E-001	-84.8529100	0.359299650	3.241881E-002	-119.2929000
177	0.361295648	3.106185E-002	-120.8916000	0.361295648	9.761072E-001	-85.3093000	0.361295648	9.761499E-001	-85.3106500	0.361295648	3.276000E-002	-119.7552000
178	0.363291646	3.125095E-002	-121.2712000	0.363291646	9.758344E-001	-85.7714200	0.363291646	9.759085E-001	-85.7924200	0.363291646	3.298584E-002	-120.4132000
179	0.365287644	3.147402E-002	-121.6099000	0.365287644	9.756743E-001	-86.2398800	0.365287644	9.755340E-001	-86.2554000	0.365287644	3.326125E-002	-120.8699000
180	0.367283642	3.170087E-002	-122.0239000	0.367283642	9.756728E-001	-86.7137100	0.367283642	9.751471E-001	-86.7227400	0.367283642	3.353661E-002	-121.5279000
181	0.369279640	3.195342E-002	-122.3265000	0.369279640	9.752930E-001	-87.1689400	0.369279640	9.751216E-001	-87.2031300	0.369279640	3.376871E-002	-122.0831000
182	0.371275638	3.217416E-002	-122.6296000	0.371275638	9.752058E-001	-87.6611600	0.371275638	9.750301E-001	-87.6592700	0.371275638	3.404092E-002	-122.5839000
183	0.373271636	3.245494E-002	-123.0983000	0.373271636	9.748087E-001	-88.1276900	0.373271636	9.743921E-001	-88.1292600	0.373271636	3.428688E-002	-123.1292000
184	0.375267634	3.279158E-002	-123.4143000	0.375267634	9.747252E-001	-88.5981000	0.375267634	9.744923E-001	-88.5978300	0.375267634	3.453248E-002	-123.6428000
185	0.377263632	3.307419E-002	-123.8118000	0.377263632	9.742912E-001	-89.0497900	0.377263632	9.741882E-001	-89.0634000	0.377263632	3.478270E-002	-124.2987000
186	0.379259630	3.339806E-002	-124.1703000	0.379259630	9.740709E-001	-89.5173000	0.379259630	9.737959E-001	-89.5347400	0.379259630	3.503423E-002	-124.7146000
187	0.381255628	3.367563E-002	-124.6639000	0.381255628	9.738100E-001	-89.9961400	0.381255628	9.735505E-001	-89.9792000	0.381255628	3.532361E-002	-125.2280000
188	0.383251626	3.404567E-002	-125.1073000	0.383251626	9.733986E-001	-90.4777300	0.383251626	9.730668E-001	-90.4585800	0.383251626	3.559031E-002	-125.7799000
189	0.385247624	3.439051E-002	-125.5145000	0.385247624	9.730594E-001	-90.9396900	0.385247624	9.729775E-001	-90.9263800	0.385247624	3.585220E-002	-126.2722000
190	0.387243622	3.472735E-002	-126.0427000	0.387243622	9.728814E-001	-91.4145300	0.387243622	9.727471E-001	-91.3798500	0.387243622	3.617951E-002	-126.8545000
191	0.389239620	3.508947E-002	-126.4879000	0.389239620	9.724936E-001	-91.8692800	0.389239620	9.726052E-001	-91.8632800	0.389239620	3.640621E-002	-127.3218000
192	0.391235618	3.547363E-002	-127.1049000	0.391235618	9.723501E-001	-92.3269600	0.391235618	9.725195E-001	-92.3194700	0.391235618	3.672561E-002	-127.8547000
193	0.393231616	3.583055E-002	-127.6703000	0.393231616	9.720032E-001	-92.7931200	0.393231616	9.720906E-001	-92.7809800	0.393231616	3.698089E-002	-128.4465000
194	0.395227614	3.618401E-002	-128.2219000	0.395227614	9.717104E-001	-93.2469800	0.395227614	9.716854E-001	-93.2401700	0.395227614	3.731893E-002	-128.9102000
195	0.397223612	3.657609E-002	-128.8805000	0.397223612	9.712089E-001	-93.7164000	0.397223612	9.716169E-001	-93.6932000	0.397223612	3.760828E-002	-129.4838000
196	0.399219610	3.686582E-002	-129.5708000	0.399219610	9.710088E-001	-94.1724500	0.399219610	9.715695E-001	-94.1746000	0.399219610	3.789176E-002	-129.9497000
197	0.401215608	3.718836E-002	-130.1716000	0.401215608	9.708635E-001	-94.6226900	0.401215608	9.711847E-001	-94.6406600	0.401215608	3.819371E-002	-130.5226000
198	0.403211606	3.746980E-002	-130.7263000	0.403211606	9.707831E-001	-95.0906900	0.403211606	9.709656E-001	-95.0912900	0.403211606	3.848743E-002	-131.0816000
199	0.405207604	3.774117E-002	-131.6764000	0.405207604	9.706763E-001	-95.5401500	0.405207604	9.708298E-001	-95.5492300	0.405207604	3.876918E-002	-131.6066000
200	0.407203602	3.801639E-002	-132.5408000	0.407203602	9.703262E-001	-96.0012400	0.407203602	9.706528E-001	-96.0042400	0.407203602	3.909969E-002	-132.0976000
201	0.409199600	3.836368E-002	-133.1072000	0.409199600	9.700550E-001	-96.4589600	0.409199600	9.704433E-001	-96.4625200	0.409199600	3.943003E-002	-132.7335000
202	0.411195598	3.855361E-002	-133.7830000	0.411195598	9.702969E-001	-96.9119500	0.411195598	9.702820E-001	-96.9310700	0.411195598	3.969306E-002	-133.2419000
203	0.413191596	3.880654E-002	-134.5103000	0.413191596	9.699638E-001	-97.3735400	0.413191596	9.700512E-001	-97.3966400	0.413191596	3.997982E-002	-133.7443000
204	0.415187594	3.900878E-002	-135.1830000	0.415187594	9.698845E-001	-97.8342900	0.415187594	9.702229E-001	-97.8425200	0.415187594	4.019343E-002	-134.3444000
205	0.417183592	3.916561E-002	-135.8872000	0.417183592	9.697517E-001	-98.2884500	0.417183592	9.702122E-001	-98.3135400	0.417183592	4.045944E-002	-134.8871000
206	0.419179590	3.935770E-002	-136.4164000	0.419179590	9.698485E-001	-98.7526600	0.419179590	9.698023E-001	-98.7797900	0.419179590	4.077495E-002	-135.4080000
207	0.421175588	3.952253E-002	-137.0283000	0.421175588	9.697240E-001	-99.2107900	0.421175588	9.698996E-001	-99.2434100	0.421175588	4.089651E-002	-136.0545000
208	0.423171586	3.969400E-002	-137.6466000	0.423171586	9.695792E-001	-99.6733100	0.423171586	9.697012E-001	-99.6959100	0.423171586	4.122045E-002	-136.5163000
209	0.425167584	3.981405E-002	-138.2223000	0.425167584	9.693832E-001	-100.1371000	0.425167584	9.696925E-001	-100.1545000	0.425167584	4.151088E-002	-136.8657000
210	0.427163582	4.019629E-002	-138.7085000	0.427163582	9.691063E-001	-100.6122000	0.427163582	9.696615E-001	-100.6242000	0.427163582	4.180398E-002	-137.2350000
211	0.429159580	4.029974E-002	-139.0512000	0.429159580	9.692196E-001	-101.0815000	0.429159580	9.694911E-001	-101.1019000	0.429159580	4.194496E-002	-137.8527000
212	0.431155578	4.038472E-002	-139.4070000	0.431155578	9.692330E-001	-101.5313000	0.431155578	9.694061E-001	-101.5661000	0.431155578	4.247015E-002	-138.5325000
213	0.433151576	4.062163E-002	-140.0285000	0.433151576	9.692266E-001	-101.9986000	0.433151576	9.693007E-001	-102.0230000	0.433151576	4.269124E-002	-139.0571000
214	0.435147574	4.083399E-002	-140.4509000	0.435147574	9.689711E-001	-102.4629000	0.435147574	9.692236E-001	-102.4965000	0.435147574	4.301852E-002	-139.4654000
215	0.437143572	4.094840E-002	-140.7095000	0.437143572	9.690385E-001	-102.9417000	0.437143572	9.691344E-001	-102.9591000	0.437143572	4.317896E-002	-139.7501000
216	0.439139570	4.124718E-002	-141.2661000	0.439139570	9.689483E-001	-103.4039000	0.439139570	9.691261E-001	-103.4184000	0.439139570	4.358403E-002	-140.3232000
217	0.441135568	4.144376E-002	-141.5747000	0.441135568	9.689541E-001	-103.8784000	0.441135568	9.691235E-001	-103.8992000	0.441135568	4.389200E-002	-141.0412000
218	0.443131566	4.178936E-002	-141.8634000	0.443131566	9.689615E-001	-104.3388000	0.443131566	9.688429E-001	-104.3614000	0.443131566	4.431427E-002	-141.2513000
219	0.445127564	4.196162E-002	-142.3190000	0.445127564	9.685598E-001	-104.8044000	0.445127564	9.686363E-001	-104.8308000	0.445127564	4.445997E-002	-141.9411000
220	0.447123562	4.237916E-002	-142.6914000	0.447123562	9.686162E-001	-105.2851000	0.447123562	9.685634E-001	-105.3060000	0.447123562	4.472635E-002	-142.4388000
221	0.449119560	4.260057E-002	-143.0972000	0.449119560	9.686880E-001	-105.7419000	0.449119560	9.685792E-001	-105.7676000	0.449119560	4.519098E-002	-142.7926000
222	0.451115558	4.295262E-002	-143.5663000	0.451115558	9.685970E-001	-106.2315000	0.451115558	9.683707E-001	-106.2373000	0.451115558	4.543179E-002	-143.3779000
223	0.453111556	4.320139E-002	-144.0177000	0.453111556	9.681696E-001	-106.6961000	0.453111556	9.682314E-001	-106.7192000	0.453111556	4.574109E-002	-143.9103000
224	0.455107554	4.353780E-002	-144.4502000	0.455107554	9.681869E-001	-107.1775000	0.455107554	9.679828E-001	-107.1909000	0.455107554	4.606193E-002	-144.5266000
225	0.457103552	4.387761E-002	-144.9024000	0.457103552	9.679093E-001	-107.6483000	0.457103552	9.676585E-001	-107.6632000	0.457103552	4.633856E-002	-145.0762000
226	0.459099550	4.425137E-002	-145.3861000	0.459099550	9.679364E-001	-108.1187000	0.459099550	9.677675E-001	-108.1362000	0.459099550	4.661854E-002	-145.5244000
227	0.461095548	4.463188E-002	-145.8062000	0.461095548	9.677463E-001	-108.5925000	0.461095548	9.675142E-001	-108.6165000	0.461095548	4.689346E-002	-146.1836000
228	0.463091546	4.488824E-002	-146.4199000	0.463091546	9.676974E-001	-109.0812000	0.463091546	9.672850E-001	-109.0944000	0.463091546	4.714129E-002	-146.6873000
229	0.465087544	4.512622E-002	-146.8246000	0.465087544	9.673867E-001	-109.5326000	0.465087544	9.668018E-001	-109.5367000	0.465087544	4.735068E-002	-147.0433000
230	0.467083542	4.550979E-002	-147.3706000	0.467083542	9.671915E-001	-110.0214000	0.467083542	9.664573E-001	-110.0194000	0.467083542	4.769286E-002	-147.7568000
231	0.469079540	4.579817E-002	-147.9723000	0.469079540	9.669015E-001	-110.4767000	0.469079540	9.662130E-001	-110.4956000	0.469079540	4.787087E-002	-148.2332000
232	0.471075538	4.613813E-002	-148.5335000	0.471075538	9.665708E-001	-110.9564000	0.471075538	9.659298E-001	-110.9614000	0.471075538	4.817708E-002	-148.7582000
233	0.473071536	4.638873E-002	-148.9503000	0.473071536	9.663190E-001	-111.4246000	0.473071536	9.656945E-001	-111.4248000	0.473071536	4.842029E-002	-149.2623000
234	0.475067534	4.668935E-002	-149.5929000	0.475067534	9.661275E-001	-111.8912000	0.475067534	9.651884E-001	-111.8860000	0.475067534	4.863778E-002	-149.7210000
235	0.477063532	4.694465E-002	-150.1481000	0.477063532	9.655436E-001	-112.3585000	0.477063532	9.647729E-001	-112.3509000	0.477063532	4.890470E-002	-150.2501000
236	0.479059530	4.719917E-002	-150.6678000	0.479059530	9.655777E-001	-112.8333000	0.479059530	9.646092E-001	-112.8088000	0.479059530	4.925282E-002	-150.7360000
237	0.481055528	4.747378E-002	-151.1870000	0.481055528	9.651893E-001	-113.3053000	0.481055528	9.642644E-001	-113.2727000	0.481055528	4.947913E-002	-151.1191000
238	0.483051526	4.779016E-002	-151.7553000	0.483051526	9.648516E-001	-113.7591000	0.483051526	9.638999E-001	-113.7377000	0.483051526	4.973245E-002	-151.6216000
239	0.485047524	4.803391E-002	-152.2325000	0.485047524	9.643923E-001	-114.2258000	0.485047524	9.635137E-001	-114.1939000	0.485047524	5.004770E-002	-152.1211000
240	0.487043522	4.825018E-002	-152.8164000	0.487043522	9.642251E-001	-114.6896000	0.487043522	9.632294E-001	-114.6445000	0.487043522	5.034421E-002	-152.6037000
241	0.489039520	4.851639E-002	-153.3483000	0.489039520	9.637181E-001	-115.1564000	0.489039520	9.630537E-001	-115.1054000	0.489039520	5.069086E-002	-153.0626000
242	0.491035518	4.876886E-002	-153.9312000	0.491035518	9.634638E-001	-115.6092000	0.491035518	9.627253E-001	-115.5736000	0.491035518	5.096458E-002	-153.5063000
243	0.493031516	4.895371E-002	-154.4798000	0.493031516	9.630029E-001	-116.0884000	0.493031516	9.625163E-001	-116.0156000	0.493031516	5.132440E-002	-154.0243000
244	0.495027514	4.925114E-002	-155.0460000	0.495027514	9.626051E-001	-116.5392000	0.495027514	9.621074E-001	-116.4815000	0.495027514	5.167147E-002	-154.5684000
245	0.497023512	4.942734E-002	-155.5359000	0.497023512	9.623328E-001	-117.0162000	0.497023512	9.620548E-001	-116.9542000	0.497023512	5.200539E-002	-155.0935000
246	0.499019510	4.966908E-002	-156.1694000	0.499019510	9.620979E-001	-117.4729000	0.499019510	9.617703E-001	-117.3931000	0.499019510	5.233929E-002	-155.5204000
247	0.501015508	4.990064E-002	-156.6271000	0.501015508	9.616481E-001	-117.9311000	0.501015508	9.612692E-001	-117.8544000	0.501015508	5.264170E-002	-156.0625000
248	0.503011506	5.011090E-002	-157.0684000	0.503011506	9.615370E-001	-118.3904000	0.503011506	9.611091E-001	-118.3236000	0.503011506	5.292985E-002	-156.5458000
249	0.505007504	5.030030E-002	-157.6727000	0.505007504	9.613116E-001	-118.8535000	0.505007504	9.611170E-001	-118.7761000	0.505007504	5.326400E-002	-157.1229000
250	0.507003502	5.051857E-002	-158.1868000	0.507003502	9.607905E-001	-119.3165000	0.507003502	9.609128E-001	-119.2297000	0.507003502	5.360249E-002	-157.6351000
251	0.508999500	5.091047E-002	-158.7619000	0.508999500	9.603837E-001	-119.7550000	0.508999500	9.607974E-001	-119.6734000	0.508999500	5.394070E-002	-158.2777000
252	0.510995498	5.108744E-002	-159.1400000	0.510995498	9.604955E-001	-120.2265000	0.510995498	9.604985E-001	-120.1463000	0.510995498	5.417660E-002	-158.6869000
253	0.512991496	5.123482E-002	-159.7280000	0.512991496	9.599576E-001	-120.6815000	0.512991496	9.603569E-001	-120.6089000	0.512991496	5.456614E-002	-159.1961000
254	0.514987494	5.150512E-002	-160.3104000	0.514987494	9.599690E-001	-121.1338000	0.514987494	9.602593E-001	-121.0473000	0.514987494	5.481786E-002	-159.8405000
255	0.516983492	5.169562E-002	-160.8161000	0.516983492	9.598566E-001	-121.5859000	0.516983492	9.603261E-001	-121.5132000	0.516983492	5.514797E-002	-160.4016000
256	0.518979490	5.198632E-002	-161.2362000	0.518979490	9.593498E-001	-122.0488000	0.518979490	9.597443E-001	-121.9835000	0.518979490	5.552951E-002	-160.7747000
257	0.520975488	5.223405E-002	-161.7841000	0.520975488	9.593688E-001	-122.5069000	0.520975488	9.598184E-001	-122.4345000	0.520975488	5.577585E-002	-161.3489000
258	0.522971486	5.246771E-002	-162.2336000	0.522971486	9.589147E-001	-122.9577000	0.522971486	9.599280E-001	-122.8985000	0.522971486	5.607179E-002	-161.7637000
259	0.524967484	5.271745E-002	-162.7251000	0.524967484	9.590319E-001	-123.4012000	0.524967484	9.596758E-001	-123.3514000	0.524967484	5.637520E-002	-162.3562000
260	0.526963482	5.299560E-002	-163.3314000	0.526963482	9.585041E-001	-123.8500000	0.526963482	9.597945E-001	-123.8137000	0.526963482	5.665305E-002	-162.8015000
261	0.528959480	5.315675E-002	-163.8303000	0.528959480	9.585555E-001	-124.3091000	0.528959480	9.596368E-001	-124.2845000	0.528959480	5.687367E-002	-163.5149000
262	0.530955478	5.346039E-002	-164.1853000	0.530955478	9.585485E-001	-124.7591000	0.530955478	9.595037E-001	-124.7347000	0.530955478	5.706364E-002	-163.8428000
263	0.532951476	5.354695E-002	-164.4664000	0.532951476	9.584506E-001	-125.2042000	0.532951476	9.593346E-001	-125.2072000	0.532951476	5.747751E-002	-164.4172000
264	0.534947474	5.400108E-002	-164.9982000	0.534947474	9.583593E-001	-125.6541000	0.534947474	9.590230E-001	-125.6633000	0.534947474	5.797599E-002	-164.8181000
265	0.536943472	5.433933E-002	-165.3481000	0.536943472	9.582053E-001	-126.1058000	0.536943472	9.592119E-001	-126.1224000	0.536943472	5.804789E-002	-165.2640000
266	0.538939470	5.444432E-002	-165.6582000	0.538939470	9.585133E-001	-126.5770000	0.538939470	9.588578E-001	-126.5963000	0.538939470	5.825447E-002	-165.7963000
267	0.540935468	5.477639E-002	-166.3099000	0.540935468	9.585031E-001	-127.0220000	0.540935468	9.588928E-001	-127.0487000	0.540935468	5.849551E-002	-166.2369000
268	0.542931466	5.512195E-002	-166.6919000	0.542931466	9.584726E-001	-127.4870000	0.542931466	9.589207E-001	-127.5372000	0.542931466	5.879596E-002	-166.5996000
269	0.544927464	5.546609E-002	-166.9323000	0.544927464	9.586005E-001	-127.9235000	0.544927464	9.588470E-001	-127.9759000	0.544927464	5.899063E-002	-167.0335000
270	0.546923462	5.569357E-002	-167.4018000	0.546923462	9.585798E-001	-128.3930000	0.546923462	9.587676E-001	-128.4508000	0.546923462	5.943961E-002	-167.4491000
271	0.548919460	5.602574E-002	-167.7441000	0.548919460	9.584935E-001	-128.8586000	0.548919460	9.585977E-001	-128.8839000	0.548919460	5.964386E-002	-167.8239000
272	0.550915458	5.632227E-002	-168.3240000	0.550915458	9.585900E-001	-129.3105000	0.550915458	9.585209E-001	-129.3852000	0.550915458	5.990154E-002	-168.2964000
273	0.552911456	5.666459E-002	-168.4747000	0.552911456	9.589649E-001	-129.7824000	0.552911456	9.582480E-001	-129.8574000	0.552911456	6.036695E-002	-168.7547000
274	0.554907454	5.703630E-002	-168.9837000	0.554907454	9.587958E-001	-130.2391000	0.554907454	9.582644E-001	-130.3122000	0.554907454	6.042181E-002	-169.1522000
275	0.556903452	5.738123E-002	-169.3246000	0.556903452	9.588563E-001	-130.7225000	0.556903452	9.580702E-001	-130.7840000	0.556903452	6.099646E-002	-169.5657000
276	0.558899450	5.785073E-002	-170.0520000	0.558899450	9.589276E-001	-131.1954000	0.558899450	9.577333E-001	-131.2728000	0.558899450	6.149736E-002	-169.9413000
277	0.560895448	5.810253E-002	-170.2542000	0.560895448	9.590355E-001	-131.6741000	0.560895448	9.579265E-001	-131.7256000	0.560895448	6.163811E-002	-170.4596000
278	0.562891446	5.846877E-002	-170.7946000	0.562891446	9.591315E-001	-132.1323000	0.562891446	9.574193E-001	-132.1851000	0.562891446	6.191536E-002	-170.9329000
279	0.564887444	5.874711E-002	-171.3628000	0.564887444	9.587605E-001	-132.6149000	0.564887444	9.574564E-001	-132.6703000	0.564887444	6.227333E-002	-171.2597000
280	0.566883442	5.894555E-002	-171.7753000	0.566883442	9.588928E-001	-133.0928000	0.566883442	9.567816E-001	-133.1120000	0.566883442	6.247430E-002	-171.7670000
281	0.568879440	5.930159E-002	-172.3145000	0.568879440	9.585001E-001	-133.5871000	0.568879440	9.570488E-001	-133.5948000	0.568879440	6.284511E-002	-172.2820000
282	0.570875438	5.963249E-002	-172.8875000	0.570875438	9.585273E-001	-134.0582000	0.570875438	9.568018E-001	-134.0708000	0.570875438	6.323601E-002	-172.7669000
283	0.572871436	5.987096E-002	-173.4606000	0.572871436	9.583920E-001	-134.5336000	0.572871436	9.564632E-001	-134.5445000	0.572871436	6.344805E-002	-173.1748000
284	0.574867434	6.015319E-002	-174.0160000	0.574867434	9.582841E-001	-135.0195000	0.574867434	9.558123E-001	-135.0096000	0.574867434	6.369638E-002	-173.6381000
285	0.576863432	6.040961E-002	-174.5966000	0.576863432	9.578306E-001	-135.5123000	0.576863432	9.556944E-001	-135.4842000	0.576863432	6.402089E-002	-174.2004000
286	0.578859430	6.063319E-002	-175.1414000	0.578859430	9.576133E-001	-135.9797000	0.578859430	9.554638E-001	-135.9610000	0.578859430	6.431039E-002	-174.6777000
287	0.580855428	6.067568E-002	-175.5804000	0.580855428	9.573905E-001	-136.4489000	0.580855428	9.549918E-001	-136.3819000	0.580855428	6.458129E-002	-174.9734000
288	0.582851426	6.091073E-002	-176.0263000	0.582851426	9.569576E-001	-136.9278000	0.582851426	9.550362E-001	-136.8663000	0.582851426	6.492001E-002	-175.5360000
289	0.584847424	6.110923E-002	-176.6125000	0.584847424	9.566664E-001	-137.4020000	0.584847424	9.546379E-001	-137.3480000	0.584847424	6.519385E-002	-175.9962000
290	0.586843422	6.121563E-002	-177.2278000	0.586843422	9.561322E-001	-137.8747000	0.586843422	9.540923E-001	-137.8205000	0.586843422	6.549013E-002	-176.4509000
291	0.588839420	6.125443E-002	-177.7457000	0.588839420	9.560384E-001	-138.3658000	0.588839420	9.536040E-001	-138.2578000	0.588839420	6.579092E-002	-176.7141000
292	0.590835418	6.142116E-002	-178.1078000	0.590835418	9.554819E-001	-138.8274000	0.590835418	9.536542E-001	-138.7519000	0.590835418	6.603409E-002	-177.4566000
293	0.592831416	6.141516E-002	-178.4932000	0.592831416	9.545608E-001	-139.2794000	0.592831416	9.533860E-001	-139.2065000	0.592831416	6.636310E-002	-177.9265000
294	0.594827414	6.144353E-002	-179.1443000	0.594827414	9.544623E-001	-139.7922000	0.594827414	9.524947E-001	-139.6716000	0.594827414	6.686664E-002	-178.3988000
295	0.596823412	6.160178E-002	-179.6590000	0.596823412	9.538648E-001	-140.2344000	0.596823412	9.522130E-001	-140.1489000	0.596823412	6.716674E-002	-178.7376000
296	0.598819410	6.166793E-002	179.8533000	0.598819410	9.535401E-001	-140.7058000	0.598819410	9.518567E-001	-140.6135000	0.598819410	6.751704E-002	-179.3479000
297	0.600815408	6.173982E-002	179.4279000	0.600815408	9.528010E-001	-141.1926000	0.600815408	9.514843E-001	-141.0815000	0.600815408	6.772511E-002	-179.8976000
298	0.602811406	6.195941E-002	179.1109000	0.602811406	9.526592E-001	-141.6617000	0.602811406	9.513456E-001	-141.5414000	0.602811406	6.823714E-002	179.8523000
299	0.604807404	6.207645E-002	178.6325000	0.604807404	9.519418E-001	-142.1348000	0.604807404	9.515015E-001	-142.0070000	0.604807404	6.809235E-002	179.1852000
300	0.606803402	6.250706E-002	178.3582000	0.606803402	9.510434E-001	-142.5712000	0.606803402	9.509418E-001	-142.5052000	0.606803402	6.857823E-002	178.6899000
301	0.608799400	6.262366E-002	177.8474000	0.608799400	9.509020E-001	-143.0692000	0.608799400	9.507330E-001	-142.9442000	0.608799400	6.898301E-002	178.1489000
302	0.610795398	6.304832E-002	177.5493000	0.610795398	9.502311E-001	-143.5070000	0.610795398	9.502302E-001	-143.4077000	0.610795398	6.921041E-002	177.5736000
303	0.612791396	6.358507E-002	177.2052000	0.612791396	9.495286E-001	-143.9595000	0.612791396	9.492993E-001	-143.8445000	0.612791396	6.971642E-002	177.0607000
304	0.614787394	6.389607E-002	176.6928000	0.614787394	9.499216E-001	-144.4062000	0.614787394	9.491305E-001	-144.3154000	0.614787394	7.011326E-002	176.6145000
305	0.616783392	6.439053E-002	176.4068000	0.616783392	9.492152E-001	-144.8475000	0.616783392	9.486623E-001	-144.7603000	0.616783392	7.062412E-002	176.1936000
306	0.618779390	6.478363E-002	176.0063000	0.618779390	9.485244E-001	-145.2957000	0.618779390	9.483250E-001	-145.2182000	0.618779390	7.109336E-002	175.7412000
307	0.620775388	6.535009E-002	175.6279000	0.620775388	9.480352E-001	-145.7093000	0.620775388	9.476833E-001	-145.6638000	0.620775388	7.160655E-002	175.1833000
308	0.622771386	6.569013E-002	175.1773000	0.622771386	9.480966E-001	-146.1487000	0.622771386	9.473738E-001	-146.1170000	0.622771386	7.197526E-002	174.6555000
309	0.624767384	6.613927E-002	174.5940000	0.624767384	9.473472E-001	-146.5851000	0.624767384	9.468328E-001	-146.5482000	0.624767384	7.241218E-002	174.0865000
310	0.626763382	6.644783E-002	174.0107000	0.626763382	9.472952E-001	-147.0077000	0.626763382	9.465158E-001	-146.9965000	0.626763382	7.281135E-002	173.4861000
311	0.628759380	6.669663E-002	173.2873000	0.628759380	9.472449E-001	-147.4245000	0.628759380	9.468778E-001	-147.4426000	0.628759380	7.300988E-002	172.9190000
312	0.630755378	6.698852E-002	172.7190000	0.630755378	9.469503E-001	-147.8564000	0.630755378	9.466038E-001	-147.8820000	0.630755378	7.339707E-002	172.3250000
313	0.632751376	6.719818E-002	171.9082000	0.632751376	9.470572E-001	-148.2855000	0.632751376	9.467212E-001	-148.3077000	0.632751376	7.356854E-002	171.6700000
314	0.634747374	6.742559E-002	171.2172000	0.634747374	9.469815E-001	-148.7361000	0.634747374	9.468223E-001	-148.7411000	0.634747374	7.358234E-002	170.8522000
315	0.636743372	6.764472E-002	170.5667000	0.636743372	9.470470E-001	-149.1947000	0.636743372	9.466984E-001	-149.1775000	0.636743372	7.365047E-002	170.3846000
316	0.638739370	6.785411E-002	169.8246000	0.638739370	9.469342E-001	-149.6209000	0.638739370	9.475242E-001	-149.6190000	0.638739370	7.382435E-002	169.8034000
317	0.640735368	6.830945E-002	169.3065000	0.640735368	9.470307E-001	-150.0765000	0.640735368	9.468330E-001	-150.0333000	0.640735368	7.406380E-002	169.0176000
318	0.642731366	6.839833E-002	168.6769000	0.642731366	9.471538E-001	-150.5344000	0.642731366	9.476670E-001	-150.5111000	0.642731366	7.419212E-002	168.6383000
319	0.644727364	6.883544E-002	168.1780000	0.644727364	9.471067E-001	-150.9814000	0.644727364	9.474738E-001	-150.9554000	0.644727364	7.451157E-002	168.2925000
320	0.646723362	6.893866E-002	167.5979000	0.646723362	9.471815E-001	-151.4438000	0.646723362	9.474918E-001	-151.3925000	0.646723362	7.452619E-002	167.6690000
321	0.648719360	6.921772E-002	167.1842000	0.648719360	9.468420E-001	-151.9003000	0.648719360	9.479632E-001	-151.8711000	0.648719360	7.491811E-002	167.3329000
322	0.650715358	6.944919E-002	166.7936000	0.650715358	9.471387E-001	-152.3528000	0.650715358	9.480745E-001	-152.3213000	0.650715358	7.508903E-002	166.9740000
323	0.652711356	6.968272E-002	166.3750000	0.652711356	9.468303E-001	-152.8115000	0.652711356	9.480186E-001	-152.7793000	0.652711356	7.540649E-002	166.5899000
324	0.654707354	7.013629E-002	166.0350000	0.654707354	9.471945E-001	-153.2903000	0.654707354	9.480538E-001	-153.2613000	0.654707354	7.578140E-002	166.2579000
325	0.656703352	7.016274E-002	165.6144000	0.656703352	9.473287E-001	-153.7421000	0.656703352	9.479414E-001	-153.7143000	0.656703352	7.600874E-002	165.9756000
326	0.658699350	7.052776E-002	165.1602000	0.658699350	9.473450E-001	-154.1897000	0.658699350	9.478799E-001	-154.2044000	0.658699350	7.655884E-002	165.7192000
327	0.660695348	7.068596E-002	164.7438000	0.660695348	9.474694E-001	-154.6697000	0.660695348	9.476580E-001	-154.6500000	0.660695348	7.676926E-002	165.3072000
328	0.662691346	7.118670E-002	164.5315000	0.662691346	9.480066E-001	-155.1105000	0.662691346	9.478439E-001	-155.1084000	0.662691346	7.728329E-002	165.0727000
329	0.664687344	7.121363E-002	164.0143000	0.664687344	9.477000E-001	-155.5623000	0.664687344	9.476135E-001	-155.5995000	0.664687344	7.750393E-002	164.6328000
330	0.666683342	7.149759E-002	163.5767000	0.666683342	9.477432E-001	-156.0395000	0.666683342	9.475901E-001	-156.0759000	0.666683342	7.787993E-002	164.3319000
331	0.668679340	7.159251E-002	163.1532000	0.668679340	9.478378E-001	-156.5014000	0.668679340	9.471580E-001	-156.5414000	0.668679340	7.817484E-002	164.0267000
332	0.670675338	7.192032E-002	162.8597000	0.670675338	9.478178E-001	-156.9500000	0.670675338	9.472281E-001	-157.0090000	0.670675338	7.843317E-002	163.6426000
333	0.672671336	7.195068E-002	162.4636000	0.672671336	9.479713E-001	-157.4169000	0.672671336	9.471078E-001	-157.5018000	0.672671336	7.895845E-002	163.2789000
334	0.674667334	7.228282E-002	162.0355000	0.674667334	9.480129E-001	-157.8772000	0.674667334	9.471421E-001	-157.9509000	0.674667334	7.900590E-002	162.9498000
335	0.676663332	7.264785E-002	161.6874000	0.676663332	9.480490E-001	-158.3414000	0.676663332	9.471884E-001	-158.4228000	0.676663332	7.954478E-002	162.5212000
336	0.678659330	7.293689E-002	161.2448000	0.678659330	9.483308E-001	-158.8311000	0.678659330	9.472768E-001	-158.8918000	0.678659330	7.994913E-002	162.2340000
337	0.680655328	7.328059E-002	160.7808000	0.680655328	9.482931E-001	-159.3101000	0.680655328	9.466302E-001	-159.3541000	0.680655328	8.028466E-002	161.7346000
338	0.682651326	7.360800E-002	160.2614000	0.682651326	9.480563E-001	-159.7955000	0.682651326	9.464602E-001	-159.8399000	0.682651326	8.077428E-002	161.2021000
339	0.684647324	7.409338E-002	159.7231000	0.684647324	9.483867E-001	-160.2760000	0.684647324	9.461997E-001	-160.3388000	0.684647324	8.134568E-002	160.7942000
340	0.686643322	7.436339E-002	159.2637000	0.686643322	9.476897E-001	-160.7694000	0.686643322	9.455381E-001	-160.7977000	0.686643322	8.154862E-002	160.1902000
341	0.688639320	7.484933E-002	158.6819000	0.688639320	9.479553E-001	-161.2840000	0.688639320	9.455175E-001	-161.2861000	0.688639320	8.217388E-002	159.7386000
342	0.690635318	7.526238E-002	158.0164000	0.690635318	9.474239E-001	-161.7782000	0.690635318	9.448928E-001	-161.7812000	0.690635318	8.248674E-002	159.1256000
343	0.692631316	7.534887E-002	157.5116000	0.692631316	9.472022E-001	-162.2628000	0.692631316	9.443641E-001	-162.2676000	0.692631316	8.279576E-002	158.5926000
344	0.694627314	7.549368E-002	156.9681000	0.694627314	9.468744E-001	-162.7703000	0.694627314	9.439877E-001	-162.7439000	0.694627314	8.312315E-002	158.0577000
345	0.696623312	7.566601E-002	156.5554000	0.696623312	9.460130E-001	-163.2537000	0.696623312	9.435962E-001	-163.2233000	0.696623312	8.337682E-002	157.4592000
346	0.698619310	7.569576E-002	155.8888000	0.698619310	9.457533E-001	-163.7735000	0.698619310	9.428084E-001	-163.7136000	0.698619310	8.381380E-002	157.1360000
347	0.700615308	7.558315E-002	155.2230000	0.700615308	9.454387E-001	-164.2678000	0.700615308	9.421741E-001	-164.1850000	0.700615308	8.376455E-002	156.3617000
348	0.702611306	7.600059E-002	154.8180000	0.702611306	9.453417E-001	-164.7583000	0.702611306	9.418876E-001	-164.6756000	0.702611306	8.400713E-002	155.8960000
349	0.704607304	7.578222E-002	154.4092000	0.704607304	9.445878E-001	-165.2472000	0.704607304	9.413226E-001	-165.1393000	0.704607304	8.418620E-002	155.3451000
350	0.706603302	7.579491E-002	153.7639000	0.706603302	9.445586E-001	-165.7337000	0.706603302	9.407839E-001	-165.6174000	0.706603302	8.439377E-002	154.8383000
351	0.708599300	7.569523E-002	153.3783000	0.708599300	9.437078E-001	-166.2310000	0.708599300	9.400664E-001	-166.0595000	0.708599300	8.476261E-002	154.2658000
352	0.710595298	7.585637E-002	153.0375000	0.710595298	9.428957E-001	-166.7339000	0.710595298	9.398356E-001	-166.5448000	0.710595298	8.520336E-002	153.8100000
353	0.712591296	7.622273E-002	152.5521000	0.712591296	9.424679E-001	-167.1801000	0.712591296	9.391553E-001	-166.9989000	0.712591296	8.547036E-002	153.1846000
354	0.714587294	7.636469E-002	152.1527000	0.714587294	9.417319E-001	-167.6818000	0.714587294	9.384174E-001	-167.4388000	0.714587294	8.613624E-002	152.8476000
355	0.716583292	7.689004E-002	151.7263000	0.716583292	9.407694E-001	-168.1405000	0.716583292	9.379458E-001	-167.9032000	0.716583292	8.666791E-002	152.3693000
356	0.718579290	7.734270E-002	151.2663000	0.718579290	9.400512E-001	-168.6365000	0.718579290	9.374954E-001	-168.3387000	0.718579290	8.735995E-002	151.9577000
357	0.720575288	7.792559E-002	150.8494000	0.720575288	9.388697E-001	-169.0725000	0.720575288	9.369662E-001	-168.7831000	0.720575288	8.792876E-002	151.4504000
358	0.722571286	7.865073E-002	150.3910000	0.722571286	9.378554E-001	-169.5164000	0.722571286	9.362844E-001	-169.2152000	0.722571286	8.851395E-002	150.9347000
359	0.724567284	7.919422E-002	149.8957000	0.724567284	9.370661E-001	-169.9727000	0.724567284	9.363194E-001	-169.6413000	0.724567284	8.925086E-002	150.4025000
360	0.726563282	8.004234E-002	149.2947000	0.726563282	9.360182E-001	-170.3965000	0.726563282	9.357185E-001	-170.0456000	0.726563282	8.982562E-002	149.7320000
361	0.728559280	8.045624E-002	148.7087000	0.728559280	9.353223E-001	-170.8058000	0.728559280	9.355305E-001	-170.4730000	0.728559280	9.042232E-002	149.1958000
362	0.730555278	8.080925E-002	148.1013000	0.730555278	9.347265E-001	-171.2571000	0.730555278	9.354225E-001	-170.9066000	0.730555278	9.070606E-002	148.5693000
363	0.732551276	8.113919E-002	147.4149000	0.732551276	9.339260E-001	-171.6552000	0.732551276	9.354938E-001	-171.3288000	0.732551276	9.111805E-002	147.8679000
364	0.734547274	8.129790E-002	146.8343000	0.734547274	9.334354E-001	-172.0812000	0.734547274	9.356216E-001	-171.7834000	0.734547274	9.128714E-002	147.2772000
365	0.736543272	8.145350E-002	146.1758000	0.736543272	9.332556E-001	-172.4984000	0.736543272	9.355545E-001	-172.2203000	0.736543272	9.146439E-002	146.6748000
366	0.738539270	8.157676E-002	145.4100000	0.738539270	9.331867E-001	-172.9082000	0.738539270	9.357820E-001	-172.6576000	0.738539270	9.164647E-002	145.9386000
367	0.740535268	8.167318E-002	144.6762000	0.740535268	9.331899E-001	-173.3185000	0.740535268	9.352040E-001	-173.1128000	0.740535268	9.177779E-002	145.2019000
368	0.742531266	8.162590E-002	144.1297000	0.742531266	9.335796E-001	-173.7533000	0.742531266	9.356764E-001	-173.5613000	0.742531266	9.181712E-002	144.6115000
369	0.744527264	8.160759E-002	143.4055000	0.744527264	9.337015E-001	-174.1803000	0.744527264	9.362053E-001	-174.0195000	0.744527264	9.175362E-002	144.1545000
370	0.746523262	8.158988E-002	142.7385000	0.746523262	9.343054E-001	-174.6024000	0.746523262	9.363822E-001	-174.4783000	0.746523262	9.204102E-002	143.5461000
371	0.748519260	8.146273E-002	142.1724000	0.748519260	9.344774E-001	-175.0565000	0.748519260	9.367293E-001	-174.9549000	0.748519260	9.214454E-002	143.2221000
372	0.750515258	8.172156E-002	141.9458000	0.750515258	9.346759E-001	-175.5072000	0.750515258	9.365614E-001	-175.4107000	0.750515258	9.209164E-002	142.6739000
373	0.752511256	8.192640E-002	141.3133000	0.752511256	9.348595E-001	-175.9274000	0.752511256	9.370666E-001	-175.8585000	0.752511256	9.216479E-002	142.0582000
374	0.754507254	8.199248E-002	140.9122000	0.754507254	9.352339E-001	-176.3650000	0.754507254	9.372172E-001	-176.3378000	0.754507254	9.238382E-002	141.7383000
375	0.756503252	8.190957E-002	140.4037000	0.756503252	9.360739E-001	-176.8171000	0.756503252	9.373326E-001	-176.8053000	0.756503252	9.275905E-002	141.3725000
376	0.758499250	8.235998E-002	140.0641000	0.758499250	9.359724E-001	-177.2827000	0.758499250	9.374627E-001	-177.2687000	0.758499250	9.312584E-002	141.0421000
377	0.760495248	8.247475E-002	139.6060000	0.760495248	9.360117E-001	-177.7523000	0.760495248	9.373923E-001	-177.7398000	0.760495248	9.339391E-002	140.5762000
378	0.762491246	8.270836E-002	139.2141000	0.762491246	9.364926E-001	-178.2028000	0.762491246	9.376423E-001	-178.2141000	0.762491246	9.400934E-002	140.2992000
379	0.764487244	8.303174E-002	138.9072000	0.764487244	9.370245E-001	-178.6638000	0.764487244	9.377248E-001	-178.6928000	0.764487244	9.440908E-002	139.8941000
380	0.766483242	8.328775E-002	138.6300000	0.766483242	9.371811E-001	-179.1272000	0.766483242	9.376276E-001	-179.1546000	0.766483242	9.470125E-002	139.6110000
381	0.768479240	8.378764E-002	138.3321000	0.768479240	9.371688E-001	-179.5734000	0.768479240	9.378378E-001	-179.6237000	0.768479240	9.514157E-002	139.3244000
382	0.770475238	8.436578E-002	138.0990000	0.770475238	9.377568E-001	179.9521000	0.770475238	9.376914E-001	179.9036000	0.770475238	9.581146E-002	138.9304000
383	0.772471236	8.451640E-002	137.5155000	0.772471236	9.375881E-001	179.4765000	0.772471236	9.378422E-001	179.4114000	0.772471236	9.612578E-002	138.5990000
384	0.774467234	8.504073E-002	137.3054000	0.774467234	9.377344E-001	179.0083000	0.774467234	9.374627E-001	178.9720000	0.774467234	9.641236E-002	138.1450000
385	0.776463232	8.541512E-002	136.7965000	0.776463232	9.378252E-001	178.5326000	0.776463232	9.375623E-001	178.4724000	0.776463232	9.688804E-002	137.7266000
386	0.778459230	8.579627E-002	136.4231000	0.778459230	9.381161E-001	178.0388000	0.778459230	9.371786E-001	178.0105000	0.778459230	9.737473E-002	137.2750000
387	0.780455228	8.607575E-002	135.9750000	0.780455228	9.384432E-001	177.5863000	0.780455228	9.370483E-001	177.5152000	0.780455228	9.797390E-002	136.8525000
388	0.782451226	8.646652E-002	135.4832000	0.782451226	9.387842E-001	177.0909000	0.782451226	9.367484E-001	177.0404000	0.782451226	9.838457E-002	136.2946000
389	0.784447224	8.660531E-002	135.0117000	0.784447224	9.381706E-001	176.6367000	0.784447224	9.363554E-001	176.5807000	0.784447224	9.871116E-002	135.9438000
390	0.786443222	8.703040E-002	134.5500000	0.786443222	9.383837E-001	176.1276000	0.786443222	9.364360E-001	176.1139000	0.786443222	9.910239E-002	135.3755000
391	0.788439220	8.730011E-002	133.8773000	0.788439220	9.380190E-001	175.6375000	0.788439220	9.358646E-001	175.6208000	0.788439220	9.934115E-002	134.8306000
392	0.790435218	8.756716E-002	133.2762000	0.790435218	9.378996E-001	175.1608000	0.790435218	9.354545E-001	175.1498000	0.790435218	9.966606E-002	134.3241000
393	0.792431216	8.800156E-002	132.6667000	0.792431216	9.379354E-001	174.6748000	0.792431216	9.352056E-001	174.6815000	0.792431216	1.000581E-001	133.8256000
394	0.794427214	8.829766E-002	132.0408000	0.794427214	9.378488E-001	174.1658000	0.794427214	9.345686E-001	174.1903000	0.794427214	1.005122E-001	133.1906000
395	0.796423212	8.855482E-002	131.5074000	0.796423212	9.372916E-001	173.6945000	0.796423212	9.343243E-001	173.7191000	0.796423212	1.010702E-001	132.7620000
396	0.798419210	8.876769E-002	131.0089000	0.798419210	9.370593E-001	173.1915000	0.798419210	9.338211E-001	173.2724000	0.798419210	1.012775E-001	132.2901000
397	0.800415208	8.901335E-002	130.4824000	0.800415208	9.366699E-001	172.7498000	0.800415208	9.335493E-001	172.7879000	0.800415208	1.015498E-001	131.7987000
398	0.802411206	8.917610E-002	129.8831000	0.802411206	9.363592E-001	172.2185000	0.802411206	9.330135E-001	172.3120000	0.802411206	1.020548E-001	131.2704000
399	0.804407204	8.943518E-002	129.2974000	0.804407204	9.359674E-001	171.7277000	0.804407204	9.322954E-001	171.8296000	0.804407204	1.023852E-001	130.7155000
400	0.806403202	8.955029E-002	128.7596000	0.806403202	9.354565E-001	171.2464000	0.806403202	9.319642E-001	171.3717000	0.806403202	1.027136E-001	130.2150000
401	0.808399200	8.956254E-002	128.2788000	0.808399200	9.352446E-001	170.7627000	0.808399200	9.314740E-001	170.8985000	0.808399200	1.030992E-001	129.8145000
402	0.810395198	8.969736E-002	127.7709000	0.810395198	9.347693E-001	170.2846000	0.810395198	9.312721E-001	170.4222000	0.810395198	1.032994E-001	129.2485000
403	0.812391196	8.974231E-002	127.1764000	0.812391196	9.336372E-001	169.7913000	0.812391196	9.303041E-001	169.9720000	0.812391196	1.035422E-001	128.7008000
404	0.814387194	8.999760E-002	126.7659000	0.814387194	9.330279E-001	169.3267000	0.814387194	9.296356E-001	169.5005000	0.814387194	1.038820E-001	128.1232000
405	0.816383192	9.004875E-002	126.1688000	0.816383192	9.330634E-001	168.8405000	0.816383192	9.294313E-001	169.0539000	0.816383192	1.042609E-001	127.7093000
406	0.818379190	8.993660E-002	125.6433000	0.818379190	9.323473E-001	168.3853000	0.818379190	9.288070E-001	168.6060000	0.818379190	1.045700E-001	127.2898000
407	0.820375188	9.022937E-002	125.2980000	0.820375188	9.319219E-001	167.8919000	0.820375188	9.288152E-001	168.1173000	0.820375188	1.049782E-001	126.7323000
408	0.822371186	9.028162E-002	124.6804000	0.822371186	9.308131E-001	167.4261000	0.822371186	9.284862E-001	167.6782000	0.822371186	1.053765E-001	126.2082000
409	0.824367184	9.059525E-002	124.2505000	0.824367184	9.307845E-001	166.9615000	0.824367184	9.282054E-001	167.2189000	0.824367184	1.055672E-001	125.6527000
410	0.826363182	9.073582E-002	123.7156000	0.826363182	9.301462E-001	166.4571000	0.826363182	9.274496E-001	166.7592000	0.826363182	1.060768E-001	125.2038000
411	0.828359180	9.086821E-002	123.2896000	0.828359180	9.293575E-001	166.0159000	0.828359180	9.275563E-001	166.3270000	0.828359180	1.065670E-001	124.6637000
412	0.830355178	9.119445E-002	122.8446000	0.830355178	9.289921E-001	165.5335000	0.830355178	9.272273E-001	165.8818000	0.830355178	1.069617E-001	124.2157000
413	0.832351176	9.154206E-002	122.2684000	0.832351176	9.279462E-001	165.0680000	0.832351176	9.268827E-001	165.4151000	0.832351176	1.075644E-001	123.6720000
414	0.834347174	9.175615E-002	121.7768000	0.834347174	9.277679E-001	164.6285000	0.834347174	9.267176E-001	164.9810000	0.834347174	1.081240E-001	123.1091000
415	0.836343172	9.212036E-002	121.2685000	0.836343172	9.268442E-001	164.1652000	0.836343172	9.268448E-001	164.5255000	0.836343172	1.086191E-001	122.5685000
416	0.838339170	9.239541E-002	120.8151000	0.838339170	9.263065E-001	163.7136000	0.838339170	9.266390E-001	164.0883000	0.838339170	1.091313E-001	122.1430000
417	0.840335168	9.265687E-002	120.3527000	0.840335168	9.258876E-001	163.2677000	0.840335168	9.261832E-001	163.6478000	0.840335168	1.096605E-001	121.5735000
418	0.842331166	9.291431E-002	119.8281000	0.842331166	9.251700E-001	162.8293000	0.842331166	9.262038E-001	163.2095000	0.842331166	1.102811E-001	121.0318000
419	0.844327164	9.327143E-002	119.4241000	0.844327164	9.247917E-001	162.3795000	0.844327164	9.257805E-001	162.7429000	0.844327164	1.105311E-001	120.4945000
420	0.846323162	9.355630E-002	118.9491000	0.846323162	9.238844E-001	161.9450000	0.846323162	9.257994E-001	162.3033000	0.846323162	1.109567E-001	120.0149000
421	0.848319160	9.349400E-002	118.4656000	0.848319160	9.235911E-001	161.4987000	0.848319160	9.257910E-001	161.8432000	0.848319160	1.111657E-001	119.4563000
422	0.850315158	9.375631E-002	117.9522000	0.850315158	9.230905E-001	161.0534000	0.850315158	9.258117E-001	161.4073000	0.850315158	1.113079E-001	118.9257000
423	0.852311156	9.411396E-002	117.4676000	0.852311156	9.226363E-001	160.6452000	0.852311156	9.257365E-001	160.9438000	0.852311156	1.115190E-001	118.3188000
424	0.854307154	9.412176E-002	117.0115000	0.854307154	9.227608E-001	160.2237000	0.854307154	9.254462E-001	160.4855000	0.854307154	1.118253E-001	117.7250000
425	0.856303152	9.425187E-002	116.4280000	0.856303152	9.223898E-001	159.7630000	0.856303152	9.253452E-001	160.0124000	0.856303152	1.117721E-001	117.2355000
426	0.858299150	9.457874E-002	115.8864000	0.858299150	9.216584E-001	159.3540000	0.858299150	9.253611E-001	159.5961000	0.858299150	1.121949E-001	116.7353000
427	0.860295148	9.488766E-002	115.5362000	0.860295148	9.218134E-001	158.9230000	0.860295148	9.248627E-001	159.1141000	0.860295148	1.122228E-001	116.1503000
428	0.862291146	9.488844E-002	115.0859000	0.862291146	9.216982E-001	158.4983000	0.862291146	9.247233E-001	158.6382000	0.862291146	1.125782E-001	115.6492000
429	0.864287144	9.521183E-002	114.4190000	0.864287144	9.214119E-001	158.0711000	0.864287144	9.250489E-001	158.1696000	0.864287144	1.127513E-001	115.1951000
430	0.866283142	9.520915E-002	114.1522000	0.866283142	9.216445E-001	157.6186000	0.866283142	9.249917E-001	157.7375000	0.866283142	1.128932E-001	114.7888000
431	0.868279140	9.547605E-002	113.5013000	0.868279140	9.219428E-001	157.1943000	0.868279140	9.248092E-001	157.2527000	0.868279140	1.133725E-001	114.1976000
432	0.870275138	9.548315E-002	113.0625000	0.870275138	9.220116E-001	156.7513000	0.870275138	9.244180E-001	156.7807000	0.870275138	1.137066E-001	113.8549000
433	0.872271136	9.570446E-002	112.5480000	0.872271136	9.223489E-001	156.3076000	0.872271136	9.245059E-001	156.3259000	0.872271136	1.142114E-001	113.3264000
434	0.874267134	9.588009E-002	112.0324000	0.874267134	9.223045E-001	155.8734000	0.874267134	9.245086E-001	155.8512000	0.874267134	1.144987E-001	113.0395000
435	0.876263132	9.624279E-002	111.6118000	0.876263132	9.227474E-001	155.4229000	0.876263132	9.245674E-001	155.3878000	0.876263132	1.145779E-001	112.5152000
436	0.878259130	9.631366E-002	111.1094000	0.878259130	9.230565E-001	154.9910000	0.878259130	9.244665E-001	154.9125000	0.878259130	1.150172E-001	112.2595000
437	0.880255128	9.657083E-002	110.6136000	0.880255128	9.234532E-001	154.5120000	0.880255128	9.245010E-001	154.4574000	0.880255128	1.154209E-001	111.8966000
438	0.882251126	9.651476E-002	110.3112000	0.882251126	9.237942E-001	154.0637000	0.882251126	9.242909E-001	153.9986000	0.882251126	1.157636E-001	111.4472000
439	0.884247124	9.682802E-002	109.7955000	0.884247124	9.240453E-001	153.5865000	0.884247124	9.240545E-001	153.5409000	0.884247124	1.160356E-001	110.9980000
440	0.886243122	9.707761E-002	109.2424000	0.886243122	9.246473E-001	153.1255000	0.886243122	9.241748E-001	153.0517000	0.886243122	1.167318E-001	110.6724000
441	0.888239120	9.726629E-002	108.8143000	0.888239120	9.249350E-001	152.6782000	0.888239120	9.240647E-001	152.5954000	0.888239120	1.170938E-001	110.2636000
442	0.890235118	9.745038E-002	108.3528000	0.890235118	9.251444E-001	152.1985000	0.890235118	9.240236E-001	152.1085000	0.890235118	1.174904E-001	109.8867000
443	0.892231116	9.780506E-002	107.8660000	0.892231116	9.253716E-001	151.7295000	0.892231116	9.238389E-001	151.6449000	0.892231116	1.177300E-001	109.5531000
444	0.894227114	9.802169E-002	107.5392000	0.894227114	9.264169E-001	151.2413000	0.894227114	9.235440E-001	151.1748000	0.894227114	1.185557E-001	109.0990000
445	0.896223112	9.845480E-002	106.9027000	0.896223112	9.266017E-001	150.7377000	0.896223112	9.238945E-001	150.6966000	0.896223112	1.190697E-001	108.7197000
446	0.898219110	9.856538E-002	106.5337000	0.898219110	9.264037E-001	150.2716000	0.898219110	9.237496E-001	150.2339000	0.898219110	1.192708E-001	108.1432000
447	0.900215108	9.879950E-002	106.0685000	0.900215108	9.268783E-001	149.7717000	0.900215108	9.237564E-001	149.7685000	0.900215108	1.199565E-001	107.8114000
448	0.902211106	9.887993E-002	105.4294000	0.902211106	9.267539E-001	149.2685000	0.902211106	9.232162E-001	149.2824000	0.902211106	1.204004E-001	107.2266000
449	0.904207104	9.908023E-002	104.8394000	0.904207104	9.268999E-001	148.7659000	0.904207104	9.227883E-001	148.8067000	0.904207104	1.209344E-001	106.7433000
450	0.906203102	9.940271E-002	104.3001000	0.906203102	9.267829E-001	148.2536000	0.906203102	9.228195E-001	148.3321000	0.906203102	1.214888E-001	106.1479000
451	0.908199100	9.945370E-002	103.7906000	0.908199100	9.267918E-001	147.7498000	0.908199100	9.225202E-001	147.8542000	0.908199100	1.222292E-001	105.6952000
452	0.910195098	9.957800E-002	103.0410000	0.910195098	9.263723E-001	147.2469000	0.910195098	9.217515E-001	147.3663000	0.910195098	1.225170E-001	105.0904000
453	0.912191096	9.966189E-002	102.5814000	0.912191096	9.258118E-001	146.7484000	0.912191096	9.219345E-001	146.9152000	0.912191096	1.228396E-001	104.5331000
454	0.914187094	9.996231E-002	101.9101000	0.914187094	9.254124E-001	146.2220000	0.914187094	9.211893E-001	146.4024000	0.914187094	1.234003E-001	103.9713000
455	0.916183092	1.000515E-001	101.3245000	0.916183092	9.252350E-001	145.7253000	0.916183092	9.207191E-001	145.9226000	0.916183092	1.237800E-001	103.4302000
456	0.918179090	1.000648E-001	100.7952000	0.918179090	9.245268E-001	145.2159000	0.918179090	9.205341E-001	145.4611000	0.918179090	1.242086E-001	102.8512000
457	0.920175088	1.001505E-001	100.2060000	0.920175088	9.235464E-001	144.7322000	0.920175088	9.198529E-001	144.9702000	0.920175088	1.244468E-001	102.2760000
458	0.922171086	1.001691E-001	99.6737700	0.922171086	9.227154E-001	144.2291000	0.922171086	9.193870E-001	144.4895000	0.922171086	1.248449E-001	101.6909000
459	0.924167084	1.000171E-001	99.0507000	0.924167084	9.216193E-001	143.7258000	0.924167084	9.185019E-001	144.0282000	0.924167084	1.254201E-001	101.2083000
460	0.926163082	9.987514E-002	98.6479200	0.926163082	9.211501E-001	143.2680000	0.926163082	9.183570E-001	143.5582000	0.926163082	1.257541E-001	100.6960000
461	0.928159080	9.988362E-002	98.0516800	0.928159080	9.195677E-001	142.7944000	0.928159080	9.171723E-001	143.0736000	0.928159080	1.259969E-001	100.0540000
462	0.930155078	9.989274E-002	97.6826900	0.930155078	9.189926E-001	142.3172000	0.930155078	9.168931E-001	142.6021000	0.930155078	1.264967E-001	99.5619000
463	0.932151076	9.981318E-002	97.3522900	0.932151076	9.179729E-001	141.8583000	0.932151076	9.164419E-001	142.1394000	0.932151076	1.269906E-001	99.0544100
464	0.934147074	1.000766E-001	96.9355000	0.934147074	9.168963E-001	141.3794000	0.934147074	9.157180E-001	141.6866000	0.934147074	1.272560E-001	98.6660600
465	0.936143072	1.001187E-001	96.4752600	0.936143072	9.162030E-001	140.9388000	0.936143072	9.149577E-001	141.2329000	0.936143072	1.278266E-001	98.1056400
466	0.938139070	1.003556E-001	96.0767700	0.938139070	9.148306E-001	140.4863000	0.938139070	9.140981E-001	140.7443000	0.938139070	1.285601E-001	97.5750400
467	0.940135068	1.005825E-001	95.7405200	0.940135068	9.143854E-001	140.0474000	0.940135068	9.137040E-001	140.2985000	0.940135068	1.289712E-001	97.1038400
468	0.942131066	1.007689E-001	95.3205600	0.942131066	9.135764E-001	139.5874000	0.942131066	9.134063E-001	139.8555000	0.942131066	1.293806E-001	96.5854700
469	0.944127064	1.010279E-001	94.7912200	0.944127064	9.130715E-001	139.1485000	0.944127064	9.129500E-001	139.3981000	0.944127064	1.299878E-001	96.0505000
470	0.946123062	1.013596E-001	94.4631900	0.946123062	9.125637E-001	138.7136000	0.946123062	9.124422E-001	138.9589000	0.946123062	1.305158E-001	95.5442400
471	0.948119060	1.015898E-001	94.0079300	0.948119060	9.121341E-001	138.2640000	0.948119060	9.121114E-001	138.5092000	0.948119060	1.309138E-001	95.0598100
472	0.950115058	1.021038E-001	93.5125000	0.950115058	9.113283E-001	137.8282000	0.950115058	9.118686E-001	138.0793000	0.950115058	1.313453E-001	94.6143000
473	0.952111056	1.023559E-001	92.9560900	0.952111056	9.110753E-001	137.3956000	0.952111056	9.114745E-001	137.6582000	0.952111056	1.317521E-001	94.0649900
474	0.954107054	1.025204E-001	92.4727900	0.954107054	9.113583E-001	136.9650000	0.954107054	9.113663E-001	137.1995000	0.954107054	1.320466E-001	93.4408600
475	0.956103052	1.029072E-001	91.9018900	0.956103052	9.110655E-001	136.5467000	0.956103052	9.109726E-001	136.7492000	0.956103052	1.325847E-001	92.9182400
476	0.958099050	1.029887E-001	91.3041800	0.958099050	9.107886E-001	136.0826000	0.958099050	9.108950E-001	136.3386000	0.958099050	1.326795E-001	92.4317600
477	0.960095048	1.032018E-001	90.8106800	0.960095048	9.106480E-001	135.6492000	0.960095048	9.105984E-001	135.8634000	0.960095048	1.332678E-001	91.9882300
478	0.962091046	1.032525E-001	90.2137400	0.962091046	9.109873E-001	135.1874000	0.962091046	9.106873E-001	135.4274000	0.962091046	1.334023E-001	91.3697700
479	0.964087044	1.033417E-001	89.7772300	0.964087044	9.106687E-001	134.7238000	0.964087044	9.103960E-001	134.9935000	0.964087044	1.335696E-001	90.8734900
480	0.966083042	1.034801E-001	89.1720900	0.966083042	9.105507E-001	134.2824000	0.966083042	9.104432E-001	134.5351000	0.966083042	1.341576E-001	90.3959200
481	0.968079040	1.034303E-001	88.8182100	0.968079040	9.106502E-001	133.8328000	0.968079040	9.103147E-001	134.0869000	0.968079040	1.343620E-001	89.9777000
482	0.970075038	1.034983E-001	88.1553000	0.970075038	9.102756E-001	133.3615000	0.970075038	9.101930E-001	133.6333000	0.970075038	1.346670E-001	89.6043300
483	0.972071036	1.033180E-001	87.6769600	0.972071036	9.104847E-001	132.8855000	0.972071036	9.107466E-001	133.1697000	0.972071036	1.351403E-001	88.8937400
484	0.974067034	1.034306E-001	87.1780200	0.974067034	9.106378E-001	132.4356000	0.974067034	9.105898E-001	132.7036000	0.974067034	1.356557E-001	88.5239500
485	0.976063032	1.033682E-001	86.7914500	0.976063032	9.101369E-001	131.9689000	0.976063032	9.102042E-001	132.2385000	0.976063032	1.359297E-001	88.0552300
486	0.978059030	1.033371E-001	86.2251500	0.978059030	9.102665E-001	131.5045000	0.978059030	9.098596E-001	131.7765000	0.978059030	1.363485E-001	87.5978100
487	0.980055028	1.035367E-001	85.6565900	0.980055028	9.096648E-001	131.0563000	0.980055028	9.104628E-001	131.3029000	0.980055028	1.367628E-001	87.2459000
488	0.982051026	1.036030E-001	85.0500400	0.982051026	9.098753E-001	130.5948000	0.982051026	9.105392E-001	130.8437000	0.982051026	1.373809E-001	86.7185000
489	0.984047024	1.035649E-001	84.7199500	0.984047024	9.095177E-001	130.1314000	0.984047024	9.102713E-001	130.3785000	0.984047024	1.375767E-001	86.2801400
490	0.986043022	1.036034E-001	84.1824800	0.986043022	9.094451E-001	129.6675000	0.986043022	9.104860E-001	129.8870000	0.986043022	1.378278E-001	85.8607300
491	0.988039020	1.033291E-001	83.7487300	0.988039020	9.092558E-001	129.2095000	0.988039020	9.099559E-001	129.4195000	0.988039020	1.382267E-001	85.2936100
492	0.990035018	1.033797E-001	83.1185200	0.990035018	9.087657E-001	128.7440000	0.990035018	9.105296E-001	128.9250000	0.990035018	1.387798E-001	84.9439400
493	0.992031016	1.035292E-001	82.7323300	0.992031016	9.089057E-001	128.2764000	0.992031016	9.105645E-001	128.4565000	0.992031016	1.393329E-001	84.4118900
494	0.994027014	1.032334E-001	82.2957100	0.994027014	9.082745E-001	127.8251000	0.994027014	9.097444E-001	127.9755000	0.994027014	1.397623E-001	83.8697600
495	0.996023012	1.034428E-001	81.7604800	0.996023012	9.084671E-001	127.3529000	0.996023012	9.099382E-001	127.4808000	0.996023012	1.401859E-001	83.3351500
496	0.998019010	1.033253E-001	81.3568300	0.998019010	9.081923E-001	126.8962000	0.998019010	9.094898E-001	126.9944000	0.998019010	1.407641E-001	82.8923900
497	1.000015008	1.032169E-001	80.9203700	1.000015008	9.081789E-001	126.4407000	1.000015008	9.094411E-001	126.5274000	1.000015008	1.413622E-001	82.4681500
498	1.002011006	1.033844E-001	80.4355800	1.002011006	9.082999E-001	125.9754000	1.002011006	9.095616E-001	126.0058000	1.002011006	1.419304E-001	82.0382800
499	1.004007004	1.033922E-001	80.0055500	1.004007004	9.081723E-001	125.5041000	1.004007004	9.092507E-001	125.5261000	1.004007004	1.425227E-001	81.5020000
500	1.006003002	1.033481E-001	79.5837000	1.006003002	9.073737E-001	125.0415000	1.006003002	9.088926E-001	125.0427000	1.006003002	1.427536E-001	80.9029500
501	1.007998999	1.033055E-001	79.1818200	1.007998999	9.081256E-001	124.5814000	1.007998999	9.083839E-001	124.5527000	1.007998999	1.435959E-001	80.4419300
502	1.009994997	1.033156E-001	78.7336200	1.009994997	9.076123E-001	124.1366000	1.009994997	9.076782E-001	124.0488000	1.009994997	1.440130E-001	79.8817500
503	1.011990995	1.035815E-001	78.2451900	1.011990995	9.078435E-001	123.6470000	1.011990995	9.074228E-001	123.5607000	1.011990995	1.445725E-001	79.4048500
504	1.013986993	1.036220E-001	77.8507500	1.013986993	9.076996E-001	123.1808000	1.013986993	9.068666E-001	123.0702000	1.013986993	1.452403E-001	78.7932100
505	1.015982991	1.036501E-001	77.2176600	1.015982991	9.074949E-001	122.6994000	1.015982991	9.063232E-001	122.5753000	1.015982991	1.457528E-001	78.2668600
506	1.017978989	1.036858E-001	76.7906600	1.017978989	9.077090E-001	122.2268000	1.017978989	9.054619E-001	122.0963000	1.017978989	1.462120E-001	77.7664300
507	1.019974987	1.036886E-001	76.2335100	1.019974987	9.073899E-001	121.7241000	1.019974987	9.045910E-001	121.6039000	1.019974987	1.467340E-001	77.1282400
508	1.021970985	1.036558E-001	75.8210500	1.021970985	9.074669E-001	121.2857000	1.021970985	9.038705E-001	121.1217000	1.021970985	1.472035E-001	76.5623800
509	1.023966983	1.036982E-001	75.2166300	1.023966983	9.076272E-001	120.7681000	1.023966983	9.027600E-001	120.6522000	1.023966983	1.477912E-001	76.0431300
510	1.025962981	1.036936E-001	74.6990400	1.025962981	9.074414E-001	120.2923000	1.025962981	9.019945E-001	120.1781000	1.025962981	1.480641E-001	75.4648300
511	1.027958979	1.035469E-001	74.2570300	1.027958979	9.069640E-001	119.7986000	1.027958979	9.014211E-001	119.7088000	1.027958979	1.487347E-001	74.9419600
512	1.029954977	1.035123E-001	73.6426100	1.029954977	9.067922E-001	119.3025000	1.029954977	9.006488E-001	119.2329000	1.029954977	1.491062E-001	74.3634500
513	1.031950975	1.032695E-001	73.0752400	1.031950975	9.064061E-001	118.8167000	1.031950975	8.996201E-001	118.7717000	1.031950975	1.493796E-001	73.7565300
514	1.033946973	1.031623E-001	72.7152300	1.033946973	9.059488E-001	118.3151000	1.033946973	8.986639E-001	118.3188000	1.033946973	1.500564E-001	73.3310000
515	1.035942971	1.028329E-001	72.2542900	1.035942971	9.052945E-001	117.8159000	1.035942971	8.984630E-001	117.8487000	1.035942971	1.505862E-001	72.7198100
516	1.037938969	1.027965E-001	71.7816300	1.037938969	9.051120E-001	117.3155000	1.037938969	8.967727E-001	117.3919000	1.037938969	1.508162E-001	72.2547200
517	1.039934967	1.025267E-001	71.4388500	1.039934967	9.044380E-001	116.8265000	1.039934967	8.963873E-001	116.9485000	1.039934967	1.515809E-001	71.7823000
518	1.041930965	1.023836E-001	71.0619800	1.041930965	9.037656E-001	116.3159000	1.041930965	8.954362E-001	116.5016000	1.041930965	1.519754E-001	71.3403700
519	1.043926963	1.022366E-001	70.7505600	1.043926963	9.033814E-001	115.8161000	1.043926963	8.948549E-001	116.0629000	1.043926963	1.523667E-001	70.8474900
520	1.045922961	1.019980E-001	70.3997300	1.045922961	9.025899E-001	115.3315000	1.045922961	8.939759E-001	115.6098000	1.045922961	1.529457E-001	70.4044300
521	1.047918959	1.020039E-001	70.1705000	1.047918959	9.011918E-001	114.8391000	1.047918959	8.932464E-001	115.1602000	1.047918959	1.536018E-001	69.8289000
522	1.049914957	1.017336E-001	69.8422700	1.049914957	9.002664E-001	114.3487000	1.049914957	8.930306E-001	114.7215000	1.049914957	1.542323E-001	69.3789700
523	1.051910955	1.018500E-001	69.5747700	1.051910955	8.992289E-001	113.8622000	1.051910955	8.921625E-001	114.2796000	1.051910955	1.548680E-001	68.8792000
524	1.053906953	1.017886E-001	69.2642500	1.053906953	8.983839E-001	113.3928000	1.053906953	8.920113E-001	113.8468000	1.053906953	1.555964E-001	68.3700200
525	1.055902951	1.019788E-001	68.9225600	1.055902951	8.972933E-001	112.9398000	1.055902951	8.912727E-001	113.4120000	1.055902951	1.562804E-001	67.8378200
526	1.057898949	1.020234E-001	68.5971400	1.057898949	8.963744E-001	112.4785000	1.057898949	8.908799E-001	112.9660000	1.057898949	1.569152E-001	67.3447400
527	1.059894947	1.021005E-001	68.3181800	1.059894947	8.949974E-001	112.0341000	1.059894947	8.904714E-001	112.5359000	1.059894947	1.574310E-001	66.8071600
528	1.061890945	1.021949E-001	67.9274000	1.061890945	8.939037E-001	111.5788000	1.061890945	8.901778E-001	112.1011000	1.061890945	1.581937E-001	66.2197900
529	1.063886943	1.022339E-001	67.6278400	1.063886943	8.927124E-001	111.1389000	1.063886943	8.898272E-001	111.6422000	1.063886943	1.585447E-001	65.7476500
530	1.065882941	1.022860E-001	67.1372500	1.065882941	8.915526E-001	110.7148000	1.065882941	8.896348E-001	111.1999000	1.065882941	1.590630E-001	65.1709700
531	1.067878939	1.025354E-001	66.8607300	1.067878939	8.909988E-001	110.2989000	1.067878939	8.887401E-001	110.7638000	1.067878939	1.595766E-001	64.5832100
532	1.069874937	1.024904E-001	66.3762200	1.069874937	8.901060E-001	109.8700000	1.069874937	8.887329E-001	110.2980000	1.069874937	1.598387E-001	64.0901600
533	1.071870935	1.023559E-001	65.9548000	1.071870935	8.891702E-001	109.4600000	1.071870935	8.883324E-001	109.8574000	1.071870935	1.603652E-001	63.5809800
534	1.073866933	1.022810E-001	65.5760300	1.073866933	8.883011E-001	109.0484000	1.073866933	8.878604E-001	109.4067000	1.073866933	1.609213E-001	62.9876600
535	1.075862931	1.021659E-001	65.1440600	1.075862931	8.878893E-001	108.6204000	1.075862931	8.878084E-001	108.9479000	1.075862931	1.610883E-001	62.4772500
536	1.077858929	1.020418E-001	64.8741800	1.077858929	8.876302E-001	108.2205000	1.077858929	8.873851E-001	108.4989000	1.077858929	1.616428E-001	61.9406200
537	1.079854927	1.016825E-001	64.5286900	1.079854927	8.872171E-001	107.7928000	1.079854927	8.870381E-001	108.0294000	1.079854927	1.620225E-001	61.4036100
538	1.081850925	1.013372E-001	64.2408800	1.081850925	8.873972E-001	107.3879000	1.081850925	8.866459E-001	107.5688000	1.081850925	1.623068E-001	60.8352700
539	1.083846923	1.012712E-001	63.9546800	1.083846923	8.869783E-001	106.9607000	1.083846923	8.862942E-001	107.1136000	1.083846923	1.626918E-001	60.3271800
540	1.085842921	1.009097E-001	63.7180400	1.085842921	8.866590E-001	106.5446000	1.085842921	8.859801E-001	106.6673000	1.085842921	1.628165E-001	59.8529400
541	1.087838919	1.007894E-001	63.4482100	1.087838919	8.866817E-001	106.1204000	1.087838919	8.854998E-001	106.1877000	1.087838919	1.633451E-001	59.3443600
542	1.089834917	1.004887E-001	63.2284500	1.089834917	8.871028E-001	105.6894000	1.089834917	8.849916E-001	105.7070000	1.089834917	1.638125E-001	58.9109200
543	1.091830915	1.006776E-001	62.9193800	1.091830915	8.869269E-001	105.2421000	1.091830915	8.847646E-001	105.2557000	1.091830915	1.642471E-001	58.4252100
544	1.093826913	1.006213E-001	62.7803400	1.093826913	8.871331E-001	104.8113000	1.093826913	8.843252E-001	104.7842000	1.093826913	1.646152E-001	57.9271800
545	1.095822911	1.004409E-001	62.6101400	1.095822911	8.873463E-001	104.3538000	1.095822911	8.837289E-001	104.3196000	1.095822911	1.650843E-001	57.3804600
546	1.097818909	1.004269E-001	62.3703700	1.097818909	8.874823E-001	103.9040000	1.097818909	8.831714E-001	103.8541000	1.097818909	1.654867E-001	56.8966900
547	1.099814907	1.005167E-001	62.1568100	1.099814907	8.880048E-001	103.4425000	1.099814907	8.828233E-001	103.3793000	1.099814907	1.660621E-001	56.4316600
548	1.101810905	1.007194E-001	61.8941800	1.101810905	8.882178E-001	102.9638000	1.101810905	8.821401E-001	102.8983000	1.101810905	1.666939E-001	55.9200500
549	1.103806903	1.006487E-001	61.6638300	1.103806903	8.880646E-001	102.5041000	1.103806903	8.817009E-001	102.4470000	1.103806903	1.669950E-001	55.4309300
550	1.105802901	1.005958E-001	61.4318800	1.105802901	8.881600E-001	102.0132000	1.105802901	8.806228E-001	101.9742000	1.105802901	1.677300E-001	54.9020400
551	1.107798899	1.005770E-001	61.1663900	1.107798899	8.883882E-001	101.5208000	1.107798899	8.799282E-001	101.5087000	1.107798899	1.681755E-001	54.3924300
552	1.109794897	1.006155E-001	60.7993000	1.109794897	8.886303E-001	101.0302000	1.109794897	8.791367E-001	101.0364000	1.109794897	1.689309E-001	53.8918100
553	1.111790895	1.007363E-001	60.5500500	1.111790895	8.883905E-001	100.5210000	1.111790895	8.783943E-001	100.5675000	1.111790895	1.694657E-001	53.2908300
554	1.113786893	1.007818E-001	60.2433600	1.113786893	8.879907E-001	100.0151000	1.113786893	8.778097E-001	100.1129000	1.113786893	1.700597E-001	52.7805400
555	1.115782891	1.007750E-001	59.9078600	1.115782891	8.879442E-001	99.5090000	1.115782891	8.768659E-001	99.6545300	1.115782891	1.709292E-001	52.2551200
556	1.117778889	1.006634E-001	59.5868000	1.117778889	8.874809E-001	99.0085400	1.117778889	8.761172E-001	99.1783000	1.117778889	1.716733E-001	51.7745000
557	1.119774887	1.004525E-001	59.3150200	1.119774887	8.868025E-001	98.4975600	1.119774887	8.748656E-001	98.7153000	1.119774887	1.723273E-001	51.1426200
558	1.121770885	1.004725E-001	59.0340500	1.121770885	8.860868E-001	98.0012700	1.121770885	8.740162E-001	98.2575000	1.121770885	1.730716E-001	50.6006000
559	1.123766883	1.002894E-001	58.8465500	1.123766883	8.853647E-001	97.4979800	1.123766883	8.728371E-001	97.8183700	1.123766883	1.738413E-001	49.9815400
560	1.125762881	1.001934E-001	58.6957400	1.125762881	8.845170E-001	96.9891000	1.125762881	8.718098E-001	97.3546100	1.125762881	1.748223E-001	49.4395900
561	1.127758879	1.000574E-001	58.4384400	1.127758879	8.832173E-001	96.5143200	1.127758879	8.708065E-001	96.9208600	1.127758879	1.751198E-001	48.8559300
562	1.129754877	1.000390E-001	58.3379400	1.129754877	8.824345E-001	96.0442700	1.129754877	8.697500E-001	96.4726300	1.129754877	1.759802E-001	48.2619400
563	1.131750875	9.988461E-002	58.2846600	1.131750875	8.812323E-001	95.5680800	1.131750875	8.687378E-001	96.0403000	1.131750875	1.768321E-001	47.6911300
564	1.133746873	1.000018E-001	58.1873900	1.133746873	8.803194E-001	95.0833900	1.133746873	8.676700E-001	95.6183000	1.133746873	1.776555E-001	47.0401300
565	1.135742871	9.994635E-002	58.1758000	1.135742871	8.792805E-001	94.6136700	1.135742871	8.665600E-001	95.1952100	1.135742871	1.780809E-001	46.4524800
566	1.137738869	1.003297E-001	58.1728400	1.137738869	8.777556E-001	94.1678400	1.137738869	8.658953E-001	94.7763400	1.137738869	1.789983E-001	45.8261200
567	1.139734867	1.004272E-001	58.1955100	1.139734867	8.767670E-001	93.7273900	1.139734867	8.649083E-001	94.3830100	1.139734867	1.796182E-001	45.1912800
568	1.141730865	1.009107E-001	58.0582200	1.141730865	8.755878E-001	93.2840300	1.141730865	8.639906E-001	93.9439700	1.141730865	1.802973E-001	44.5656700
569	1.143726863	1.012820E-001	58.1946100	1.143726863	8.747309E-001	92.8362400	1.143726863	8.633803E-001	93.5310100	1.143726863	1.811285E-001	43.9398300
570	1.145722861	1.016251E-001	58.1032600	1.145722861	8.734946E-001	92.4069500	1.145722861	8.624541E-001	93.1420100	1.145722861	1.817795E-001	43.2792000
571	1.147718859	1.021998E-001	58.0685600	1.147718859	8.726058E-001	91.9818300	1.147718859	8.617827E-001	92.7221200	1.147718859	1.823045E-001	42.6346600
572	1.149714857	1.025471E-001	57.9858400	1.149714857	8.718563E-001	91.5662800	1.149714857	8.611180E-001	92.3336300	1.149714857	1.828629E-001	42.0048800
573	1.151710855	1.031550E-001	57.9337200	1.151710855	8.710847E-001	91.1336000	1.151710855	8.605189E-001	91.9451900	1.151710855	1.833842E-001	41.3867100
574	1.153706853	1.038637E-001	57.8209300	1.153706853	8.704475E-001	90.7040500	1.153706853	8.601133E-001	91.5191000	1.153706853	1.838630E-001	40.7810800
575	1.155702851	1.045182E-001	57.7095800	1.155702851	8.694378E-001	90.2915000	1.155702851	8.595993E-001	91.1247500	1.155702851	1.845179E-001	40.1720500
576	1.157698849	1.052302E-001	57.5515300	1.157698849	8.687337E-001	89.8567800	1.157698849	8.590542E-001	90.7284700	1.157698849	1.849494E-001	39.5637000
577	1.159694847	1.059169E-001	57.4103900	1.159694847	8.685499E-001	89.4199900	1.159694847	8.586726E-001	90.3337700	1.159694847	1.854251E-001	38.9185600
578	1.161690845	1.065822E-001	57.2321900	1.161690845	8.677034E-001	89.0021100	1.161690845	8.583055E-001	89.9232100	1.161690845	1.859279E-001	38.3179000
579	1.163686843	1.074183E-001	57.1008200	1.163686843	8.672420E-001	88.5609000	1.163686843	8.581664E-001	89.5171700	1.163686843	1.863858E-001	37.6808200
580	1.165682841	1.080520E-001	56.9530800	1.165682841	8.670690E-001	88.1128800	1.165682841	8.580000E-001	89.1217700	1.165682841	1.866913E-001	37.1391300
581	1.167678839	1.088476E-001	56.6410400	1.167678839	8.663953E-001	87.6622000	1.167678839	8.577705E-001	88.7299000	1.167678839	1.870341E-001	36.5161000
582	1.169674837	1.096610E-001	56.4236500	1.169674837	8.660221E-001	87.2471800	1.169674837	8.575670E-001	88.3271800	1.169674837	1.874405E-001	35.9092800
583	1.171670835	1.104002E-001	56.1799600	1.171670835	8.654765E-001	86.8006200	1.171670835	8.572239E-001	87.9033500	1.171670835	1.879400E-001	35.3151400
584	1.173666833	1.111972E-001	55.9244000	1.173666833	8.645567E-001	86.3604600	1.173666833	8.574275E-001	87.4931300	1.173666833	1.881505E-001	34.7317400
585	1.175662831	1.121322E-001	55.6575500	1.175662831	8.638872E-001	85.9125100	1.175662831	8.567541E-001	87.0593900	1.175662831	1.886896E-001	34.1262400
586	1.177658829	1.128568E-001	55.2810300	1.177658829	8.632444E-001	85.4733900	1.177658829	8.570423E-001	86.6680600	1.177658829	1.892020E-001	33.4554100
587	1.179654827	1.135569E-001	54.9817900	1.179654827	8.624337E-001	85.0345900	1.179654827	8.567464E-001	86.2348800	1.179654827	1.894497E-001	32.8778800
588	1.181650825	1.143365E-001	54.5776200	1.181650825	8.617522E-001	84.5850800	1.181650825	8.566360E-001	85.8081100	1.181650825	1.898951E-001	32.1999100
589	1.183646823	1.149437E-001	54.2225400	1.183646823	8.606958E-001	84.1764800	1.183646823	8.566372E-001	85.4121200	1.183646823	1.902156E-001	31.6887900
590	1.185642821	1.157897E-001	53.8420400	1.185642821	8.595657E-001	83.7383000	1.185642821	8.564205E-001	84.9771000	1.185642821	1.903910E-001	30.9774100
591	1.187638819	1.163304E-001	53.4603000	1.187638819	8.588890E-001	83.3052000	1.187638819	8.562519E-001	84.5490000	1.187638819	1.908837E-001	30.3792300
592	1.189634817	1.170126E-001	53.0072600	1.189634817	8.578230E-001	82.8980900	1.189634817	8.561757E-001	84.1313600	1.189634817	1.910968E-001	29.6876000
593	1.191630815	1.172722E-001	52.6082900	1.191630815	8.570842E-001	82.4610200	1.191630815	8.558864E-001	83.6716300	1.191630815	1.915044E-001	29.0144700
594	1.193626813	1.177124E-001	52.1379200	1.193626813	8.562034E-001	82.0533600	1.193626813	8.556456E-001	83.2456200	1.193626813	1.916391E-001	28.3928200
595	1.195622811	1.184905E-001	51.7896700	1.195622811	8.553790E-001	81.6657500	1.195622811	8.553043E-001	82.8319600	1.195622811	1.917370E-001	27.7196100
596	1.197618809	1.189193E-001	51.3511000	1.197618809	8.545440E-001	81.2624700	1.197618809	8.551823E-001	82.3943100	1.197618809	1.919384E-001	27.0241900
597	1.199614807	1.196778E-001	50.9067200	1.199614807	8.538153E-001	80.8714100	1.199614807	8.551604E-001	81.9773200	1.199614807	1.921452E-001	26.3759500
598	1.201610805	1.202580E-001	50.4035400	1.201610805	8.534331E-001	80.4714400	1.201610805	8.550589E-001	81.5553100	1.201610805	1.924410E-001	25.6722200
599	1.203606803	1.208319E-001	49.9547800	1.203606803	8.528200E-001	80.0944100	1.203606803	8.548020E-001	81.1159500	1.203606803	1.924129E-001	25.0849000
600	1.205602801	1.214340E-001	49.5536300	1.205602801	8.523788E-001	79.6884900	1.205602801	8.547000E-001	80.7044700	1.205602801	1.922632E-001	24.4397800
601	1.207598799	1.219129E-001	49.0955400	1.207598799	8.521606E-001	79.3249100	1.207598799	8.546629E-001	80.2619900	1.207598799	1.925681E-001	23.8698800
602	1.209594797	1.224740E-001	48.6604700	1.209594797	8.521716E-001	78.9266600	1.209594797	8.546401E-001	79.8478900	1.209594797	1.925532E-001	23.2305700
603	1.211590795	1.229974E-001	48.2317100	1.211590795	8.518637E-001	78.5486200	1.211590795	8.544859E-001	79.4374500	1.211590795	1.923818E-001	22.6184800
604	1.213586793	1.234539E-001	47.7862000	1.213586793	8.519758E-001	78.1422700	1.213586793	8.543921E-001	78.9897800	1.213586793	1.926496E-001	22.0805500
605	1.215582791	1.240025E-001	47.2506400	1.215582791	8.519773E-001	77.7505700	1.215582791	8.544262E-001	78.5738300	1.215582791	1.926508E-001	21.4646400
606	1.217578789	1.246307E-001	46.8632000	1.217578789	8.521060E-001	77.3392800	1.217578789	8.542501E-001	78.1484200	1.217578789	1.929709E-001	20.9599300
607	1.219574787	1.250169E-001	46.3877200	1.219574787	8.521263E-001	76.9298700	1.219574787	8.541163E-001	77.7057700	1.219574787	1.929856E-001	20.3572500
608	1.221570785	1.255709E-001	46.0166600	1.221570785	8.528230E-001	76.5197100	1.221570785	8.540469E-001	77.2894200	1.221570785	1.932943E-001	19.7909100
609	1.223566783	1.261502E-001	45.5520900	1.223566783	8.528933E-001	76.1024300	1.223566783	8.542239E-001	76.8429900	1.223566783	1.933636E-001	19.2343600
610	1.225562781	1.265679E-001	45.1785500	1.225562781	8.535498E-001	75.6687800	1.225562781	8.540233E-001	76.4035400	1.225562781	1.938612E-001	18.7307300
611	1.227558779	1.270315E-001	44.7296500	1.227558779	8.535175E-001	75.2483600	1.227558779	8.539274E-001	75.9858800	1.227558779	1.938469E-001	18.1589000
612	1.229554777	1.276693E-001	44.3449300	1.229554777	8.535327E-001	74.8242400	1.229554777	8.540083E-001	75.5476300	1.229554777	1.941913E-001	17.5737700
613	1.231550775	1.281701E-001	43.9388000	1.231550775	8.536682E-001	74.3634300	1.231550775	8.538309E-001	75.0971900	1.231550775	1.947009E-001	17.0078300
614	1.233546773	1.288129E-001	43.5543600	1.233546773	8.542027E-001	73.9291500	1.233546773	8.537592E-001	74.6730100	1.233546773	1.949840E-001	16.4444300
615	1.235542771	1.295478E-001	43.1611300	1.235542771	8.543242E-001	73.4939300	1.235542771	8.538785E-001	74.2439400	1.235542771	1.952673E-001	15.8662300
616	1.237538769	1.304682E-001	42.7912500	1.237538769	8.545038E-001	73.0388300	1.237538769	8.541416E-001	73.7937300	1.237538769	1.957242E-001	15.2274400
617	1.239534767	1.311380E-001	42.3396600	1.239534767	8.544794E-001	72.5676700	1.239534767	8.538734E-001	73.3638400	1.239534767	1.960603E-001	14.6203300
618	1.241530765	1.317788E-001	41.8501300	1.241530765	8.543301E-001	72.1245600	1.241530765	8.535879E-001	72.9161800	1.241530765	1.963523E-001	13.9969400
619	1.243526763	1.325775E-001	41.4911000	1.243526763	8.544868E-001	71.6532300	1.243526763	8.538166E-001	72.4724100	1.243526763	1.967947E-001	13.3894400
620	1.245522761	1.332817E-001	41.0684400	1.245522761	8.542885E-001	71.1901800	1.245522761	8.534506E-001	72.0352600	1.245522761	1.970730E-001	12.7534800
621	1.247518759	1.342156E-001	40.6834200	1.247518759	8.540232E-001	70.7401500	1.247518759	8.532265E-001	71.6032200	1.247518759	1.973569E-001	12.1490700
622	1.249514757	1.346841E-001	40.2431300	1.249514757	8.535981E-001	70.2819100	1.249514757	8.529046E-001	71.1745400	1.249514757	1.975187E-001	11.4872600
623	1.251510755	1.355473E-001	39.8130400	1.251510755	8.531356E-001	69.8324100	1.251510755	8.531169E-001	70.7352500	1.251510755	1.977062E-001	10.8901800
624	1.253506753	1.362376E-001	39.3619700	1.253506753	8.526652E-001	69.3737000	1.253506753	8.527150E-001	70.2958700	1.253506753	1.977513E-001	10.2399500
625	1.255502751	1.369712E-001	38.9489500	1.255502751	8.521501E-001	68.9362300	1.255502751	8.523517E-001	69.8786800	1.255502751	1.978393E-001	9.6206660
626	1.257498749	1.377333E-001	38.5628900	1.257498749	8.516638E-001	68.4980400	1.257498749	8.525019E-001	69.4291000	1.257498749	1.977968E-001	9.0307620
627	1.259494747	1.384762E-001	38.1185300	1.259494747	8.508994E-001	68.0569200	1.259494747	8.521152E-001	69.0081300	1.259494747	1.977320E-001	8.3720610
628	1.261490745	1.391171E-001	37.7016000	1.261490745	8.501898E-001	67.6497400	1.261490745	8.518943E-001	68.5812200	1.261490745	1.976076E-001	7.7854130
629	1.263486743	1.399390E-001	37.3284000	1.263486743	8.495812E-001	67.2292600	1.263486743	8.517810E-001	68.1510200	1.263486743	1.975197E-001	7.1912020
630	1.265482741	1.406588E-001	36.9182700	1.265482741	8.490077E-001	66.8207600	1.265482741	8.515624E-001	67.7415700	1.265482741	1.973213E-001	6.6033710
631	1.267478739	1.415195E-001	36.5107300	1.267478739	8.483554E-001	66.4169300	1.267478739	8.513848E-001	67.3187000	1.267478739	1.970980E-001	6.0321370
632	1.269474737	1.424756E-001	36.0494300	1.269474737	8.478892E-001	66.0244400	1.269474737	8.510864E-001	66.8844100	1.269474737	1.969206E-001	5.4715270
633	1.271470735	1.433060E-001	35.6464500	1.271470735	8.473751E-001	65.6158800	1.271470735	8.511938E-001	66.4932400	1.271470735	1.965599E-001	4.9020220
634	1.273466733	1.440551E-001	35.1510100	1.273466733	8.471908E-001	65.2525600	1.273466733	8.510407E-001	66.0642000	1.273466733	1.962150E-001	4.3694710
635	1.275462731	1.450183E-001	34.7301200	1.275462731	8.469579E-001	64.8738200	1.275462731	8.508646E-001	65.6700000	1.275462731	1.958777E-001	3.8271540
636	1.277458729	1.458700E-001	34.2348100	1.277458729	8.469549E-001	64.4667200	1.277458729	8.509698E-001	65.2520300	1.277458729	1.955577E-001	3.2456410
637	1.279454727	1.466429E-001	33.6733400	1.279454727	8.468851E-001	64.0953800	1.279454727	8.513251E-001	64.8450900	1.279454727	1.950343E-001	2.7287340
638	1.281450725	1.476380E-001	33.1559100	1.281450725	8.470629E-001	63.7125400	1.281450725	8.513924E-001	64.4260600	1.281450725	1.945611E-001	2.2434090
639	1.283446723	1.482245E-001	32.6126500	1.283446723	8.473915E-001	63.3318200	1.283446723	8.517225E-001	64.0129600	1.283446723	1.943774E-001	1.6995970
640	1.285442721	1.490608E-001	31.9807200	1.285442721	8.479711E-001	62.9551700	1.285442721	8.516636E-001	63.5898300	1.285442721	1.939256E-001	1.2514350
641	1.287438719	1.496189E-001	31.4107100	1.287438719	8.483721E-001	62.5574300	1.287438719	8.522683E-001	63.1618100	1.287438719	1.935451E-001	0.7725567
642	1.289434717	1.502586E-001	30.8331900	1.289434717	8.488774E-001	62.1792500	1.289434717	8.520640E-001	62.7450200	1.289434717	1.934267E-001	0.3111805
643	1.291430715	1.509603E-001	30.2559900	1.291430715	8.494324E-001	61.7572400	1.291430715	8.523672E-001	62.3265800	1.291430715	1.928715E-001	-0.1863712
644	1.293426713	1.514260E-001	29.6471200	1.293426713	8.503834E-001	61.3397700	1.293426713	8.527040E-001	61.8967900	1.293426713	1.928191E-001	-0.6254622
645	1.295422711	1.518970E-001	29.0653600	1.295422711	8.506845E-001	60.9203300	1.295422711	8.531626E-001	61.4634200	1.295422711	1.923080E-001	-1.0214190
646	1.297418709	1.523658E-001	28.4613300	1.297418709	8.516175E-001	60.4928800	1.297418709	8.533450E-001	61.0456800	1.297418709	1.921174E-001	-1.5106150
647	1.299414707	1.527025E-001	27.8580000	1.299414707	8.521764E-001	60.0661900	1.299414707	8.540585E-001	60.5848300	1.299414707	1.917384E-001	-1.9666450
648	1.301410705	1.530855E-001	27.2860800	1.301410705	8.528787E-001	59.6023600	1.301410705	8.541504E-001	60.1644100	1.301410705	1.917066E-001	-2.4071730
649	1.303406703	1.535170E-001	26.6883600	1.303406703	8.537046E-001	59.1756900	1.303406703	8.545285E-001	59.6963300	1.303406703	1.915098E-001	-2.8511570
650	1.305402701	1.539304E-001	26.1358200	1.305402701	8.543568E-001	58.7122700	1.305402701	8.550458E-001	59.2754500	1.305402701	1.914729E-001	-3.3096190
651	1.307398699	1.542677E-001	25.5303400	1.307398699	8.550877E-001	58.2500600	1.307398699	8.553133E-001	58.8390800	1.307398699	1.914288E-001	-3.7601900
652	1.309394697	1.545782E-001	24.9469300	1.309394697	8.559588E-001	57.7742900	1.309394697	8.558899E-001	58.3719900	1.309394697	1.916350E-001	-4.2113110
653	1.311390695	1.551628E-001	24.4009600	1.311390695	8.563787E-001	57.3030700	1.311390695	8.562570E-001	57.9356300	1.311390695	1.915691E-001	-4.7046170
654	1.313386693	1.555516E-001	23.8031500	1.313386693	8.564721E-001	56.8210700	1.313386693	8.567233E-001	57.4474800	1.313386693	1.916810E-001	-5.1128850
655	1.315382691	1.560886E-001	23.2319900	1.315382691	8.568658E-001	56.3370700	1.315382691	8.568875E-001	57.0156700	1.315382691	1.916299E-001	-5.6059110
656	1.317378689	1.565754E-001	22.6256700	1.317378689	8.570487E-001	55.8591600	1.317378689	8.573589E-001	56.5466000	1.317378689	1.917720E-001	-6.0999050
657	1.319374687	1.571539E-001	22.0149500	1.319374687	8.570191E-001	55.3578100	1.319374687	8.577735E-001	56.0837900	1.319374687	1.920406E-001	-6.6045920
658	1.321370685	1.576221E-001	21.3795100	1.321370685	8.572025E-001	54.8895500	1.321370685	8.579153E-001	55.6121700	1.321370685	1.919313E-001	-7.1170870
659	1.323366683	1.581595E-001	20.7490700	1.323366683	8.571685E-001	54.4260000	1.323366683	8.581364E-001	55.1384200	1.323366683	1.922572E-001	-7.5635070
660	1.325362681	1.586299E-001	20.1114200	1.325362681	8.567460E-001	53.9488200	1.325362681	8.582141E-001	54.6603100	1.325362681	1.923973E-001	-8.0649870
661	1.327358679	1.591093E-001	19.4853700	1.327358679	8.565334E-001	53.4921000	1.327358679	8.583860E-001	54.1944800	1.327358679	1.923699E-001	-8.5804280
662	1.329354677	1.595920E-001	18.8457900	1.329354677	8.561692E-001	52.9924100	1.329354677	8.587946E-001	53.7142100	1.329354677	1.925756E-001	-9.0564900
663	1.331350675	1.599172E-001	18.2683600	1.331350675	8.558207E-001	52.5737500	1.331350675	8.590458E-001	53.2275300	1.331350675	1.926518E-001	-9.5484600
664	1.333346673	1.604424E-001	17.6278600	1.333346673	8.555132E-001	52.0978400	1.333346673	8.586224E-001	52.7545900	1.333346673	1.928108E-001	-10.0118700
665	1.335342671	1.608010E-001	17.0305200	1.335342671	8.551510E-001	51.6597500	1.335342671	8.583625E-001	52.2853700	1.335342671	1.928835E-001	-10.5123500
666	1.337338669	1.614113E-001	16.4649900	1.337338669	8.548009E-001	51.2109900	1.337338669	8.583174E-001	51.7965800	1.337338669	1.930575E-001	-11.0157800
667	1.339334667	1.617675E-001	15.9166400	1.339334667	8.546684E-001	50.8072000	1.339334667	8.585865E-001	51.3283000	1.339334667	1.930314E-001	-11.4709600
668	1.341330665	1.622168E-001	15.3712300	1.341330665	8.545780E-001	50.3645300	1.341330665	8.580192E-001	50.8919900	1.341330665	1.930654E-001	-11.9197300
669	1.343326663	1.627750E-001	14.8292000	1.343326663	8.542873E-001	49.9390800	1.343326663	8.579743E-001	50.4048200	1.343326663	1.933050E-001	-12.3489400
670	1.345322661	1.633720E-001	14.2751100	1.345322661	8.543320E-001	49.5429600	1.345322661	8.574927E-001	49.9302600	1.345322661	1.934030E-001	-12.7688900
671	1.347318659	1.638571E-001	13.7748700	1.347318659	8.544563E-001	49.1248000	1.347318659	8.572299E-001	49.4664100	1.347318659	1.934109E-001	-13.2177600
672	1.349314657	1.644591E-001	13.1696900	1.349314657	8.548257E-001	48.7180900	1.349314657	8.573088E-001	48.9981300	1.349314657	1.935392E-001	-13.6118000
673	1.351310655	1.650110E-001	12.7010200	1.351310655	8.551958E-001	48.3094700	1.351310655	8.570526E-001	48.5474300	1.351310655	1.935569E-001	-14.0142400
674	1.353306653	1.657471E-001	12.1571300	1.353306653	8.557052E-001	47.8929100	1.353306653	8.566504E-001	48.1210800	1.353306653	1.936039E-001	-14.4374700
675	1.355302651	1.663605E-001	11.6015200	1.355302651	8.561726E-001	47.4690000	1.355302651	8.558934E-001	47.6426500	1.355302651	1.938313E-001	-14.8470300
676	1.357298649	1.670207E-001	11.1123400	1.357298649	8.568551E-001	47.0510000	1.357298649	8.554733E-001	47.2007600	1.357298649	1.938931E-001	-15.2583300
677	1.359294647	1.676351E-001	10.5073400	1.359294647	8.575197E-001	46.6182300	1.359294647	8.552775E-001	46.7434500	1.359294647	1.940054E-001	-15.6564700
678	1.361290645	1.682655E-001	9.9249710	1.361290645	8.585065E-001	46.1809600	1.361290645	8.552287E-001	46.3080100	1.361290645	1.941652E-001	-16.0310100
679	1.363286643	1.688409E-001	9.4133850	1.363286643	8.591544E-001	45.7167400	1.363286643	8.548054E-001	45.8661600	1.363286643	1.943593E-001	-16.4316600
680	1.365282641	1.692733E-001	8.8584450	1.365282641	8.602133E-001	45.2667000	1.365282641	8.542559E-001	45.4360000	1.365282641	1.943056E-001	-16.8152600
681	1.367278639	1.698101E-001	8.2915190	1.367278639	8.611707E-001	44.8017000	1.367278639	8.542680E-001	45.0129300	1.367278639	1.944021E-001	-17.1796600
682	1.369274637	1.701589E-001	7.7842630	1.369274637	8.616621E-001	44.3448100	1.369274637	8.542390E-001	44.5895500	1.369274637	1.944421E-001	-17.5402600
683	1.371270635	1.704501E-001	7.2746310	1.371270635	8.625535E-001	43.8376200	1.371270635	8.537524E-001	44.1724500	1.371270635	1.945114E-001	-17.9131700
684	1.373266633	1.708736E-001	6.7478190	1.373266633	8.632652E-001	43.3436300	1.373266633	8.538597E-001	43.7603300	1.373266633	1.945403E-001	-18.2415300
685	1.375262631	1.711925E-001	6.2825620	1.375262631	8.639941E-001	42.8502200	1.375262631	8.538972E-001	43.3127200	1.375262631	1.947016E-001	-18.5999700
686	1.377258629	1.715537E-001	5.7767670	1.377258629	8.645087E-001	42.3613500	1.377258629	8.538218E-001	42.8780200	1.377258629	1.949706E-001	-18.9482300
687	1.379254627	1.718017E-001	5.3449720	1.379254627	8.648139E-001	41.8392200	1.379254627	8.539700E-001	42.4534200	1.379254627	1.951586E-001	-19.3023900
688	1.381250625	1.721484E-001	4.8709290	1.381250625	8.652395E-001	41.3259800	1.381250625	8.539097E-001	42.0450700	1.381250625	1.953192E-001	-19.6427500
689	1.383246623	1.725894E-001	4.4397890	1.383246623	8.652800E-001	40.8027500	1.383246623	8.540544E-001	41.6245600	1.383246623	1.955535E-001	-19.9899400
690	1.385242621	1.729872E-001	4.0262010	1.385242621	8.652241E-001	40.2890200	1.385242621	8.544030E-001	41.1806300	1.385242621	1.958456E-001	-20.3681000
691	1.387238619	1.734130E-001	3.5612290	1.387238619	8.650236E-001	39.7612400	1.387238619	8.545797E-001	40.7640400	1.387238619	1.961941E-001	-20.7692300
692	1.389234617	1.739035E-001	3.1086460	1.389234617	8.646786E-001	39.2256700	1.389234617	8.549983E-001	40.3282500	1.389234617	1.963275E-001	-21.1788200
693	1.391230615	1.744709E-001	2.6801480	1.391230615	8.641236E-001	38.7147800	1.391230615	8.555869E-001	39.8782400	1.391230615	1.967885E-001	-21.5743400
694	1.393226613	1.750453E-001	2.1752250	1.393226613	8.634118E-001	38.2211300	1.393226613	8.558728E-001	39.4576500	1.393226613	1.970585E-001	-22.0120000
695	1.395222611	1.754734E-001	1.6721170	1.395222611	8.625320E-001	37.7205200	1.395222611	8.565557E-001	38.9950400	1.395222611	1.973523E-001	-22.4733600
696	1.397218609	1.760505E-001	1.1069140	1.397218609	8.616830E-001	37.2465600	1.397218609	8.565643E-001	38.5543700	1.397218609	1.975938E-001	-22.9271300
697	1.399214607	1.765509E-001	0.5765947	1.399214607	8.605480E-001	36.7539300	1.399214607	8.572953E-001	38.1154600	1.399214607	1.977487E-001	-23.4376400
698	1.401210605	1.769594E-001	0.0005906	1.401210605	8.595133E-001	36.3090400	1.401210605	8.574641E-001	37.6500700	1.401210605	1.979761E-001	-23.9443100
699	1.403206603	1.772931E-001	-0.5643136	1.403206603	8.583822E-001	35.8498700	1.403206603	8.580329E-001	37.1796600	1.403206603	1.980260E-001	-24.4316600
700	1.405202601	1.774542E-001	-1.2227890	1.405202601	8.575435E-001	35.4065900	1.405202601	8.583405E-001	36.7109100	1.405202601	1.980694E-001	-24.9563100
701	1.407198599	1.779099E-001	-1.8398150	1.407198599	8.563780E-001	34.9963200	1.407198599	8.583963E-001	36.2445700	1.407198599	1.980353E-001	-25.4787500
702	1.409194597	1.779675E-001	-2.4473380	1.409194597	8.557911E-001	34.5849300	1.409194597	8.589517E-001	35.7737100	1.409194597	1.981743E-001	-25.9832100
703	1.411190595	1.782630E-001	-3.0398880	1.411190595	8.551200E-001	34.1481700	1.411190595	8.592455E-001	35.3008000	1.411190595	1.980556E-001	-26.4498200
704	1.413186593	1.783716E-001	-3.6875330	1.413186593	8.545924E-001	33.7468800	1.413186593	8.593487E-001	34.8003400	1.413186593	1.981499E-001	-26.9750900
705	1.415182591	1.784127E-001	-4.2704150	1.415182591	8.541750E-001	33.3362100	1.415182591	8.593200E-001	34.3359100	1.415182591	1.979692E-001	-27.4417800
706	1.417178589	1.785043E-001	-4.9076810	1.417178589	8.540083E-001	32.9327900	1.417178589	8.593566E-001	33.8419300	1.417178589	1.981083E-001	-27.8980800
707	1.419174587	1.787363E-001	-5.4814930	1.419174587	8.538439E-001	32.5492900	1.419174587	8.593189E-001	33.3589500	1.419174587	1.980912E-001	-28.3732000
708	1.421170585	1.787608E-001	-6.0414090	1.421170585	8.540446E-001	32.1482500	1.421170585	8.595323E-001	32.8595300	1.421170585	1.981346E-001	-28.8181700
709	1.423166583	1.788494E-001	-6.6037090	1.423166583	8.540363E-001	31.7572800	1.423166583	8.592798E-001	32.3867000	1.423166583	1.981756E-001	-29.2257800
710	1.425162581	1.789970E-001	-7.1504510	1.425162581	8.543509E-001	31.3445900	1.425162581	8.589170E-001	31.9086300	1.425162581	1.982463E-001	-29.6539200
711	1.427158579	1.791950E-001	-7.7160090	1.427158579	8.550212E-001	30.9425800	1.427158579	8.588750E-001	31.4213200	1.427158579	1.983586E-001	-30.0799100
712	1.429154577	1.795177E-001	-8.2839770	1.429154577	8.556017E-001	30.5119600	1.429154577	8.584398E-001	30.9459200	1.429154577	1.985577E-001	-30.5140600
713	1.431150575	1.797719E-001	-8.9051030	1.431150575	8.562649E-001	30.0678900	1.431150575	8.581444E-001	30.4562600	1.431150575	1.988930E-001	-30.9081500
714	1.433146573	1.799975E-001	-9.4403690	1.433146573	8.568580E-001	29.6391300	1.433146573	8.578721E-001	29.9939500	1.433146573	1.990082E-001	-31.3590900
715	1.435142571	1.803204E-001	-10.0430500	1.435142571	8.577101E-001	29.2222200	1.435142571	8.577266E-001	29.4904900	1.435142571	1.993620E-001	-31.7324200
716	1.437138569	1.806035E-001	-10.6792300	1.437138569	8.583754E-001	28.7205800	1.437138569	8.572115E-001	29.0472600	1.437138569	1.996448E-001	-32.1946500
717	1.439134567	1.809554E-001	-11.2518600	1.439134567	8.593181E-001	28.2739900	1.439134567	8.567389E-001	28.5821200	1.439134567	1.999639E-001	-32.6468700
718	1.441130565	1.814160E-001	-11.8130400	1.441130565	8.601241E-001	27.7885500	1.441130565	8.562877E-001	28.0970000	1.441130565	2.003204E-001	-32.9888800
719	1.443126563	1.817470E-001	-12.4151000	1.443126563	8.608137E-001	27.2892900	1.443126563	8.558868E-001	27.6514000	1.443126563	2.007116E-001	-33.4552700
720	1.445122561	1.821157E-001	-12.9939200	1.445122561	8.613809E-001	26.8286100	1.445122561	8.553899E-001	27.1917600	1.445122561	2.011033E-001	-33.8635500
721	1.447118559	1.822327E-001	-13.5662700	1.447118559	8.619751E-001	26.3081700	1.447118559	8.550089E-001	26.7349100	1.447118559	2.014884E-001	-34.2960200
722	1.449114557	1.826331E-001	-14.1028900	1.449114557	8.621764E-001	25.8004700	1.449114557	8.547100E-001	26.3077800	1.449114557	2.018448E-001	-34.6994800
723	1.451110555	1.828403E-001	-14.6643200	1.451110555	8.626176E-001	25.2876000	1.451110555	8.543046E-001	25.8323200	1.451110555	2.022607E-001	-35.0876200
724	1.453106553	1.831580E-001	-15.2045700	1.453106553	8.626943E-001	24.7541000	1.453106553	8.541201E-001	25.4070000	1.453106553	2.027608E-001	-35.5177800
725	1.455102551	1.835213E-001	-15.7088900	1.455102551	8.628274E-001	24.2818700	1.455102551	8.538973E-001	24.9574400	1.455102551	2.032364E-001	-35.9298600
726	1.457098549	1.837599E-001	-16.2249100	1.457098549	8.625742E-001	23.7656600	1.457098549	8.535790E-001	24.5230600	1.457098549	2.036560E-001	-36.3263500
727	1.459094547	1.841626E-001	-16.7289300	1.459094547	8.624043E-001	23.2546400	1.459094547	8.535713E-001	24.0901100	1.459094547	2.041789E-001	-36.7500100
728	1.461090545	1.846646E-001	-17.2485000	1.461090545	8.618810E-001	22.7349400	1.461090545	8.533821E-001	23.6535900	1.461090545	2.046287E-001	-37.1775600
729	1.463086543	1.851616E-001	-17.7291300	1.463086543	8.613319E-001	22.2524700	1.463086543	8.533239E-001	23.2134600	1.463086543	2.050922E-001	-37.6054300
730	1.465082541	1.855815E-001	-18.1839600	1.465082541	8.608944E-001	21.7550700	1.465082541	8.534444E-001	22.7799900	1.465082541	2.056222E-001	-38.0361400
731	1.467078539	1.861209E-001	-18.6396000	1.467078539	8.600811E-001	21.2563800	1.467078539	8.535193E-001	22.3442200	1.467078539	2.060932E-001	-38.4681100
732	1.469074537	1.866902E-001	-19.0938900	1.469074537	8.593776E-001	20.7920200	1.469074537	8.536560E-001	21.9128700	1.469074537	2.065841E-001	-38.9154700
733	1.471070535	1.872151E-001	-19.6294300	1.471070535	8.586043E-001	20.3368500	1.471070535	8.538530E-001	21.4704700	1.471070535	2.069723E-001	-39.3466800
734	1.473066533	1.877126E-001	-20.1250400	1.473066533	8.578765E-001	19.8871800	1.473066533	8.540788E-001	21.0172900	1.473066533	2.073285E-001	-39.8056100
735	1.475062531	1.881509E-001	-20.6600000	1.475062531	8.570515E-001	19.4461500	1.475062531	8.541666E-001	20.5790700	1.475062531	2.075729E-001	-40.2506300
736	1.477058529	1.887399E-001	-21.1767300	1.477058529	8.564461E-001	19.0058900	1.477058529	8.542188E-001	20.1192100	1.477058529	2.078191E-001	-40.6960500
737	1.479054527	1.890826E-001	-21.6908400	1.479054527	8.560532E-001	18.5973400	1.479054527	8.544978E-001	19.6780300	1.479054527	2.080805E-001	-41.1570200
738	1.481050525	1.894295E-001	-22.1962900	1.481050525	8.557591E-001	18.1564400	1.481050525	8.548025E-001	19.2149400	1.481050525	2.083099E-001	-41.5762300
739	1.483046523	1.898497E-001	-22.7300900	1.483046523	8.554391E-001	17.7416600	1.483046523	8.549769E-001	18.7649300	1.483046523	2.084668E-001	-42.0163200
740	1.485042521	1.901090E-001	-23.2171600	1.485042521	8.553448E-001	17.3083500	1.485042521	8.552468E-001	18.2918900	1.485042521	2.086072E-001	-42.4508900
741	1.487038519	1.904685E-001	-23.7582600	1.487038519	8.551924E-001	16.8700200	1.487038519	8.551447E-001	17.8070100	1.487038519	2.088641E-001	-42.8615300
742	1.489034517	1.906461E-001	-24.2384600	1.489034517	8.554676E-001	16.4831700	1.489034517	8.553491E-001	17.3652600	1.489034517	2.089642E-001	-43.2490800
743	1.491030515	1.908744E-001	-24.7293700	1.491030515	8.557215E-001	16.0543800	1.491030515	8.555159E-001	16.8556100	1.491030515	2.091240E-001	-43.6511300
744	1.493026513	1.910714E-001	-25.2380700	1.493026513	8.558144E-001	15.6205400	1.493026513	8.556001E-001	16.3997700	1.493026513	2.092836E-001	-44.0418800
745	1.495022511	1.911997E-001	-25.7284400	1.495022511	8.561651E-001	15.1861600	1.495022511	8.556539E-001	15.9395200	1.495022511	2.093801E-001	-44.4478000
746	1.497018509	1.915191E-001	-26.2375700	1.497018509	8.565859E-001	14.7407800	1.497018509	8.558732E-001	15.4620700	1.497018509	2.095734E-001	-44.8364000
747	1.499014507	1.915321E-001	-26.7282700	1.499014507	8.572286E-001	14.3018200	1.499014507	8.556227E-001	14.9808300	1.499014507	2.098450E-001	-45.2093500
748	1.501010505	1.917390E-001	-27.2273800	1.501010505	8.577139E-001	13.8234000	1.501010505	8.552498E-001	14.4951100	1.501010505	2.100143E-001	-45.6452900
749	1.503006503	1.919538E-001	-27.7053900	1.503006503	8.581289E-001	13.3587300	1.503006503	8.552861E-001	14.0340300	1.503006503	2.102735E-001	-46.0480600
750	1.505002501	1.920788E-001	-28.1960000	1.505002501	8.588371E-001	12.8727500	1.505002501	8.549346E-001	13.5606700	1.505002501	2.105422E-001	-46.4677300
751	1.506998499	1.922418E-001	-28.7001900	1.506998499	8.589314E-001	12.3866500	1.506998499	8.548712E-001	13.0666900	1.506998499	2.108306E-001	-46.8830500
752	1.508994497	1.924166E-001	-29.2192200	1.508994497	8.593463E-001	11.8837700	1.508994497	8.545635E-001	12.5962400	1.508994497	2.111814E-001	-47.3127700
753	1.510990495	1.925525E-001	-29.7480100	1.510990495	8.598387E-001	11.3954500	1.510990495	8.543091E-001	12.1288300	1.510990495	2.115169E-001	-47.7268400
754	1.512986493	1.926218E-001	-30.2660700	1.512986493	8.597070E-001	10.8757700	1.512986493	8.538952E-001	11.6686800	1.512986493	2.117992E-001	-48.1737900
755	1.514982491	1.926948E-001	-30.7922300	1.514982491	8.597566E-001	10.3690800	1.514982491	8.532791E-001	11.1798800	1.514982491	2.120328E-001	-48.6302800
756	1.516978489	1.928153E-001	-31.3132500	1.516978489	8.596398E-001	9.8736240	1.516978489	8.529688E-001	10.7142900	1.516978489	2.124339E-001	-49.0752400
757	1.518974487	1.928084E-001	-31.8259500	1.518974487	8.590414E-001	9.3330610	1.518974487	8.522962E-001	10.2536600	1.518974487	2.127583E-001	-49.5345100
758	1.520970485	1.929131E-001	-32.3735700	1.520970485	8.587422E-001	8.8321470	1.520970485	8.518782E-001	9.7946920	1.520970485	2.131429E-001	-50.0194600
759	1.522966483	1.929909E-001	-32.8670800	1.522966483	8.581378E-001	8.3078670	1.522966483	8.515047E-001	9.3320200	1.522966483	2.135565E-001	-50.5034900
760	1.524962481	1.930492E-001	-33.3798000	1.524962481	8.573151E-001	7.8212500	1.524962481	8.510044E-001	8.8894530	1.524962481	2.138802E-001	-50.9710500
761	1.526958479	1.931727E-001	-33.9221900	1.526958479	8.563468E-001	7.3291650	1.526958479	8.504092E-001	8.4117990	1.526958479	2.142578E-001	-51.4814900
762	1.528954477	1.932984E-001	-34.4048000	1.528954477	8.554750E-001	6.8275220	1.528954477	8.499554E-001	7.9908960	1.528954477	2.146469E-001	-51.9724000
763	1.530950475	1.935083E-001	-34.9195900	1.530950475	8.543773E-001	6.3599680	1.530950475	8.497017E-001	7.5261270	1.530950475	2.150569E-001	-52.4774600
764	1.532946473	1.936721E-001	-35.4296500	1.532946473	8.534651E-001	5.8910830	1.532946473	8.492948E-001	7.1067190	1.532946473	2.155004E-001	-52.9751700
765	1.534942471	1.919225E-001	-35.7512500	1.534942471	8.521831E-001	5.4209450	1.534942471	8.473522E-001	6.6483780	1.534942471	2.157911E-001	-53.4976500
766	1.536938469	1.901672E-001	-36.0800800	1.536938469	8.510761E-001	4.9901250	1.536938469	8.455059E-001	6.1966670	1.536938469	2.161060E-001	-53.9850000
767	1.538934467	1.909261E-001	-36.6291700	1.538934467	8.503146E-001	4.5570600	1.538934467	8.459505E-001	5.7749330	1.538934467	2.165213E-001	-54.5220100
768	1.540930465	1.928572E-001	-37.3306100	1.540930465	8.493843E-001	4.1449230	1.540930465	8.471220E-001	5.3358050	1.540930465	2.168359E-001	-55.0275700
769	1.542926463	1.933623E-001	-37.8852000	1.542926463	8.483334E-001	3.7290590	1.542926463	8.469826E-001	4.8935000	1.542926463	2.171370E-001	-55.5645100
770	1.544922461	1.942799E-001	-38.4842900	1.544922461	8.476501E-001	3.3352700	1.544922461	8.473539E-001	4.4339300	1.544922461	2.172364E-001	-56.0636400
771	1.546918459	1.948135E-001	-39.0473700	1.546918459	8.470111E-001	2.9576570	1.546918459	8.475746E-001	4.0081300	1.546918459	2.175153E-001	-56.5541700
772	1.548914457	1.954975E-001	-39.6290500	1.548914457	8.467886E-001	2.5587190	1.548914457	8.477165E-001	3.5324300	1.548914457	2.176967E-001	-57.0668900
773	1.550910455	1.958582E-001	-40.1996000	1.550910455	8.471066E-001	2.1684680	1.550910455	8.476561E-001	3.1306600	1.550910455	2.178651E-001	-57.5390300
774	1.552906453	1.962344E-001	-40.7438700	1.552906453	8.468341E-001	1.7663460	1.552906453	8.479294E-001	2.6472630	1.552906453	2.180452E-001	-57.9848900
775	1.554902451	1.967037E-001	-41.3178300	1.554902451	8.473820E-001	1.3754190	1.554902451	8.479667E-001	2.1944370	1.554902451	2.183198E-001	-58.4353500
776	1.556898449	1.969701E-001	-41.8594400	1.556898449	8.476523E-001	0.9731473	1.556898449	8.479533E-001	1.7541510	1.556898449	2.185050E-001	-58.8611800
777	1.558894447	1.973296E-001	-42.4101100	1.558894447	8.482027E-001	0.5796174	1.558894447	8.483362E-001	1.2854830	1.558894447	2.186975E-001	-59.2822700
778	1.560890445	1.976480E-001	-42.9220300	1.560890445	8.490626E-001	0.1788371	1.560890445	8.483798E-001	0.8349655	1.560890445	2.188781E-001	-59.6808200
779	1.562886443	1.979992E-001	-43.4593100	1.562886443	8.495960E-001	-0.2527218	1.562886443	8.484279E-001	0.3650356	1.562886443	2.192175E-001	-60.0838800
780	1.564882441	1.982218E-001	-43.9593900	1.564882441	8.505777E-001	-0.6943683	1.564882441	8.485314E-001	-0.1129023	1.564882441	2.195655E-001	-60.4475900
781	1.566878439	1.985816E-001	-44.4605200	1.566878439	8.514842E-001	-1.1401040	1.566878439	8.485590E-001	-0.5749210	1.566878439	2.198546E-001	-60.8398100
782	1.568874437	1.989448E-001	-44.9474300	1.568874437	8.526148E-001	-1.6009510	1.568874437	8.484628E-001	-1.0242040	1.568874437	2.202377E-001	-61.2319300
783	1.570870435	1.994129E-001	-45.4611300	1.570870435	8.534817E-001	-2.0741300	1.570870435	8.486267E-001	-1.5219670	1.570870435	2.206192E-001	-61.5858400
784	1.572866433	1.998480E-001	-45.9473200	1.572866433	8.545119E-001	-2.5734670	1.572866433	8.485906E-001	-1.9940720	1.572866433	2.210672E-001	-61.9760700
785	1.574862431	2.001814E-001	-46.4468200	1.574862431	8.553631E-001	-3.0320310	1.574862431	8.487479E-001	-2.4522160	1.574862431	2.215829E-001	-62.3368600
786	1.576858429	2.005763E-001	-46.9503400	1.576858429	8.560716E-001	-3.5552740	1.576858429	8.485616E-001	-2.9775500	1.576858429	2.221003E-001	-62.7384900
787	1.578854427	2.010078E-001	-47.4597700	1.578854427	8.567220E-001	-4.0715110	1.578854427	8.483582E-001	-3.4297800	1.578854427	2.226501E-001	-63.1366000
788	1.580850425	2.014254E-001	-47.9570000	1.580850425	8.572387E-001	-4.5709300	1.580850425	8.482589E-001	-3.9291570	1.580850425	2.231516E-001	-63.5164700
789	1.582846423	2.017522E-001	-48.4546400	1.582846423	8.576699E-001	-5.1185980	1.582846423	8.480123E-001	-4.3785720	1.582846423	2.236606E-001	-63.9132200
790	1.584842421	2.020595E-001	-48.9611500	1.584842421	8.578107E-001	-5.6527200	1.584842421	8.474143E-001	-4.8834720	1.584842421	2.242109E-001	-64.3558700
791	1.586838419	2.024564E-001	-49.4673500	1.586838419	8.580385E-001	-6.1916830	1.586838419	8.471885E-001	-5.3390950	1.586838419	2.247811E-001	-64.7748000
792	1.588834417	2.027403E-001	-49.9714500	1.588834417	8.576468E-001	-6.7056100	1.588834417	8.470740E-001	-5.8164630	1.588834417	2.253121E-001	-65.1696900
793	1.590830415	2.029611E-001	-50.4914300	1.590830415	8.573706E-001	-7.2576510	1.590830415	8.463958E-001	-6.3184490	1.590830415	2.258109E-001	-65.6501200
794	1.592826413	2.031268E-001	-50.9917800	1.592826413	8.568380E-001	-7.7970830	1.592826413	8.461754E-001	-6.7747390	1.592826413	2.262181E-001	-66.0773500
795	1.594822411	2.032214E-001	-51.4725800	1.594822411	8.558890E-001	-8.3199540	1.594822411	8.453338E-001	-7.2447200	1.594822411	2.266601E-001	-66.5338000
796	1.596818409	2.033663E-001	-51.9465400	1.596818409	8.549618E-001	-8.8195140	1.596818409	8.450053E-001	-7.7059900	1.596818409	2.270340E-001	-66.9942900
797	1.598814407	2.033852E-001	-52.4134600	1.598814407	8.540068E-001	-9.3590770	1.598814407	8.441723E-001	-8.1719290	1.598814407	2.274668E-001	-67.4566000
798	1.600810405	2.032865E-001	-52.9112600	1.600810405	8.527628E-001	-9.8378930	1.600810405	8.435919E-001	-8.6351810	1.600810405	2.278365E-001	-67.9182700
799	1.602806403	2.032931E-001	-53.3638600	1.602806403	8.517184E-001	-10.3315200	1.602806403	8.429294E-001	-9.0901420	1.602806403	2.281386E-001	-68.3830100
800	1.604802401	2.033991E-001	-53.8157200	1.604802401	8.504870E-001	-10.8199000	1.604802401	8.423809E-001	-9.5289670	1.604802401	2.284888E-001	-68.8676200
801	1.606798399	2.034662E-001	-54.2231500	1.606798399	8.490759E-001	-11.2800100	1.606798399	8.416019E-001	-9.9612660	1.606798399	2.286940E-001	-69.3150900
802	1.608794397	2.035116E-001	-54.6572400	1.608794397	8.479092E-001	-11.7105600	1.608794397	8.413256E-001	-10.4014800	1.608794397	2.289429E-001	-69.8057400
803	1.610790395	2.037316E-001	-55.1168100	1.610790395	8.467819E-001	-12.1536200	1.610790395	8.406113E-001	-10.8503400	1.610790395	2.292959E-001	-70.3039300
804	1.612786393	2.039489E-001	-55.5388400	1.612786393	8.456831E-001	-12.5787100	1.612786393	8.401660E-001	-11.3059700	1.612786393	2.295514E-001	-70.7979100
805	1.614782391	2.040906E-001	-55.9664500	1.614782391	8.447298E-001	-13.0252500	1.614782391	8.399219E-001	-11.7149900	1.614782391	2.297310E-001	-71.2705400
806	1.616778389	2.044229E-001	-56.4396000	1.616778389	8.438732E-001	-13.4106000	1.616778389	8.395263E-001	-12.1316100	1.616778389	2.299426E-001	-71.7675200
807	1.618774387	2.046718E-001	-56.9103900	1.618774387	8.431736E-001	-13.8209400	1.618774387	8.391405E-001	-12.5689700	1.618774387	2.300888E-001	-72.2519100
808	1.620770385	2.048625E-001	-57.4032300	1.620770385	8.427103E-001	-14.2482400	1.620770385	8.390716E-001	-13.0214000	1.620770385	2.302402E-001	-72.7467000
809	1.622766383	2.052706E-001	-57.8836800	1.622766383	8.420302E-001	-14.6223400	1.622766383	8.390582E-001	-13.4258700	1.622766383	2.304160E-001	-73.2338000
810	1.624762381	2.054664E-001	-58.4016600	1.624762381	8.420132E-001	-15.0302000	1.624762381	8.389146E-001	-13.8692500	1.624762381	2.305067E-001	-73.7190300
811	1.626758379	2.057515E-001	-58.9194500	1.626758379	8.418987E-001	-15.4343800	1.626758379	8.386480E-001	-14.3145600	1.626758379	2.306443E-001	-74.2051500
812	1.628754377	2.059969E-001	-59.4347800	1.628754377	8.420179E-001	-15.8547100	1.628754377	8.387213E-001	-14.7328400	1.628754377	2.307376E-001	-74.6849800
813	1.630750375	2.062915E-001	-59.9906600	1.630750375	8.422176E-001	-16.2488200	1.630750375	8.388229E-001	-15.1911900	1.630750375	2.308317E-001	-75.1417600
814	1.632746373	2.064307E-001	-60.5020800	1.632746373	8.424609E-001	-16.6859100	1.632746373	8.385168E-001	-15.6139600	1.632746373	2.310115E-001	-75.6174700
815	1.634742371	2.066426E-001	-61.0511100	1.634742371	8.428134E-001	-17.1177000	1.634742371	8.389100E-001	-16.0572900	1.634742371	2.312038E-001	-76.0601900
816	1.636738369	2.068716E-001	-61.5919200	1.636738369	8.433317E-001	-17.5491100	1.636738369	8.389122E-001	-16.4995300	1.636738369	2.313534E-001	-76.5214600
817	1.638734367	2.071226E-001	-62.1348300	1.638734367	8.435248E-001	-18.0173100	1.638734367	8.390319E-001	-16.9717000	1.638734367	2.316443E-001	-76.9593200
818	1.640730365	2.072441E-001	-62.6618200	1.640730365	8.440483E-001	-18.4671700	1.640730365	8.391930E-001	-17.4255400	1.640730365	2.319061E-001	-77.3664900
819	1.642726363	2.074892E-001	-63.2016100	1.642726363	8.446364E-001	-18.9351300	1.642726363	8.392656E-001	-17.8649200	1.642726363	2.322096E-001	-77.8129200
820	1.644722361	2.077051E-001	-63.7281900	1.644722361	8.448173E-001	-19.4065500	1.644722361	8.393533E-001	-18.3499500	1.644722361	2.326072E-001	-78.2587400
821	1.646718359	2.080533E-001	-64.2596000	1.646718359	8.450907E-001	-19.8946100	1.646718359	8.394201E-001	-18.8044500	1.646718359	2.329900E-001	-78.6877500
822	1.648714357	2.083699E-001	-64.7867700	1.648714357	8.453996E-001	-20.3803500	1.648714357	8.395483E-001	-19.2742200	1.648714357	2.334764E-001	-79.1330300
823	1.650710355	2.087015E-001	-65.3338200	1.650710355	8.455076E-001	-20.8601600	1.650710355	8.394676E-001	-19.7534700	1.650710355	2.339326E-001	-79.5748700
824	1.652706353	2.090825E-001	-65.8518500	1.652706353	8.453905E-001	-21.3672300	1.652706353	8.396730E-001	-20.2214000	1.652706353	2.344482E-001	-80.0192700
825	1.654702351	2.094042E-001	-66.4061000	1.654702351	8.452579E-001	-21.8680000	1.654702351	8.397822E-001	-20.7021300	1.654702351	2.349426E-001	-80.4803800
826	1.656698349	2.098476E-001	-66.9412000	1.656698349	8.451138E-001	-22.3747300	1.656698349	8.400099E-001	-21.1813300	1.656698349	2.354803E-001	-80.9429500
827	1.658694347	2.102016E-001	-67.4894700	1.658694347	8.447697E-001	-22.8631800	1.658694347	8.397217E-001	-21.6750400	1.658694347	2.359774E-001	-81.3929400
828	1.660690345	2.105664E-001	-68.0234500	1.660690345	8.442783E-001	-23.3510400	1.660690345	8.394618E-001	-22.1390300	1.660690345	2.364770E-001	-81.8553700
829	1.662686343	2.109912E-001	-68.5676700	1.662686343	8.437175E-001	-23.8386200	1.662686343	8.394669E-001	-22.6369100	1.662686343	2.369831E-001	-82.3314000
830	1.664682341	2.112716E-001	-69.1229500	1.664682341	8.428531E-001	-24.3351900	1.664682341	8.392634E-001	-23.1004300	1.664682341	2.374394E-001	-82.7974700
831	1.666678339	2.116285E-001	-69.6591100	1.666678339	8.422992E-001	-24.8305000	1.666678339	8.388984E-001	-23.5988300	1.666678339	2.378825E-001	-83.2784500
832	1.668674337	2.119839E-001	-70.1724500	1.668674337	8.416210E-001	-25.2742200	1.668674337	8.386297E-001	-24.0820100	1.668674337	2.383222E-001	-83.7329300
833	1.670670335	2.122391E-001	-70.6923600	1.670670335	8.406479E-001	-25.7470200	1.670670335	8.382094E-001	-24.5448100	1.670670335	2.387765E-001	-84.2337600
834	1.672666333	2.125026E-001	-71.1927700	1.672666333	8.399476E-001	-26.1787000	1.672666333	8.376511E-001	-25.0307600	1.672666333	2.390878E-001	-84.6802300
835	1.674662331	2.129271E-001	-71.7216000	1.674662331	8.394321E-001	-26.6289000	1.674662331	8.375853E-001	-25.5189200	1.674662331	2.394649E-001	-85.1555200
836	1.676658329	2.131878E-001	-72.2104900	1.676658329	8.385679E-001	-27.0602400	1.676658329	8.370289E-001	-25.9813900	1.676658329	2.397967E-001	-85.6290700
837	1.678654327	2.135881E-001	-72.6672400	1.678654327	8.381255E-001	-27.5107300	1.678654327	8.363508E-001	-26.4599100	1.678654327	2.401004E-001	-86.1039000
838	1.680650325	2.138986E-001	-73.1730500	1.680650325	8.375259E-001	-27.9178000	1.680650325	8.357087E-001	-26.9080400	1.680650325	2.403648E-001	-86.5658000
839	1.682646323	2.142752E-001	-73.6513800	1.682646323	8.372566E-001	-28.3583300	1.682646323	8.350565E-001	-27.3698000	1.682646323	2.406573E-001	-87.0316000
840	1.684642321	2.146025E-001	-74.1180000	1.684642321	8.367344E-001	-28.7479300	1.684642321	8.348136E-001	-27.8324800	1.684642321	2.408711E-001	-87.4717200
841	1.686638319	2.149581E-001	-74.5908300	1.686638319	8.368428E-001	-29.1721300	1.686638319	8.339157E-001	-28.2726900	1.686638319	2.411158E-001	-87.8858000
842	1.688634317	2.152626E-001	-75.0566600	1.688634317	8.367709E-001	-29.5907600	1.688634317	8.333299E-001	-28.7379400	1.688634317	2.413250E-001	-88.3332200
843	1.690630315	2.156364E-001	-75.5382200	1.690630315	8.367135E-001	-30.0043100	1.690630315	8.329802E-001	-29.1867700	1.690630315	2.415538E-001	-88.7837300
844	1.692626313	2.159440E-001	-76.0130000	1.692626313	8.370271E-001	-30.4363100	1.692626313	8.325778E-001	-29.6157200	1.692626313	2.417061E-001	-89.2071900
845	1.694622311	2.160655E-001	-76.4928200	1.694622311	8.373042E-001	-30.8554600	1.694622311	8.319488E-001	-30.0670700	1.694622311	2.419011E-001	-89.6382600
846	1.696618309	2.162617E-001	-76.9684700	1.696618309	8.377231E-001	-31.3128900	1.696618309	8.314222E-001	-30.4887500	1.696618309	2.420397E-001	-90.0840400
847	1.698614307	2.165188E-001	-77.4553100	1.698614307	8.381726E-001	-31.7263200	1.698614307	8.312980E-001	-30.9183600	1.698614307	2.422048E-001	-90.4737000
848	1.700610305	2.167651E-001	-77.9313400	1.700610305	8.386593E-001	-32.1826300	1.700610305	8.306900E-001	-31.3437200	1.700610305	2.424047E-001	-90.9063400
849	1.702606303	2.170100E-001	-78.3995400	1.702606303	8.388211E-001	-32.6372000	1.702606303	8.302286E-001	-31.7708300	1.702606303	2.425947E-001	-91.3200700
850	1.704602301	2.171556E-001	-78.8734600	1.704602301	8.392891E-001	-33.1096300	1.704602301	8.300300E-001	-32.2063600	1.704602301	2.426772E-001	-91.7335000
851	1.706598299	2.172990E-001	-79.3315000	1.706598299	8.400100E-001	-33.5865300	1.706598299	8.300927E-001	-32.6601300	1.706598299	2.430166E-001	-92.1417900
852	1.708594297	2.174547E-001	-79.8204300	1.708594297	8.403457E-001	-34.0776500	1.708594297	8.296099E-001	-33.0907900	1.708594297	2.432199E-001	-92.5607100
853	1.710590295	2.177660E-001	-80.2759600	1.710590295	8.407669E-001	-34.5274600	1.710590295	8.294795E-001	-33.5106400	1.710590295	2.434678E-001	-92.9553600
854	1.712586293	2.179267E-001	-80.7310100	1.712586293	8.411564E-001	-35.0690700	1.712586293	8.298581E-001	-33.9509600	1.712586293	2.438036E-001	-93.3814500
855	1.714582291	2.182522E-001	-81.1853000	1.714582291	8.408843E-001	-35.5717400	1.714582291	8.294579E-001	-34.4050700	1.714582291	2.441452E-001	-93.8149900
856	1.716578289	2.184838E-001	-81.6209300	1.716578289	8.409603E-001	-36.0912000	1.716578289	8.298830E-001	-34.8370700	1.716578289	2.445420E-001	-94.2223900
857	1.718574287	2.187632E-001	-82.1019900	1.718574287	8.408705E-001	-36.5832700	1.718574287	8.299121E-001	-35.2882600	1.718574287	2.448737E-001	-94.6552300
858	1.720570285	2.190307E-001	-82.5782800	1.720570285	8.405734E-001	-37.1008200	1.720570285	8.298751E-001	-35.7360600	1.720570285	2.452610E-001	-95.1148800
859	1.722566283	2.193984E-001	-83.0172300	1.722566283	8.401610E-001	-37.6083000	1.722566283	8.300804E-001	-36.1623800	1.722566283	2.457086E-001	-95.5486700
860	1.724562281	2.197411E-001	-83.5158100	1.724562281	8.395741E-001	-38.1393800	1.724562281	8.299767E-001	-36.6420200	1.724562281	2.461484E-001	-96.0327000
861	1.726558279	2.200633E-001	-83.9934800	1.726558279	8.387516E-001	-38.6235900	1.726558279	8.301032E-001	-37.0804400	1.726558279	2.465071E-001	-96.4879200
862	1.728554277	2.204494E-001	-84.4993200	1.728554277	8.379531E-001	-39.1386200	1.728554277	8.303346E-001	-37.5562600	1.728554277	2.469763E-001	-96.9983800
863	1.730550275	2.207973E-001	-84.9953900	1.730550275	8.370659E-001	-39.6390000	1.730550275	8.301226E-001	-38.0213700	1.730550275	2.473754E-001	-97.4811200
864	1.732546273	2.211595E-001	-85.5033100	1.732546273	8.359548E-001	-40.1324800	1.732546273	8.306128E-001	-38.4779700	1.732546273	2.477860E-001	-97.9755300
865	1.734542271	2.215657E-001	-86.0456800	1.734542271	8.349202E-001	-40.6049500	1.734542271	8.303213E-001	-38.9599400	1.734542271	2.481688E-001	-98.4765100
866	1.736538269	2.218980E-001	-86.5738700	1.736538269	8.337950E-001	-41.0872000	1.736538269	8.302995E-001	-39.4559100	1.736538269	2.484664E-001	-98.9959600
867	1.738534267	2.222431E-001	-87.1473600	1.738534267	8.326508E-001	-41.5141800	1.738534267	8.303676E-001	-39.9259800	1.738534267	2.488114E-001	-99.5126300
868	1.740530265	2.224303E-001	-87.6849400	1.740530265	8.314327E-001	-41.9711500	1.740530265	8.299646E-001	-40.4021000	1.740530265	2.490049E-001	-100.0303000
869	1.742526263	2.226704E-001	-88.2262300	1.742526263	8.300916E-001	-42.4141300	1.742526263	8.298809E-001	-40.8903700	1.742526263	2.491712E-001	-100.5398000
870	1.744522261	2.229770E-001	-88.7550200	1.744522261	8.293484E-001	-42.8266800	1.744522261	8.296817E-001	-41.3684800	1.744522261	2.494040E-001	-101.0293000
871	1.746518259	2.231345E-001	-89.2727100	1.746518259	8.285045E-001	-43.2349700	1.746518259	8.293687E-001	-41.8292800	1.746518259	2.496549E-001	-101.5122000
872	1.748514257	2.233058E-001	-89.8230300	1.748514257	8.277750E-001	-43.6585000	1.748514257	8.288352E-001	-42.3169400	1.748514257	2.498521E-001	-102.0289000
873	1.750510255	2.235698E-001	-90.3426900	1.750510255	8.269398E-001	-44.0465900	1.750510255	8.285442E-001	-42.8218300	1.750510255	2.499841E-001	-102.5163000
874	1.752506253	2.237754E-001	-90.8577800	1.752506253	8.268136E-001	-44.4709800	1.752506253	8.280330E-001	-43.2979100	1.752506253	2.502143E-001	-102.9932000
875	1.754502251	2.240568E-001	-91.3737900	1.754502251	8.263552E-001	-44.8595400	1.754502251	8.275049E-001	-43.7641300	1.754502251	2.503990E-001	-103.4776000
876	1.756498249	2.243398E-001	-91.8895700	1.756498249	8.260654E-001	-45.2643200	1.756498249	8.267368E-001	-44.2430800	1.756498249	2.505676E-001	-103.9536000
877	1.758494247	2.246050E-001	-92.4027300	1.758494247	8.261829E-001	-45.6691700	1.758494247	8.265079E-001	-44.7115300	1.758494247	2.507690E-001	-104.4279000
878	1.760490245	2.249055E-001	-92.9196700	1.760490245	8.261844E-001	-46.0817500	1.760490245	8.261068E-001	-45.1856300	1.760490245	2.508942E-001	-104.8339000
879	1.762486243	2.252669E-001	-93.4165600	1.762486243	8.264520E-001	-46.4942100	1.762486243	8.253745E-001	-45.6371900	1.762486243	2.510157E-001	-105.3110000
880	1.764482241	2.255740E-001	-93.9345400	1.764482241	8.268204E-001	-46.9189400	1.764482241	8.249189E-001	-46.1062100	1.764482241	2.512890E-001	-105.7395000
881	1.766478239	2.259880E-001	-94.4389300	1.766478239	8.269960E-001	-47.3380500	1.766478239	8.237184E-001	-46.5923200	1.766478239	2.514678E-001	-106.2052000
882	1.768474237	2.262804E-001	-94.9639400	1.768474237	8.274927E-001	-47.7886700	1.768474237	8.235973E-001	-47.0328000	1.768474237	2.516964E-001	-106.6507000
883	1.770470235	2.266584E-001	-95.4501100	1.770470235	8.279877E-001	-48.2387400	1.770470235	8.229442E-001	-47.4497600	1.770470235	2.518979E-001	-107.0737000
884	1.772466233	2.269728E-001	-95.9753400	1.772466233	8.283293E-001	-48.6971500	1.772466233	8.223647E-001	-47.9174700	1.772466233	2.521192E-001	-107.5104000
885	1.774462231	2.272639E-001	-96.4755500	1.774462231	8.288429E-001	-49.1561100	1.774462231	8.215360E-001	-48.3554400	1.774462231	2.523635E-001	-107.9275000
886	1.776458229	2.276197E-001	-96.9556800	1.776458229	8.291540E-001	-49.6328200	1.776458229	8.212836E-001	-48.7932500	1.776458229	2.525622E-001	-108.3575000
887	1.778454227	2.279498E-001	-97.4643000	1.778454227	8.295267E-001	-50.1073000	1.778454227	8.205746E-001	-49.2305700	1.778454227	2.529115E-001	-108.7892000
888	1.780450225	2.282449E-001	-97.9367900	1.780450225	8.296768E-001	-50.6046900	1.780450225	8.203846E-001	-49.6711400	1.780450225	2.530347E-001	-109.2004000
889	1.782446223	2.283144E-001	-98.4140300	1.782446223	8.299990E-001	-51.0974400	1.782446223	8.199768E-001	-50.1149000	1.782446223	2.533922E-001	-109.6129000
890	1.784442221	2.286988E-001	-98.9002200	1.784442221	8.300996E-001	-51.5705900	1.784442221	8.195744E-001	-50.5277600	1.784442221	2.536933E-001	-110.0303000
891	1.786438219	2.290505E-001	-99.3505300	1.786438219	8.298265E-001	-52.0734600	1.786438219	8.193293E-001	-50.9572200	1.786438219	2.539368E-001	-110.4415000
892	1.788434217	2.293494E-001	-99.8051400	1.788434217	8.297740E-001	-52.5833200	1.788434217	8.190734E-001	-51.3799500	1.788434217	2.542348E-001	-110.8715000
893	1.790430215	2.296419E-001	-100.2503000	1.790430215	8.296618E-001	-53.0808200	1.790430215	8.189249E-001	-51.8199600	1.790430215	2.546350E-001	-111.2957000
894	1.792426213	2.300315E-001	-100.6919000	1.792426213	8.289824E-001	-53.5859100	1.792426213	8.186361E-001	-52.2387600	1.792426213	2.549203E-001	-111.7243000
895	1.794422211	2.304354E-001	-101.1629000	1.794422211	8.283834E-001	-54.0756700	1.794422211	8.186722E-001	-52.6780400	1.794422211	2.551669E-001	-112.1592000
896	1.796418209	2.307895E-001	-101.6104000	1.796418209	8.278164E-001	-54.5646600	1.796418209	8.188550E-001	-53.1176100	1.796418209	2.554906E-001	-112.5928000
897	1.798414207	2.312289E-001	-102.0751000	1.798414207	8.271265E-001	-55.0668900	1.798414207	8.185058E-001	-53.5504700	1.798414207	2.557372E-001	-113.0734000
898	1.800410205	2.316532E-001	-102.5252000	1.800410205	8.262424E-001	-55.5541700	1.800410205	8.189961E-001	-53.9930200	1.800410205	2.560224E-001	-113.5135000
899	1.802406203	2.321384E-001	-103.0254000	1.802406203	8.252701E-001	-56.0244900	1.802406203	8.188637E-001	-54.4334400	1.802406203	2.562582E-001	-113.9865000
900	1.804402201	2.324862E-001	-103.5472000	1.804402201	8.245568E-001	-56.4947400	1.804402201	8.184679E-001	-54.9078800	1.804402201	2.564642E-001	-114.4584000
901	1.806398199	2.328789E-001	-104.0214000	1.806398199	8.234367E-001	-56.9245400	1.806398199	8.186548E-001	-55.3446800	1.806398199	2.566934E-001	-114.9191000
902	1.808394197	2.332651E-001	-104.5348000	1.808394197	8.224488E-001	-57.3890700	1.808394197	8.183492E-001	-55.8053300	1.808394197	2.568359E-001	-115.4044000
903	1.810390195	2.336808E-001	-105.0463000	1.810390195	8.217486E-001	-57.8377900	1.810390195	8.188042E-001	-56.2576700	1.810390195	2.569962E-001	-115.8856000
904	1.812386193	2.338753E-001	-105.5654000	1.812386193	8.209469E-001	-58.2506900	1.812386193	8.187270E-001	-56.7415000	1.812386193	2.570317E-001	-116.3432000
905	1.814382191	2.341552E-001	-106.1033000	1.814382191	8.202228E-001	-58.6839700	1.814382191	8.186961E-001	-57.2019000	1.814382191	2.571584E-001	-116.8245000
906	1.816378189	2.344011E-001	-106.6031000	1.816378189	8.193914E-001	-59.1123100	1.816378189	8.187851E-001	-57.6919700	1.816378189	2.571498E-001	-117.2892000
907	1.818374187	2.346721E-001	-107.1487000	1.818374187	8.187652E-001	-59.5267000	1.818374187	8.180903E-001	-58.1636400	1.818374187	2.571618E-001	-117.7685000
908	1.820370185	2.350395E-001	-107.7051000	1.820370185	8.182397E-001	-59.9362600	1.820370185	8.179825E-001	-58.6424500	1.820370185	2.572396E-001	-118.2270000
909	1.822366183	2.352026E-001	-108.2028000	1.822366183	8.181586E-001	-60.3436300	1.822366183	8.180243E-001	-59.1196400	1.822366183	2.571938E-001	-118.6745000
910	1.824362181	2.354205E-001	-108.7302000	1.824362181	8.176423E-001	-60.7553900	1.824362181	8.178024E-001	-59.5836300	1.824362181	2.571869E-001	-119.1406000
911	1.826358179	2.355794E-001	-109.2605000	1.826358179	8.175805E-001	-61.1921200	1.826358179	8.172816E-001	-60.0952400	1.826358179	2.572114E-001	-119.6103000
912	1.828354177	2.358588E-001	-109.7684000	1.828354177	8.174934E-001	-61.5970000	1.828354177	8.166686E-001	-60.5703000	1.828354177	2.572260E-001	-120.0496000
913	1.830350175	2.360736E-001	-110.2686000	1.830350175	8.176532E-001	-62.0376500	1.830350175	8.163446E-001	-61.0450100	1.830350175	2.572315E-001	-120.4871000
914	1.832346173	2.362801E-001	-110.8076000	1.832346173	8.174297E-001	-62.4697200	1.832346173	8.157570E-001	-61.5241500	1.832346173	2.572422E-001	-120.9398000
915	1.834342171	2.363418E-001	-111.2973000	1.834342171	8.178189E-001	-62.9061100	1.834342171	8.151999E-001	-61.9918600	1.834342171	2.573032E-001	-121.3802000
916	1.836338169	2.365477E-001	-111.8418000	1.836338169	8.179019E-001	-63.3490500	1.836338169	8.144827E-001	-62.4876800	1.836338169	2.573184E-001	-121.8312000
917	1.838334167	2.367465E-001	-112.3424000	1.838334167	8.183179E-001	-63.7867400	1.838334167	8.136843E-001	-62.9446200	1.838334167	2.575463E-001	-122.2397000
918	1.840330165	2.368066E-001	-112.8692000	1.840330165	8.184276E-001	-64.2581900	1.840330165	8.130935E-001	-63.4168500	1.840330165	2.575552E-001	-122.6853000
919	1.842326163	2.366503E-001	-113.3583000	1.842326163	8.184481E-001	-64.7190900	1.842326163	8.118283E-001	-63.8811500	1.842326163	2.576915E-001	-123.1409000
920	1.844322161	2.364273E-001	-113.8267000	1.844322161	8.188565E-001	-65.1885900	1.844322161	8.108869E-001	-64.3259100	1.844322161	2.577800E-001	-123.5862000
921	1.846318159	2.366541E-001	-114.3465000	1.846318159	8.187820E-001	-65.6772600	1.846318159	8.102469E-001	-64.7875700	1.846318159	2.578819E-001	-124.0191000
922	1.848314157	2.369050E-001	-114.8512000	1.848314157	8.187596E-001	-66.1640200	1.848314157	8.094290E-001	-65.2457400	1.848314157	2.579122E-001	-124.4509000
923	1.850310155	2.367999E-001	-115.3606000	1.850310155	8.186751E-001	-66.6406400	1.850310155	8.085972E-001	-65.6844800	1.850310155	2.580288E-001	-124.8864000
924	1.852306153	2.367090E-001	-115.8231000	1.852306153	8.187103E-001	-67.1369200	1.852306153	8.073226E-001	-66.1322200	1.852306153	2.581347E-001	-125.3316000
925	1.854302151	2.368829E-001	-116.3223000	1.854302151	8.183120E-001	-67.6289100	1.854302151	8.065493E-001	-66.5569700	1.854302151	2.581848E-001	-125.7510000
926	1.856298149	2.371166E-001	-116.8379000	1.856298149	8.179641E-001	-68.1381300	1.856298149	8.058929E-001	-66.9996900	1.856298149	2.583819E-001	-126.1765000
927	1.858294147	2.373308E-001	-117.3390000	1.858294147	8.176225E-001	-68.5972100	1.858294147	8.048393E-001	-67.4280200	1.858294147	2.585112E-001	-126.5968000
928	1.860290145	2.375425E-001	-117.8291000	1.860290145	8.168587E-001	-69.1127000	1.860290145	8.042244E-001	-67.8665900	1.860290145	2.586425E-001	-127.0431000
929	1.862286143	2.377241E-001	-118.3407000	1.862286143	8.164556E-001	-69.5936200	1.862286143	8.035452E-001	-68.3088600	1.862286143	2.587895E-001	-127.4683000
930	1.864282141	2.379910E-001	-118.8293000	1.864282141	8.154185E-001	-70.0923400	1.864282141	8.027925E-001	-68.7252000	1.864282141	2.587681E-001	-127.9112000
931	1.866278139	2.380904E-001	-119.3036000	1.866278139	8.145719E-001	-70.5904900	1.866278139	8.021511E-001	-69.1507200	1.866278139	2.589906E-001	-128.3328000
932	1.868274137	2.383949E-001	-119.7776000	1.868274137	8.138129E-001	-71.0464900	1.868274137	8.018652E-001	-69.5598100	1.868274137	2.591030E-001	-128.7433000
933	1.870270135	2.386532E-001	-120.2692000	1.870270135	8.128688E-001	-71.5155300	1.870270135	8.012979E-001	-69.9856900	1.870270135	2.592153E-001	-129.1762000
934	1.872266133	2.389295E-001	-120.7442000	1.872266133	8.117944E-001	-71.9758600	1.872266133	8.005754E-001	-70.3871900	1.872266133	2.592994E-001	-129.5979000
935	1.874262131	2.392354E-001	-121.2159000	1.874262131	8.108160E-001	-72.4376900	1.874262131	8.002077E-001	-70.7997200	1.874262131	2.594329E-001	-130.0503000
936	1.876258129	2.396164E-001	-121.7019000	1.876258129	8.094994E-001	-72.8759900	1.876258129	7.998165E-001	-71.2288500	1.876258129	2.594983E-001	-130.4747000
937	1.878254127	2.400363E-001	-122.2011000	1.878254127	8.088290E-001	-73.3095400	1.878254127	7.997080E-001	-71.6381500	1.878254127	2.595510E-001	-130.8817000
938	1.880250125	2.403552E-001	-122.6930000	1.880250125	8.077586E-001	-73.7369200	1.880250125	7.992923E-001	-72.0503500	1.880250125	2.596680E-001	-131.2920000
939	1.882246123	2.408114E-001	-123.1586000	1.882246123	8.069643E-001	-74.1868400	1.882246123	7.990728E-001	-72.4769500	1.882246123	2.596105E-001	-131.7453000
940	1.884242121	2.411611E-001	-123.6732000	1.884242121	8.060367E-001	-74.5948000	1.884242121	7.988420E-001	-72.8883100	1.884242121	2.595431E-001	-132.1506000
941	1.886238119	2.416528E-001	-124.1921000	1.886238119	8.050729E-001	-75.0014900	1.886238119	7.990202E-001	-73.3242600	1.886238119	2.594144E-001	-132.5910000
942	1.888234117	2.420167E-001	-124.6947000	1.888234117	8.044512E-001	-75.4164900	1.888234117	7.984894E-001	-73.7640100	1.888234117	2.593621E-001	-133.0054000
943	1.890230115	2.423790E-001	-125.2029000	1.890230115	8.037684E-001	-75.8241100	1.890230115	7.982184E-001	-74.1709400	1.890230115	2.592843E-001	-133.4010000
944	1.892226113	2.426588E-001	-125.7150000	1.892226113	8.032291E-001	-76.2209500	1.892226113	7.981766E-001	-74.6032300	1.892226113	2.591748E-001	-133.7906000
945	1.894222111	2.429003E-001	-126.2359000	1.894222111	8.029392E-001	-76.6317000	1.894222111	7.981219E-001	-75.0357800	1.894222111	2.590724E-001	-134.1901000
946	1.896218109	2.432259E-001	-126.7351000	1.896218109	8.024263E-001	-77.0353400	1.896218109	7.983236E-001	-75.4767600	1.896218109	2.589242E-001	-134.5904000
947	1.898214107	2.433897E-001	-127.2567000	1.898214107	8.022268E-001	-77.4472500	1.898214107	7.979317E-001	-75.9030900	1.898214107	2.587776E-001	-134.9687000
948	1.900210105	2.436307E-001	-127.7818000	1.900210105	8.019045E-001	-77.8489200	1.900210105	7.978352E-001	-76.3658900	1.900210105	2.585969E-001	-135.3570000
949	1.902206103	2.438241E-001	-128.3101000	1.902206103	8.015336E-001	-78.2617400	1.902206103	7.976525E-001	-76.7937200	1.902206103	2.584305E-001	-135.7497000
950	1.904202101	2.439785E-001	-128.8182000	1.904202101	8.015223E-001	-78.6623500	1.904202101	7.975312E-001	-77.2173800	1.904202101	2.582510E-001	-136.0869000
951	1.906198099	2.441524E-001	-129.3474000	1.906198099	8.016126E-001	-79.0763500	1.906198099	7.975196E-001	-77.6619000	1.906198099	2.581582E-001	-136.4464000
952	1.908194097	2.443274E-001	-129.8733000	1.908194097	8.016008E-001	-79.5090600	1.908194097	7.971509E-001	-78.1050400	1.908194097	2.579218E-001	-136.8125000
953	1.910190095	2.444054E-001	-130.4116000	1.910190095	8.012291E-001	-79.9350400	1.910190095	7.968465E-001	-78.5525100	1.910190095	2.577896E-001	-137.1598000
954	1.912186093	2.446010E-001	-130.9393000	1.912186093	8.013555E-001	-80.3675800	1.912186093	7.966471E-001	-79.0127100	1.912186093	2.577460E-001	-137.5188000
955	1.914182091	2.446978E-001	-131.4513000	1.914182091	8.013049E-001	-80.7889300	1.914182091	7.963923E-001	-79.4184000	1.914182091	2.575924E-001	-137.8527000
956	1.916178089	2.448214E-001	-131.9837000	1.916178089	8.012467E-001	-81.2564100	1.916178089	7.963318E-001	-79.8681500	1.916178089	2.577003E-001	-138.1951000
957	1.918174087	2.448963E-001	-132.5278000	1.918174087	8.012435E-001	-81.6654500	1.918174087	7.961026E-001	-80.3137100	1.918174087	2.575933E-001	-138.5254000
958	1.920170085	2.449855E-001	-133.0637000	1.920170085	8.011451E-001	-82.0958900	1.920170085	7.957919E-001	-80.7518700	1.920170085	2.575904E-001	-138.8793000
959	1.922166083	2.451906E-001	-133.6147000	1.922166083	8.009235E-001	-82.5647300	1.922166083	7.953138E-001	-81.2168400	1.922166083	2.575176E-001	-139.2177000
960	1.924162081	2.453065E-001	-134.1587000	1.924162081	8.007463E-001	-82.9960900	1.924162081	7.950284E-001	-81.6679300	1.924162081	2.575835E-001	-139.5715000
961	1.926158079	2.453781E-001	-134.6976000	1.926158079	8.004993E-001	-83.4261000	1.926158079	7.948083E-001	-82.0825200	1.926158079	2.576006E-001	-139.8833000
962	1.928154077	2.455137E-001	-135.2272000	1.928154077	8.001476E-001	-83.9052800	1.928154077	7.945219E-001	-82.5373500	1.928154077	2.576768E-001	-140.2576000
963	1.930150075	2.455036E-001	-135.7740000	1.930150075	8.001682E-001	-84.3141500	1.930150075	7.940547E-001	-82.9758000	1.930150075	2.577141E-001	-140.5762000
964	1.932146073	2.456099E-001	-136.3409000	1.932146073	7.999777E-001	-84.7660900	1.932146073	7.937832E-001	-83.4060300	1.932146073	2.577884E-001	-140.9093000
965	1.934142071	2.456134E-001	-136.8841000	1.934142071	7.995841E-001	-85.2081500	1.934142071	7.934050E-001	-83.8666700	1.934142071	2.579132E-001	-141.2413000
966	1.936138069	2.457381E-001	-137.4293000	1.936138069	7.991620E-001	-85.6545200	1.936138069	7.930598E-001	-84.2959000	1.936138069	2.580625E-001	-141.5660000
967	1.938134067	2.457608E-001	-137.9780000	1.938134067	7.988933E-001	-86.0860900	1.938134067	7.925646E-001	-84.7446700	1.938134067	2.582303E-001	-141.8947000
968	1.940130065	2.459653E-001	-138.5160000	1.940130065	7.985899E-001	-86.5359900	1.940130065	7.921795E-001	-85.1565900	1.940130065	2.583815E-001	-142.2178000
969	1.942126063	2.460117E-001	-139.0630000	1.942126063	7.982276E-001	-86.9555300	1.942126063	7.918727E-001	-85.5948800	1.942126063	2.585518E-001	-142.5387000
970	1.944122061	2.461056E-001	-139.5950000	1.944122061	7.979636E-001	-87.4075300	1.944122061	7.916400E-001	-86.0478400	1.944122061	2.587055E-001	-142.8764000
971	1.946118059	2.462348E-001	-140.1405000	1.946118059	7.979166E-001	-87.8286700	1.946118059	7.913845E-001	-86.4617700	1.946118059	2.589720E-001	-143.1550000
972	1.948114057	2.463374E-001	-140.6757000	1.948114057	7.977238E-001	-88.2501900	1.948114057	7.909860E-001	-86.9067100	1.948114057	2.592331E-001	-143.4604000
973	1.950110055	2.464166E-001	-141.1892000	1.950110055	7.973351E-001	-88.6957200	1.950110055	7.907281E-001	-87.3494000	1.950110055	2.594815E-001	-143.7879000
974	1.952106053	2.464438E-001	-141.7126000	1.952106053	7.972984E-001	-89.1162000	1.952106053	7.904825E-001	-87.7583500	1.952106053	2.597378E-001	-144.0823000
975	1.954102051	2.466018E-001	-142.2415000	1.954102051	7.970698E-001	-89.5599100	1.954102051	7.901164E-001	-88.2080400	1.954102051	2.600291E-001	-144.3972000
976	1.956098049	2.467735E-001	-142.7428000	1.956098049	7.970566E-001	-89.9836100	1.956098049	7.898381E-001	-88.6175800	1.956098049	2.602876E-001	-144.6896000
977	1.958094047	2.468598E-001	-143.2555000	1.958094047	7.966965E-001	-90.4165100	1.958094047	7.897226E-001	-89.0718600	1.958094047	2.606345E-001	-144.9861000
978	1.960090045	2.469441E-001	-143.7632000	1.960090045	7.967554E-001	-90.8395100	1.960090045	7.894466E-001	-89.4865900	1.960090045	2.609314E-001	-145.2974000
979	1.962086043	2.470739E-001	-144.2397000	1.962086043	7.964939E-001	-91.2903100	1.962086043	7.892935E-001	-89.9256700	1.962086043	2.613620E-001	-145.6138000
980	1.964082041	2.472466E-001	-144.7254000	1.964082041	7.964442E-001	-91.7252900	1.964082041	7.892070E-001	-90.3463800	1.964082041	2.615878E-001	-145.8790000
981	1.966078039	2.473121E-001	-145.2282000	1.966078039	7.964324E-001	-92.1465600	1.966078039	7.889516E-001	-90.7776400	1.966078039	2.621711E-001	-146.2733000
982	1.968074037	2.474364E-001	-145.7203000	1.968074037	7.962893E-001	-92.5915400	1.968074037	7.886308E-001	-91.1996800	1.968074037	2.625026E-001	-146.5433000
983	1.970070035	2.475233E-001	-146.1795000	1.970070035	7.960455E-001	-93.0286000	1.970070035	7.885141E-001	-91.6178300	1.970070035	2.629032E-001	-146.8809000
984	1.972066033	2.476420E-001	-146.6400000	1.972066033	7.958457E-001	-93.4894900	1.972066033	7.884724E-001	-92.0386200	1.972066033	2.631039E-001	-147.1513000
985	1.974062031	2.477920E-001	-147.1036000	1.974062031	7.957581E-001	-93.9146600	1.974062031	7.882560E-001	-92.4717800	1.974062031	2.636457E-001	-147.4598000
986	1.976058029	2.478517E-001	-147.5343000	1.976058029	7.957743E-001	-94.3536000	1.976058029	7.882754E-001	-92.9040700	1.976058029	2.642461E-001	-147.7556000
987	1.978054027	2.479550E-001	-147.9701000	1.978054027	7.956341E-001	-94.8052000	1.978054027	7.881659E-001	-93.3210400	1.978054027	2.649496E-001	-148.0718000
988	1.980050025	2.480603E-001	-148.4373000	1.980050025	7.953757E-001	-95.2375000	1.980050025	7.880698E-001	-93.7387900	1.980050025	2.653509E-001	-148.3658000
989	1.982046023	2.481542E-001	-148.8642000	1.982046023	7.949605E-001	-95.6812400	1.982046023	7.881715E-001	-94.1409100	1.982046023	2.658933E-001	-148.6713000
990	1.984042021	2.481772E-001	-149.3185000	1.984042021	7.949842E-001	-96.1200500	1.984042021	7.878677E-001	-94.5937900	1.984042021	2.665646E-001	-148.9531000
991	1.986038019	2.482390E-001	-149.7304000	1.986038019	7.945146E-001	-96.5621100	1.986038019	7.881135E-001	-94.9875100	1.986038019	2.672115E-001	-149.3151000
992	1.988034017	2.482435E-001	-150.1606000	1.988034017	7.943436E-001	-96.9780100	1.988034017	7.879372E-001	-95.4219100	1.988034017	2.678379E-001	-149.6255000
993	1.990030015	2.482418E-001	-150.6065000	1.990030015	7.941000E-001	-97.4481100	1.990030015	7.877820E-001	-95.8137000	1.990030015	2.683906E-001	-149.9351000
994	1.992026013	2.482977E-001	-151.0544000	1.992026013	7.935498E-001	-97.8521500	1.992026013	7.878025E-001	-96.2431200	1.992026013	2.690830E-001	-150.3100000
995	1.994022011	2.483706E-001	-151.4594000	1.994022011	7.933355E-001	-98.2851800	1.994022011	7.878741E-001	-96.6468700	1.994022011	2.696911E-001	-150.5853000
996	1.996018009	2.485861E-001	-151.9146000	1.996018009	7.929627E-001	-98.7058300	1.996018009	7.879837E-001	-97.0945600	1.996018009	2.702205E-001	-150.9468000
997	1.998014007	2.486544E-001	-152.3163000	1.998014007	7.928349E-001	-99.1293000	1.998014007	7.878699E-001	-97.4927700	1.998014007	2.709275E-001	-151.2536000
998	2.000010005	2.487383E-001	-152.7655000	2.000010005	7.922880E-001	-99.5586000	2.000010005	7.880362E-001	-97.9366900	2.000010005	2.715311E-001	-151.6210000
999	2.002006003	2.488981E-001	-153.1808000	2.002006003	7.921675E-001	-99.9516000	2.002006003	7.881012E-001	-98.3233300	2.002006003	2.718872E-001	-151.9608000
1000	2.004002001	2.489559E-001	-153.6162000	2.004002001	7.919480E-001	-100.3711000	2.004002001	7.881418E-001	-98.7613900	2.004002001	2.727086E-001	-152.3174000
1001	2.005997999	2.491308E-001	-154.0509000	2.005997999	7.916853E-001	-100.7516000	2.005997999	7.885161E-001	-99.1786100	2.005997999	2.730075E-001	-152.6638000
1002	2.007993997	2.491377E-001	-154.4722000	2.007993997	7.916282E-001	-101.1928000	2.007993997	7.888251E-001	-99.5914000	2.007993997	2.736812E-001	-153.0157000
1003	2.009989995	2.492616E-001	-154.9401000	2.009989995	7.914878E-001	-101.5871000	2.009989995	7.889296E-001	-100.0543000	2.009989995	2.742538E-001	-153.3650000
1004	2.011985993	2.492774E-001	-155.3622000	2.011985993	7.918635E-001	-101.9610000	2.011985993	7.892111E-001	-100.4534000	2.011985993	2.746845E-001	-153.6895000
1005	2.013981991	2.494163E-001	-155.8092000	2.013981991	7.915090E-001	-102.3874000	2.013981991	7.895971E-001	-100.8742000	2.013981991	2.752284E-001	-154.0856000
1006	2.015977989	2.494498E-001	-156.2406000	2.015977989	7.916850E-001	-102.7805000	2.015977989	7.901720E-001	-101.3233000	2.015977989	2.758414E-001	-154.4714000
1007	2.017973987	2.495941E-001	-156.7001000	2.017973987	7.921094E-001	-103.1960000	2.017973987	7.902530E-001	-101.7742000	2.017973987	2.763250E-001	-154.8044000
1008	2.019969985	2.496420E-001	-157.1436000	2.019969985	7.925178E-001	-103.6339000	2.019969985	7.906085E-001	-102.1946000	2.019969985	2.769572E-001	-155.1865000
1009	2.021965983	2.496955E-001	-157.5875000	2.021965983	7.924864E-001	-104.0192000	2.021965983	7.908561E-001	-102.6501000	2.021965983	2.773485E-001	-155.5438000
1010	2.023961981	2.497635E-001	-158.0500000	2.023961981	7.928102E-001	-104.4214000	2.023961981	7.914987E-001	-103.0783000	2.023961981	2.779608E-001	-155.9508000
1011	2.025957979	2.497822E-001	-158.4963000	2.025957979	7.934905E-001	-104.8406000	2.025957979	7.914300E-001	-103.5352000	2.025957979	2.784861E-001	-156.2991000
1012	2.027953977	2.498652E-001	-158.9642000	2.027953977	7.937806E-001	-105.2791000	2.027953977	7.918782E-001	-103.9906000	2.027953977	2.791946E-001	-156.7069000
1013	2.029949975	2.499453E-001	-159.4345000	2.029949975	7.945169E-001	-105.7037000	2.029949975	7.922872E-001	-104.4377000	2.029949975	2.797498E-001	-157.0281000
1014	2.031945973	2.500181E-001	-159.8819000	2.031945973	7.950547E-001	-106.1276000	2.031945973	7.926370E-001	-104.8849000	2.031945973	2.804754E-001	-157.4044000
1015	2.033941971	2.500536E-001	-160.3304000	2.033941971	7.953233E-001	-106.5552000	2.033941971	7.932758E-001	-105.3481000	2.033941971	2.811574E-001	-157.8104000
1016	2.035937969	2.501713E-001	-160.8069000	2.035937969	7.960226E-001	-107.0067000	2.035937969	7.933137E-001	-105.8106000	2.035937969	2.817227E-001	-158.2046000
1017	2.037933967	2.502486E-001	-161.2619000	2.037933967	7.965443E-001	-107.4457000	2.037933967	7.938489E-001	-106.2791000	2.037933967	2.826072E-001	-158.5746000
1018	2.039929965	2.504791E-001	-161.7250000	2.039929965	7.973188E-001	-107.9204000	2.039929965	7.939054E-001	-106.7484000	2.039929965	2.831456E-001	-158.9492000
1019	2.041925963	2.505390E-001	-162.2027000	2.041925963	7.977921E-001	-108.3496000	2.041925963	7.940964E-001	-107.2043000	2.041925963	2.837789E-001	-159.3505000
1020	2.043921961	2.507615E-001	-162.6512000	2.043921961	7.983865E-001	-108.8169000	2.043921961	7.942749E-001	-107.6926000	2.043921961	2.845544E-001	-159.7634000
1021	2.045917959	2.509311E-001	-163.1359000	2.045917959	7.986946E-001	-109.2838000	2.045917959	7.943879E-001	-108.1696000	2.045917959	2.855088E-001	-160.0970000
1022	2.047913957	2.510134E-001	-163.6027000	2.047913957	7.993172E-001	-109.7452000	2.047913957	7.944888E-001	-108.6601000	2.047913957	2.861348E-001	-160.5600000
1023	2.049909955	2.512738E-001	-164.0925000	2.049909955	7.997399E-001	-110.2369000	2.049909955	7.943965E-001	-109.1290000	2.049909955	2.868471E-001	-160.9431000
1024	2.051905953	2.515911E-001	-164.5728000	2.051905953	8.000537E-001	-110.7184000	2.051905953	7.945120E-001	-109.6186000	2.051905953	2.877901E-001	-161.3586000
1025	2.053901951	2.517481E-001	-165.0286000	2.053901951	8.002019E-001	-111.1864000	2.053901951	7.945617E-001	-110.0951000	2.053901951	2.883750E-001	-161.7414000
1026	2.055897949	2.520028E-001	-165.5031000	2.055897949	8.004705E-001	-111.6980000	2.055897949	7.944290E-001	-110.5839000	2.055897949	2.891816E-001	-162.1810000
1027	2.057893947	2.521901E-001	-165.9936000	2.057893947	8.006240E-001	-112.1813000	2.057893947	7.941909E-001	-111.0480000	2.057893947	2.901978E-001	-162.6024000
1028	2.059889945	2.525175E-001	-166.4502000	2.059889945	8.007049E-001	-112.6503000	2.059889945	7.941989E-001	-111.5386000	2.059889945	2.909579E-001	-163.0075000
1029	2.061885943	2.526783E-001	-166.9298000	2.061885943	8.008953E-001	-113.1655000	2.061885943	7.939385E-001	-111.9973000	2.061885943	2.917427E-001	-163.3950000
1030	2.063881941	2.530107E-001	-167.3775000	2.063881941	8.008224E-001	-113.6476000	2.063881941	7.934440E-001	-112.4694000	2.063881941	2.924788E-001	-163.8226000
1031	2.065877939	2.531603E-001	-167.8264000	2.065877939	8.007103E-001	-114.1326000	2.065877939	7.929104E-001	-112.9396000	2.065877939	2.932649E-001	-164.2745000
1032	2.067873937	2.533741E-001	-168.2919000	2.067873937	8.004646E-001	-114.6197000	2.067873937	7.926970E-001	-113.4026000	2.067873937	2.939833E-001	-164.6756000
1033	2.069869935	2.535876E-001	-168.7275000	2.069869935	8.002384E-001	-115.1114000	2.069869935	7.923241E-001	-113.8840000	2.069869935	2.946856E-001	-165.1254000
1034	2.071865933	2.537705E-001	-169.1702000	2.071865933	7.999961E-001	-115.5992000	2.071865933	7.919483E-001	-114.3385000	2.071865933	2.952878E-001	-165.5449000
1035	2.073861931	2.540182E-001	-169.5984000	2.073861931	7.995414E-001	-116.0885000	2.073861931	7.917305E-001	-114.7912000	2.073861931	2.961844E-001	-165.9752000
1036	2.075857929	2.542875E-001	-170.0106000	2.075857929	7.991976E-001	-116.5661000	2.075857929	7.912159E-001	-115.2328000	2.075857929	2.967803E-001	-166.3701000
1037	2.077853927	2.545305E-001	-170.4628000	2.077853927	7.984467E-001	-117.0447000	2.077853927	7.906218E-001	-115.7037000	2.077853927	2.975825E-001	-166.8469000
1038	2.079849925	2.546746E-001	-170.8819000	2.079849925	7.980994E-001	-117.5290000	2.079849925	7.901855E-001	-116.1343000	2.079849925	2.981970E-001	-167.2851000
1039	2.081845923	2.550944E-001	-171.2481000	2.081845923	7.975460E-001	-117.9956000	2.081845923	7.897484E-001	-116.5738000	2.081845923	2.989624E-001	-167.6963000
1040	2.083841921	2.553788E-001	-171.6662000	2.083841921	7.968535E-001	-118.4416000	2.083841921	7.893521E-001	-117.0136000	2.083841921	2.995686E-001	-168.1281000
1041	2.085837919	2.555782E-001	-172.0478000	2.085837919	7.964904E-001	-118.8918000	2.085837919	7.890708E-001	-117.4530000	2.085837919	3.003168E-001	-168.5615000
1042	2.087833917	2.559201E-001	-172.4608000	2.087833917	7.958136E-001	-119.3702000	2.087833917	7.888672E-001	-117.8691000	2.087833917	3.008681E-001	-169.0318000
1043	2.089829915	2.562905E-001	-172.8696000	2.089829915	7.950758E-001	-119.8083000	2.089829915	7.886878E-001	-118.3073000	2.089829915	3.015454E-001	-169.4453000
1044	2.091825913	2.566611E-001	-173.2604000	2.091825913	7.946661E-001	-120.2466000	2.091825913	7.884510E-001	-118.7342000	2.091825913	3.023597E-001	-169.8850000
1045	2.093821911	2.570436E-001	-173.6503000	2.093821911	7.940979E-001	-120.7027000	2.093821911	7.885922E-001	-119.1487000	2.093821911	3.029583E-001	-170.3195000
1046	2.095817909	2.574495E-001	-174.0675000	2.095817909	7.932686E-001	-121.1196000	2.095817909	7.881655E-001	-119.5917000	2.095817909	3.034254E-001	-170.7437000
1047	2.097813907	2.577910E-001	-174.4501000	2.097813907	7.928494E-001	-121.5357000	2.097813907	7.881107E-001	-120.0010000	2.097813907	3.040942E-001	-171.1776000
1048	2.099809905	2.582991E-001	-174.8867000	2.099809905	7.923390E-001	-121.9526000	2.099809905	7.882896E-001	-120.4324000	2.099809905	3.045730E-001	-171.6364000
1049	2.101805903	2.586917E-001	-175.2526000	2.101805903	7.919281E-001	-122.3788000	2.101805903	7.881628E-001	-120.8476000	2.101805903	3.052125E-001	-172.0531000
1050	2.103801901	2.590215E-001	-175.7044000	2.103801901	7.916819E-001	-122.7902000	2.103801901	7.884382E-001	-121.2761000	2.103801901	3.056610E-001	-172.5043000
1051	2.105797899	2.593584E-001	-176.1156000	2.105797899	7.910640E-001	-123.1912000	2.105797899	7.886478E-001	-121.7152000	2.105797899	3.060986E-001	-172.9695000
1052	2.107793897	2.597696E-001	-176.5272000	2.107793897	7.909843E-001	-123.5908000	2.107793897	7.886627E-001	-122.1302000	2.107793897	3.064859E-001	-173.3853000
1053	2.109789895	2.602749E-001	-176.9475000	2.109789895	7.906895E-001	-124.0040000	2.109789895	7.889149E-001	-122.5758000	2.109789895	3.068681E-001	-173.8230000
1054	2.111785893	2.605442E-001	-177.4041000	2.111785893	7.905657E-001	-124.3911000	2.111785893	7.890113E-001	-122.9987000	2.111785893	3.074157E-001	-174.2672000
1055	2.113781891	2.608881E-001	-177.8094000	2.113781891	7.905498E-001	-124.8078000	2.113781891	7.891393E-001	-123.4458000	2.113781891	3.077749E-001	-174.6646000
1056	2.115777889	2.611080E-001	-178.2286000	2.115777889	7.908009E-001	-125.2059000	2.115777889	7.893623E-001	-123.8677000	2.115777889	3.083235E-001	-175.1598000
1057	2.117773887	2.615405E-001	-178.6822000	2.117773887	7.910728E-001	-125.6082000	2.117773887	7.900223E-001	-124.3240000	2.117773887	3.085288E-001	-175.5744000
1058	2.119769885	2.617081E-001	-179.1209000	2.119769885	7.914061E-001	-126.0247000	2.119769885	7.898926E-001	-124.7738000	2.119769885	3.090232E-001	-175.9764000
1059	2.121765883	2.617298E-001	-179.5514000	2.121765883	7.917418E-001	-126.4409000	2.121765883	7.903293E-001	-125.2141000	2.121765883	3.094356E-001	-176.4409000
1060	2.123761881	2.619812E-001	179.9938000	2.123761881	7.919719E-001	-126.8462000	2.123761881	7.905556E-001	-125.6917000	2.123761881	3.096821E-001	-176.8275000
1061	2.125757879	2.622165E-001	179.5564000	2.125757879	7.927613E-001	-127.2994000	2.125757879	7.910419E-001	-126.1407000	2.125757879	3.101715E-001	-177.2568000
1062	2.127753877	2.623660E-001	179.1275000	2.127753877	7.932174E-001	-127.7076000	2.127753877	7.911558E-001	-126.5771000	2.127753877	3.104761E-001	-177.6780000
1063	2.129749875	2.625576E-001	178.6853000	2.129749875	7.939333E-001	-128.1484000	2.129749875	7.912250E-001	-127.0314000	2.129749875	3.108888E-001	-178.0890000
1064	2.131745873	2.627678E-001	178.2287000	2.131745873	7.943670E-001	-128.5896000	2.131745873	7.912234E-001	-127.5099000	2.131745873	3.112901E-001	-178.5054000
1065	2.133741871	2.629423E-001	177.7657000	2.133741871	7.949323E-001	-129.0446000	2.133741871	7.913150E-001	-127.9750000	2.133741871	3.117178E-001	-178.9252000
1066	2.135737869	2.631243E-001	177.3300000	2.135737869	7.958849E-001	-129.4882000	2.135737869	7.915151E-001	-128.4472000	2.135737869	3.122173E-001	-179.3495000
1067	2.137733867	2.632566E-001	176.8900000	2.137733867	7.964893E-001	-129.9338000	2.137733867	7.918864E-001	-128.9209000	2.137733867	3.127035E-001	-179.7381000
1068	2.139729865	2.635290E-001	176.4302000	2.139729865	7.970605E-001	-130.3842000	2.139729865	7.919130E-001	-129.4057000	2.139729865	3.131247E-001	179.8597000
1069	2.141725863	2.638291E-001	175.9915000	2.141725863	7.975976E-001	-130.9086000	2.141725863	7.917991E-001	-129.8787000	2.141725863	3.136874E-001	179.4279000
1070	2.143721861	2.640369E-001	175.5502000	2.143721861	7.982579E-001	-131.3750000	2.143721861	7.922021E-001	-130.3363000	2.143721861	3.141336E-001	179.0083000
1071	2.145717859	2.642536E-001	175.0618000	2.145717859	7.985544E-001	-131.8621000	2.145717859	7.918696E-001	-130.8053000	2.145717859	3.146371E-001	178.6029000
1072	2.147713857	2.644602E-001	174.6221000	2.147713857	7.990733E-001	-132.3508000	2.147713857	7.919620E-001	-131.2750000	2.147713857	3.151944E-001	178.1829000
1073	2.149709855	2.647479E-001	174.1507000	2.149709855	7.995127E-001	-132.8347000	2.149709855	7.917824E-001	-131.7563000	2.149709855	3.158637E-001	177.7450000
1074	2.151705853	2.651233E-001	173.6797000	2.151705853	7.994236E-001	-133.3651000	2.151705853	7.917411E-001	-132.2157000	2.151705853	3.163634E-001	177.3162000
1075	2.153701851	2.654147E-001	173.2326000	2.153701851	7.995257E-001	-133.8649000	2.153701851	7.916420E-001	-132.6783000	2.153701851	3.169245E-001	176.8481000
1076	2.155697849	2.656115E-001	172.7730000	2.155697849	7.995782E-001	-134.3788000	2.155697849	7.913157E-001	-133.1738000	2.155697849	3.175318E-001	176.4482000
1077	2.157693847	2.659060E-001	172.3132000	2.157693847	7.995644E-001	-134.8955000	2.157693847	7.910223E-001	-133.6319000	2.157693847	3.181198E-001	176.0072000
1078	2.159689845	2.662008E-001	171.8385000	2.159689845	7.993772E-001	-135.3987000	2.159689845	7.908915E-001	-134.0957000	2.159689845	3.187869E-001	175.6058000
1079	2.161685843	2.665839E-001	171.3685000	2.161685843	7.988498E-001	-135.9185000	2.161685843	7.906240E-001	-134.5895000	2.161685843	3.192874E-001	175.1483000
1080	2.163681841	2.668497E-001	170.8863000	2.163681841	7.981092E-001	-136.4073000	2.163681841	7.904975E-001	-135.0233000	2.163681841	3.199201E-001	174.6872000
1081	2.165677839	2.671902E-001	170.4309000	2.165677839	7.974563E-001	-136.9196000	2.165677839	7.903070E-001	-135.5024000	2.165677839	3.203776E-001	174.2529000
1082	2.167673837	2.675214E-001	169.9560000	2.167673837	7.970693E-001	-137.4262000	2.167673837	7.899649E-001	-135.9433000	2.167673837	3.210541E-001	173.7935000
1083	2.169669835	2.678225E-001	169.4664000	2.169669835	7.961618E-001	-137.8836000	2.169669835	7.897028E-001	-136.4055000	2.169669835	3.216895E-001	173.3423000
1084	2.171665833	2.681619E-001	169.0063000	2.171665833	7.953585E-001	-138.3693000	2.171665833	7.894431E-001	-136.8737000	2.171665833	3.222117E-001	172.8967000
1085	2.173661831	2.684325E-001	168.5434000	2.173661831	7.941437E-001	-138.8507000	2.173661831	7.894357E-001	-137.3248000	2.173661831	3.225188E-001	172.4365000
1086	2.175657829	2.688842E-001	168.0835000	2.175657829	7.934297E-001	-139.3071000	2.175657829	7.888470E-001	-137.7867000	2.175657829	3.234164E-001	171.9788000
1087	2.177653827	2.691548E-001	167.5923000	2.177653827	7.921237E-001	-139.7552000	2.177653827	7.887490E-001	-138.2528000	2.177653827	3.234732E-001	171.5603000
1088	2.179649825	2.695677E-001	167.1613000	2.179649825	7.913463E-001	-140.2044000	2.179649825	7.884578E-001	-138.6954000	2.179649825	3.241728E-001	171.0518000
1089	2.181645823	2.700406E-001	166.7057000	2.181645823	7.904835E-001	-140.6382000	2.181645823	7.882339E-001	-139.1510000	2.181645823	3.244957E-001	170.6312000
1090	2.183641821	2.704815E-001	166.2262000	2.183641821	7.895632E-001	-141.0460000	2.183641821	7.880546E-001	-139.5954000	2.183641821	3.249240E-001	170.1766000
1091	2.185637819	2.708956E-001	165.8003000	2.185637819	7.888934E-001	-141.4761000	2.185637819	7.878951E-001	-140.0291000	2.185637819	3.253201E-001	169.7064000
1092	2.187633817	2.712907E-001	165.3664000	2.187633817	7.880931E-001	-141.8780000	2.187633817	7.874626E-001	-140.4912000	2.187633817	3.257616E-001	169.2293000
1093	2.189629815	2.717705E-001	164.8692000	2.189629815	7.874310E-001	-142.2816000	2.189629815	7.874807E-001	-140.9343000	2.189629815	3.261861E-001	168.7847000
1094	2.191625813	2.721820E-001	164.4597000	2.191625813	7.868908E-001	-142.6861000	2.191625813	7.871605E-001	-141.3944000	2.191625813	3.265070E-001	168.3176000
1095	2.193621811	2.725758E-001	164.0008000	2.193621811	7.865555E-001	-143.0909000	2.193621811	7.870864E-001	-141.8521000	2.193621811	3.268575E-001	167.8540000
1096	2.195617809	2.730074E-001	163.5389000	2.195617809	7.860630E-001	-143.4797000	2.195617809	7.869737E-001	-142.2966000	2.195617809	3.272014E-001	167.4202000
1097	2.197613807	2.734243E-001	163.1162000	2.197613807	7.858574E-001	-143.8929000	2.197613807	7.867412E-001	-142.7286000	2.197613807	3.275360E-001	166.9738000
1098	2.199609805	2.738898E-001	162.6810000	2.199609805	7.859702E-001	-144.2852000	2.199609805	7.867421E-001	-143.1794000	2.199609805	3.278982E-001	166.5093000
1099	2.201605803	2.741731E-001	162.1727000	2.201605803	7.861978E-001	-144.6934000	2.201605803	7.865221E-001	-143.6376000	2.201605803	3.282380E-001	166.0537000
1100	2.203601801	2.746933E-001	161.7462000	2.203601801	7.861123E-001	-145.0682000	2.203601801	7.863162E-001	-144.0692000	2.203601801	3.286640E-001	165.6908000
1101	2.205597799	2.748888E-001	161.3179000	2.205597799	7.866009E-001	-145.4953000	2.205597799	7.861075E-001	-144.5255000	2.205597799	3.288562E-001	165.2270000
1102	2.207593797	2.753075E-001	160.8703000	2.207593797	7.867184E-001	-145.8917000	2.207593797	7.858638E-001	-144.9686000	2.207593797	3.291097E-001	164.8165000
1103	2.209589795	2.755497E-001	160.4650000	2.209589795	7.869819E-001	-146.3224000	2.209589795	7.856827E-001	-145.4268000	2.209589795	3.294396E-001	164.3710000
1104	2.211585793	2.759213E-001	160.0217000	2.211585793	7.876877E-001	-146.7670000	2.211585793	7.857258E-001	-145.8635000	2.211585793	3.296995E-001	163.9706000
1105	2.213581791	2.762887E-001	159.5755000	2.213581791	7.881089E-001	-147.1947000	2.213581791	7.854508E-001	-146.3102000	2.213581791	3.301310E-001	163.5524000
1106	2.215577789	2.765739E-001	159.1323000	2.215577789	7.884981E-001	-147.6309000	2.215577789	7.854220E-001	-146.7643000	2.215577789	3.303787E-001	163.1385000
1107	2.217573787	2.769137E-001	158.7004000	2.217573787	7.888862E-001	-148.0831000	2.217573787	7.852848E-001	-147.1945000	2.217573787	3.307181E-001	162.7321000
1108	2.219569785	2.772120E-001	158.2705000	2.219569785	7.893748E-001	-148.5357000	2.219569785	7.853321E-001	-147.6451000	2.219569785	3.309748E-001	162.2950000
1109	2.221565783	2.775302E-001	157.8566000	2.221565783	7.898724E-001	-148.9756000	2.221565783	7.850723E-001	-148.0765000	2.221565783	3.314107E-001	161.9012000
1110	2.223561781	2.778669E-001	157.4228000	2.223561781	7.901587E-001	-149.4364000	2.223561781	7.849723E-001	-148.5140000	2.223561781	3.315563E-001	161.4881000
1111	2.225557779	2.781107E-001	157.0154000	2.225557779	7.905689E-001	-149.9176000	2.225557779	7.849830E-001	-148.9732000	2.225557779	3.321630E-001	161.0871000
1112	2.227553777	2.782825E-001	156.5808000	2.227553777	7.909229E-001	-150.3790000	2.227553777	7.848229E-001	-149.4133000	2.227553777	3.325902E-001	160.6578000
1113	2.229549775	2.786906E-001	156.1737000	2.229549775	7.912115E-001	-150.8433000	2.229549775	7.846739E-001	-149.8519000	2.229549775	3.328480E-001	160.2678000
1114	2.231545773	2.790162E-001	155.7741000	2.231545773	7.914823E-001	-151.3412000	2.231545773	7.850360E-001	-150.2844000	2.231545773	3.332867E-001	159.8642000
1115	2.233541771	2.792320E-001	155.3637000	2.233541771	7.912316E-001	-151.8111000	2.233541771	7.849416E-001	-150.7234000	2.233541771	3.336581E-001	159.4321000
1116	2.235537769	2.796077E-001	154.8980000	2.235537769	7.915016E-001	-152.2805000	2.235537769	7.848083E-001	-151.1635000	2.235537769	3.340617E-001	159.0275000
1117	2.237533767	2.798697E-001	154.4891000	2.237533767	7.916812E-001	-152.7462000	2.237533767	7.851759E-001	-151.5948000	2.237533767	3.344662E-001	158.6167000
1118	2.239529765	2.802094E-001	154.0458000	2.239529765	7.914648E-001	-153.2487000	2.239529765	7.850884E-001	-152.0388000	2.239529765	3.349776E-001	158.1874000
1119	2.241525763	2.804217E-001	153.6016000	2.241525763	7.912269E-001	-153.7122000	2.241525763	7.854629E-001	-152.4871000	2.241525763	3.353625E-001	157.7757000
1120	2.243521761	2.808206E-001	153.1584000	2.243521761	7.912192E-001	-154.1817000	2.243521761	7.854038E-001	-152.9151000	2.243521761	3.357379E-001	157.3527000
1121	2.245517759	2.811246E-001	152.7184000	2.245517759	7.909679E-001	-154.6564000	2.245517759	7.857229E-001	-153.3760000	2.245517759	3.361818E-001	156.9366000
1122	2.247513757	2.813662E-001	152.2610000	2.247513757	7.906246E-001	-155.1034000	2.247513757	7.858233E-001	-153.8196000	2.247513757	3.365273E-001	156.4998000
1123	2.249509755	2.816723E-001	151.8380000	2.249509755	7.906411E-001	-155.5723000	2.249509755	7.860842E-001	-154.2487000	2.249509755	3.370715E-001	156.0901000
1124	2.251505753	2.819959E-001	151.3617000	2.251505753	7.903307E-001	-156.0307000	2.251505753	7.864248E-001	-154.7167000	2.251505753	3.374305E-001	155.6601000
1125	2.253501751	2.822819E-001	150.9055000	2.253501751	7.902098E-001	-156.4965000	2.253501751	7.866632E-001	-155.1825000	2.253501751	3.377628E-001	155.2562000
1126	2.255497749	2.825939E-001	150.4420000	2.255497749	7.901926E-001	-156.9563000	2.255497749	7.868855E-001	-155.6191000	2.255497749	3.381914E-001	154.8044000
1127	2.257493747	2.829290E-001	149.9942000	2.257493747	7.899655E-001	-157.4259000	2.257493747	7.871581E-001	-156.1063000	2.257493747	3.385193E-001	154.3822000
1128	2.259489745	2.832304E-001	149.5355000	2.259489745	7.899176E-001	-157.8725000	2.259489745	7.873585E-001	-156.5833000	2.259489745	3.388213E-001	153.9611000
1129	2.261485743	2.835224E-001	149.0604000	2.261485743	7.897150E-001	-158.3274000	2.261485743	7.877017E-001	-157.0617000	2.261485743	3.392620E-001	153.5522000
1130	2.263481741	2.837462E-001	148.5966000	2.263481741	7.898126E-001	-158.7694000	2.263481741	7.879969E-001	-157.5293000	2.263481741	3.395883E-001	153.1187000
1131	2.265477739	2.839769E-001	148.1348000	2.265477739	7.895262E-001	-159.2423000	2.265477739	7.880655E-001	-158.0105000	2.265477739	3.399537E-001	152.6955000
1132	2.267473737	2.844097E-001	147.6503000	2.267473737	7.895402E-001	-159.6940000	2.267473737	7.882574E-001	-158.4967000	2.267473737	3.403887E-001	152.2572000
1133	2.269469735	2.845053E-001	147.1846000	2.269469735	7.895929E-001	-160.1550000	2.269469735	7.881933E-001	-158.9755000	2.269469735	3.407428E-001	151.8325000
1134	2.271465733	2.849124E-001	146.6965000	2.271465733	7.891397E-001	-160.5929000	2.271465733	7.885536E-001	-159.4846000	2.271465733	3.409880E-001	151.4438000
1135	2.273461731	2.852796E-001	146.2441000	2.273461731	7.890677E-001	-161.0938000	2.273461731	7.883478E-001	-159.9713000	2.273461731	3.416038E-001	150.9697000
1136	2.275457729	2.854990E-001	145.7638000	2.275457729	7.887363E-001	-161.5464000	2.275457729	7.880819E-001	-160.4618000	2.275457729	3.419406E-001	150.5608000
1137	2.277453727	2.857264E-001	145.2770000	2.277453727	7.886154E-001	-162.0207000	2.277453727	7.879633E-001	-160.9609000	2.277453727	3.423213E-001	150.1461000
1138	2.279449725	2.860427E-001	144.8251000	2.279449725	7.883103E-001	-162.5038000	2.279449725	7.879061E-001	-161.4597000	2.279449725	3.425815E-001	149.7205000
1139	2.281445723	2.862267E-001	144.3262000	2.281445723	7.879964E-001	-162.9609000	2.281445723	7.874028E-001	-161.9838000	2.281445723	3.429977E-001	149.2990000
1140	2.283441721	2.866462E-001	143.8722000	2.283441721	7.875731E-001	-163.4593000	2.283441721	7.871461E-001	-162.4534000	2.283441721	3.434243E-001	148.8406000
1141	2.285437719	2.868853E-001	143.4340000	2.285437719	7.869067E-001	-163.8991000	2.285437719	7.866213E-001	-162.9617000	2.285437719	3.437414E-001	148.4292000
1142	2.287433717	2.871205E-001	142.9498000	2.287433717	7.866719E-001	-164.3767000	2.287433717	7.860947E-001	-163.4430000	2.287433717	3.439969E-001	148.0089000
1143	2.289429715	2.873698E-001	142.4657000	2.289429715	7.858642E-001	-164.8693000	2.289429715	7.856073E-001	-163.9285000	2.289429715	3.444845E-001	147.5506000
1144	2.291425713	2.877297E-001	142.0000000	2.291425713	7.851886E-001	-165.3236000	2.291425713	7.850193E-001	-164.4137000	2.291425713	3.448041E-001	147.1414000
1145	2.293421711	2.880170E-001	141.5457000	2.293421711	7.843533E-001	-165.7745000	2.293421711	7.842333E-001	-164.8820000	2.293421711	3.451344E-001	146.7223000
1146	2.295417709	2.882965E-001	141.1206000	2.295417709	7.836117E-001	-166.2239000	2.295417709	7.833398E-001	-165.3412000	2.295417709	3.454857E-001	146.2665000
1147	2.297413707	2.886427E-001	140.6669000	2.297413707	7.828388E-001	-166.6714000	2.297413707	7.826201E-001	-165.8184000	2.297413707	3.458078E-001	145.8298000
1148	2.299409705	2.888207E-001	140.1980000	2.299409705	7.820224E-001	-167.1005000	2.299409705	7.818978E-001	-166.2786000	2.299409705	3.462149E-001	145.3976000
1149	2.301405703	2.891851E-001	139.7849000	2.301405703	7.810697E-001	-167.5276000	2.301405703	7.810236E-001	-166.7244000	2.301405703	3.462906E-001	144.9503000
1150	2.303401701	2.896242E-001	139.3547000	2.303401701	7.804248E-001	-167.9600000	2.303401701	7.802439E-001	-167.1522000	2.303401701	3.466438E-001	144.5149000
1151	2.305397699	2.900074E-001	138.9449000	2.305397699	7.795838E-001	-168.3621000	2.305397699	7.794989E-001	-167.5934000	2.305397699	3.470799E-001	144.0786000
1152	2.307393697	2.904988E-001	138.4729000	2.307393697	7.788842E-001	-168.7802000	2.307393697	7.787210E-001	-168.0194000	2.307393697	3.473338E-001	143.6249000
1153	2.309389695	2.909898E-001	138.0642000	2.309389695	7.781273E-001	-169.1685000	2.309389695	7.779328E-001	-168.4242000	2.309389695	3.475673E-001	143.1610000
1154	2.311385693	2.913187E-001	137.6251000	2.311385693	7.777267E-001	-169.5791000	2.311385693	7.771360E-001	-168.8391000	2.311385693	3.478506E-001	142.6922000
1155	2.313381691	2.918684E-001	137.1679000	2.313381691	7.773814E-001	-169.9678000	2.313381691	7.765961E-001	-169.2551000	2.313381691	3.480898E-001	142.2441000
1156	2.315377689	2.923404E-001	136.7233000	2.315377689	7.768962E-001	-170.3514000	2.315377689	7.761909E-001	-169.6416000	2.315377689	3.483027E-001	141.7867000
1157	2.317373687	2.927802E-001	136.2768000	2.317373687	7.768375E-001	-170.7414000	2.317373687	7.756565E-001	-170.0660000	2.317373687	3.484386E-001	141.3887000
1158	2.319369685	2.932343E-001	135.8078000	2.319369685	7.771782E-001	-171.1258000	2.319369685	7.755002E-001	-170.4597000	2.319369685	3.486606E-001	140.9189000
1159	2.321365683	2.937245E-001	135.3835000	2.321365683	7.771026E-001	-171.5057000	2.321365683	7.755528E-001	-170.8737000	2.321365683	3.489605E-001	140.4427000
1160	2.323361681	2.941692E-001	134.9404000	2.323361681	7.774837E-001	-171.9019000	2.323361681	7.755260E-001	-171.2620000	2.323361681	3.492170E-001	140.0199000
1161	2.325357679	2.946618E-001	134.4699000	2.325357679	7.779592E-001	-172.2975000	2.325357679	7.754770E-001	-171.6824000	2.325357679	3.494312E-001	139.6143000
1162	2.327353677	2.949499E-001	134.0296000	2.327353677	7.781219E-001	-172.6795000	2.327353677	7.755105E-001	-172.0734000	2.327353677	3.494149E-001	139.1971000
1163	2.329349675	2.952608E-001	133.5529000	2.329349675	7.789052E-001	-173.1091000	2.329349675	7.756682E-001	-172.4985000	2.329349675	3.497567E-001	138.7555000
1164	2.331345673	2.957199E-001	133.1221000	2.331345673	7.798454E-001	-173.5304000	2.331345673	7.760928E-001	-172.9131000	2.331345673	3.499213E-001	138.3449000
1165	2.333341671	2.958838E-001	132.6714000	2.333341671	7.805229E-001	-173.9400000	2.333341671	7.764262E-001	-173.3298000	2.333341671	3.501057E-001	137.9744000
1166	2.335337669	2.960858E-001	132.2563000	2.335337669	7.814240E-001	-174.3767000	2.335337669	7.768764E-001	-173.7386000	2.335337669	3.500634E-001	137.5598000
1167	2.337333667	2.963640E-001	131.8394000	2.337333667	7.825796E-001	-174.8412000	2.337333667	7.772733E-001	-174.1746000	2.337333667	3.503107E-001	137.1624000
1168	2.339329665	2.966175E-001	131.4422000	2.339329665	7.835652E-001	-175.2825000	2.339329665	7.778263E-001	-174.6130000	2.339329665	3.506351E-001	136.7720000
1169	2.341325663	2.969255E-001	130.9812000	2.341325663	7.843892E-001	-175.7531000	2.341325663	7.784169E-001	-175.0631000	2.341325663	3.507411E-001	136.4141000
1170	2.343321661	2.973201E-001	130.5891000	2.343321661	7.851083E-001	-176.2465000	2.343321661	7.790037E-001	-175.5074000	2.343321661	3.511834E-001	136.0352000
1171	2.345317659	2.975540E-001	130.1619000	2.345317659	7.859550E-001	-176.7324000	2.345317659	7.795221E-001	-175.9931000	2.345317659	3.516662E-001	135.6447000
1172	2.347313657	2.979702E-001	129.7588000	2.347313657	7.864508E-001	-177.2327000	2.347313657	7.802582E-001	-176.4476000	2.347313657	3.520089E-001	135.2486000
1173	2.349309655	2.983038E-001	129.3260000	2.349309655	7.871847E-001	-177.7370000	2.349309655	7.806946E-001	-176.9162000	2.349309655	3.522996E-001	134.8765000
1174	2.351305653	2.985719E-001	128.9250000	2.351305653	7.876416E-001	-178.2709000	2.351305653	7.814479E-001	-177.3856000	2.351305653	3.527934E-001	134.4834000
1175	2.353301651	2.989896E-001	128.4810000	2.353301651	7.880551E-001	-178.7840000	2.353301651	7.820119E-001	-177.9017000	2.353301651	3.532532E-001	134.0769000
1176	2.355297649	2.993864E-001	128.0346000	2.355297649	7.883516E-001	-179.2966000	2.355297649	7.824818E-001	-178.3914000	2.355297649	3.538573E-001	133.6819000
1177	2.357293647	2.997014E-001	127.5862000	2.357293647	7.882359E-001	-179.8436000	2.357293647	7.826947E-001	-178.8871000	2.357293647	3.541341E-001	133.2653000
1178	2.359289645	3.000637E-001	127.1074000	2.359289645	7.879810E-001	179.6271000	2.359289645	7.828011E-001	-179.4169000	2.359289645	3.548630E-001	132.8510000
1179	2.361285643	3.003006E-001	126.6964000	2.361285643	7.877492E-001	179.0841000	2.361285643	7.831352E-001	-179.9280000	2.361285643	3.551798E-001	132.4126000
1180	2.363281641	3.006077E-001	126.2129000	2.363281641	7.871313E-001	178.5758000	2.363281641	7.832922E-001	179.5819000	2.363281641	3.557365E-001	131.9902000
1181	2.365277639	3.007599E-001	125.7610000	2.365277639	7.861761E-001	178.0537000	2.365277639	7.828681E-001	179.0500000	2.365277639	3.562281E-001	131.5467000
1182	2.367273637	3.009158E-001	125.2702000	2.367273637	7.851388E-001	177.5697000	2.367273637	7.828296E-001	178.5260000	2.367273637	3.564939E-001	131.0956000
1183	2.369269635	3.011952E-001	124.7993000	2.369269635	7.845511E-001	177.0494000	2.369269635	7.821556E-001	178.0001000	2.369269635	3.568048E-001	130.6655000
1184	2.371265633	3.012134E-001	124.3355000	2.371265633	7.832359E-001	176.5612000	2.371265633	7.816814E-001	177.4972000	2.371265633	3.570872E-001	130.2374000
1185	2.373261631	3.012160E-001	123.8851000	2.373261631	7.821451E-001	176.0761000	2.373261631	7.810575E-001	176.9734000	2.373261631	3.574271E-001	129.7577000
1186	2.375257629	3.013544E-001	123.4332000	2.375257629	7.809458E-001	175.6372000	2.375257629	7.802946E-001	176.4660000	2.375257629	3.577411E-001	129.3519000
1187	2.377253627	3.015727E-001	122.9759000	2.377253627	7.796442E-001	175.1782000	2.377253627	7.794123E-001	175.9763000	2.377253627	3.579587E-001	128.8862000
1188	2.379249625	3.015224E-001	122.5338000	2.379249625	7.785136E-001	174.7449000	2.379249625	7.782547E-001	175.4857000	2.379249625	3.582704E-001	128.4542000
1189	2.381245623	3.017213E-001	122.0744000	2.381245623	7.775195E-001	174.3304000	2.381245623	7.773439E-001	174.9949000	2.381245623	3.585449E-001	128.0041000
1190	2.383241621	3.018781E-001	121.6191000	2.383241621	7.762166E-001	173.8994000	2.383241621	7.762324E-001	174.5085000	2.383241621	3.587455E-001	127.5865000
1191	2.385237619	3.022778E-001	121.1756000	2.385237619	7.752461E-001	173.5146000	2.385237619	7.751003E-001	174.0607000	2.385237619	3.590413E-001	127.1539000
1192	2.387233617	3.024033E-001	120.6920000	2.387233617	7.743548E-001	173.1113000	2.387233617	7.736040E-001	173.6051000	2.387233617	3.593349E-001	126.6805000
1193	2.389229615	3.025668E-001	120.2246000	2.389229615	7.737643E-001	172.7383000	2.389229615	7.727437E-001	173.1533000	2.389229615	3.596513E-001	126.2668000
1194	2.391225613	3.029796E-001	119.7797000	2.391225613	7.732711E-001	172.3540000	2.391225613	7.715626E-001	172.7298000	2.391225613	3.600258E-001	125.8016000
1195	2.393221611	3.032491E-001	119.2847000	2.393221611	7.730887E-001	171.9581000	2.393221611	7.705894E-001	172.3061000	2.393221611	3.601854E-001	125.3145000
1196	2.395217609	3.036499E-001	118.8165000	2.395217609	7.726581E-001	171.6094000	2.395217609	7.694474E-001	171.8781000	2.395217609	3.605889E-001	124.9458000
1197	2.397213607	3.040455E-001	118.3330000	2.397213607	7.726995E-001	171.2118000	2.397213607	7.687357E-001	171.4910000	2.397213607	3.608552E-001	124.4796000
1198	2.399209605	3.043621E-001	117.8288000	2.399209605	7.727991E-001	170.8196000	2.399209605	7.678618E-001	171.1025000	2.399209605	3.612457E-001	124.0115000
1199	2.401205603	3.047873E-001	117.2991000	2.401205603	7.729451E-001	170.4451000	2.401205603	7.671946E-001	170.6968000	2.401205603	3.613223E-001	123.5618000
1200	2.403201601	3.054111E-001	116.8371000	2.403201601	7.734278E-001	170.0446000	2.403201601	7.667491E-001	170.3399000	2.403201601	3.614873E-001	123.1201000
1201	2.405197599	3.055578E-001	116.3353000	2.405197599	7.736319E-001	169.6295000	2.405197599	7.662560E-001	169.9403000	2.405197599	3.619582E-001	122.6748000
1202	2.407193597	3.060722E-001	115.8586000	2.407193597	7.741345E-001	169.2223000	2.407193597	7.661250E-001	169.5534000	2.407193597	3.621224E-001	122.2745000
1203	2.409189595	3.066175E-001	115.3293000	2.409189595	7.746388E-001	168.8053000	2.409189595	7.661366E-001	169.1729000	2.409189595	3.621664E-001	121.8905000
1204	2.411185593	3.070624E-001	114.8562000	2.411185593	7.751764E-001	168.3703000	2.411185593	7.661967E-001	168.7968000	2.411185593	3.625412E-001	121.4398000
1205	2.413181591	3.074295E-001	114.4152000	2.413181591	7.756013E-001	167.9302000	2.413181591	7.661447E-001	168.4045000	2.413181591	3.626837E-001	121.0066000
1206	2.415177589	3.078956E-001	113.9241000	2.415177589	7.761004E-001	167.4678000	2.415177589	7.666597E-001	168.0308000	2.415177589	3.628276E-001	120.6066000
1207	2.417173587	3.084693E-001	113.4822000	2.417173587	7.765031E-001	167.0396000	2.417173587	7.672144E-001	167.6263000	2.417173587	3.629929E-001	120.1934000
1208	2.419169585	3.090611E-001	113.0417000	2.419169585	7.769178E-001	166.5665000	2.419169585	7.677548E-001	167.2373000	2.419169585	3.631655E-001	119.8342000
1209	2.421165583	3.095173E-001	112.6292000	2.421165583	7.773439E-001	166.0928000	2.421165583	7.682139E-001	166.8200000	2.421165583	3.633820E-001	119.4211000
1210	2.423161581	3.100948E-001	112.1847000	2.423161581	7.773759E-001	165.6137000	2.423161581	7.689989E-001	166.4209000	2.423161581	3.638101E-001	119.0145000
1211	2.425157579	3.103384E-001	111.7761000	2.425157579	7.779754E-001	165.1464000	2.425157579	7.694830E-001	166.0070000	2.425157579	3.640920E-001	118.6565000
1212	2.427153577	3.109082E-001	111.3511000	2.427153577	7.778804E-001	164.6658000	2.427153577	7.705048E-001	165.5713000	2.427153577	3.644314E-001	118.2357000
1213	2.429149575	3.114181E-001	110.9058000	2.429149575	7.779992E-001	164.1900000	2.429149575	7.709899E-001	165.1363000	2.429149575	3.648032E-001	117.8318000
1214	2.431145573	3.120975E-001	110.5303000	2.431145573	7.775527E-001	163.7131000	2.431145573	7.719960E-001	164.6910000	2.431145573	3.648700E-001	117.4454000
1215	2.433141571	3.124935E-001	110.0937000	2.433141571	7.775465E-001	163.2523000	2.433141571	7.726453E-001	164.2171000	2.433141571	3.655681E-001	117.0523000
1216	2.435137569	3.128920E-001	109.6645000	2.435137569	7.772572E-001	162.7735000	2.435137569	7.732709E-001	163.7699000	2.435137569	3.661092E-001	116.6392000
1217	2.437133567	3.134419E-001	109.1898000	2.437133567	7.767674E-001	162.2807000	2.437133567	7.739253E-001	163.2908000	2.437133567	3.663808E-001	116.2183000
1218	2.439129565	3.135178E-001	108.7530000	2.439129565	7.763935E-001	161.8464000	2.439129565	7.743498E-001	162.8115000	2.439129565	3.666816E-001	115.8107000
1219	2.441125563	3.142278E-001	108.3094000	2.441125563	7.760900E-001	161.3739000	2.441125563	7.752001E-001	162.3272000	2.441125563	3.670239E-001	115.4093000
1220	2.443121561	3.146371E-001	107.8087000	2.443121561	7.755370E-001	160.9370000	2.443121561	7.756000E-001	161.8096000	2.443121561	3.674629E-001	114.9929000
1221	2.445117559	3.149812E-001	107.4244000	2.445117559	7.753968E-001	160.4745000	2.445117559	7.758864E-001	161.3213000	2.445117559	3.675790E-001	114.5129000
1222	2.447113557	3.155642E-001	106.9747000	2.447113557	7.745911E-001	160.0330000	2.447113557	7.763310E-001	160.8084000	2.447113557	3.681519E-001	114.1432000
1223	2.449109555	3.157542E-001	106.5738000	2.449109555	7.743476E-001	159.6103000	2.449109555	7.765561E-001	160.3235000	2.449109555	3.682685E-001	113.7262000
1224	2.451105553	3.160885E-001	106.1372000	2.451105553	7.741679E-001	159.1831000	2.451105553	7.766617E-001	159.7952000	2.451105553	3.686909E-001	113.3225000
1225	2.453101551	3.163046E-001	105.7075000	2.453101551	7.737780E-001	158.7507000	2.453101551	7.763906E-001	159.2687000	2.453101551	3.689676E-001	112.9050000
1226	2.455097549	3.168523E-001	105.2613000	2.455097549	7.735616E-001	158.3266000	2.455097549	7.763541E-001	158.7376000	2.455097549	3.690335E-001	112.4718000
1227	2.457093547	3.172867E-001	104.7981000	2.457093547	7.738301E-001	157.9183000	2.457093547	7.759120E-001	158.2343000	2.457093547	3.695691E-001	112.0937000
1228	2.459089545	3.173897E-001	104.4170000	2.459089545	7.733677E-001	157.4942000	2.459089545	7.753388E-001	157.7092000	2.459089545	3.698841E-001	111.6798000
1229	2.461085543	3.176571E-001	103.9877000	2.461085543	7.737451E-001	157.0607000	2.461085543	7.750462E-001	157.2266000	2.461085543	3.701365E-001	111.2528000
1230	2.463081541	3.179242E-001	103.5653000	2.463081541	7.738029E-001	156.6433000	2.463081541	7.745165E-001	156.7245000	2.463081541	3.704221E-001	110.8773000
1231	2.465077539	3.182939E-001	103.1483000	2.465077539	7.740746E-001	156.1678000	2.465077539	7.735252E-001	156.2102000	2.465077539	3.704763E-001	110.4326000
1232	2.467073537	3.182659E-001	102.7565000	2.467073537	7.747819E-001	155.7560000	2.467073537	7.725969E-001	155.7146000	2.467073537	3.707470E-001	110.0662000
1233	2.469069535	3.186223E-001	102.3155000	2.469069535	7.750762E-001	155.3083000	2.469069535	7.720315E-001	155.2215000	2.469069535	3.711942E-001	109.6363000
1234	2.471065533	3.186885E-001	101.8638000	2.471065533	7.754506E-001	154.8430000	2.471065533	7.708061E-001	154.7481000	2.471065533	3.710339E-001	109.1868000
1235	2.473061531	3.186884E-001	101.4585000	2.473061531	7.757705E-001	154.4088000	2.473061531	7.701538E-001	154.2789000	2.473061531	3.716244E-001	108.8164000
1236	2.475057529	3.189358E-001	100.9561000	2.475057529	7.768515E-001	153.9446000	2.475057529	7.691176E-001	153.8120000	2.475057529	3.717586E-001	108.4007000
1237	2.477053527	3.189449E-001	100.5085000	2.477053527	7.770998E-001	153.4402000	2.477053527	7.682223E-001	153.3564000	2.477053527	3.717872E-001	107.9731000
1238	2.479049525	3.189293E-001	100.0579000	2.479049525	7.769562E-001	152.9570000	2.479049525	7.670746E-001	152.9224000	2.479049525	3.719791E-001	107.5385000
1239	2.481045523	3.188098E-001	99.6151600	2.481045523	7.774172E-001	152.4330000	2.481045523	7.661794E-001	152.4666000	2.481045523	3.722922E-001	107.1234000
1240	2.483041521	3.189475E-001	99.1259500	2.483041521	7.778529E-001	151.9500000	2.483041521	7.655864E-001	152.0350000	2.483041521	3.722267E-001	106.6496000
1241	2.485037519	3.191434E-001	98.6568200	2.485037519	7.780240E-001	151.4384000	2.485037519	7.645968E-001	151.6254000	2.485037519	3.725677E-001	106.2099000
1242	2.487033517	3.190903E-001	98.1595300	2.487033517	7.782341E-001	150.9138000	2.487033517	7.638844E-001	151.2272000	2.487033517	3.728476E-001	105.7988000
1243	2.489029515	3.193752E-001	97.6931400	2.489029515	7.776562E-001	150.3972000	2.489029515	7.634833E-001	150.8067000	2.489029515	3.729522E-001	105.3464000
1244	2.491025513	3.188779E-001	97.2527000	2.491025513	7.771733E-001	149.9047000	2.491025513	7.628649E-001	150.3918000	2.491025513	3.731606E-001	104.9574000
1245	2.493021511	3.191038E-001	96.7547000	2.493021511	7.771122E-001	149.3952000	2.493021511	7.622848E-001	149.9721000	2.493021511	3.738245E-001	104.4666000
1246	2.495017509	3.191485E-001	96.2847000	2.495017509	7.763690E-001	148.8713000	2.495017509	7.620980E-001	149.5580000	2.495017509	3.737938E-001	104.0447000
1247	2.497013507	3.193865E-001	95.7903400	2.497013507	7.755700E-001	148.3940000	2.497013507	7.619225E-001	149.1553000	2.497013507	3.742397E-001	103.6332000
1248	2.499009505	3.197169E-001	95.2727800	2.499009505	7.750412E-001	147.8891000	2.499009505	7.619728E-001	148.7570000	2.499009505	3.749229E-001	103.1937000
1249	2.501005503	3.229786E-001	94.9541700	2.501005503	7.739430E-001	147.4008000	2.501005503	7.625784E-001	148.3261000	2.501005503	3.768888E-001	102.9336000
1250	2.503001501	3.231230E-001	94.5109300	2.503001501	7.728264E-001	146.9357000	2.503001501	7.623688E-001	147.8840000	2.503001501	3.770960E-001	102.4986000
1251	2.504997499	3.234473E-001	94.0370900	2.504997499	7.718287E-001	146.4732000	2.504997499	7.626389E-001	147.4904000	2.504997499	3.773961E-001	102.0659000
1252	2.506993497	3.236854E-001	93.5958200	2.506993497	7.705626E-001	146.0309000	2.506993497	7.628044E-001	147.0784000	2.506993497	3.777399E-001	101.6535000
1253	2.508989495	3.242454E-001	93.1406200	2.508989495	7.693253E-001	145.5954000	2.508989495	7.633072E-001	146.6417000	2.508989495	3.779420E-001	101.1976000
1254	2.510985493	3.246483E-001	92.6799500	2.510985493	7.687929E-001	145.1689000	2.510985493	7.640099E-001	146.2124000	2.510985493	3.783257E-001	100.7318000
1255	2.512981491	3.247999E-001	92.2626000	2.512981491	7.676378E-001	144.7618000	2.512981491	7.639822E-001	145.7824000	2.512981491	3.786430E-001	100.3011000
1256	2.514977489	3.249884E-001	91.7887300	2.514977489	7.670460E-001	144.3560000	2.514977489	7.644289E-001	145.3236000	2.514977489	3.790197E-001	99.8671200
1257	2.516973487	3.252764E-001	91.3466400	2.516973487	7.664079E-001	143.9683000	2.516973487	7.651095E-001	144.8709000	2.516973487	3.792573E-001	99.4607000
1258	2.518969485	3.256253E-001	90.8836300	2.518969485	7.657725E-001	143.5622000	2.518969485	7.660640E-001	144.4376000	2.518969485	3.795862E-001	99.0336900
1259	2.520965483	3.257744E-001	90.4019200	2.520965483	7.651614E-001	143.1914000	2.520965483	7.657230E-001	143.9739000	2.520965483	3.797788E-001	98.6200700
1260	2.522961481	3.260841E-001	89.9774200	2.522961481	7.648959E-001	142.8176000	2.522961481	7.662491E-001	143.5228000	2.522961481	3.800398E-001	98.1945000
1261	2.524957479	3.264937E-001	89.4691800	2.524957479	7.649457E-001	142.4316000	2.524957479	7.664756E-001	143.0093000	2.524957479	3.801818E-001	97.7994200
1262	2.526953477	3.266177E-001	89.0083600	2.526953477	7.649251E-001	142.0536000	2.526953477	7.669887E-001	142.5290000	2.526953477	3.803308E-001	97.3732900
1263	2.528949475	3.267226E-001	88.5450900	2.528949475	7.647781E-001	141.6749000	2.528949475	7.670926E-001	142.0383000	2.528949475	3.803182E-001	96.9640200
1264	2.530945473	3.271825E-001	88.1236300	2.530945473	7.653472E-001	141.2789000	2.530945473	7.673978E-001	141.5416000	2.530945473	3.804759E-001	96.5439900
1265	2.532941471	3.274477E-001	87.6836900	2.532941471	7.661461E-001	140.8848000	2.532941471	7.673537E-001	141.0751000	2.532941471	3.807940E-001	96.1276500
1266	2.534937469	3.277762E-001	87.2301900	2.534937469	7.664771E-001	140.4678000	2.534937469	7.672646E-001	140.5443000	2.534937469	3.809323E-001	95.7122000
1267	2.536933467	3.279575E-001	86.8026400	2.536933467	7.670320E-001	140.0724000	2.536933467	7.672410E-001	140.0456000	2.536933467	3.811356E-001	95.3155400
1268	2.538929465	3.282555E-001	86.3349600	2.538929465	7.677222E-001	139.6437000	2.538929465	7.672731E-001	139.5380000	2.538929465	3.815079E-001	94.9031700
1269	2.540925463	3.285480E-001	85.8867600	2.540925463	7.684094E-001	139.1931000	2.540925463	7.672638E-001	139.0347000	2.540925463	3.816722E-001	94.4979400
1270	2.542921461	3.288649E-001	85.4311300	2.542921461	7.691163E-001	138.7518000	2.542921461	7.667257E-001	138.5454000	2.542921461	3.820447E-001	94.0609400
1271	2.544917459	3.290850E-001	85.0113900	2.544917459	7.698954E-001	138.2890000	2.544917459	7.666430E-001	138.0396000	2.544917459	3.823733E-001	93.6494900
1272	2.546913457	3.295017E-001	84.5634800	2.546913457	7.707092E-001	137.8288000	2.546913457	7.656944E-001	137.5462000	2.546913457	3.825901E-001	93.2171200
1273	2.548909455	3.296699E-001	84.1012800	2.548909455	7.711247E-001	137.3416000	2.548909455	7.650719E-001	137.0399000	2.548909455	3.828133E-001	92.8245900
1274	2.550905453	3.300646E-001	83.6471500	2.550905453	7.718756E-001	136.8558000	2.550905453	7.643452E-001	136.5651000	2.550905453	3.830646E-001	92.3996400
1275	2.552901451	3.303659E-001	83.1735300	2.552901451	7.726653E-001	136.3553000	2.552901451	7.632685E-001	136.0672000	2.552901451	3.835565E-001	91.9884700
1276	2.554897449	3.306414E-001	82.7277400	2.554897449	7.730752E-001	135.8482000	2.554897449	7.629047E-001	135.6059000	2.554897449	3.838273E-001	91.5582100
1277	2.556893447	3.308091E-001	82.2294900	2.556893447	7.729943E-001	135.3316000	2.556893447	7.615896E-001	135.1238000	2.556893447	3.839932E-001	91.1167500
1278	2.558889445	3.310938E-001	81.8078700	2.558889445	7.735460E-001	134.8139000	2.558889445	7.608468E-001	134.6894000	2.558889445	3.841918E-001	90.7217600
1279	2.560885443	3.313408E-001	81.3585700	2.560885443	7.732599E-001	134.2999000	2.560885443	7.599756E-001	134.2441000	2.560885443	3.843936E-001	90.2487400
1280	2.562881441	3.313691E-001	80.9075800	2.562881441	7.730654E-001	133.7693000	2.562881441	7.589036E-001	133.8020000	2.562881441	3.848407E-001	89.8352100
1281	2.564877439	3.316790E-001	80.4597400	2.564877439	7.727069E-001	133.2534000	2.564877439	7.577487E-001	133.3819000	2.564877439	3.850181E-001	89.4391900
1282	2.566873437	3.318470E-001	80.0011800	2.566873437	7.722759E-001	132.7351000	2.566873437	7.572222E-001	132.9305000	2.566873437	3.851642E-001	89.0195100
1283	2.568869435	3.320149E-001	79.5577900	2.568869435	7.716291E-001	132.2020000	2.568869435	7.565455E-001	132.4859000	2.568869435	3.854840E-001	88.6000000
1284	2.570865433	3.323029E-001	79.1190700	2.570865433	7.706375E-001	131.7221000	2.570865433	7.558320E-001	132.0918000	2.570865433	3.857097E-001	88.1584600
1285	2.572861431	3.325128E-001	78.6465500	2.572861431	7.700634E-001	131.2254000	2.572861431	7.549967E-001	131.7023000	2.572861431	3.862255E-001	87.7356800
1286	2.574857429	3.327768E-001	78.2044400	2.574857429	7.691342E-001	130.7156000	2.574857429	7.546369E-001	131.2893000	2.574857429	3.862678E-001	87.2904500
1287	2.576853427	3.330221E-001	77.7784700	2.576853427	7.677757E-001	130.2245000	2.576853427	7.544070E-001	130.9155000	2.576853427	3.866690E-001	86.8519100
1288	2.578849425	3.333805E-001	77.3069600	2.578849425	7.666993E-001	129.7725000	2.578849425	7.543344E-001	130.4798000	2.578849425	3.867807E-001	86.4312600
1289	2.580845423	3.337000E-001	76.8453500	2.580845423	7.655778E-001	129.3247000	2.580845423	7.541953E-001	130.0810000	2.580845423	3.872303E-001	86.0132200
1290	2.582841421	3.340064E-001	76.3977300	2.582841421	7.646419E-001	128.8765000	2.582841421	7.540245E-001	129.6748000	2.582841421	3.874899E-001	85.5144400
1291	2.584837419	3.342064E-001	75.9390300	2.584837419	7.634573E-001	128.4423000	2.584837419	7.538404E-001	129.2872000	2.584837419	3.877792E-001	85.0927700
1292	2.586833417	3.345239E-001	75.5003300	2.586833417	7.624516E-001	128.0202000	2.586833417	7.539287E-001	128.8910000	2.586833417	3.879654E-001	84.7025500
1293	2.588829415	3.346859E-001	75.0130500	2.588829415	7.615605E-001	127.6057000	2.588829415	7.540220E-001	128.4686000	2.588829415	3.882292E-001	84.2477200
1294	2.590825413	3.350491E-001	74.5711700	2.590825413	7.606735E-001	127.1831000	2.590825413	7.545818E-001	128.0654000	2.590825413	3.885071E-001	83.7941400
1295	2.592821411	3.351607E-001	74.1092600	2.592821411	7.602521E-001	126.8445000	2.592821411	7.552266E-001	127.6330000	2.592821411	3.887386E-001	83.4052400
1296	2.594817409	3.354937E-001	73.6410800	2.594817409	7.596781E-001	126.4113000	2.594817409	7.557258E-001	127.2094000	2.594817409	3.889573E-001	82.9722700
1297	2.596813407	3.356405E-001	73.1802000	2.596813407	7.593079E-001	126.0161000	2.596813407	7.556858E-001	126.7722000	2.596813407	3.891012E-001	82.5084100
1298	2.598809405	3.358257E-001	72.7110800	2.598809405	7.588913E-001	125.6250000	2.598809405	7.562982E-001	126.3392000	2.598809405	3.893452E-001	82.0376700
1299	2.600805403	3.359761E-001	72.2520100	2.600805403	7.587817E-001	125.2273000	2.600805403	7.562261E-001	125.8696000	2.600805403	3.894045E-001	81.6120500
1300	2.602801401	3.360948E-001	71.8309400	2.602801401	7.585651E-001	124.8315000	2.602801401	7.572046E-001	125.4052000	2.602801401	3.895259E-001	81.1707800
1301	2.604797399	3.362688E-001	71.3869200	2.604797399	7.588831E-001	124.4259000	2.604797399	7.580243E-001	124.9572000	2.604797399	3.894563E-001	80.7753400
1302	2.606793397	3.362484E-001	70.9428000	2.606793397	7.590739E-001	124.0357000	2.606793397	7.583335E-001	124.4943000	2.606793397	3.896762E-001	80.4030800
1303	2.608789395	3.364640E-001	70.4953200	2.608789395	7.593649E-001	123.6108000	2.608789395	7.585610E-001	124.0180000	2.608789395	3.898240E-001	79.9264300
1304	2.610785393	3.369184E-001	70.0435900	2.610785393	7.598605E-001	123.1887000	2.610785393	7.589262E-001	123.5361000	2.610785393	3.900462E-001	79.5174700
1305	2.612781391	3.371063E-001	69.5850900	2.612781391	7.601894E-001	122.7568000	2.612781391	7.589620E-001	123.0265000	2.612781391	3.903026E-001	79.0932400
1306	2.614777389	3.372434E-001	69.1813800	2.614777389	7.605817E-001	122.3184000	2.614777389	7.595695E-001	122.5587000	2.614777389	3.905819E-001	78.6508000
1307	2.616773387	3.374379E-001	68.7986700	2.616773387	7.612461E-001	121.8533000	2.616773387	7.598902E-001	122.0734000	2.616773387	3.909294E-001	78.2954600
1308	2.618769385	3.376037E-001	68.3527600	2.618769385	7.619000E-001	121.4204000	2.618769385	7.601294E-001	121.5415000	2.618769385	3.911699E-001	77.8745500
1309	2.620765383	3.378476E-001	67.9262800	2.620765383	7.623317E-001	120.9459000	2.620765383	7.598438E-001	121.0491000	2.620765383	3.915348E-001	77.4718600
1310	2.622761381	3.381764E-001	67.4329300	2.622761381	7.624218E-001	120.4746000	2.622761381	7.595804E-001	120.5150000	2.622761381	3.917721E-001	77.0218000
1311	2.624757379	3.385649E-001	66.9836300	2.624757379	7.629736E-001	119.9881000	2.624757379	7.598322E-001	120.0089000	2.624757379	3.921108E-001	76.6295700
1312	2.626753377	3.386785E-001	66.5396000	2.626753377	7.630377E-001	119.5089000	2.626753377	7.594935E-001	119.5151000	2.626753377	3.921243E-001	76.2290300
1313	2.628749375	3.390853E-001	66.1207000	2.628749375	7.632945E-001	118.9944000	2.628749375	7.592733E-001	119.0129000	2.628749375	3.925450E-001	75.7850800
1314	2.630745373	3.395314E-001	65.6318300	2.630745373	7.633440E-001	118.5172000	2.630745373	7.585531E-001	118.5060000	2.630745373	3.927635E-001	75.3762300
1315	2.632741371	3.398099E-001	65.1888800	2.632741371	7.632478E-001	118.0066000	2.632741371	7.580292E-001	117.9864000	2.632741371	3.930623E-001	74.9510000
1316	2.634737369	3.400828E-001	64.7194700	2.634737369	7.631662E-001	117.5414000	2.634737369	7.574570E-001	117.4982000	2.634737369	3.931820E-001	74.5310000
1317	2.636733367	3.403098E-001	64.2691000	2.636733367	7.627000E-001	117.0408000	2.636733367	7.568591E-001	116.9978000	2.636733367	3.934605E-001	74.1124600
1318	2.638729365	3.403696E-001	63.8409000	2.638729365	7.621952E-001	116.5480000	2.638729365	7.558625E-001	116.5110000	2.638729365	3.937076E-001	73.6209300
1319	2.640725363	3.406664E-001	63.3503100	2.640725363	7.614818E-001	116.0654000	2.640725363	7.552283E-001	116.0138000	2.640725363	3.939302E-001	73.2281200
1320	2.642721361	3.407067E-001	62.9096800	2.642721361	7.610664E-001	115.5673000	2.642721361	7.543870E-001	115.5449000	2.642721361	3.941298E-001	72.7709300
1321	2.644717359	3.410964E-001	62.4845700	2.644717359	7.602353E-001	115.0788000	2.644717359	7.537490E-001	115.0395000	2.644717359	3.942880E-001	72.3632000
1322	2.646713357	3.412132E-001	62.0263000	2.646713357	7.596821E-001	114.6061000	2.646713357	7.530070E-001	114.6211000	2.646713357	3.944283E-001	71.9147100
1323	2.648709355	3.414477E-001	61.5599100	2.648709355	7.592982E-001	114.1481000	2.648709355	7.516500E-001	114.1260000	2.648709355	3.946577E-001	71.4878300
1324	2.650705353	3.417047E-001	61.1182700	2.650705353	7.584559E-001	113.6896000	2.650705353	7.510346E-001	113.6949000	2.650705353	3.949517E-001	71.0536300
1325	2.652701351	3.419399E-001	60.6849600	2.652701351	7.578760E-001	113.2374000	2.652701351	7.503952E-001	113.2160000	2.652701351	3.951456E-001	70.6231200
1326	2.654697349	3.421209E-001	60.1986000	2.654697349	7.574632E-001	112.7758000	2.654697349	7.493501E-001	112.7976000	2.654697349	3.953023E-001	70.1822300
1327	2.656693347	3.423374E-001	59.7624900	2.656693347	7.566596E-001	112.3289000	2.656693347	7.483889E-001	112.3457000	2.656693347	3.953326E-001	69.7440100
1328	2.658689345	3.425993E-001	59.3317100	2.658689345	7.561774E-001	111.8875000	2.658689345	7.477643E-001	111.8850000	2.658689345	3.955064E-001	69.3030900
1329	2.660685343	3.426472E-001	58.8803000	2.660685343	7.553160E-001	111.4411000	2.660685343	7.467774E-001	111.4729000	2.660685343	3.955294E-001	68.8909500
1330	2.662681341	3.428765E-001	58.4374000	2.662681341	7.551001E-001	110.9912000	2.662681341	7.462201E-001	111.0550000	2.662681341	3.957714E-001	68.4095200
1331	2.664677339	3.431032E-001	57.9715400	2.664677339	7.545865E-001	110.5701000	2.664677339	7.453015E-001	110.6244000	2.664677339	3.958321E-001	68.0110300
1332	2.666673337	3.430636E-001	57.5730400	2.666673337	7.540100E-001	110.1026000	2.666673337	7.445256E-001	110.2087000	2.666673337	3.960501E-001	67.5687100
1333	2.668669335	3.434505E-001	57.1298100	2.668669335	7.537276E-001	109.6539000	2.668669335	7.440330E-001	109.7934000	2.668669335	3.962213E-001	67.1419500
1334	2.670665333	3.434775E-001	56.6662600	2.670665333	7.531365E-001	109.2063000	2.670665333	7.435941E-001	109.3833000	2.670665333	3.962610E-001	66.7096300
1335	2.672661331	3.438046E-001	56.1931800	2.672661331	7.524980E-001	108.7674000	2.672661331	7.432676E-001	108.9612000	2.672661331	3.963309E-001	66.3095200
1336	2.674657329	3.438706E-001	55.7907000	2.674657329	7.526854E-001	108.3067000	2.674657329	7.425727E-001	108.5301000	2.674657329	3.966037E-001	65.8488500
1337	2.676653327	3.440942E-001	55.3409900	2.676653327	7.522303E-001	107.8586000	2.676653327	7.423104E-001	108.1156000	2.676653327	3.968432E-001	65.4005800
1338	2.678649325	3.441781E-001	54.8880200	2.678649325	7.512261E-001	107.4016000	2.678649325	7.416331E-001	107.7164000	2.678649325	3.966282E-001	64.9535000
1339	2.680645323	3.444064E-001	54.4583500	2.680645323	7.505269E-001	106.9473000	2.680645323	7.411135E-001	107.2940000	2.680645323	3.968889E-001	64.5261100
1340	2.682641321	3.447023E-001	53.9896100	2.682641321	7.499213E-001	106.4983000	2.682641321	7.410823E-001	106.8862000	2.682641321	3.969377E-001	64.0678900
1341	2.684637319	3.450347E-001	53.5608600	2.684637319	7.494817E-001	106.0396000	2.684637319	7.408852E-001	106.4552000	2.684637319	3.971177E-001	63.6324500
1342	2.686633317	3.453151E-001	53.1273500	2.686633317	7.488388E-001	105.5988000	2.686633317	7.406630E-001	106.0692000	2.686633317	3.973153E-001	63.2153700
1343	2.688629315	3.450850E-001	52.6799900	2.688629315	7.482253E-001	105.1555000	2.688629315	7.401240E-001	105.6753000	2.688629315	3.973799E-001	62.7621900
1344	2.690625313	3.455444E-001	52.2190600	2.690625313	7.475215E-001	104.7360000	2.690625313	7.402668E-001	105.2319000	2.690625313	3.975324E-001	62.3468100
1345	2.692621311	3.456013E-001	51.7630700	2.692621311	7.465335E-001	104.2923000	2.692621311	7.402177E-001	104.8453000	2.692621311	3.977134E-001	61.9028600
1346	2.694617309	3.456745E-001	51.3384600	2.694617309	7.451685E-001	103.8714000	2.694617309	7.398822E-001	104.4339000	2.694617309	3.977592E-001	61.4790000
1347	2.696613307	3.458478E-001	50.8933800	2.696613307	7.447101E-001	103.4893000	2.696613307	7.396237E-001	104.0252000	2.696613307	3.979433E-001	61.0214200
1348	2.698609305	3.460284E-001	50.4213600	2.698609305	7.435294E-001	103.0681000	2.698609305	7.395039E-001	103.5966000	2.698609305	3.978510E-001	60.5766800
1349	2.700605303	3.461577E-001	49.9611800	2.700605303	7.432238E-001	102.7046000	2.700605303	7.396594E-001	103.2031000	2.700605303	3.981733E-001	60.1559700
1350	2.702601301	3.463682E-001	49.5354600	2.702601301	7.422724E-001	102.2789000	2.702601301	7.396333E-001	102.8105000	2.702601301	3.982799E-001	59.7029600
1351	2.704597299	3.464793E-001	49.0584300	2.704597299	7.419602E-001	101.8860000	2.704597299	7.398582E-001	102.3774000	2.704597299	3.981749E-001	59.2280700
1352	2.706593297	3.464121E-001	48.6286700	2.706593297	7.417788E-001	101.5278000	2.706593297	7.401018E-001	101.9822000	2.706593297	3.981696E-001	58.8100000
1353	2.708589295	3.467380E-001	48.1681900	2.708589295	7.414893E-001	101.1260000	2.708589295	7.402604E-001	101.5639000	2.708589295	3.980663E-001	58.3178800
1354	2.710585293	3.467357E-001	47.7359300	2.710585293	7.411740E-001	100.7751000	2.710585293	7.410007E-001	101.1531000	2.710585293	3.980910E-001	57.8571400
1355	2.712581291	3.468966E-001	47.2798200	2.712581291	7.410470E-001	100.3945000	2.712581291	7.410536E-001	100.7460000	2.712581291	3.980738E-001	57.4492800
1356	2.714577289	3.468432E-001	46.8624000	2.714577289	7.412261E-001	100.0297000	2.714577289	7.414215E-001	100.3369000	2.714577289	3.980587E-001	56.9943100
1357	2.716573287	3.468741E-001	46.4260300	2.716573287	7.414865E-001	99.6521500	2.716573287	7.420080E-001	99.8976700	2.716573287	3.980968E-001	56.5786000
1358	2.718569285	3.468625E-001	46.0238700	2.718569285	7.420361E-001	99.2666800	2.718569285	7.427189E-001	99.4640000	2.718569285	3.979855E-001	56.1750600
1359	2.720565283	3.468241E-001	45.5840700	2.720565283	7.425863E-001	98.8814900	2.720565283	7.436228E-001	99.0122300	2.720565283	3.979374E-001	55.7671200
1360	2.722561281	3.469526E-001	45.1642200	2.722561281	7.434586E-001	98.5104100	2.722561281	7.439479E-001	98.5698400	2.722561281	3.978727E-001	55.3784200
1361	2.724557279	3.470492E-001	44.7451900	2.724557279	7.445267E-001	98.1181200	2.724557279	7.447820E-001	98.1127900	2.724557279	3.978910E-001	54.9783700
1362	2.726553277	3.473167E-001	44.3289500	2.726553277	7.455119E-001	97.6724900	2.726553277	7.453605E-001	97.6494300	2.726553277	3.979473E-001	54.5705300
1363	2.728549275	3.474710E-001	43.9088500	2.728549275	7.465675E-001	97.2596400	2.728549275	7.459537E-001	97.2032200	2.728549275	3.979796E-001	54.1897200
1364	2.730545273	3.477357E-001	43.4975000	2.730545273	7.476983E-001	96.8158000	2.730545273	7.467072E-001	96.7088900	2.730545273	3.978041E-001	53.8017100
1365	2.732541271	3.477876E-001	43.0848400	2.732541271	7.489957E-001	96.3621600	2.732541271	7.475539E-001	96.2206800	2.732541271	3.980661E-001	53.4226300
1366	2.734537269	3.483458E-001	42.6906500	2.734537269	7.497725E-001	95.8921800	2.734537269	7.481545E-001	95.7381100	2.734537269	3.980391E-001	53.0360200
1367	2.736533267	3.487299E-001	42.2809600	2.736533267	7.513191E-001	95.3931900	2.736533267	7.490256E-001	95.2199900	2.736533267	3.985840E-001	52.6465400
1368	2.738529265	3.489067E-001	41.8819800	2.738529265	7.519299E-001	94.9138200	2.738529265	7.493163E-001	94.7150000	2.738529265	3.988725E-001	52.2445400
1369	2.740525263	3.493579E-001	41.4368700	2.740525263	7.529341E-001	94.3695700	2.740525263	7.502126E-001	94.1778900	2.740525263	3.990416E-001	51.8675200
1370	2.742521261	3.499054E-001	41.0172400	2.742521261	7.539737E-001	93.8380800	2.742521261	7.505643E-001	93.6195100	2.742521261	3.994572E-001	51.4558600
1371	2.744517259	3.502620E-001	40.5945200	2.744517259	7.546758E-001	93.2679700	2.744517259	7.508076E-001	93.0884400	2.744517259	3.997688E-001	51.0184400
1372	2.746513257	3.506940E-001	40.1487700	2.746513257	7.550928E-001	92.7123200	2.746513257	7.509196E-001	92.5313000	2.746513257	4.002454E-001	50.6024100
1373	2.748509255	3.509710E-001	39.6743600	2.748509255	7.554811E-001	92.1522100	2.748509255	7.508733E-001	91.9571000	2.748509255	4.005364E-001	50.1909200
1374	2.750505253	3.515143E-001	39.2332900	2.750505253	7.553219E-001	91.5568000	2.750505253	7.506091E-001	91.4020700	2.750505253	4.008700E-001	49.7358000
1375	2.752501251	3.517592E-001	38.7806900	2.752501251	7.552956E-001	90.9585100	2.752501251	7.500789E-001	90.8480200	2.752501251	4.012001E-001	49.2491600
1376	2.754497249	3.521419E-001	38.3055200	2.754497249	7.547861E-001	90.3737200	2.754497249	7.498590E-001	90.2818400	2.754497249	4.014317E-001	48.8365000
1377	2.756493247	3.524151E-001	37.8286300	2.756493247	7.539918E-001	89.7841600	2.756493247	7.490702E-001	89.6972700	2.756493247	4.016904E-001	48.3539900
1378	2.758489245	3.525988E-001	37.3459700	2.758489245	7.524877E-001	89.2092000	2.758489245	7.477134E-001	89.1513700	2.758489245	4.014738E-001	47.8917900
1379	2.760485243	3.527898E-001	36.8914300	2.760485243	7.510446E-001	88.6145800	2.760485243	7.466903E-001	88.5881600	2.760485243	4.014601E-001	47.4352700
1380	2.762481241	3.528191E-001	36.4367900	2.762481241	7.496814E-001	88.0658300	2.762481241	7.451648E-001	88.0291400	2.762481241	4.015640E-001	47.0029900
1381	2.764477239	3.528017E-001	35.9765300	2.764477239	7.478031E-001	87.5153600	2.764477239	7.434971E-001	87.5321500	2.764477239	4.013849E-001	46.5727400
1382	2.766473237	3.529733E-001	35.5050700	2.766473237	7.455596E-001	86.9699200	2.766473237	7.413069E-001	86.9968100	2.766473237	4.015225E-001	46.1106500
1383	2.768469235	3.528499E-001	35.0730700	2.768469235	7.431750E-001	86.4722800	2.768469235	7.391354E-001	86.4741300	2.768469235	4.011696E-001	45.7077600
1384	2.770465233	3.529919E-001	34.6105300	2.770465233	7.408056E-001	85.9881500	2.770465233	7.369006E-001	85.9906500	2.770465233	4.010774E-001	45.2748700
1385	2.772461231	3.530196E-001	34.1956500	2.772461231	7.381668E-001	85.5186100	2.772461231	7.350503E-001	85.5392500	2.772461231	4.011708E-001	44.8696800
1386	2.774457229	3.532352E-001	33.7774000	2.774457229	7.355756E-001	85.0843200	2.774457229	7.332184E-001	85.0825300	2.774457229	4.011544E-001	44.4673000
1387	2.776453227	3.534251E-001	33.3741800	2.776453227	7.331690E-001	84.6692000	2.776453227	7.307369E-001	84.6629600	2.776453227	4.013340E-001	44.0780900
1388	2.778449225	3.536135E-001	32.9551000	2.778449225	7.305813E-001	84.2880600	2.778449225	7.284287E-001	84.2433700	2.778449225	4.014226E-001	43.6551300
1389	2.780445223	3.540047E-001	32.5146200	2.780445223	7.283415E-001	83.9396800	2.780445223	7.264900E-001	83.8861200	2.780445223	4.015846E-001	43.2228100
1390	2.782441221	3.543780E-001	32.0630400	2.782441221	7.264110E-001	83.6080700	2.782441221	7.243772E-001	83.5124900	2.782441221	4.017510E-001	42.7999000
1391	2.784437219	3.547606E-001	31.6293700	2.784437219	7.248170E-001	83.2785600	2.784437219	7.225116E-001	83.1799500	2.784437219	4.021481E-001	42.3572100
1392	2.786433217	3.551235E-001	31.1744300	2.786433217	7.231190E-001	82.9930200	2.786433217	7.208189E-001	82.8588600	2.786433217	4.022995E-001	41.9197400
1393	2.788429215	3.554333E-001	30.7282900	2.788429215	7.216628E-001	82.7106900	2.788429215	7.198355E-001	82.5464800	2.788429215	4.025789E-001	41.4515000
1394	2.790425213	3.554704E-001	30.2795900	2.790425213	7.210289E-001	82.4244300	2.790425213	7.183556E-001	82.2520900	2.790425213	4.027377E-001	40.9945900
1395	2.792421211	3.557532E-001	29.7937700	2.792421211	7.198889E-001	82.1547600	2.792421211	7.180172E-001	81.9546000	2.792421211	4.027725E-001	40.5091700
1396	2.794417209	3.557219E-001	29.3232000	2.794417209	7.197931E-001	81.8738900	2.794417209	7.172974E-001	81.6813700	2.794417209	4.028843E-001	40.0411500
1397	2.796413207	3.557479E-001	28.8508600	2.796413207	7.195056E-001	81.5969800	2.796413207	7.171686E-001	81.4201800	2.796413207	4.028243E-001	39.5334100
1398	2.798409205	3.558068E-001	28.3524900	2.798409205	7.197110E-001	81.3217300	2.798409205	7.176563E-001	81.1262100	2.798409205	4.025465E-001	39.0891700
1399	2.800405203	3.557428E-001	27.8635400	2.800405203	7.201530E-001	81.0096400	2.800405203	7.175041E-001	80.8074600	2.800405203	4.024120E-001	38.5768500
1400	2.802401201	3.556868E-001	27.3726200	2.802401201	7.207587E-001	80.7022800	2.802401201	7.179616E-001	80.5332000	2.802401201	4.018789E-001	38.1303800
1401	2.804397199	3.554452E-001	26.9432900	2.804397199	7.215446E-001	80.3878500	2.804397199	7.185856E-001	80.2091800	2.804397199	4.015103E-001	37.6886300
1402	2.806393197	3.552895E-001	26.4549300	2.806393197	7.224321E-001	80.0551500	2.806393197	7.196066E-001	79.8747000	2.806393197	4.008510E-001	37.2206500
1403	2.808389195	3.549928E-001	26.0541500	2.808389195	7.237737E-001	79.7205400	2.808389195	7.209427E-001	79.5603000	2.808389195	4.005769E-001	36.8023600
1404	2.810385193	3.545815E-001	25.5992800	2.810385193	7.251533E-001	79.3633500	2.810385193	7.220289E-001	79.2264600	2.810385193	4.003135E-001	36.3352700
1405	2.812381191	3.546052E-001	25.2042700	2.812381191	7.259346E-001	78.9529900	2.812381191	7.237341E-001	78.8426100	2.812381191	3.997798E-001	35.9146700
1406	2.814377189	3.546024E-001	24.7583000	2.814377189	7.273936E-001	78.5881100	2.814377189	7.248993E-001	78.4617800	2.814377189	3.993826E-001	35.5065200
1407	2.816373187	3.543732E-001	24.4001500	2.816373187	7.286284E-001	78.1554400	2.816373187	7.268999E-001	78.0994500	2.816373187	3.990922E-001	35.1246200
1408	2.818369185	3.540425E-001	24.0223800	2.818369185	7.299261E-001	77.7732500	2.818369185	7.285286E-001	77.6596400	2.818369185	3.987611E-001	34.7701600
1409	2.820365183	3.539702E-001	23.6520700	2.820365183	7.315053E-001	77.3237500	2.820365183	7.301650E-001	77.2488800	2.820365183	3.984948E-001	34.3985900
1410	2.822361181	3.540672E-001	23.2912700	2.822361181	7.330745E-001	76.9021500	2.822361181	7.321694E-001	76.7741000	2.822361181	3.983912E-001	34.0407500
1411	2.824357179	3.542361E-001	22.9084800	2.824357179	7.345127E-001	76.4179500	2.824357179	7.337018E-001	76.3415500	2.824357179	3.983906E-001	33.6924600
1412	2.826353177	3.545675E-001	22.5523600	2.826353177	7.357907E-001	75.9377700	2.826353177	7.359504E-001	75.8498200	2.826353177	3.986610E-001	33.3463400
1413	2.828349175	3.548989E-001	22.1780300	2.828349175	7.372640E-001	75.4591800	2.828349175	7.378778E-001	75.3578900	2.828349175	3.987863E-001	33.0106900
1414	2.830345173	3.552302E-001	21.7826900	2.830345173	7.383581E-001	74.9537700	2.830345173	7.391703E-001	74.7898100	2.830345173	3.989855E-001	32.6387800
1415	2.832341171	3.555747E-001	21.3907800	2.832341171	7.394605E-001	74.4205800	2.832341171	7.409799E-001	74.2572300	2.832341171	3.992764E-001	32.2796100
1416	2.834337169	3.561347E-001	21.0295600	2.834337169	7.407147E-001	73.9189100	2.834337169	7.427496E-001	73.6922300	2.834337169	3.995632E-001	31.8793600
1417	2.836333167	3.569534E-001	20.5902500	2.836333167	7.416147E-001	73.3588700	2.836333167	7.439501E-001	73.0980800	2.836333167	3.999972E-001	31.4867600
1418	2.838329165	3.576637E-001	20.1870000	2.838329165	7.421504E-001	72.8082700	2.838329165	7.448684E-001	72.4902400	2.838329165	4.006188E-001	31.0679500
1419	2.840325163	3.581032E-001	19.7866900	2.840325163	7.430134E-001	72.2905700	2.840325163	7.461389E-001	71.9042400	2.840325163	4.011703E-001	30.6923700
1420	2.842321161	3.588772E-001	19.3283800	2.842321161	7.432083E-001	71.7140400	2.842321161	7.467808E-001	71.2461000	2.842321161	4.016818E-001	30.2440200
1421	2.844317159	3.593926E-001	18.8635700	2.844317159	7.436375E-001	71.1171300	2.844317159	7.469701E-001	70.6068500	2.844317159	4.022239E-001	29.7894900
1422	2.846313157	3.599045E-001	18.3774700	2.846313157	7.436455E-001	70.5374500	2.846313157	7.468072E-001	69.9602500	2.846313157	4.024570E-001	29.3222600
1423	2.848309155	3.605662E-001	17.9115200	2.848309155	7.433510E-001	69.9648200	2.848309155	7.469155E-001	69.2814900	2.848309155	4.028961E-001	28.8451000
1424	2.850305153	3.610732E-001	17.4012000	2.850305153	7.431638E-001	69.3755600	2.850305153	7.459993E-001	68.6274600	2.850305153	4.031369E-001	28.3744400
1425	2.852301151	3.615495E-001	16.9092000	2.852301151	7.426427E-001	68.8044900	2.852301151	7.451566E-001	67.9838600	2.852301151	4.031502E-001	27.8788400
1426	2.854297149	3.618003E-001	16.4174500	2.854297149	7.416167E-001	68.2206100	2.854297149	7.435278E-001	67.3422900	2.854297149	4.031472E-001	27.4056800
1427	2.856293147	3.618219E-001	15.9010300	2.856293147	7.404283E-001	67.6482100	2.856293147	7.417276E-001	66.6924700	2.856293147	4.032611E-001	26.9466000
1428	2.858289145	3.621591E-001	15.4272200	2.858289145	7.394384E-001	67.0680700	2.858289145	7.398560E-001	66.1001900	2.858289145	4.031599E-001	26.4750100
1429	2.860285143	3.622530E-001	14.9571800	2.860285143	7.379649E-001	66.5018100	2.860285143	7.374226E-001	65.4976000	2.860285143	4.029129E-001	25.9947700
1430	2.862281141	3.622016E-001	14.4857200	2.862281141	7.364417E-001	65.9746500	2.862281141	7.344751E-001	64.9221500	2.862281141	4.024981E-001	25.5628600
1431	2.864277139	3.622082E-001	14.0284200	2.864277139	7.348625E-001	65.4443200	2.864277139	7.317942E-001	64.4136400	2.864277139	4.023730E-001	25.1236000
1432	2.866273137	3.621421E-001	13.5521900	2.866273137	7.329633E-001	64.9347800	2.866273137	7.285209E-001	63.8706300	2.866273137	4.020685E-001	24.7285000
1433	2.868269135	3.620416E-001	13.1298000	2.868269135	7.309629E-001	64.4319500	2.868269135	7.253690E-001	63.3549800	2.868269135	4.018285E-001	24.3157700
1434	2.870265133	3.620876E-001	12.6736400	2.870265133	7.288447E-001	63.9372600	2.870265133	7.221093E-001	62.8898300	2.870265133	4.015157E-001	23.9254800
1435	2.872261131	3.621597E-001	12.2439900	2.872261131	7.267070E-001	63.4744200	2.872261131	7.192948E-001	62.4673700	2.872261131	4.012471E-001	23.5267400
1436	2.874257129	3.623583E-001	11.8188200	2.874257129	7.244918E-001	63.0024500	2.874257129	7.158890E-001	62.0607500	2.874257129	4.012512E-001	23.1261600
1437	2.876253127	3.624702E-001	11.3957500	2.876253127	7.222925E-001	62.5646600	2.876253127	7.131052E-001	61.6943300	2.876253127	4.012734E-001	22.7549000
1438	2.878249125	3.628050E-001	10.9795700	2.878249125	7.202179E-001	62.1487400	2.878249125	7.104607E-001	61.3783000	2.878249125	4.014470E-001	22.3825700
1439	2.880245123	3.631021E-001	10.5582300	2.880245123	7.180632E-001	61.7611900	2.880245123	7.077507E-001	61.0511700	2.880245123	4.016626E-001	21.9803200
1440	2.882241121	3.634028E-001	10.1327600	2.882241121	7.160178E-001	61.3603600	2.882241121	7.056184E-001	60.7853100	2.882241121	4.018354E-001	21.5715100
1441	2.884237119	3.638214E-001	9.6700700	2.884237119	7.141336E-001	61.0127300	2.884237119	7.031434E-001	60.5261800	2.884237119	4.021418E-001	21.1890200
1442	2.886233117	3.641288E-001	9.2059930	2.886233117	7.123678E-001	60.6669300	2.886233117	7.018584E-001	60.2234900	2.886233117	4.024068E-001	20.7437500
1443	2.888229115	3.643350E-001	8.7519640	2.888229115	7.106407E-001	60.3135000	2.888229115	7.003374E-001	60.0015400	2.888229115	4.028747E-001	20.3164200
1444	2.890225113	3.645316E-001	8.2730620	2.890225113	7.094519E-001	60.0212500	2.890225113	6.994270E-001	59.7765900	2.890225113	4.030520E-001	19.8413200
1445	2.892221111	3.645930E-001	7.7852550	2.892221111	7.079687E-001	59.7012800	2.892221111	6.990460E-001	59.5358600	2.892221111	4.031620E-001	19.3759900
1446	2.894217109	3.647473E-001	7.3310750	2.894217109	7.069628E-001	59.3986900	2.894217109	6.986590E-001	59.2855900	2.894217109	4.033836E-001	18.9168400
1447	2.896213107	3.648116E-001	6.8358520	2.896213107	7.061945E-001	59.1032300	2.896213107	6.988146E-001	59.0506100	2.896213107	4.034452E-001	18.4536200
1448	2.898209105	3.648071E-001	6.3391180	2.898209105	7.056255E-001	58.8219300	2.898209105	6.990003E-001	58.8177600	2.898209105	4.033781E-001	17.9452300
1449	2.900205103	3.647368E-001	5.8994580	2.900205103	7.052468E-001	58.5007500	2.900205103	6.997207E-001	58.5466500	2.900205103	4.030920E-001	17.4657300
1450	2.902201101	3.645964E-001	5.4081440	2.902201101	7.052400E-001	58.2450800	2.902201101	7.004285E-001	58.2662200	2.902201101	4.029195E-001	17.0025500
1451	2.904197099	3.645593E-001	4.9324800	2.904197099	7.051700E-001	57.9219900	2.904197099	7.015447E-001	57.9741300	2.904197099	4.026912E-001	16.5120600
1452	2.906193097	3.642729E-001	4.5017630	2.906193097	7.055019E-001	57.6050900	2.906193097	7.028214E-001	57.6689600	2.906193097	4.021104E-001	16.0505700
1453	2.908189095	3.638431E-001	4.0384120	2.908189095	7.057925E-001	57.3132900	2.908189095	7.039025E-001	57.3412600	2.908189095	4.016960E-001	15.6255800
1454	2.910185093	3.636015E-001	3.6092310	2.910185093	7.065498E-001	56.9888400	2.910185093	7.055720E-001	57.0122900	2.910185093	4.013003E-001	15.1544300
1455	2.912181091	3.635599E-001	3.1907990	2.912181091	7.072141E-001	56.6494000	2.912181091	7.072684E-001	56.6396500	2.912181091	4.008362E-001	14.6625600
1456	2.914177089	3.631037E-001	2.7799130	2.914177089	7.079694E-001	56.3263300	2.914177089	7.085364E-001	56.2888800	2.914177089	4.003791E-001	14.2500800
1457	2.916173087	3.629945E-001	2.3743550	2.916173087	7.093046E-001	55.9496400	2.916173087	7.102287E-001	55.8802400	2.916173087	3.999962E-001	13.8501200
1458	2.918169085	3.626080E-001	1.9760630	2.918169085	7.106535E-001	55.5886800	2.918169085	7.119571E-001	55.4582700	2.918169085	3.999033E-001	13.4535100
1459	2.920165083	3.625062E-001	1.6163550	2.920165083	7.119801E-001	55.2014300	2.920165083	7.141592E-001	55.0511400	2.920165083	3.994299E-001	13.0302100
1460	2.922161081	3.622425E-001	1.2642480	2.922161081	7.132618E-001	54.8335100	2.922161081	7.156242E-001	54.5819600	2.922161081	3.988574E-001	12.6562000
1461	2.924157079	3.621011E-001	0.8615562	2.924157079	7.146231E-001	54.4368900	2.924157079	7.173783E-001	54.1363600	2.924157079	3.984822E-001	12.3047700
1462	2.926153077	3.622342E-001	0.5100608	2.926153077	7.160689E-001	53.9833500	2.926153077	7.188902E-001	53.6375100	2.926153077	3.984043E-001	11.9564800
1463	2.928149075	3.624048E-001	0.1244346	2.928149075	7.174075E-001	53.5474300	2.928149075	7.209300E-001	53.1530500	2.928149075	3.982631E-001	11.5940800
1464	2.930145073	3.627194E-001	-0.2581144	2.930145073	7.190452E-001	53.0762100	2.930145073	7.222785E-001	52.6350100	2.930145073	3.982808E-001	11.1913000
1465	2.932141071	3.629285E-001	-0.6353271	2.932141071	7.204521E-001	52.6046900	2.932141071	7.237180E-001	52.1061100	2.932141071	3.983872E-001	10.8376000
1466	2.934137069	3.632999E-001	-1.0100890	2.934137069	7.217216E-001	52.0834400	2.934137069	7.250735E-001	51.5716400	2.934137069	3.984680E-001	10.4030700
1467	2.936133067	3.638764E-001	-1.4067220	2.936133067	7.231091E-001	51.5864100	2.936133067	7.261609E-001	51.0034100	2.936133067	3.987646E-001	10.0343400
1468	2.938129065	3.642975E-001	-1.8113380	2.938129065	7.243282E-001	51.0680400	2.938129065	7.268481E-001	50.4448500	2.938129065	3.989231E-001	9.6659130
1469	2.940125063	3.648599E-001	-2.2023070	2.940125063	7.253104E-001	50.5333500	2.940125063	7.276736E-001	49.8849600	2.940125063	3.992189E-001	9.2432240
1470	2.942121061	3.652813E-001	-2.6228700	2.942121061	7.262653E-001	49.9743600	2.942121061	7.281368E-001	49.3089200	2.942121061	3.995262E-001	8.8414040
1471	2.944117059	3.657773E-001	-3.0518150	2.944117059	7.267985E-001	49.3996900	2.944117059	7.286764E-001	48.7260400	2.944117059	3.999159E-001	8.4073720
1472	2.946113057	3.665923E-001	-3.5143380	2.946113057	7.274279E-001	48.8078600	2.946113057	7.290016E-001	48.1204400	2.946113057	3.999206E-001	7.9457610
1473	2.948109055	3.670075E-001	-3.9652450	2.948109055	7.275738E-001	48.2277700	2.948109055	7.287744E-001	47.5012600	2.948109055	4.002723E-001	7.4990730
1474	2.950105053	3.671167E-001	-4.4395700	2.950105053	7.275200E-001	47.6619900	2.950105053	7.283046E-001	46.9158900	2.950105053	4.005169E-001	7.0865030
1475	2.952101051	3.676804E-001	-4.9032030	2.952101051	7.269327E-001	47.0728100	2.952101051	7.279917E-001	46.3276600	2.952101051	4.006724E-001	6.6078440
1476	2.954097049	3.681159E-001	-5.3913960	2.954097049	7.266436E-001	46.4790400	2.954097049	7.272806E-001	45.7296100	2.954097049	4.007376E-001	6.1263300
1477	2.956093047	3.684653E-001	-5.8568400	2.956093047	7.258140E-001	45.9102600	2.956093047	7.261884E-001	45.1527100	2.956093047	4.007765E-001	5.6646850
1478	2.958089045	3.687037E-001	-6.3303980	2.958089045	7.248147E-001	45.3377700	2.958089045	7.254416E-001	44.5861500	2.958089045	4.008254E-001	5.2254460
1479	2.960085043	3.689741E-001	-6.8130840	2.960085043	7.234281E-001	44.7855900	2.960085043	7.239588E-001	44.0188300	2.960085043	4.006566E-001	4.7723680
1480	2.962081041	3.689856E-001	-7.2752840	2.962081041	7.217720E-001	44.2319000	2.962081041	7.222843E-001	43.4760200	2.962081041	4.005637E-001	4.3064380
1481	2.964077039	3.692310E-001	-7.7354370	2.964077039	7.204203E-001	43.7136800	2.964077039	7.207944E-001	42.9743700	2.964077039	4.004106E-001	3.8673860
1482	2.966073037	3.691841E-001	-8.2101100	2.966073037	7.185416E-001	43.2033400	2.966073037	7.191113E-001	42.4106300	2.966073037	4.003128E-001	3.4636400
1483	2.968069035	3.693259E-001	-8.6679550	2.968069035	7.167331E-001	42.6939600	2.968069035	7.171832E-001	41.9438400	2.968069035	4.000196E-001	3.0014570
1484	2.970065033	3.695716E-001	-9.1270640	2.970065033	7.149609E-001	42.2207500	2.970065033	7.153522E-001	41.4418800	2.970065033	3.997971E-001	2.5985600
1485	2.972061031	3.696401E-001	-9.5827840	2.972061031	7.131920E-001	41.7658800	2.972061031	7.135370E-001	40.9738400	2.972061031	3.997846E-001	2.1930280
1486	2.974057029	3.696758E-001	-10.0343400	2.974057029	7.113920E-001	41.3420900	2.974057029	7.120066E-001	40.4900200	2.974057029	3.995716E-001	1.7625780
1487	2.976053027	3.698939E-001	-10.4666200	2.976053027	7.097019E-001	40.9141400	2.976053027	7.099774E-001	40.0425600	2.976053027	3.994952E-001	1.3504490
1488	2.978049025	3.700971E-001	-10.9345500	2.978049025	7.082989E-001	40.5079500	2.978049025	7.085845E-001	39.6273400	2.978049025	3.992966E-001	0.9380803
1489	2.980045023	3.702349E-001	-11.3695000	2.980045023	7.067900E-001	40.1240700	2.980045023	7.066886E-001	39.1731800	2.980045023	3.994226E-001	0.5252235
1490	2.982041021	3.703715E-001	-11.8114700	2.982041021	7.053702E-001	39.7395600	2.982041021	7.047819E-001	38.7939400	2.982041021	3.994265E-001	0.1122194
1491	2.984037019	3.706668E-001	-12.2666100	2.984037019	7.043412E-001	39.3626100	2.984037019	7.032738E-001	38.4003300	2.984037019	3.995338E-001	-0.3046623
1492	2.986033017	3.707369E-001	-12.7297700	2.986033017	7.034185E-001	38.9721600	2.986033017	7.015590E-001	38.0117600	2.986033017	3.995653E-001	-0.7623752
1493	2.988029015	3.708029E-001	-13.1870200	2.988029015	7.024540E-001	38.6107300	2.988029015	7.001880E-001	37.6707000	2.988029015	3.996176E-001	-1.1780770
1494	2.990025013	3.710651E-001	-13.6204600	2.990025013	7.017996E-001	38.2494500	2.990025013	6.991007E-001	37.2808300	2.990025013	3.996150E-001	-1.5631090
1495	2.992021011	3.709758E-001	-14.1070700	2.992021011	7.012698E-001	37.8681000	2.992021011	6.975883E-001	36.9047200	2.992021011	3.996214E-001	-1.9838620
1496	2.994017009	3.710527E-001	-14.5189100	2.994017009	7.007074E-001	37.4971100	2.994017009	6.968570E-001	36.5573000	2.994017009	3.996198E-001	-2.4312790
1497	2.996013007	3.711040E-001	-15.0125600	2.996013007	7.003097E-001	37.1296700	2.996013007	6.957333E-001	36.2010500	2.996013007	3.994826E-001	-2.8580260
1498	2.998009005	3.712895E-001	-15.4369800	2.998009005	7.001966E-001	36.7414600	2.998009005	6.950921E-001	35.8732100	2.998009005	3.994910E-001	-3.3419420
1499	3.000005003	3.713138E-001	-15.8929000	3.000005003	7.001143E-001	36.3418400	3.000005003	6.943214E-001	35.5217500	3.000005003	3.995166E-001	-3.7568850
1500	3.002001001	3.713079E-001	-16.3534100	3.002001001	6.996904E-001	35.9416100	3.002001001	6.935346E-001	35.1759700	3.002001001	3.995430E-001	-4.1993910
1501	3.003996998	3.713564E-001	-16.7553300	3.003996998	6.996950E-001	35.5433300	3.003996998	6.930014E-001	34.8726400	3.003996998	3.992147E-001	-4.6529290
1502	3.005992996	3.713852E-001	-17.2055100	3.005992996	6.992911E-001	35.1264900	3.005992996	6.929873E-001	34.5244600	3.005992996	3.991310E-001	-5.0364530
1503	3.007988994	3.713442E-001	-17.6562700	3.007988994	6.992301E-001	34.7155700	3.007988994	6.924686E-001	34.1967200	3.007988994	3.989004E-001	-5.5009290
1504	3.009984992	3.714072E-001	-18.0771200	3.009984992	6.989636E-001	34.3331600	3.009984992	6.925490E-001	33.8806500	3.009984992	3.987079E-001	-5.9264640
1505	3.011980990	3.711760E-001	-18.5446600	3.011980990	6.986370E-001	33.8744200	3.011980990	6.923331E-001	33.5290000	3.011980990	3.985948E-001	-6.4005060
1506	3.013976988	3.713670E-001	-18.9332500	3.013976988	6.984713E-001	33.4649000	3.013976988	6.921754E-001	33.1875200	3.013976988	3.983186E-001	-6.8589830
1507	3.015972986	3.714303E-001	-19.3956800	3.015972986	6.979764E-001	33.0274800	3.015972986	6.926185E-001	32.8640600	3.015972986	3.982325E-001	-7.3053150
1508	3.017968984	3.713969E-001	-19.8038300	3.017968984	6.978802E-001	32.6084900	3.017968984	6.932197E-001	32.5296200	3.017968984	3.980706E-001	-7.7152380
1509	3.019964982	3.711812E-001	-20.2634900	3.019964982	6.975918E-001	32.1703300	3.019964982	6.937984E-001	32.1649300	3.019964982	3.980951E-001	-8.1635070
1510	3.021960980	3.711370E-001	-20.6880600	3.021960980	6.971281E-001	31.7743900	3.021960980	6.940508E-001	31.8433500	3.021960980	3.977207E-001	-8.5728730
1511	3.023956978	3.710248E-001	-21.1271000	3.023956978	6.965929E-001	31.3707400	3.023956978	6.950070E-001	31.4790400	3.023956978	3.973677E-001	-9.0144820
1512	3.025952976	3.710272E-001	-21.5729700	3.025952976	6.970695E-001	30.9551000	3.025952976	6.958871E-001	31.1035400	3.025952976	3.974568E-001	-9.4397870
1513	3.027948974	3.709676E-001	-21.9795600	3.027948974	6.962720E-001	30.5657100	3.027948974	6.967780E-001	30.7508300	3.027948974	3.975065E-001	-9.8851390
1514	3.029944972	3.709885E-001	-22.4000600	3.029944972	6.956084E-001	30.1650700	3.029944972	6.976989E-001	30.3908000	3.029944972	3.969338E-001	-10.3109500
1515	3.031940970	3.709161E-001	-22.8484500	3.031940970	6.949500E-001	29.7716000	3.031940970	6.988757E-001	30.0082100	3.031940970	3.965028E-001	-10.7558600
1516	3.033936968	3.707182E-001	-23.2724500	3.033936968	6.949721E-001	29.3725600	3.033936968	7.000195E-001	29.5777000	3.033936968	3.962718E-001	-11.1910400
1517	3.035932966	3.706410E-001	-23.7091900	3.035932966	6.945534E-001	28.9959500	3.035932966	7.013196E-001	29.2201600	3.035932966	3.959510E-001	-11.6196600
1518	3.037928964	3.706711E-001	-24.1447200	3.037928964	6.945454E-001	28.6119500	3.037928964	7.026830E-001	28.7971500	3.037928964	3.956667E-001	-12.0458200
1519	3.039924962	3.705971E-001	-24.5470800	3.039924962	6.945692E-001	28.2459700	3.039924962	7.041864E-001	28.3817500	3.039924962	3.953234E-001	-12.4626500
1520	3.041920960	3.705432E-001	-24.9383300	3.041920960	6.946553E-001	27.8697900	3.041920960	7.056344E-001	27.9171700	3.041920960	3.949616E-001	-12.8528100
1521	3.043916958	3.704461E-001	-25.3497400	3.043916958	6.949185E-001	27.4823500	3.043916958	7.075037E-001	27.4886400	3.043916958	3.947031E-001	-13.2588700
1522	3.045912956	3.703972E-001	-25.7569500	3.045912956	6.953224E-001	27.0933800	3.045912956	7.089043E-001	27.0123900	3.045912956	3.943236E-001	-13.6727500
1523	3.047908954	3.703352E-001	-26.1248800	3.047908954	6.957852E-001	26.6894800	3.047908954	7.106443E-001	26.5080300	3.047908954	3.940999E-001	-14.0843600
1524	3.049904952	3.706879E-001	-26.5233600	3.049904952	6.962625E-001	26.3060700	3.049904952	7.128485E-001	26.0095000	3.049904952	3.940168E-001	-14.4849300
1525	3.051900950	3.708844E-001	-26.9197400	3.051900950	6.971291E-001	25.9005400	3.051900950	7.142486E-001	25.4726200	3.051900950	3.938704E-001	-14.8756900
1526	3.053896948	3.710120E-001	-27.2946400	3.053896948	6.978473E-001	25.4676600	3.053896948	7.159663E-001	24.9659200	3.053896948	3.937513E-001	-15.2953400
1527	3.055892946	3.709417E-001	-27.6589700	3.055892946	6.986560E-001	25.0539900	3.055892946	7.174591E-001	24.3712600	3.055892946	3.937678E-001	-15.6805800
1528	3.057888944	3.712587E-001	-28.0408200	3.057888944	6.993943E-001	24.6146100	3.057888944	7.188697E-001	23.8533300	3.057888944	3.937697E-001	-16.0461000
1529	3.059884942	3.716299E-001	-28.4391200	3.059884942	7.005291E-001	24.1528000	3.059884942	7.203699E-001	23.2418200	3.059884942	3.938820E-001	-16.4573400
1530	3.061880940	3.720716E-001	-28.8400800	3.061880940	7.010011E-001	23.6956900	3.061880940	7.212233E-001	22.6209400	3.061880940	3.940131E-001	-16.8692600
1531	3.063876938	3.725571E-001	-29.2322200	3.063876938	7.019684E-001	23.2271900	3.063876938	7.221490E-001	22.0053900	3.063876938	3.941428E-001	-17.2776400
1532	3.065872936	3.730969E-001	-29.6705000	3.065872936	7.027385E-001	22.7369800	3.065872936	7.230095E-001	21.3729000	3.065872936	3.945232E-001	-17.6666100
1533	3.067868934	3.737404E-001	-30.0927500	3.067868934	7.039099E-001	22.2257300	3.067868934	7.233790E-001	20.7171300	3.067868934	3.947559E-001	-18.1035000
1534	3.069864932	3.740852E-001	-30.5499900	3.069864932	7.043549E-001	21.7086100	3.069864932	7.233359E-001	20.0392600	3.069864932	3.949642E-001	-18.5454900
1535	3.071860930	3.747748E-001	-30.9766400	3.071860930	7.050067E-001	21.1647500	3.071860930	7.233220E-001	19.3559900	3.071860930	3.952282E-001	-18.9761400
1536	3.073856928	3.752732E-001	-31.4622500	3.073856928	7.055020E-001	20.6364600	3.073856928	7.228773E-001	18.6464700	3.073856928	3.954079E-001	-19.4493500
1537	3.075852926	3.760409E-001	-31.9414500	3.075852926	7.058157E-001	20.0766800	3.075852926	7.221462E-001	17.9984400	3.075852926	3.955650E-001	-19.9448300
1538	3.077848924	3.764031E-001	-32.4366700	3.077848924	7.057355E-001	19.5277100	3.077848924	7.207206E-001	17.2738300	3.077848924	3.955647E-001	-20.4166500
1539	3.079844922	3.770154E-001	-32.9320700	3.079844922	7.058474E-001	18.9689300	3.079844922	7.189527E-001	16.6153100	3.079844922	3.955287E-001	-20.8825700
1540	3.081840920	3.771236E-001	-33.4368400	3.081840920	7.055564E-001	18.4122100	3.081840920	7.172650E-001	15.9791400	3.081840920	3.954076E-001	-21.3567600
1541	3.083836918	3.774840E-001	-33.9426200	3.083836918	7.047706E-001	17.8532700	3.083836918	7.144529E-001	15.2860200	3.083836918	3.952615E-001	-21.8845100
1542	3.085832916	3.777066E-001	-34.4353800	3.085832916	7.037177E-001	17.2923000	3.085832916	7.116362E-001	14.6824300	3.085832916	3.950443E-001	-22.3333700
1543	3.087828914	3.776331E-001	-34.9452900	3.087828914	7.028931E-001	16.7513900	3.087828914	7.081441E-001	14.0749100	3.087828914	3.946242E-001	-22.7950400
1544	3.089824912	3.776864E-001	-35.4291300	3.089824912	7.023309E-001	16.1884800	3.089824912	7.048730E-001	13.4879800	3.089824912	3.944887E-001	-23.2415700
1545	3.091820910	3.776832E-001	-35.9230400	3.091820910	7.007999E-001	15.6714200	3.091820910	7.014828E-001	12.9600400	3.091820910	3.938155E-001	-23.6772700
1546	3.093816908	3.778859E-001	-36.4021900	3.093816908	6.993627E-001	15.1479700	3.093816908	6.981703E-001	12.4408700	3.093816908	3.935637E-001	-24.1115300
1547	3.095812906	3.777195E-001	-36.8868300	3.095812906	6.979733E-001	14.6442100	3.095812906	6.941599E-001	11.9704200	3.095812906	3.931680E-001	-24.5196400
1548	3.097808904	3.778676E-001	-37.3545600	3.097808904	6.963683E-001	14.1627600	3.097808904	6.903579E-001	11.5485400	3.097808904	3.928359E-001	-24.9427800
1549	3.099804902	3.778192E-001	-37.8008400	3.099804902	6.946884E-001	13.6691800	3.099804902	6.862361E-001	11.1621800	3.099804902	3.926419E-001	-25.3286800
1550	3.101800900	3.779912E-001	-38.2527100	3.101800900	6.928458E-001	13.2166000	3.101800900	6.824546E-001	10.8119200	3.101800900	3.923022E-001	-25.7258800
1551	3.103796898	3.777947E-001	-38.7140900	3.103796898	6.911485E-001	12.7530500	3.103796898	6.791531E-001	10.4885500	3.103796898	3.922144E-001	-26.1088800
1552	3.105792896	3.778630E-001	-39.1753700	3.105792896	6.895208E-001	12.3172700	3.105792896	6.757982E-001	10.2168300	3.105792896	3.925050E-001	-26.4858200
1553	3.107788894	3.781323E-001	-39.5943100	3.107788894	6.877123E-001	11.8927700	3.107788894	6.729152E-001	9.9862590	3.107788894	3.923272E-001	-26.9115500
1554	3.109784892	3.782362E-001	-40.0761400	3.109784892	6.864724E-001	11.4824500	3.109784892	6.707286E-001	9.7747880	3.109784892	3.924036E-001	-27.3077100
1555	3.111780890	3.782102E-001	-40.5219800	3.111780890	6.847607E-001	11.0871600	3.111780890	6.687478E-001	9.5831850	3.111780890	3.926616E-001	-27.7473000
1556	3.113776888	3.782791E-001	-40.9925900	3.113776888	6.832640E-001	10.6929200	3.113776888	6.668620E-001	9.4268740	3.113776888	3.926956E-001	-28.1577300
1557	3.115772886	3.784701E-001	-41.4665500	3.115772886	6.816444E-001	10.2989900	3.115772886	6.653286E-001	9.2577650	3.115772886	3.928215E-001	-28.5910400
1558	3.117768884	3.785684E-001	-41.8923000	3.117768884	6.808594E-001	9.9179740	3.117768884	6.647704E-001	9.1061040	3.117768884	3.929639E-001	-29.0376500
1559	3.119764882	3.785450E-001	-42.3583000	3.119764882	6.795054E-001	9.5657170	3.119764882	6.641458E-001	8.9489140	3.119764882	3.932624E-001	-29.4869800
1560	3.121760880	3.786261E-001	-42.8461200	3.121760880	6.785180E-001	9.1986460	3.121760880	6.647183E-001	8.7835680	3.121760880	3.932394E-001	-29.9636100
1561	3.123756878	3.783360E-001	-43.3064000	3.123756878	6.776954E-001	8.8345870	3.123756878	6.650259E-001	8.6333030	3.123756878	3.934997E-001	-30.4129300
1562	3.125752876	3.782646E-001	-43.7766100	3.125752876	6.767354E-001	8.4944110	3.125752876	6.656204E-001	8.4211000	3.125752876	3.934099E-001	-30.8760700
1563	3.127748874	3.781608E-001	-44.2311000	3.127748874	6.759297E-001	8.1633360	3.127748874	6.669381E-001	8.2109200	3.127748874	3.935504E-001	-31.3491100
1564	3.129744872	3.778633E-001	-44.7236600	3.129744872	6.748708E-001	7.8151330	3.129744872	6.684490E-001	8.0009860	3.129744872	3.932284E-001	-31.8282800
1565	3.131740870	3.777726E-001	-45.1391000	3.131740870	6.743410E-001	7.4886960	3.131740870	6.703379E-001	7.7652590	3.131740870	3.928177E-001	-32.3324500
1566	3.133736868	3.773935E-001	-45.6091100	3.133736868	6.742837E-001	7.1542340	3.133736868	6.722758E-001	7.5133400	3.133736868	3.927867E-001	-32.7845600
1567	3.135732866	3.771367E-001	-46.0623600	3.135732866	6.740139E-001	6.7889020	3.135732866	6.741145E-001	7.2166880	3.135732866	3.924750E-001	-33.2801500
1568	3.137728864	3.767481E-001	-46.4517600	3.137728864	6.739109E-001	6.4771160	3.137728864	6.766182E-001	6.8933140	3.137728864	3.918375E-001	-33.7246600
1569	3.139724862	3.765271E-001	-46.9318700	3.139724862	6.729933E-001	6.1581780	3.139724862	6.791083E-001	6.5491080	3.139724862	3.910558E-001	-34.1611900
1570	3.141720860	3.761864E-001	-47.3374400	3.141720860	6.732420E-001	5.8307130	3.141720860	6.815209E-001	6.1622970	3.141720860	3.905211E-001	-34.5873000
1571	3.143716858	3.759727E-001	-47.7409400	3.143716858	6.733292E-001	5.5035900	3.143716858	6.840836E-001	5.7874070	3.143716858	3.898809E-001	-35.0252800
1572	3.145712856	3.756382E-001	-48.1269800	3.145712856	6.736314E-001	5.1432550	3.145712856	6.867559E-001	5.3669170	3.145712856	3.893332E-001	-35.4568100
1573	3.147708854	3.752600E-001	-48.5026800	3.147708854	6.740338E-001	4.8212080	3.147708854	6.896615E-001	4.8925760	3.147708854	3.889735E-001	-35.8585400
1574	3.149704852	3.751343E-001	-48.8561700	3.149704852	6.746233E-001	4.4754550	3.149704852	6.926186E-001	4.4224800	3.149704852	3.883768E-001	-36.2531300
1575	3.151700850	3.750262E-001	-49.2446500	3.151700850	6.755296E-001	4.1208310	3.151700850	6.952967E-001	3.9248240	3.151700850	3.879593E-001	-36.6624400
1576	3.153696848	3.750100E-001	-49.5976000	3.153696848	6.757756E-001	3.6471640	3.153696848	6.979522E-001	3.4033460	3.153696848	3.881435E-001	-37.1442900
1577	3.155692846	3.750310E-001	-49.9380000	3.155692846	6.766399E-001	3.2987240	3.155692846	7.005599E-001	2.8557360	3.155692846	3.878194E-001	-37.5125900
1578	3.157688844	3.752918E-001	-50.2980100	3.157688844	6.775820E-001	2.9123600	3.157688844	7.030941E-001	2.2559850	3.157688844	3.876240E-001	-37.8734300
1579	3.159684842	3.753870E-001	-50.6600000	3.159684842	6.787074E-001	2.5236580	3.159684842	7.051547E-001	1.6519720	3.159684842	3.874134E-001	-38.2330800
1580	3.161680840	3.754659E-001	-50.9780800	3.161680840	6.798132E-001	2.1308190	3.161680840	7.070591E-001	1.0417550	3.161680840	3.874687E-001	-38.5939300
1581	3.163676838	3.758464E-001	-51.3375100	3.163676838	6.813290E-001	1.7313930	3.163676838	7.088840E-001	0.3727705	3.163676838	3.874705E-001	-38.9438100
1582	3.165672836	3.763362E-001	-51.7032600	3.165672836	6.826727E-001	1.3014040	3.165672836	7.104391E-001	-0.3152565	3.165672836	3.877310E-001	-39.3380400
1583	3.167668834	3.769967E-001	-52.0744100	3.167668834	6.841761E-001	0.8473481	3.167668834	7.116184E-001	-1.0031610	3.167668834	3.880360E-001	-39.7070000
1584	3.169664832	3.777394E-001	-52.4651300	3.169664832	6.856901E-001	0.3716959	3.169664832	7.124620E-001	-1.7268980	3.169664832	3.884304E-001	-40.1005000
1585	3.171660830	3.786561E-001	-52.9104700	3.171660830	6.871158E-001	-0.1173992	3.171660830	7.128412E-001	-2.4774370	3.171660830	3.888086E-001	-40.5120800
1586	3.173656828	3.794239E-001	-53.3529800	3.173656828	6.888380E-001	-0.6068442	3.173656828	7.129402E-001	-3.2401460	3.173656828	3.892945E-001	-40.9650200
1587	3.175652826	3.801627E-001	-53.7795700	3.175652826	6.899822E-001	-1.1165160	3.175652826	7.121966E-001	-3.9588050	3.175652826	3.896492E-001	-41.4127700
1588	3.177648824	3.809305E-001	-54.2648700	3.177648824	6.911698E-001	-1.6644010	3.177648824	7.111624E-001	-4.7098130	3.177648824	3.900702E-001	-41.8947900
1589	3.179644822	3.816646E-001	-54.7639400	3.179644822	6.924853E-001	-2.2176940	3.179644822	7.094578E-001	-5.4807010	3.179644822	3.904866E-001	-42.3928700
1590	3.181640820	3.823874E-001	-55.2889900	3.181640820	6.933514E-001	-2.7993510	3.181640820	7.071761E-001	-6.1848340	3.181640820	3.905453E-001	-42.9427700
1591	3.183636818	3.829447E-001	-55.8074300	3.183636818	6.942134E-001	-3.4025250	3.183636818	7.047315E-001	-6.8793420	3.183636818	3.906814E-001	-43.4676400
1592	3.185632816	3.832975E-001	-56.3468100	3.185632816	6.949425E-001	-3.9920030	3.185632816	7.013197E-001	-7.5811820	3.185632816	3.906777E-001	-43.9894000
1593	3.187628814	3.835277E-001	-56.8829000	3.187628814	6.952065E-001	-4.5847430	3.187628814	6.981361E-001	-8.2177890	3.187628814	3.903860E-001	-44.5078900
1594	3.189624812	3.834962E-001	-57.4493400	3.189624812	6.951697E-001	-5.2458150	3.189624812	6.943136E-001	-8.8522620	3.189624812	3.900941E-001	-45.0173800
1595	3.191620810	3.835803E-001	-57.9681900	3.191620810	6.950992E-001	-5.8507180	3.191620810	6.901988E-001	-9.4258290	3.191620810	3.893880E-001	-45.5751100
1596	3.193616808	3.835104E-001	-58.5125400	3.193616808	6.948497E-001	-6.3839750	3.193616808	6.859959E-001	-9.9600110	3.193616808	3.882021E-001	-45.9700400
1597	3.195612806	3.834329E-001	-59.0208000	3.195612806	6.939802E-001	-7.0168440	3.195612806	6.817740E-001	-10.4367800	3.195612806	3.873259E-001	-46.4291900
1598	3.197608804	3.831894E-001	-59.5413700	3.197608804	6.929165E-001	-7.6286250	3.197608804	6.775350E-001	-10.8743700	3.197608804	3.864568E-001	-46.9238800
1599	3.199604802	3.829008E-001	-60.0092200	3.199604802	6.915410E-001	-8.2440000	3.199604802	6.732177E-001	-11.2705300	3.199604802	3.857935E-001	-47.3124300
1600	3.201600800	3.825353E-001	-60.4748400	3.201600800	6.894366E-001	-8.8593690	3.201600800	6.695795E-001	-11.6231300	3.201600800	3.848937E-001	-47.6979000
1601	3.203596798	3.823329E-001	-60.9303200	3.203596798	6.871755E-001	-9.5900360	3.203596798	6.655247E-001	-11.9088300	3.203596798	3.849630E-001	-48.1673700
1602	3.205592796	3.820738E-001	-61.3588100	3.205592796	6.846921E-001	-10.1609400	3.205592796	6.618788E-001	-12.1859700	3.205592796	3.843009E-001	-48.5188600
1603	3.207588794	3.822498E-001	-61.8158000	3.207588794	6.820598E-001	-10.7303900	3.207588794	6.587380E-001	-12.4080700	3.207588794	3.840292E-001	-48.8733000
1604	3.209584792	3.819875E-001	-62.2292100	3.209584792	6.796616E-001	-11.2579600	3.209584792	6.558312E-001	-12.6298300	3.209584792	3.839071E-001	-49.1922400
1605	3.211580790	3.820888E-001	-62.6482000	3.211580790	6.765575E-001	-11.7563600	3.211580790	6.536107E-001	-12.7915500	3.211580790	3.839318E-001	-49.5748000
1606	3.213576788	3.820649E-001	-63.0873000	3.213576788	6.735881E-001	-12.2321900	3.213576788	6.513833E-001	-12.9353100	3.213576788	3.840684E-001	-49.9169100
1607	3.215572786	3.824471E-001	-63.5263000	3.215572786	6.703880E-001	-12.6720500	3.215572786	6.501490E-001	-13.0801400	3.215572786	3.842384E-001	-50.3301500
1608	3.217568784	3.827183E-001	-64.0105400	3.217568784	6.678197E-001	-13.0726800	3.217568784	6.489186E-001	-13.2009600	3.217568784	3.848761E-001	-50.7292700
1609	3.219564782	3.829811E-001	-64.4272500	3.219564782	6.645641E-001	-13.4546100	3.219564782	6.484328E-001	-13.3223100	3.219564782	3.852342E-001	-51.0883900
1610	3.221560780	3.831602E-001	-64.9178700	3.221560780	6.619588E-001	-13.7937100	3.221560780	6.485090E-001	-13.4429000	3.221560780	3.860200E-001	-51.5807400
1611	3.223556778	3.833435E-001	-65.4223900	3.223556778	6.592495E-001	-14.1093100	3.223556778	6.490467E-001	-13.5705000	3.223556778	3.865836E-001	-52.0394200
1612	3.225552776	3.832263E-001	-65.9005700	3.225552776	6.569912E-001	-14.3847600	3.225552776	6.499850E-001	-13.7428500	3.225552776	3.867781E-001	-52.5197400
1613	3.227548774	3.832038E-001	-66.4281800	3.227548774	6.547362E-001	-14.6364200	3.227548774	6.510846E-001	-13.9119200	3.227548774	3.869131E-001	-53.0795300
1614	3.229544772	3.831666E-001	-66.9277100	3.229544772	6.530606E-001	-14.8666500	3.229544772	6.524404E-001	-14.1339000	3.229544772	3.870595E-001	-53.5830800
1615	3.231540770	3.829132E-001	-67.3933900	3.231540770	6.519421E-001	-15.1089100	3.231540770	6.544854E-001	-14.3396000	3.231540770	3.869242E-001	-54.0871300
1616	3.233536768	3.826202E-001	-67.9142400	3.233536768	6.505175E-001	-15.3143400	3.233536768	6.567340E-001	-14.5954600	3.233536768	3.866227E-001	-54.6044000
1617	3.235532766	3.821422E-001	-68.4097500	3.235532766	6.500792E-001	-15.5173900	3.235532766	6.586840E-001	-14.8734000	3.235532766	3.863456E-001	-55.1300500
1618	3.237528764	3.818712E-001	-68.8376500	3.237528764	6.498076E-001	-15.7476200	3.237528764	6.613392E-001	-15.1675200	3.237528764	3.857531E-001	-55.6439300
1619	3.239524762	3.813154E-001	-69.3045000	3.239524762	6.498162E-001	-15.9536500	3.239524762	6.634407E-001	-15.4931300	3.239524762	3.851407E-001	-56.1111400
1620	3.241520760	3.807705E-001	-69.7509000	3.241520760	6.503073E-001	-16.1931600	3.241520760	6.661555E-001	-15.8760700	3.241520760	3.843054E-001	-56.6120200
1621	3.243516758	3.804633E-001	-70.1340300	3.243516758	6.507863E-001	-16.4451900	3.243516758	6.687828E-001	-16.2459600	3.243516758	3.837902E-001	-57.0703100
1622	3.245512756	3.800559E-001	-70.5330200	3.245512756	6.515291E-001	-16.6995500	3.245512756	6.717522E-001	-16.6628600	3.245512756	3.829439E-001	-57.5006800
1623	3.247508754	3.797099E-001	-70.9304900	3.247508754	6.526683E-001	-16.9607400	3.247508754	6.744336E-001	-17.1120900	3.247508754	3.819321E-001	-57.8954900
1624	3.249504752	3.792660E-001	-71.2983900	3.249504752	6.537970E-001	-17.2494500	3.249504752	6.769985E-001	-17.5744900	3.249504752	3.813034E-001	-58.3190500
1625	3.251500750	3.791719E-001	-71.6383800	3.251500750	6.553063E-001	-17.5259300	3.251500750	6.800345E-001	-18.0947600	3.251500750	3.807234E-001	-58.6731300
1626	3.253496748	3.789660E-001	-71.9563100	3.253496748	6.567416E-001	-17.8494800	3.253496748	6.826457E-001	-18.5619700	3.253496748	3.800390E-001	-59.0676700
1627	3.255492746	3.787212E-001	-72.3014800	3.255492746	6.583739E-001	-18.2113200	3.255492746	6.851833E-001	-19.1272800	3.255492746	3.796863E-001	-59.4434800
1628	3.257488744	3.789653E-001	-72.6372700	3.257488744	6.600415E-001	-18.5616200	3.257488744	6.875852E-001	-19.6869800	3.257488744	3.793944E-001	-59.7442100
1629	3.259484742	3.790275E-001	-72.9569900	3.259484742	6.620190E-001	-18.9565200	3.259484742	6.895527E-001	-20.2738800	3.259484742	3.792529E-001	-60.1307100
1630	3.261480740	3.797773E-001	-73.3083500	3.261480740	6.639300E-001	-19.3837300	3.261480740	6.922268E-001	-20.9248900	3.261480740	3.792564E-001	-60.4680300
1631	3.263476738	3.801491E-001	-73.6631200	3.263476738	6.659372E-001	-19.8213400	3.263476738	6.939035E-001	-21.5837300	3.263476738	3.793232E-001	-60.8091500
1632	3.265472736	3.807651E-001	-74.0211100	3.265472736	6.679998E-001	-20.2835500	3.265472736	6.953080E-001	-22.2328600	3.265472736	3.796146E-001	-61.1973200
1633	3.267468734	3.816094E-001	-74.3791200	3.267468734	6.702057E-001	-20.7601600	3.267468734	6.964287E-001	-22.9254700	3.267468734	3.799678E-001	-61.5905500
1634	3.269464732	3.823241E-001	-74.7824500	3.269464732	6.720660E-001	-21.2815300	3.269464732	6.977322E-001	-23.6100400	3.269464732	3.802938E-001	-61.9657800
1635	3.271460730	3.831529E-001	-75.1864100	3.271460730	6.738124E-001	-21.8052200	3.271460730	6.982685E-001	-24.3005500	3.271460730	3.807572E-001	-62.4179600
1636	3.273456728	3.839950E-001	-75.6255600	3.273456728	6.754084E-001	-22.3443900	3.273456728	6.979777E-001	-25.0511600	3.273456728	3.811080E-001	-62.8753600
1637	3.275452726	3.847239E-001	-76.0787600	3.275452726	6.766671E-001	-22.9259600	3.275452726	6.978521E-001	-25.7216600	3.275452726	3.814681E-001	-63.3336200
1638	3.277448724	3.855660E-001	-76.5671900	3.277448724	6.776915E-001	-23.5115200	3.277448724	6.969886E-001	-26.4459500	3.277448724	3.816291E-001	-63.7891600
1639	3.279444722	3.862688E-001	-77.0872100	3.279444722	6.789640E-001	-24.1611800	3.279444722	6.958686E-001	-27.1510100	3.279444722	3.819179E-001	-64.3792500
1640	3.281440720	3.869897E-001	-77.5924800	3.281440720	6.793044E-001	-24.7562800	3.281440720	6.944730E-001	-27.8584300	3.281440720	3.819467E-001	-64.8589100
1641	3.283436718	3.872982E-001	-78.1349200	3.283436718	6.796592E-001	-25.3835700	3.283436718	6.914642E-001	-28.5280500	3.283436718	3.819158E-001	-65.3900100
1642	3.285432716	3.879196E-001	-78.5965300	3.285432716	6.798745E-001	-26.0212100	3.285432716	6.897510E-001	-29.1420400	3.285432716	3.814577E-001	-65.9103800
1643	3.287428714	3.879444E-001	-79.1586500	3.287428714	6.793077E-001	-26.6482100	3.287428714	6.871410E-001	-29.7962800	3.287428714	3.810960E-001	-66.4313300
1644	3.289424712	3.881961E-001	-79.6935900	3.289424712	6.788831E-001	-27.3121600	3.289424712	6.840996E-001	-30.4100800	3.289424712	3.808678E-001	-66.9811000
1645	3.291420710	3.881325E-001	-80.2369500	3.291420710	6.779593E-001	-27.9389400	3.291420710	6.810107E-001	-30.9958600	3.291420710	3.803288E-001	-67.4598200
1646	3.293416708	3.884050E-001	-80.7523900	3.293416708	6.766677E-001	-28.5468000	3.293416708	6.783393E-001	-31.5370200	3.293416708	3.796067E-001	-67.9834200
1647	3.295412706	3.879345E-001	-81.2491700	3.295412706	6.750740E-001	-29.1320400	3.295412706	6.750040E-001	-31.9924100	3.295412706	3.788274E-001	-68.4314200
1648	3.297408704	3.878641E-001	-81.7359200	3.297408704	6.733072E-001	-29.7139000	3.297408704	6.718435E-001	-32.4965300	3.297408704	3.782927E-001	-68.8478100
1649	3.299404702	3.874585E-001	-82.2000700	3.299404702	6.712408E-001	-30.2767800	3.299404702	6.687019E-001	-32.9249700	3.299404702	3.775071E-001	-69.2674000
1650	3.301400700	3.874664E-001	-82.6789500	3.301400700	6.691206E-001	-30.8384300	3.301400700	6.657089E-001	-33.3375900	3.301400700	3.768547E-001	-69.6953800
1651	3.303396698	3.875296E-001	-83.1608300	3.303396698	6.667863E-001	-31.3206500	3.303396698	6.633639E-001	-33.7026700	3.303396698	3.764029E-001	-70.0915800
1652	3.305392696	3.874443E-001	-83.6245700	3.305392696	6.649436E-001	-31.8057800	3.305392696	6.603606E-001	-34.0844800	3.305392696	3.759662E-001	-70.4720400
1653	3.307388694	3.870493E-001	-84.0902700	3.307388694	6.625563E-001	-32.2874200	3.307388694	6.573257E-001	-34.4119500	3.307388694	3.756460E-001	-70.8731200
1654	3.309384692	3.871402E-001	-84.5487000	3.309384692	6.600076E-001	-32.7258100	3.309384692	6.555975E-001	-34.7352700	3.309384692	3.754095E-001	-71.2496100
1655	3.311380690	3.870736E-001	-85.0026400	3.311380690	6.582645E-001	-33.1439900	3.311380690	6.534792E-001	-34.9920500	3.311380690	3.755643E-001	-71.6336100
1656	3.313376688	3.869990E-001	-85.4665900	3.313376688	6.562325E-001	-33.5323900	3.313376688	6.518409E-001	-35.3375900	3.313376688	3.754531E-001	-72.0315900
1657	3.315372686	3.871578E-001	-85.9118500	3.315372686	6.538537E-001	-33.9163000	3.315372686	6.506081E-001	-35.5627300	3.315372686	3.752630E-001	-72.4638200
1658	3.317368684	3.875334E-001	-86.4222600	3.317368684	6.522367E-001	-34.2835300	3.317368684	6.493142E-001	-35.8712900	3.317368684	3.752721E-001	-72.9207800
1659	3.319364682	3.872648E-001	-86.8530700	3.319364682	6.509371E-001	-34.6278300	3.319364682	6.484573E-001	-36.1333800	3.319364682	3.754939E-001	-73.3238700
1660	3.321360680	3.876740E-001	-87.3356600	3.321360680	6.494256E-001	-34.9643400	3.321360680	6.481857E-001	-36.3706700	3.321360680	3.756747E-001	-73.7960400
1661	3.323356678	3.876520E-001	-87.7746700	3.323356678	6.485009E-001	-35.3122900	3.323356678	6.479107E-001	-36.6494800	3.323356678	3.757706E-001	-74.2264100
1662	3.325352676	3.872963E-001	-88.2578500	3.325352676	6.471150E-001	-35.6435100	3.325352676	6.478608E-001	-36.9480100	3.325352676	3.756162E-001	-74.6973900
1663	3.327348674	3.874242E-001	-88.7091400	3.327348674	6.468537E-001	-35.9380200	3.327348674	6.483477E-001	-37.2199200	3.327348674	3.755866E-001	-75.1561500
1664	3.329344672	3.873440E-001	-89.1964400	3.329344672	6.458201E-001	-36.2579000	3.329344672	6.486169E-001	-37.5383900	3.329344672	3.755267E-001	-75.6182400
1665	3.331340670	3.871068E-001	-89.6012700	3.331340670	6.456158E-001	-36.5985700	3.331340670	6.483108E-001	-37.8432600	3.331340670	3.756754E-001	-76.0774200
1666	3.333336668	3.869992E-001	-90.0858000	3.333336668	6.455044E-001	-36.9145400	3.333336668	6.492100E-001	-38.1513700	3.333336668	3.755154E-001	-76.5305600
1667	3.335332666	3.869809E-001	-90.5398800	3.335332666	6.450843E-001	-37.2714800	3.335332666	6.494613E-001	-38.5174500	3.335332666	3.752441E-001	-76.9944900
1668	3.337328664	3.868612E-001	-90.9673700	3.337328664	6.455950E-001	-37.6080800	3.337328664	6.503838E-001	-38.8722300	3.337328664	3.749958E-001	-77.4384000
1669	3.339324662	3.868569E-001	-91.4569300	3.339324662	6.455228E-001	-37.9842400	3.339324662	6.510901E-001	-39.2563900	3.339324662	3.747111E-001	-77.9328800
1670	3.341320660	3.867983E-001	-91.9109000	3.341320660	6.454876E-001	-38.3703300	3.341320660	6.518057E-001	-39.6090100	3.341320660	3.744068E-001	-78.3632300
1671	3.343316658	3.868300E-001	-92.3626700	3.343316658	6.463510E-001	-38.7402800	3.343316658	6.520981E-001	-39.9985300	3.343316658	3.741798E-001	-78.8325100
1672	3.345312656	3.868351E-001	-92.7572900	3.345312656	6.463150E-001	-39.1355600	3.345312656	6.535895E-001	-40.4012500	3.345312656	3.739592E-001	-79.3112900
1673	3.347308654	3.867887E-001	-93.2032700	3.347308654	6.467575E-001	-39.4990100	3.347308654	6.544524E-001	-40.8451400	3.347308654	3.735556E-001	-79.7335400
1674	3.349304652	3.867844E-001	-93.6381800	3.349304652	6.471597E-001	-39.9092900	3.349304652	6.546721E-001	-41.2287500	3.349304652	3.732458E-001	-80.1622200
1675	3.351300650	3.869125E-001	-94.0632900	3.351300650	6.475148E-001	-40.3416700	3.351300650	6.561435E-001	-41.6948500	3.351300650	3.730476E-001	-80.6355700
1676	3.353296648	3.870110E-001	-94.5043900	3.353296648	6.479555E-001	-40.7855100	3.353296648	6.571551E-001	-42.1136700	3.353296648	3.730806E-001	-81.1065100
1677	3.355292646	3.868972E-001	-94.9065700	3.355292646	6.480445E-001	-41.2156700	3.355292646	6.576476E-001	-42.5354500	3.355292646	3.726259E-001	-81.5434700
1678	3.357288644	3.870123E-001	-95.3513800	3.357288644	6.484644E-001	-41.6218800	3.357288644	6.583844E-001	-42.9892600	3.357288644	3.721185E-001	-81.9652100
1679	3.359284642	3.872056E-001	-95.7849600	3.359284642	6.485626E-001	-42.0648300	3.359284642	6.587119E-001	-43.4521400	3.359284642	3.720843E-001	-82.4059900
1680	3.361280640	3.871972E-001	-96.2169900	3.361280640	6.490085E-001	-42.5195500	3.361280640	6.597249E-001	-43.9424400	3.361280640	3.717946E-001	-82.8109100
1681	3.363276638	3.875093E-001	-96.6368000	3.363276638	6.484810E-001	-42.9879800	3.363276638	6.603901E-001	-44.3973400	3.363276638	3.714734E-001	-83.3026200
1682	3.365272636	3.877099E-001	-97.0760000	3.365272636	6.490486E-001	-43.4442100	3.365272636	6.610793E-001	-44.8915900	3.365272636	3.714229E-001	-83.7288700
1683	3.367268634	3.875669E-001	-97.5623900	3.367268634	6.486230E-001	-43.8933800	3.367268634	6.614605E-001	-45.3603500	3.367268634	3.710811E-001	-84.1451300
1684	3.369264632	3.881185E-001	-97.9939800	3.369264632	6.489788E-001	-44.3675400	3.369264632	6.619908E-001	-45.8542800	3.369264632	3.709537E-001	-84.6059100
1685	3.371260630	3.880461E-001	-98.3864100	3.371260630	6.486261E-001	-44.8553500	3.371260630	6.625112E-001	-46.2958900	3.371260630	3.707978E-001	-85.0953600
1686	3.373256628	3.882613E-001	-98.8593400	3.373256628	6.482462E-001	-45.2812800	3.373256628	6.630353E-001	-46.8136800	3.373256628	3.704576E-001	-85.5065400
1687	3.375252626	3.885574E-001	-99.3032400	3.375252626	6.479864E-001	-45.7446100	3.375252626	6.632510E-001	-47.3286700	3.375252626	3.702674E-001	-85.9499600
1688	3.377248624	3.886730E-001	-99.7376300	3.377248624	6.477144E-001	-46.1712800	3.377248624	6.640496E-001	-47.8115200	3.377248624	3.699964E-001	-86.3982100
1689	3.379244622	3.888933E-001	-100.1692000	3.379244622	6.475441E-001	-46.6266800	3.379244622	6.644666E-001	-48.3523200	3.379244622	3.697192E-001	-86.8379600
1690	3.381240620	3.889160E-001	-100.6132000	3.381240620	6.471756E-001	-47.0884700	3.381240620	6.641682E-001	-48.8248400	3.381240620	3.694888E-001	-87.2919500
1691	3.383236618	3.891277E-001	-101.0222000	3.383236618	6.468833E-001	-47.5295900	3.383236618	6.641498E-001	-49.3263400	3.383236618	3.692771E-001	-87.7711300
1692	3.385232616	3.894838E-001	-101.5044000	3.385232616	6.468894E-001	-47.9549300	3.385232616	6.646830E-001	-49.8560600	3.385232616	3.690178E-001	-88.1776400
1693	3.387228614	3.898413E-001	-101.9857000	3.387228614	6.467013E-001	-48.4011000	3.387228614	6.649109E-001	-50.3925900	3.387228614	3.688325E-001	-88.6324500
1694	3.389224612	3.898421E-001	-102.4142000	3.389224612	6.464051E-001	-48.8490700	3.389224612	6.646184E-001	-50.9249000	3.389224612	3.686283E-001	-89.0841800
1695	3.391220610	3.898907E-001	-102.8812000	3.391220610	6.462624E-001	-49.2871600	3.391220610	6.646608E-001	-51.5053500	3.391220610	3.685911E-001	-89.5089000
1696	3.393216608	3.901928E-001	-103.3464000	3.393216608	6.460054E-001	-49.7048100	3.393216608	6.645541E-001	-52.0457800	3.393216608	3.683393E-001	-89.9527400
1697	3.395212606	3.903829E-001	-103.7957000	3.395212606	6.460753E-001	-50.1574200	3.395212606	6.642978E-001	-52.6135600	3.395212606	3.683470E-001	-90.4267800
1698	3.397208604	3.906603E-001	-104.2583000	3.397208604	6.459907E-001	-50.6077100	3.397208604	6.639259E-001	-53.1698700	3.397208604	3.680584E-001	-90.8871900
1699	3.399204602	3.909535E-001	-104.6788000	3.399204602	6.457253E-001	-51.0452000	3.399204602	6.629128E-001	-53.7243100	3.399204602	3.679750E-001	-91.3268400
1700	3.401200600	3.910546E-001	-105.1823000	3.401200600	6.457291E-001	-51.4950800	3.401200600	6.623961E-001	-54.3119000	3.401200600	3.677623E-001	-91.8042500
1701	3.403196598	3.913399E-001	-105.6566000	3.403196598	6.457452E-001	-51.9552700	3.403196598	6.616190E-001	-54.8338900	3.403196598	3.674965E-001	-92.2422900
1702	3.405192596	3.916145E-001	-106.0878000	3.405192596	6.457159E-001	-52.4336400	3.405192596	6.601006E-001	-55.3802900	3.405192596	3.673488E-001	-92.7094900
1703	3.407188594	3.918428E-001	-106.6020000	3.407188594	6.456079E-001	-52.9309400	3.407188594	6.590772E-001	-55.9435200	3.407188594	3.672039E-001	-93.1700400
1704	3.409184592	3.920569E-001	-107.0517000	3.409184592	6.456888E-001	-53.3786400	3.409184592	6.580557E-001	-56.4937200	3.409184592	3.670796E-001	-93.6602600
1705	3.411180590	3.922483E-001	-107.5471000	3.411180590	6.454425E-001	-53.8869200	3.411180590	6.555592E-001	-57.0175100	3.411180590	3.667763E-001	-94.1002700
1706	3.413176588	3.925461E-001	-108.0217000	3.413176588	6.452518E-001	-54.3705400	3.413176588	6.546046E-001	-57.5310700	3.413176588	3.665475E-001	-94.5580000
1707	3.415172586	3.926326E-001	-108.5262000	3.415172586	6.451249E-001	-54.8651700	3.415172586	6.525102E-001	-58.0563600	3.415172586	3.664285E-001	-95.0584600
1708	3.417168584	3.925617E-001	-109.0467000	3.417168584	6.445000E-001	-55.3613300	3.417168584	6.505128E-001	-58.5537100	3.417168584	3.659413E-001	-95.5238900
1709	3.419164582	3.927482E-001	-109.5406000	3.419164582	6.440713E-001	-55.8708400	3.419164582	6.482230E-001	-59.0482800	3.419164582	3.656655E-001	-95.9820900
1710	3.421160580	3.929654E-001	-110.0206000	3.421160580	6.431888E-001	-56.3676700	3.421160580	6.463474E-001	-59.4574100	3.421160580	3.653164E-001	-96.4857100
1711	3.423156578	3.928691E-001	-110.5087000	3.423156578	6.427481E-001	-56.8593300	3.423156578	6.432043E-001	-59.8714500	3.423156578	3.651182E-001	-96.9344900
1712	3.425152576	3.926756E-001	-110.9801000	3.425152576	6.417486E-001	-57.3499400	3.425152576	6.414700E-001	-60.2600400	3.425152576	3.648190E-001	-97.3867300
1713	3.427148574	3.928801E-001	-111.4623000	3.427148574	6.411314E-001	-57.8311500	3.427148574	6.389932E-001	-60.7064000	3.427148574	3.646841E-001	-97.7924700
1714	3.429144572	3.929127E-001	-111.9616000	3.429144572	6.401011E-001	-58.2944800	3.429144572	6.371685E-001	-61.0452300	3.429144572	3.643365E-001	-98.2353000
1715	3.431140570	3.930769E-001	-112.4234000	3.431140570	6.389166E-001	-58.7479800	3.431140570	6.357821E-001	-61.4115300	3.431140570	3.639677E-001	-98.6330500
1716	3.433136568	3.929441E-001	-112.9131000	3.433136568	6.377690E-001	-59.1978600	3.433136568	6.335901E-001	-61.6727100	3.433136568	3.638638E-001	-99.0520500
1717	3.435132566	3.929058E-001	-113.4317000	3.435132566	6.370651E-001	-59.6521700	3.435132566	6.318966E-001	-62.0252600	3.435132566	3.637756E-001	-99.5121400
1718	3.437128564	3.927107E-001	-113.8848000	3.437128564	6.360586E-001	-60.0864000	3.437128564	6.304013E-001	-62.2944700	3.437128564	3.635730E-001	-99.9718900
1719	3.439124562	3.929760E-001	-114.4056000	3.439124562	6.348518E-001	-60.5030400	3.439124562	6.285743E-001	-62.5782000	3.439124562	3.632956E-001	-100.3835000
1720	3.441120560	3.931730E-001	-114.8588000	3.441120560	6.339926E-001	-60.9274400	3.441120560	6.287947E-001	-62.8658500	3.441120560	3.632683E-001	-100.8211000
1721	3.443116558	3.927713E-001	-115.3232000	3.443116558	6.328198E-001	-61.3293400	3.443116558	6.272771E-001	-63.0876300	3.443116558	3.628934E-001	-101.2404000
1722	3.445112556	3.928578E-001	-115.8154000	3.445112556	6.321261E-001	-61.7476200	3.445112556	6.264798E-001	-63.3668900	3.445112556	3.628730E-001	-101.7457000
1723	3.447108554	3.927833E-001	-116.2986000	3.447108554	6.313491E-001	-62.1572600	3.447108554	6.267572E-001	-63.6508100	3.447108554	3.627842E-001	-102.2013000
1724	3.449104552	3.927899E-001	-116.7566000	3.449104552	6.307860E-001	-62.5589000	3.449104552	6.266223E-001	-63.8853100	3.449104552	3.626282E-001	-102.6090000
1725	3.451100550	3.926172E-001	-117.2250000	3.451100550	6.295580E-001	-62.9572300	3.451100550	6.270912E-001	-64.1464800	3.451100550	3.623337E-001	-103.0982000
1726	3.453096548	3.926913E-001	-117.7135000	3.453096548	6.293235E-001	-63.3577500	3.453096548	6.275097E-001	-64.4928400	3.453096548	3.620696E-001	-103.5528000
1727	3.455092546	3.926583E-001	-118.1725000	3.455092546	6.286984E-001	-63.7595600	3.455092546	6.283046E-001	-64.7397800	3.455092546	3.620129E-001	-104.0301000
1728	3.457088544	3.925325E-001	-118.6630000	3.457088544	6.280490E-001	-64.1620200	3.457088544	6.288632E-001	-65.0495900	3.457088544	3.617754E-001	-104.4924000
1729	3.459084542	3.922656E-001	-119.1290000	3.459084542	6.275749E-001	-64.5791200	3.459084542	6.297557E-001	-65.3924700	3.459084542	3.613338E-001	-104.9669000
1730	3.461080540	3.924219E-001	-119.5633000	3.461080540	6.271638E-001	-65.0093700	3.461080540	6.311701E-001	-65.7054200	3.461080540	3.613233E-001	-105.4543000
1731	3.463076538	3.922921E-001	-120.0182000	3.463076538	6.263939E-001	-65.3848800	3.463076538	6.323014E-001	-66.0269700	3.463076538	3.609174E-001	-105.8746000
1732	3.465072536	3.922513E-001	-120.4677000	3.465072536	6.260292E-001	-65.7782800	3.465072536	6.335281E-001	-66.4296500	3.465072536	3.606821E-001	-106.3431000
1733	3.467068534	3.921494E-001	-120.9225000	3.467068534	6.253799E-001	-66.1766400	3.467068534	6.348712E-001	-66.7924600	3.467068534	3.601356E-001	-106.7611000
1734	3.469064532	3.921278E-001	-121.3573000	3.469064532	6.248139E-001	-66.5730300	3.469064532	6.366991E-001	-67.1871500	3.469064532	3.599064E-001	-107.2357000
1735	3.471060530	3.920266E-001	-121.8250000	3.471060530	6.242398E-001	-66.9745300	3.471060530	6.377207E-001	-67.5998300	3.471060530	3.594902E-001	-107.7366000
1736	3.473056528	3.920875E-001	-122.2473000	3.473056528	6.237428E-001	-67.3636400	3.473056528	6.394976E-001	-67.9798800	3.473056528	3.591758E-001	-108.1616000
1737	3.475052526	3.922991E-001	-122.7135000	3.475052526	6.230953E-001	-67.7686500	3.475052526	6.413329E-001	-68.5095100	3.475052526	3.588090E-001	-108.6479000
1738	3.477048524	3.920686E-001	-123.1829000	3.477048524	6.230831E-001	-68.1611900	3.477048524	6.425825E-001	-68.9433100	3.477048524	3.584414E-001	-109.0689000
1739	3.479044522	3.923129E-001	-123.5839000	3.479044522	6.223500E-001	-68.5243500	3.479044522	6.440861E-001	-69.3931900	3.479044522	3.579490E-001	-109.5326000
1740	3.481040520	3.923644E-001	-124.0142000	3.481040520	6.222613E-001	-68.9265200	3.481040520	6.451986E-001	-69.8983900	3.481040520	3.574248E-001	-109.9638000
1741	3.483036518	3.922726E-001	-124.4937000	3.483036518	6.217901E-001	-69.3082900	3.483036518	6.464244E-001	-70.4195800	3.483036518	3.570791E-001	-110.4225000
1742	3.485032516	3.924206E-001	-124.9275000	3.485032516	6.215348E-001	-69.6956900	3.485032516	6.474077E-001	-70.9207200	3.485032516	3.568811E-001	-110.8599000
1743	3.487028514	3.924858E-001	-125.3560000	3.487028514	6.211901E-001	-70.0762400	3.487028514	6.488860E-001	-71.5041000	3.487028514	3.562909E-001	-111.2790000
1744	3.489024512	3.926611E-001	-125.7665000	3.489024512	6.211107E-001	-70.4509300	3.489024512	6.497043E-001	-71.9773000	3.489024512	3.558027E-001	-111.7226000
1745	3.491020510	3.928881E-001	-126.2289000	3.491020510	6.212230E-001	-70.8235500	3.491020510	6.507330E-001	-72.5911000	3.491020510	3.558610E-001	-112.1433000
1746	3.493016508	3.930230E-001	-126.6695000	3.493016508	6.208304E-001	-71.1740600	3.493016508	6.515360E-001	-73.1658500	3.493016508	3.553879E-001	-112.5640000
1747	3.495012506	3.932624E-001	-127.0781000	3.495012506	6.212344E-001	-71.5828900	3.495012506	6.524914E-001	-73.7408100	3.495012506	3.550330E-001	-112.9960000
1748	3.497008504	3.933962E-001	-127.5293000	3.497008504	6.213412E-001	-71.9649300	3.497008504	6.524969E-001	-74.3568300	3.497008504	3.549450E-001	-113.4105000
1749	3.499004502	3.938109E-001	-127.9778000	3.499004502	6.215755E-001	-72.3554300	3.499004502	6.531705E-001	-74.9691800	3.499004502	3.546634E-001	-113.8616000
1750	3.501000500	3.940754E-001	-128.4004000	3.501000500	6.218702E-001	-72.7467000	3.501000500	6.528358E-001	-75.5325400	3.501000500	3.545360E-001	-114.3263000
1751	3.502996498	3.946128E-001	-128.8540000	3.502996498	6.225269E-001	-73.1528700	3.502996498	6.527629E-001	-76.1869300	3.502996498	3.544032E-001	-114.7124000
1752	3.504992496	3.947726E-001	-129.3468000	3.504992496	6.225949E-001	-73.5778700	3.504992496	6.521444E-001	-76.8200300	3.504992496	3.542616E-001	-115.1634000
1753	3.506988494	3.952179E-001	-129.7888000	3.506988494	6.230511E-001	-74.0009700	3.506988494	6.513190E-001	-77.4109000	3.506988494	3.541152E-001	-115.6114000
1754	3.508984492	3.955387E-001	-130.2689000	3.508984492	6.239007E-001	-74.4360000	3.508984492	6.507478E-001	-78.0572100	3.508984492	3.542781E-001	-116.0908000
1755	3.510980490	3.960075E-001	-130.7202000	3.510980490	6.241403E-001	-74.8609600	3.510980490	6.496338E-001	-78.6362400	3.510980490	3.539527E-001	-116.4919000
1756	3.512976488	3.962597E-001	-131.2069000	3.512976488	6.251364E-001	-75.3245200	3.512976488	6.481165E-001	-79.2302200	3.512976488	3.538817E-001	-117.0058000
1757	3.514972486	3.968180E-001	-131.7091000	3.514972486	6.254748E-001	-75.7924700	3.514972486	6.471804E-001	-79.8250400	3.514972486	3.537247E-001	-117.4712000
1758	3.516968484	3.970224E-001	-132.2054000	3.516968484	6.258844E-001	-76.2930600	3.516968484	6.451355E-001	-80.3944500	3.516968484	3.536018E-001	-118.0041000
1759	3.518964482	3.974997E-001	-132.7129000	3.518964482	6.265856E-001	-76.7704200	3.518964482	6.432440E-001	-80.9579100	3.518964482	3.534229E-001	-118.4837000
1760	3.520960480	3.975800E-001	-133.2527000	3.520960480	6.267098E-001	-77.2765400	3.520960480	6.407478E-001	-81.5509200	3.520960480	3.533050E-001	-118.9963000
1761	3.522956478	3.977340E-001	-133.7480000	3.522956478	6.267571E-001	-77.7936600	3.522956478	6.387395E-001	-82.0325900	3.522956478	3.529472E-001	-119.4906000
1762	3.524952476	3.978612E-001	-134.2737000	3.524952476	6.272027E-001	-78.3164200	3.524952476	6.362646E-001	-82.5360300	3.524952476	3.528513E-001	-120.0107000
1763	3.526948474	3.980137E-001	-134.7944000	3.526948474	6.272135E-001	-78.8571600	3.526948474	6.338047E-001	-83.0659200	3.526948474	3.524030E-001	-120.4844000
1764	3.528944472	3.980978E-001	-135.3350000	3.528944472	6.268795E-001	-79.3854100	3.528944472	6.310814E-001	-83.5233300	3.528944472	3.519275E-001	-121.0054000
1765	3.530940470	3.978541E-001	-135.8547000	3.530940470	6.269127E-001	-79.9176200	3.530940470	6.282963E-001	-83.9460700	3.530940470	3.513405E-001	-121.4738000
1766	3.532936468	3.977830E-001	-136.3848000	3.532936468	6.266155E-001	-80.4668700	3.532936468	6.259490E-001	-84.3785300	3.532936468	3.509147E-001	-121.9798000
1767	3.534932466	3.979101E-001	-136.9085000	3.534932466	6.260678E-001	-81.0219700	3.534932466	6.240139E-001	-84.7784000	3.534932466	3.504216E-001	-122.3817000
1768	3.536928464	3.978582E-001	-137.4451000	3.536928464	6.250608E-001	-81.5479000	3.536928464	6.210259E-001	-85.1711800	3.536928464	3.493964E-001	-122.8746000
1769	3.538924462	3.977957E-001	-137.9715000	3.538924462	6.243309E-001	-82.1077600	3.538924462	6.187031E-001	-85.5485800	3.538924462	3.490130E-001	-123.3605000
1770	3.540920460	3.974828E-001	-138.4687000	3.540920460	6.235170E-001	-82.6376800	3.540920460	6.159589E-001	-85.8701900	3.540920460	3.484344E-001	-123.7451000
1771	3.542916458	3.970512E-001	-138.9489000	3.542916458	6.220403E-001	-83.1793100	3.542916458	6.139155E-001	-86.1807500	3.542916458	3.477489E-001	-124.2049000
1772	3.544912456	3.971750E-001	-139.4096000	3.544912456	6.203219E-001	-83.6932900	3.544912456	6.124926E-001	-86.4361700	3.544912456	3.469658E-001	-124.6138000
1773	3.546908454	3.969908E-001	-139.9256000	3.546908454	6.190313E-001	-84.2141100	3.546908454	6.106828E-001	-86.7203400	3.546908454	3.465908E-001	-125.0178000
1774	3.548904452	3.972048E-001	-140.3907000	3.548904452	6.176648E-001	-84.7058700	3.548904452	6.092359E-001	-86.9806000	3.548904452	3.462656E-001	-125.3797000
1775	3.550900450	3.971711E-001	-140.8717000	3.550900450	6.155782E-001	-85.1827500	3.550900450	6.085064E-001	-87.1866500	3.550900450	3.458080E-001	-125.8316000
1776	3.552896448	3.971476E-001	-141.3832000	3.552896448	6.133845E-001	-85.6666600	3.552896448	6.071163E-001	-87.4481100	3.552896448	3.453926E-001	-126.2366000
1777	3.554892446	3.967714E-001	-141.8413000	3.554892446	6.116975E-001	-86.1107300	3.554892446	6.060529E-001	-87.6631000	3.554892446	3.454722E-001	-126.5958000
1778	3.556888444	3.969935E-001	-142.3302000	3.556888444	6.093647E-001	-86.5414400	3.556888444	6.063551E-001	-87.8776900	3.556888444	3.452867E-001	-127.0209000
1779	3.558884442	3.966490E-001	-142.8483000	3.558884442	6.077060E-001	-86.9516800	3.558884442	6.051511E-001	-88.1336700	3.558884442	3.450387E-001	-127.4133000
1780	3.560880440	3.964811E-001	-143.2967000	3.560880440	6.053732E-001	-87.3430500	3.560880440	6.058431E-001	-88.3315000	3.560880440	3.450004E-001	-127.8685000
1781	3.562876438	3.965323E-001	-143.7918000	3.562876438	6.034499E-001	-87.7083100	3.562876438	6.053675E-001	-88.5728500	3.562876438	3.449064E-001	-128.3036000
1782	3.564872436	3.963597E-001	-144.2901000	3.564872436	6.017026E-001	-88.0222300	3.564872436	6.064968E-001	-88.8440600	3.564872436	3.444661E-001	-128.7487000
1783	3.566868434	3.966485E-001	-144.7939000	3.566868434	5.999576E-001	-88.3523300	3.566868434	6.075190E-001	-89.1073200	3.566868434	3.444765E-001	-129.2000000
1784	3.568864432	3.961475E-001	-145.2876000	3.568864432	5.982548E-001	-88.6860200	3.568864432	6.082332E-001	-89.3486300	3.568864432	3.444561E-001	-129.6545000
1785	3.570860430	3.963299E-001	-145.7942000	3.570860430	5.969338E-001	-88.9862100	3.570860430	6.101390E-001	-89.6828200	3.570860430	3.442266E-001	-130.1449000
1786	3.572856428	3.959886E-001	-146.2534000	3.572856428	5.957881E-001	-89.2243600	3.572856428	6.114398E-001	-89.9435600	3.572856428	3.439268E-001	-130.5887000
1787	3.574852426	3.955702E-001	-146.7458000	3.574852426	5.950361E-001	-89.4873500	3.574852426	6.131935E-001	-90.2689100	3.574852426	3.434262E-001	-131.0541000
1788	3.576848424	3.954349E-001	-147.2239000	3.576848424	5.942609E-001	-89.7524500	3.576848424	6.141604E-001	-90.6277700	3.576848424	3.431050E-001	-131.4883000
1789	3.578844422	3.948691E-001	-147.7205000	3.578844422	5.939257E-001	-90.0109900	3.578844422	6.160452E-001	-90.9957400	3.578844422	3.425140E-001	-131.9858000
1790	3.580840420	3.949293E-001	-148.1732000	3.580840420	5.933625E-001	-90.2563900	3.580840420	6.172602E-001	-91.3887600	3.580840420	3.421877E-001	-132.4353000
1791	3.582836418	3.947420E-001	-148.5912000	3.582836418	5.933847E-001	-90.5461900	3.582836418	6.193408E-001	-91.7535600	3.582836418	3.416089E-001	-132.9121000
1792	3.584832416	3.942375E-001	-149.0565000	3.584832416	5.934016E-001	-90.8231500	3.584832416	6.209454E-001	-92.1805300	3.584832416	3.410402E-001	-133.3166000
1793	3.586828414	3.942730E-001	-149.4576000	3.586828414	5.937961E-001	-91.0902600	3.586828414	6.228827E-001	-92.5982900	3.586828414	3.404644E-001	-133.7321000
1794	3.588824412	3.940046E-001	-149.9259000	3.588824412	5.941653E-001	-91.4014700	3.588824412	6.243505E-001	-93.1360200	3.588824412	3.400442E-001	-134.1566000
1795	3.590820410	3.939137E-001	-150.3157000	3.590820410	5.949420E-001	-91.6911200	3.590820410	6.265346E-001	-93.5754600	3.590820410	3.395901E-001	-134.5717000
1796	3.592816408	3.935960E-001	-150.7534000	3.592816408	5.955573E-001	-92.0000600	3.592816408	6.282011E-001	-94.1208700	3.592816408	3.390185E-001	-135.0023000
1797	3.594812406	3.937936E-001	-151.1647000	3.594812406	5.961015E-001	-92.3466400	3.594812406	6.296794E-001	-94.6250200	3.594812406	3.386562E-001	-135.3760000
1798	3.596808404	3.940802E-001	-151.5769000	3.596808404	5.973049E-001	-92.6491600	3.596808404	6.319519E-001	-95.2162900	3.596808404	3.383227E-001	-135.7613000
1799	3.598804402	3.938681E-001	-152.0117000	3.598804402	5.983606E-001	-93.0233800	3.598804402	6.328039E-001	-95.8175700	3.598804402	3.379875E-001	-136.1414000
1800	3.600800400	3.943888E-001	-152.4264000	3.600800400	5.996925E-001	-93.4039800	3.600800400	6.343454E-001	-96.4150400	3.600800400	3.379457E-001	-136.5619000
1801	3.602796398	3.945571E-001	-152.8636000	3.602796398	6.008161E-001	-93.8101600	3.602796398	6.345311E-001	-97.0159300	3.602796398	3.376837E-001	-136.9799000
1802	3.604792396	3.953384E-001	-153.3199000	3.604792396	6.019517E-001	-94.2336300	3.604792396	6.359309E-001	-97.6584300	3.604792396	3.377430E-001	-137.3817000
1803	3.606788394	3.956419E-001	-153.7483000	3.606788394	6.032035E-001	-94.6609000	3.606788394	6.363707E-001	-98.2924300	3.606788394	3.373716E-001	-137.8106000
1804	3.608784392	3.961956E-001	-154.2279000	3.608784392	6.042289E-001	-95.1232800	3.608784392	6.365823E-001	-98.9622900	3.608784392	3.374905E-001	-138.2687000
1805	3.610780390	3.965299E-001	-154.7249000	3.610780390	6.051421E-001	-95.6174400	3.610780390	6.355943E-001	-99.6850600	3.610780390	3.375282E-001	-138.7160000
1806	3.612776388	3.969022E-001	-155.1943000	3.612776388	6.062773E-001	-96.1203000	3.612776388	6.354737E-001	-100.3000000	3.612776388	3.375573E-001	-139.1909000
1807	3.614772386	3.974481E-001	-155.7524000	3.614772386	6.067474E-001	-96.6143500	3.614772386	6.347602E-001	-101.0223000	3.614772386	3.373691E-001	-139.6520000
1808	3.616768384	3.979282E-001	-156.2657000	3.616768384	6.073551E-001	-97.1574200	3.616768384	6.331481E-001	-101.6452000	3.616768384	3.371528E-001	-140.2440000
1809	3.618764382	3.981398E-001	-156.7768000	3.618764382	6.080093E-001	-97.7046500	3.618764382	6.317187E-001	-102.2926000	3.618764382	3.369606E-001	-140.7010000
1810	3.620760380	3.984745E-001	-157.3051000	3.620760380	6.082088E-001	-98.2475400	3.620760380	6.290997E-001	-102.9107000	3.620760380	3.365615E-001	-141.2966000
1811	3.622756378	3.987527E-001	-157.8884000	3.622756378	6.083214E-001	-98.8175100	3.622756378	6.274204E-001	-103.5520000	3.622756378	3.362296E-001	-141.8091000
1812	3.624752376	3.988843E-001	-158.4225000	3.624752376	6.081937E-001	-99.3708600	3.624752376	6.246477E-001	-104.1327000	3.624752376	3.357328E-001	-142.3579000
1813	3.626748374	3.986226E-001	-158.9582000	3.626748374	6.077477E-001	-99.9437700	3.626748374	6.224119E-001	-104.6835000	3.626748374	3.351728E-001	-142.7977000
1814	3.628744372	3.986466E-001	-159.5144000	3.628744372	6.074260E-001	-100.4913000	3.628744372	6.192442E-001	-105.2264000	3.628744372	3.342612E-001	-143.2973000
1815	3.630740370	3.980558E-001	-160.0752000	3.630740370	6.066096E-001	-101.0449000	3.630740370	6.158627E-001	-105.7502000	3.630740370	3.335209E-001	-143.8341000
1816	3.632736368	3.978382E-001	-160.6252000	3.632736368	6.056974E-001	-101.6085000	3.632736368	6.126901E-001	-106.2219000	3.632736368	3.324108E-001	-144.2813000
1817	3.634732366	3.979066E-001	-161.1443000	3.634732366	6.044543E-001	-102.1328000	3.634732366	6.099238E-001	-106.6452000	3.634732366	3.316299E-001	-144.7218000
1818	3.636728364	3.973663E-001	-161.6777000	3.636728364	6.030826E-001	-102.6697000	3.636728364	6.066526E-001	-107.0563000	3.636728364	3.307213E-001	-145.1369000
1819	3.638724362	3.971411E-001	-162.2106000	3.638724362	6.014319E-001	-103.1606000	3.638724362	6.039771E-001	-107.4547000	3.638724362	3.299140E-001	-145.5031000
1820	3.640720360	3.967957E-001	-162.7157000	3.640720360	5.999568E-001	-103.6777000	3.640720360	6.008227E-001	-107.8024000	3.640720360	3.290503E-001	-145.8906000
1821	3.642716358	3.964934E-001	-163.2048000	3.642716358	5.984897E-001	-104.1405000	3.642716358	5.983495E-001	-108.0797000	3.642716358	3.281837E-001	-146.2342000
1822	3.644712356	3.961322E-001	-163.7189000	3.644712356	5.964275E-001	-104.5924000	3.644712356	5.957092E-001	-108.4061000	3.644712356	3.275776E-001	-146.6290000
1823	3.646708354	3.956623E-001	-164.2095000	3.646708354	5.946758E-001	-105.0342000	3.646708354	5.930030E-001	-108.6380000	3.646708354	3.266585E-001	-146.9574000
1824	3.648704352	3.955562E-001	-164.7204000	3.648704352	5.930092E-001	-105.4642000	3.648704352	5.910403E-001	-108.9246000	3.648704352	3.262943E-001	-147.2465000
1825	3.650700350	3.953561E-001	-165.1932000	3.650700350	5.911239E-001	-105.8729000	3.650700350	5.889657E-001	-109.1045000	3.650700350	3.259612E-001	-147.6057000
1826	3.652696348	3.947753E-001	-165.6723000	3.652696348	5.893778E-001	-106.2511000	3.652696348	5.873232E-001	-109.3380000	3.652696348	3.255876E-001	-147.9709000
1827	3.654692346	3.947280E-001	-166.2101000	3.654692346	5.875239E-001	-106.6045000	3.654692346	5.860625E-001	-109.5458000	3.654692346	3.254745E-001	-148.2777000
1828	3.656688344	3.943006E-001	-166.6698000	3.656688344	5.859538E-001	-106.9166000	3.656688344	5.845782E-001	-109.6990000	3.656688344	3.253707E-001	-148.6416000
1829	3.658684342	3.940274E-001	-167.1454000	3.658684342	5.847038E-001	-107.2802000	3.658684342	5.842485E-001	-109.8750000	3.658684342	3.254565E-001	-149.0489000
1830	3.660680340	3.936549E-001	-167.6443000	3.660680340	5.830817E-001	-107.5896000	3.660680340	5.835400E-001	-110.0631000	3.660680340	3.253616E-001	-149.3349000
1831	3.662676338	3.935733E-001	-168.1772000	3.662676338	5.819032E-001	-107.8962000	3.662676338	5.834212E-001	-110.2632000	3.662676338	3.253973E-001	-149.7250000
1832	3.664672336	3.934250E-001	-168.6611000	3.664672336	5.807050E-001	-108.1821000	3.664672336	5.836890E-001	-110.4393000	3.664672336	3.254353E-001	-150.1159000
1833	3.666668334	3.926589E-001	-169.1375000	3.666668334	5.797821E-001	-108.4725000	3.666668334	5.835252E-001	-110.6199000	3.666668334	3.254446E-001	-150.5714000
1834	3.668664332	3.925517E-001	-169.6546000	3.668664332	5.789468E-001	-108.7603000	3.668664332	5.846855E-001	-110.8374000	3.668664332	3.254638E-001	-150.9614000
1835	3.670660330	3.920720E-001	-170.1523000	3.670660330	5.785737E-001	-109.0390000	3.670660330	5.850764E-001	-111.0365000	3.670660330	3.253462E-001	-151.3475000
1836	3.672656328	3.914982E-001	-170.6438000	3.672656328	5.781207E-001	-109.3024000	3.672656328	5.861064E-001	-111.3045000	3.672656328	3.253806E-001	-151.7744000
1837	3.674652326	3.913383E-001	-171.0909000	3.674652326	5.781494E-001	-109.5974000	3.674652326	5.875115E-001	-111.5701000	3.674652326	3.250969E-001	-152.2458000
1838	3.676648324	3.906461E-001	-171.5986000	3.676648324	5.776044E-001	-109.8850000	3.676648324	5.883793E-001	-111.7941000	3.676648324	3.247657E-001	-152.6360000
1839	3.678644322	3.903571E-001	-172.0790000	3.678644322	5.779392E-001	-110.1637000	3.678644322	5.903791E-001	-112.1142000	3.678644322	3.246853E-001	-153.0723000
1840	3.680640320	3.899195E-001	-172.5291000	3.680640320	5.776342E-001	-110.4661000	3.680640320	5.915934E-001	-112.3574000	3.680640320	3.243189E-001	-153.4739000
1841	3.682636318	3.893308E-001	-172.9911000	3.682636318	5.783764E-001	-110.7577000	3.682636318	5.929756E-001	-112.7196000	3.682636318	3.242857E-001	-153.9339000
1842	3.684632316	3.885263E-001	-173.4412000	3.684632316	5.785871E-001	-111.1058000	3.684632316	5.941368E-001	-113.0526000	3.684632316	3.240771E-001	-154.3247000
1843	3.686628314	3.883780E-001	-173.8930000	3.686628314	5.791640E-001	-111.3854000	3.686628314	5.959589E-001	-113.4121000	3.686628314	3.236077E-001	-154.6996000
1844	3.688624312	3.879745E-001	-174.3448000	3.688624312	5.793871E-001	-111.7202000	3.688624312	5.978020E-001	-113.7818000	3.688624312	3.231539E-001	-155.1591000
1845	3.690620310	3.876562E-001	-174.7473000	3.690620310	5.799317E-001	-112.0173000	3.690620310	5.991563E-001	-114.1525000	3.690620310	3.229996E-001	-155.5190000
1846	3.692616308	3.873688E-001	-175.1680000	3.692616308	5.802421E-001	-112.3750000	3.692616308	6.008496E-001	-114.5419000	3.692616308	3.226987E-001	-155.8917000
1847	3.694612306	3.869464E-001	-175.6099000	3.694612306	5.809599E-001	-112.7471000	3.694612306	6.029499E-001	-115.0227000	3.694612306	3.223678E-001	-156.2613000
1848	3.696608304	3.865329E-001	-176.0206000	3.696608304	5.816056E-001	-113.0782000	3.696608304	6.044330E-001	-115.4465000	3.696608304	3.220929E-001	-156.6438000
1849	3.698604302	3.863415E-001	-176.4459000	3.698604302	5.821126E-001	-113.4459000	3.698604302	6.060482E-001	-115.8922000	3.698604302	3.217562E-001	-157.0128000
1850	3.700600300	3.860001E-001	-176.8856000	3.700600300	5.827926E-001	-113.8269000	3.700600300	6.067836E-001	-116.4019000	3.700600300	3.215598E-001	-157.3826000
1851	3.702596298	3.856899E-001	-177.3159000	3.702596298	5.832315E-001	-114.2234000	3.702596298	6.086982E-001	-116.8476000	3.702596298	3.213281E-001	-157.8105000
1852	3.704592296	3.857136E-001	-177.7167000	3.704592296	5.839382E-001	-114.6342000	3.704592296	6.102817E-001	-117.3739000	3.704592296	3.211110E-001	-158.1505000
1853	3.706588294	3.854987E-001	-178.1228000	3.706588294	5.845674E-001	-115.0003000	3.706588294	6.116873E-001	-117.8540000	3.706588294	3.209416E-001	-158.5435000
1854	3.708584292	3.854582E-001	-178.5848000	3.708584292	5.851711E-001	-115.4554000	3.708584292	6.123384E-001	-118.4197000	3.708584292	3.209036E-001	-158.9223000
1855	3.710580290	3.854546E-001	-178.9862000	3.710580290	5.856746E-001	-115.8272000	3.710580290	6.134109E-001	-118.8745000	3.710580290	3.207534E-001	-159.2825000
1856	3.712576288	3.852072E-001	-179.4257000	3.712576288	5.861919E-001	-116.2396000	3.712576288	6.141226E-001	-119.5178000	3.712576288	3.205599E-001	-159.6568000
1857	3.714572286	3.853169E-001	-179.8732000	3.714572286	5.865860E-001	-116.6654000	3.714572286	6.146327E-001	-120.0341000	3.714572286	3.203775E-001	-160.0392000
1858	3.716568284	3.849703E-001	179.6859000	3.716568284	5.871236E-001	-117.0798000	3.716568284	6.153311E-001	-120.5757000	3.716568284	3.201650E-001	-160.4105000
1859	3.718564282	3.849832E-001	179.2466000	3.718564282	5.872661E-001	-117.5349000	3.718564282	6.155382E-001	-121.1464000	3.718564282	3.200251E-001	-160.8087000
1860	3.720560280	3.850553E-001	178.8025000	3.720560280	5.881815E-001	-117.9438000	3.720560280	6.159226E-001	-121.7118000	3.720560280	3.199202E-001	-161.2386000
1861	3.722556278	3.851191E-001	178.3707000	3.722556278	5.878920E-001	-118.3826000	3.722556278	6.161212E-001	-122.2867000	3.722556278	3.196471E-001	-161.6419000
1862	3.724552276	3.850528E-001	177.8897000	3.724552276	5.885503E-001	-118.8291000	3.724552276	6.158248E-001	-122.8807000	3.724552276	3.195376E-001	-162.0788000
1863	3.726548274	3.849584E-001	177.4346000	3.726548274	5.887319E-001	-119.2828000	3.726548274	6.150825E-001	-123.4217000	3.726548274	3.196324E-001	-162.4586000
1864	3.728544272	3.848198E-001	177.0016000	3.728544272	5.887983E-001	-119.6970000	3.728544272	6.144362E-001	-123.9685000	3.728544272	3.195208E-001	-162.8826000
1865	3.730540270	3.847754E-001	176.4870000	3.730540270	5.888259E-001	-120.1590000	3.730540270	6.138986E-001	-124.5130000	3.730540270	3.194279E-001	-163.2428000
1866	3.732536268	3.843999E-001	176.0106000	3.732536268	5.890595E-001	-120.5885000	3.732536268	6.119139E-001	-125.1033000	3.732536268	3.192483E-001	-163.6421000
1867	3.734532266	3.842513E-001	175.4990000	3.734532266	5.890847E-001	-121.0351000	3.734532266	6.112026E-001	-125.6431000	3.734532266	3.189003E-001	-164.0646000
1868	3.736528264	3.842418E-001	175.0539000	3.736528264	5.889806E-001	-121.4708000	3.736528264	6.095897E-001	-126.1280000	3.736528264	3.187436E-001	-164.4225000
1869	3.738524262	3.839607E-001	174.5668000	3.738524262	5.890960E-001	-121.8892000	3.738524262	6.082140E-001	-126.6563000	3.738524262	3.187182E-001	-164.8529000
1870	3.740520260	3.840246E-001	174.0972000	3.740520260	5.893696E-001	-122.3358000	3.740520260	6.063676E-001	-127.1743000	3.740520260	3.183688E-001	-165.2295000
1871	3.742516258	3.836092E-001	173.5677000	3.742516258	5.889863E-001	-122.7999000	3.742516258	6.048086E-001	-127.6646000	3.742516258	3.180412E-001	-165.6072000
1872	3.744512256	3.831105E-001	173.1346000	3.744512256	5.889038E-001	-123.2339000	3.744512256	6.030167E-001	-128.0919000	3.744512256	3.179430E-001	-166.0159000
1873	3.746508254	3.829080E-001	172.6518000	3.746508254	5.886821E-001	-123.6577000	3.746508254	6.007724E-001	-128.5675000	3.746508254	3.176035E-001	-166.3795000
1874	3.748504252	3.824755E-001	172.2062000	3.748504252	5.884938E-001	-124.0755000	3.748504252	5.993167E-001	-128.9203000	3.748504252	3.172911E-001	-166.7601000
1875	3.750500250	3.821850E-001	171.6987000	3.750500250	5.883146E-001	-124.5302000	3.750500250	5.972814E-001	-129.3000000	3.750500250	3.173344E-001	-167.1483000
1876	3.752496248	3.819828E-001	171.2370000	3.752496248	5.882051E-001	-124.9572000	3.752496248	5.958038E-001	-129.6095000	3.752496248	3.168947E-001	-167.5383000
1877	3.754492246	3.815197E-001	170.7589000	3.754492246	5.877860E-001	-125.4016000	3.754492246	5.935740E-001	-130.0218000	3.754492246	3.167416E-001	-167.8333000
1878	3.756488244	3.804809E-001	170.2991000	3.756488244	5.873742E-001	-125.8695000	3.756488244	5.914301E-001	-130.2830000	3.756488244	3.166099E-001	-168.2218000
1879	3.758484242	3.802588E-001	169.8094000	3.758484242	5.869614E-001	-126.2349000	3.758484242	5.905244E-001	-130.6101000	3.758484242	3.165292E-001	-168.5724000
1880	3.760480240	3.797510E-001	169.3786000	3.760480240	5.864872E-001	-126.6273000	3.760480240	5.890843E-001	-130.8747000	3.760480240	3.163472E-001	-168.8999000
1881	3.762476238	3.792644E-001	168.9534000	3.762476238	5.859710E-001	-127.0531000	3.762476238	5.880560E-001	-131.0857000	3.762476238	3.163448E-001	-169.2416000
1882	3.764472236	3.787808E-001	168.4487000	3.764472236	5.858326E-001	-127.4823000	3.764472236	5.870495E-001	-131.3621000	3.764472236	3.165412E-001	-169.6227000
1883	3.766468234	3.784549E-001	168.0111000	3.766468234	5.853453E-001	-127.8425000	3.766468234	5.864101E-001	-131.6345000	3.766468234	3.166001E-001	-169.9183000
1884	3.768464232	3.777353E-001	167.5906000	3.768464232	5.842598E-001	-128.2699000	3.768464232	5.862086E-001	-131.8128000	3.768464232	3.164802E-001	-170.2689000
1885	3.770460230	3.772300E-001	167.1499000	3.770460230	5.841799E-001	-128.6255000	3.770460230	5.860576E-001	-132.0438000	3.770460230	3.167803E-001	-170.6196000
1886	3.772456228	3.768891E-001	166.7280000	3.772456228	5.844802E-001	-129.0105000	3.772456228	5.857167E-001	-132.2604000	3.772456228	3.173270E-001	-170.9655000
1887	3.774452226	3.761923E-001	166.3033000	3.774452226	5.839241E-001	-129.3762000	3.774452226	5.863966E-001	-132.4961000	3.774452226	3.173410E-001	-171.3367000
1888	3.776448224	3.759055E-001	165.8995000	3.776448224	5.831079E-001	-129.7228000	3.776448224	5.871943E-001	-132.7296000	3.776448224	3.177841E-001	-171.7350000
1889	3.778444222	3.754162E-001	165.4805000	3.778444222	5.832326E-001	-130.0726000	3.778444222	5.884921E-001	-132.9385000	3.778444222	3.180357E-001	-172.0419000
1890	3.780440220	3.750466E-001	165.0486000	3.780440220	5.830888E-001	-130.4364000	3.780440220	5.892360E-001	-133.2127000	3.780440220	3.183491E-001	-172.4456000
1891	3.782436218	3.742812E-001	164.6668000	3.782436218	5.833187E-001	-130.7760000	3.782436218	5.904227E-001	-133.4448000	3.782436218	3.186052E-001	-172.8326000
1892	3.784432216	3.741806E-001	164.2344000	3.784432216	5.828787E-001	-131.1646000	3.784432216	5.915281E-001	-133.7159000	3.784432216	3.189669E-001	-173.2123000
1893	3.786428214	3.732949E-001	163.8476000	3.786428214	5.828818E-001	-131.5031000	3.786428214	5.931894E-001	-134.0376000	3.786428214	3.193412E-001	-173.5810000
1894	3.788424212	3.727834E-001	163.4736000	3.788424212	5.835510E-001	-131.8840000	3.788424212	5.945407E-001	-134.3256000	3.788424212	3.197546E-001	-174.0484000
1895	3.790420210	3.724025E-001	163.0849000	3.790420210	5.835983E-001	-132.2515000	3.790420210	5.963901E-001	-134.6643000	3.790420210	3.201746E-001	-174.4729000
1896	3.792416208	3.721385E-001	162.6806000	3.792416208	5.838002E-001	-132.5720000	3.792416208	5.977470E-001	-134.9882000	3.792416208	3.205028E-001	-174.8226000
1897	3.794412206	3.717487E-001	162.3182000	3.794412206	5.843009E-001	-132.9306000	3.794412206	6.001357E-001	-135.3862000	3.794412206	3.204587E-001	-175.2161000
1898	3.796408204	3.714639E-001	161.9533000	3.796408204	5.848744E-001	-133.2531000	3.796408204	6.023862E-001	-135.7798000	3.796408204	3.207203E-001	-175.6150000
1899	3.798404202	3.712344E-001	161.5904000	3.798404202	5.854095E-001	-133.6126000	3.798404202	6.047001E-001	-136.1997000	3.798404202	3.208917E-001	-175.9723000
1900	3.800400200	3.707967E-001	161.2100000	3.800400200	5.855609E-001	-133.9985000	3.800400200	6.062551E-001	-136.6617000	3.800400200	3.214058E-001	-176.3544000
1901	3.802396198	3.707046E-001	160.8520000	3.802396198	5.860932E-001	-134.3627000	3.802396198	6.080621E-001	-137.0678000	3.802396198	3.215729E-001	-176.8265000
1902	3.804392196	3.704025E-001	160.5093000	3.804392196	5.864037E-001	-134.7398000	3.804392196	6.104462E-001	-137.5206000	3.804392196	3.213346E-001	-177.2170000
1903	3.806388194	3.703431E-001	160.1538000	3.806388194	5.876771E-001	-135.1220000	3.806388194	6.120384E-001	-138.0359000	3.806388194	3.220039E-001	-177.5675000
1904	3.808384192	3.700529E-001	159.8213000	3.808384192	5.878971E-001	-135.5257000	3.808384192	6.139603E-001	-138.5103000	3.808384192	3.222254E-001	-177.9744000
1905	3.810380190	3.701583E-001	159.4406000	3.810380190	5.885394E-001	-135.9164000	3.810380190	6.156067E-001	-139.0450000	3.810380190	3.222546E-001	-178.3149000
1906	3.812376188	3.700180E-001	159.0901000	3.812376188	5.893192E-001	-136.2912000	3.812376188	6.175644E-001	-139.5567000	3.812376188	3.227374E-001	-178.7518000
1907	3.814372186	3.701780E-001	158.7479000	3.814372186	5.896705E-001	-136.6634000	3.814372186	6.188583E-001	-140.0941000	3.814372186	3.229545E-001	-179.1499000
1908	3.816368184	3.700962E-001	158.3710000	3.816368184	5.903131E-001	-137.0398000	3.816368184	6.204156E-001	-140.6755000	3.816368184	3.231465E-001	-179.5291000
1909	3.818364182	3.698921E-001	158.0151000	3.818364182	5.910918E-001	-137.4675000	3.818364182	6.206787E-001	-141.1573000	3.818364182	3.234125E-001	-179.9215000
1910	3.820360180	3.701986E-001	157.6659000	3.820360180	5.923375E-001	-137.8586000	3.820360180	6.219423E-001	-141.7299000	3.820360180	3.239132E-001	179.7550000
1911	3.822356178	3.703878E-001	157.3007000	3.822356178	5.923216E-001	-138.2953000	3.822356178	6.225286E-001	-142.3227000	3.822356178	3.239980E-001	179.2951000
1912	3.824352176	3.703630E-001	156.9545000	3.824352176	5.933256E-001	-138.6963000	3.824352176	6.230558E-001	-142.8931000	3.824352176	3.246014E-001	178.9552000
1913	3.826348174	3.705683E-001	156.6023000	3.826348174	5.940736E-001	-139.1123000	3.826348174	6.241332E-001	-143.4491000	3.826348174	3.250643E-001	178.5397000
1914	3.828344172	3.705692E-001	156.1767000	3.828344172	5.948107E-001	-139.5098000	3.828344172	6.236822E-001	-144.0274000	3.828344172	3.257340E-001	178.1225000
1915	3.830340170	3.708096E-001	155.8222000	3.830340170	5.955392E-001	-139.9422000	3.830340170	6.236537E-001	-144.5607000	3.830340170	3.259761E-001	177.7262000
1916	3.832336168	3.712882E-001	155.3934000	3.832336168	5.966934E-001	-140.3700000	3.832336168	6.241587E-001	-145.1269000	3.832336168	3.265561E-001	177.3199000
1917	3.834332166	3.712691E-001	154.9947000	3.834332166	5.972294E-001	-140.7694000	3.834332166	6.234089E-001	-145.7258000	3.834332166	3.270355E-001	176.9057000
1918	3.836328164	3.713644E-001	154.6448000	3.836328164	5.980051E-001	-141.2488000	3.836328164	6.230553E-001	-146.1675000	3.836328164	3.273883E-001	176.4380000
1919	3.838324162	3.716431E-001	154.2453000	3.838324162	5.988418E-001	-141.6539000	3.838324162	6.226181E-001	-146.7363000	3.838324162	3.279229E-001	176.0571000
1920	3.840320160	3.717008E-001	153.8314000	3.840320160	5.998220E-001	-142.1178000	3.840320160	6.219792E-001	-147.2890000	3.840320160	3.285836E-001	175.5786000
1921	3.842316158	3.720327E-001	153.4040000	3.842316158	6.006703E-001	-142.5850000	3.842316158	6.214378E-001	-147.8620000	3.842316158	3.289699E-001	175.1858000
1922	3.844312156	3.721411E-001	153.0361000	3.844312156	6.011828E-001	-143.0451000	3.844312156	6.207651E-001	-148.3137000	3.844312156	3.293236E-001	174.6844000
1923	3.846308154	3.723023E-001	152.6035000	3.846308154	6.021032E-001	-143.4758000	3.846308154	6.202824E-001	-148.7813000	3.846308154	3.296187E-001	174.2827000
1924	3.848304152	3.724221E-001	152.2350000	3.848304152	6.029942E-001	-143.9645000	3.848304152	6.191471E-001	-149.2637000	3.848304152	3.302852E-001	173.8364000
1925	3.850300150	3.726580E-001	151.7792000	3.850300150	6.034773E-001	-144.4396000	3.850300150	6.189954E-001	-149.7285000	3.850300150	3.306078E-001	173.3421000
1926	3.852296148	3.726126E-001	151.4191000	3.852296148	6.042526E-001	-144.9219000	3.852296148	6.180460E-001	-150.1961000	3.852296148	3.308316E-001	172.8684000
1927	3.854292146	3.725806E-001	150.9852000	3.854292146	6.047698E-001	-145.4196000	3.854292146	6.169924E-001	-150.6813000	3.854292146	3.313961E-001	172.3132000
1928	3.856288144	3.726020E-001	150.5731000	3.856288144	6.055316E-001	-145.8941000	3.856288144	6.162557E-001	-151.1319000	3.856288144	3.316961E-001	171.8841000
1929	3.858284142	3.726240E-001	150.1667000	3.858284142	6.058075E-001	-146.3850000	3.858284142	6.159529E-001	-151.5868000	3.858284142	3.317361E-001	171.4290000
1930	3.860280140	3.728115E-001	149.7421000	3.860280140	6.061391E-001	-146.8818000	3.860280140	6.152441E-001	-152.0423000	3.860280140	3.319238E-001	170.9308000
1931	3.862276138	3.727967E-001	149.3682000	3.862276138	6.062712E-001	-147.3860000	3.862276138	6.147661E-001	-152.3845000	3.862276138	3.319815E-001	170.4567000
1932	3.864272136	3.724918E-001	148.9432000	3.864272136	6.067533E-001	-147.8893000	3.864272136	6.141403E-001	-152.8694000	3.864272136	3.323579E-001	169.9848000
1933	3.866268134	3.726010E-001	148.5387000	3.866268134	6.071689E-001	-148.3980000	3.866268134	6.136570E-001	-153.2495000	3.866268134	3.327006E-001	169.5294000
1934	3.868264132	3.727697E-001	148.1243000	3.868264132	6.078335E-001	-148.9055000	3.868264132	6.130693E-001	-153.6678000	3.868264132	3.328270E-001	169.0729000
1935	3.870260130	3.727356E-001	147.6967000	3.870260130	6.071282E-001	-149.4159000	3.870260130	6.130041E-001	-154.1012000	3.870260130	3.328403E-001	168.5838000
1936	3.872256128	3.728364E-001	147.3285000	3.872256128	6.071855E-001	-149.9229000	3.872256128	6.128834E-001	-154.5100000	3.872256128	3.329383E-001	168.1173000
1937	3.874252126	3.728274E-001	146.8877000	3.874252126	6.073819E-001	-150.4378000	3.874252126	6.125102E-001	-154.9278000	3.874252126	3.326942E-001	167.6527000
1938	3.876248124	3.729152E-001	146.4932000	3.876248124	6.071180E-001	-150.8917000	3.876248124	6.122639E-001	-155.3525000	3.876248124	3.327479E-001	167.2015000
1939	3.878244122	3.729042E-001	146.0800000	3.878244122	6.069859E-001	-151.3849000	3.878244122	6.118131E-001	-155.7222000	3.878244122	3.327752E-001	166.7834000
1940	3.880240120	3.728609E-001	145.7271000	3.880240120	6.064880E-001	-151.8982000	3.880240120	6.114711E-001	-156.0988000	3.880240120	3.327488E-001	166.4014000
1941	3.882236118	3.728662E-001	145.3016000	3.882236118	6.064675E-001	-152.3692000	3.882236118	6.114001E-001	-156.5406000	3.882236118	3.330544E-001	165.9031000
1942	3.884232116	3.730145E-001	144.9296000	3.884232116	6.055923E-001	-152.8647000	3.884232116	6.117899E-001	-156.9497000	3.884232116	3.328015E-001	165.5497000
1943	3.886228114	3.730392E-001	144.5151000	3.886228114	6.056868E-001	-153.3294000	3.886228114	6.110259E-001	-157.2885000	3.886228114	3.333946E-001	165.1249000
1944	3.888224112	3.731100E-001	144.1653000	3.888224112	6.043023E-001	-153.8194000	3.888224112	6.111109E-001	-157.6830000	3.888224112	3.330113E-001	164.6942000
1945	3.890220110	3.731731E-001	143.7510000	3.890220110	6.036590E-001	-154.2717000	3.890220110	6.111541E-001	-158.0792000	3.890220110	3.332100E-001	164.2824000
1946	3.892216108	3.732552E-001	143.3464000	3.892216108	6.038757E-001	-154.7209000	3.892216108	6.107464E-001	-158.4204000	3.892216108	3.338353E-001	163.9126000
1947	3.894212106	3.731903E-001	142.9398000	3.894212106	6.023629E-001	-155.1511000	3.894212106	6.108473E-001	-158.8950000	3.894212106	3.339339E-001	163.5365000
1948	3.896208104	3.733347E-001	142.6025000	3.896208104	6.023847E-001	-155.5722000	3.896208104	6.109052E-001	-159.2175000	3.896208104	3.343191E-001	163.1766000
1949	3.898204102	3.735112E-001	142.1969000	3.898204102	6.015512E-001	-155.9916000	3.898204102	6.110376E-001	-159.5760000	3.898204102	3.349257E-001	162.7193000
1950	3.900200100	3.736913E-001	141.8267000	3.900200100	6.012896E-001	-156.3918000	3.900200100	6.113769E-001	-159.9673000	3.900200100	3.353780E-001	162.3100000
1951	3.902196098	3.739777E-001	141.3993000	3.902196098	6.010476E-001	-156.7899000	3.902196098	6.116264E-001	-160.3865000	3.902196098	3.358763E-001	161.9269000
1952	3.904192096	3.740785E-001	140.9686000	3.904192096	6.001499E-001	-157.1783000	3.904192096	6.120399E-001	-160.7923000	3.904192096	3.360209E-001	161.5575000
1953	3.906188094	3.743313E-001	140.6150000	3.906188094	5.997746E-001	-157.5614000	3.906188094	6.123061E-001	-161.1636000	3.906188094	3.365915E-001	161.1646000
1954	3.908184092	3.742987E-001	140.2449000	3.908184092	5.999098E-001	-157.9387000	3.908184092	6.129319E-001	-161.5110000	3.908184092	3.373103E-001	160.7420000
1955	3.910180090	3.746440E-001	139.8801000	3.910180090	5.995237E-001	-158.3441000	3.910180090	6.131951E-001	-161.9026000	3.910180090	3.382636E-001	160.2909000
1956	3.912176088	3.748641E-001	139.4869000	3.912176088	5.996884E-001	-158.6864000	3.912176088	6.144050E-001	-162.2957000	3.912176088	3.385361E-001	159.8637000
1957	3.914172086	3.749375E-001	139.0944000	3.914172086	5.992070E-001	-159.0730000	3.914172086	6.150452E-001	-162.6439000	3.914172086	3.393882E-001	159.4574000
1958	3.916168084	3.752247E-001	138.7246000	3.916168084	5.998490E-001	-159.4228000	3.916168084	6.158381E-001	-163.0368000	3.916168084	3.398086E-001	158.9750000
1959	3.918164082	3.753376E-001	138.3472000	3.918164082	5.995429E-001	-159.7724000	3.918164082	6.165871E-001	-163.4024000	3.918164082	3.405594E-001	158.5835000
1960	3.920160080	3.753549E-001	138.0085000	3.920160080	5.998347E-001	-160.1531000	3.920160080	6.175404E-001	-163.7975000	3.920160080	3.410009E-001	158.0973000
1961	3.922156078	3.756507E-001	137.5526000	3.922156078	6.004109E-001	-160.5197000	3.922156078	6.186655E-001	-164.2170000	3.922156078	3.417294E-001	157.6270000
1962	3.924152076	3.757943E-001	137.2282000	3.924152076	6.010906E-001	-160.9093000	3.924152076	6.195260E-001	-164.6720000	3.924152076	3.422629E-001	157.1821000
1963	3.926148074	3.760689E-001	136.8829000	3.926148074	6.014753E-001	-161.2401000	3.926148074	6.210067E-001	-165.0496000	3.926148074	3.429538E-001	156.7180000
1964	3.928144072	3.762566E-001	136.5523000	3.928144072	6.022024E-001	-161.6417000	3.928144072	6.221135E-001	-165.4693000	3.928144072	3.435669E-001	156.2414000
1965	3.930140070	3.766054E-001	136.1527000	3.930140070	6.029771E-001	-162.0211000	3.930140070	6.236049E-001	-165.8784000	3.930140070	3.439000E-001	155.7638000
1966	3.932136068	3.767460E-001	135.8011000	3.932136068	6.041228E-001	-162.4013000	3.932136068	6.249300E-001	-166.4160000	3.932136068	3.446494E-001	155.2974000
1967	3.934132066	3.773028E-001	135.4485000	3.934132066	6.050299E-001	-162.8022000	3.934132066	6.269048E-001	-166.8765000	3.934132066	3.451389E-001	154.8518000
1968	3.936128064	3.775368E-001	135.0840000	3.936128064	6.058754E-001	-163.2169000	3.936128064	6.280221E-001	-167.3505000	3.936128064	3.459032E-001	154.3693000
1969	3.938124062	3.781753E-001	134.6987000	3.938124062	6.067500E-001	-163.6211000	3.938124062	6.294462E-001	-167.8503000	3.938124062	3.460906E-001	153.9050000
1970	3.940120060	3.784775E-001	134.3591000	3.940120060	6.077840E-001	-164.0605000	3.940120060	6.305846E-001	-168.3426000	3.940120060	3.468240E-001	153.4291000
1971	3.942116058	3.793179E-001	133.9798000	3.942116058	6.094266E-001	-164.4782000	3.942116058	6.320192E-001	-168.8600000	3.942116058	3.475475E-001	152.9717000
1972	3.944112056	3.797577E-001	133.6273000	3.944112056	6.102037E-001	-164.9507000	3.944112056	6.336122E-001	-169.4292000	3.944112056	3.479407E-001	152.4602000
1973	3.946108054	3.804190E-001	133.2402000	3.946108054	6.115547E-001	-165.3982000	3.946108054	6.348276E-001	-169.9587000	3.946108054	3.486049E-001	151.9672000
1974	3.948104052	3.810765E-001	132.9476000	3.948104052	6.124261E-001	-165.8892000	3.948104052	6.357929E-001	-170.5020000	3.948104052	3.491624E-001	151.4272000
1975	3.950100050	3.817165E-001	132.5574000	3.950100050	6.138166E-001	-166.3634000	3.950100050	6.366214E-001	-171.0577000	3.950100050	3.496627E-001	150.9312000
1976	3.952096048	3.822847E-001	132.1434000	3.952096048	6.145259E-001	-166.8497000	3.952096048	6.375688E-001	-171.6853000	3.952096048	3.503377E-001	150.4414000
1977	3.954092046	3.832543E-001	131.7264000	3.954092046	6.158456E-001	-167.3444000	3.954092046	6.383804E-001	-172.3055000	3.954092046	3.508493E-001	149.9349000
1978	3.956088044	3.837062E-001	131.3446000	3.956088044	6.168436E-001	-167.8671000	3.956088044	6.385753E-001	-172.8922000	3.956088044	3.514559E-001	149.3649000
1979	3.958084042	3.843679E-001	130.9143000	3.958084042	6.174511E-001	-168.3851000	3.958084042	6.385521E-001	-173.5040000	3.958084042	3.518142E-001	148.8118000
1980	3.960080040	3.849517E-001	130.4948000	3.960080040	6.184159E-001	-168.9127000	3.960080040	6.384277E-001	-174.1278000	3.960080040	3.523278E-001	148.2347000
1981	3.962076038	3.859065E-001	130.1110000	3.962076038	6.192736E-001	-169.4505000	3.962076038	6.386018E-001	-174.7056000	3.962076038	3.526301E-001	147.7131000
1982	3.964072036	3.865398E-001	129.6126000	3.964072036	6.197865E-001	-169.9899000	3.964072036	6.380789E-001	-175.3469000	3.964072036	3.527376E-001	147.1241000
1983	3.966068034	3.871251E-001	129.2057000	3.966068034	6.203113E-001	-170.5547000	3.966068034	6.376911E-001	-175.9196000	3.966068034	3.527807E-001	146.5455000
1984	3.968064032	3.876938E-001	128.7827000	3.968064032	6.207846E-001	-171.1224000	3.968064032	6.367932E-001	-176.5052000	3.968064032	3.528316E-001	145.9966000
[truncated: 16 more rows]
